# Supplementary material for: Efflux pump activity potentiates the evolution of antibiotic resistance across S. aureus isolates
Source: Nat Commun. 2020 Aug 7;11:3970. doi: 10.1038/s41467-020-17735-y (PMC7414891; doi:10.1038/s41467-020-17735-y)
Supplement: Supplementary file 4 — Supplementary Data 1 [file 41467_2020_17735_MOESM4_ESM.xlsx]

## Sheet: Data S2
SRA_accession	MLST	Survival	MIC	IC50	AUC
ERR418849	5	0.25	0.175	0.102084	0.0339958
ERR418852	5	0.75	0.325	0.150341	0.0760437
ERR418853	5	0.5	0.25	0.11453	0.0588056
ERR418856	5	0.583333	0.25	0.161567	0.0610242
ERR418857	5	0.75	0.325	0.146514	0.0882763
ERR418863	3559	0.333333	0.175	0.0852284	0.0429951
ERR418884	30	0.583333	0.25	0.152034	0.0563856
ERR418913	25	0.333333	0.1	0.083417	0.056077
ERR418914	25	0.25	0.25	0.117305	0.0516071
ERR418916	25	0.166667	0.25	0.0476525	0.0391856
ERR418923	15	0.333333	0.25	0.119922	0.0602322
ERR418924	2434	0.166667	0.1	0.0293946	0.0204626
ERR418927	15	0	0.25	0.0923114	0.0575787
ERR418928	15	0	0.25	0.118377	0.0589466
ERR418932	188	0.666667	0.175	0.105295	0.0564635
ERR418933	188	0.75	0.25	0.135533	0.0742727
ERR418934	188	0.666667	0.25	0.107141	0.0596594
ERR418936	3469	0.166667	0.25	0.107422	0.0574573
ERR418938	26	0	0.1	0.0271201	0.020978
ERR418941	30	0.416667	0.25	0.131901	0.0626987
ERR418411	12	0	0.175	0.0789276	0.0304995
ERR418414	30	0.25	0.325	0.14968	0.082113
ERR418415	25	0.08	0.175	0.0947342	0.0631107
ERR418423	5	0.583333	0.325	0.10783	0.0636256
ERR418426	25	0.25	0.175	0.0914837	0.0426165
ERR418427	3424	0.75	0.4	0.141794	0.0792544
ERR418429	6	0	0.325	0.126027	0.0737723
ERR418433	291	0.916667	0.25	0.207283	0.104213
ERR418440	88	1	0.4	0.150454	0.102771
ERR418441	15	0.333333	0.325	0.140206	0.0905711
ERR418446	8	0.666667	0.25	0.177605	0.0486702
ERR418447	25	0.333333	0.1	0.0307612	0.0214832
ERR418449	45	1	0.175	0.0904179	0.0377315
ERR418453	1	0.333333	0.325	0.106194	0.0549043
ERR418456	12	0.08	0.175	0.101888	0.0444061
ERR418457	15	0.25	0.175	0.10175	0.0560444
ERR418462	5	0.25	0.4	0.17182	0.0858603
ERR418463	5	0.416667	0.175	0.10453	0.0497978
ERR418464	3447	0.666667	0.325	0.207774	0.10472
ERR418467	291	0.916667	0.325	0.212213	0.0970642
ERR418476	291	0.916667	0.325	0.16123	0.0666056
ERR418480	59	0.5	0.25	0.147536	0.0614414
ERR418483	101	1	1	0.287274	0.14746
ERR418486	30	0.5	0.175	0.129437	0.0561253
ERR418488	188	0.583333	0.25	0.112552	0.0734842
ERR418489	15	0	0.25	0.0796121	0.0553897
ERR418493	12	0	0.325	0.158686	0.0773952
ERR418497	45	0.166667	0.175	0.092647	0.0289604
ERR418500	188	1	0.475	0.325412	0.124506
ERR418502	1	0.583333	0.175	0.109765	0.0449901
ERR418504	39	0.5	0.475	0.110597	0.0459997
ERR418506	1281	0.416667	0.25	0.12012	0.0610193
ERR418510	3460	0.5	0.175	0.100429	0.0521797
ERR418513	72	0.75	0.325	0.201771	0.0852752
ERR418514	12	0.333333	0.325	0.148265	0.0589764
ERR418515	580	0.5	0.4	0.129466	0.0797876
ERR418520	15	0.166667	0.25	0.124391	0.1021
ERR418522	97	0.916667	0.325	0.204532	0.0905663
ERR418523	1	0.333333	0.25	0.116954	0.0879667
ERR418525	1	0.333333	0.4	0.13203	0.0927573
ERR418528	3422	0.25	0.175	0.106254	0.0691031
ERR418529	25	0.0833333	0.1	0.0312348	0.0258707
ERR418530	8	0.75	0.4	0.100089	0.108118
ERR418531	398	1	1	0.264297	0.159684
ERR418532	398	1	0.475	0.206442	0.124268
ERR418534	59	0.75	0.4	0.19911	0.109652
ERR418535	6	0.0833333	0.175	0.0867414	0.0523006
ERR418539	188	0	0.25	0.124769	0.0847517
ERR418544	12	0.416667	0.25	0.177995	0.119423
ERR418545	30	0.25	0.4	0.153854	0.0739406
ERR418546	1	0.833333	0.325	0.124831	0.0881621
ERR418547	Unknown	0	0.175	0.115431	0.0617305
ERR418551	59	0.166667	0.325	0.158802	0.11199
ERR418553	12	0.416667	0.4	0.23505	0.106508
ERR418554	97	0.25	0.25	0.134068	0.0903987
ERR418565	15	0.75	0.325	0.1422	0.133412
ERR418567	88	0.5	0.25	0.12151	0.076047
ERR418568	22	0.0833333	0.25	0.113858	0.0715659
ERR418569	30	0.333333	0.25	0.161714	0.0836823
ERR418571	15	0	0.1	0.032282	0.0205816
ERR418577	1	0.08	0.175	0.0963456	0.0591313
ERR418578	3434	0.583333	0.4	0.112577	0.076478
ERR418583	12	1	0.4	0.248637	0.124749
ERR418587	7	0	0.175	0.0814522	0.0465665
ERR418590	45	0.75	0.25	0.171511	0.0842463
ERR418597	12	0.0833333	0.325	0.114712	0.0994403
ERR418598	5	0.17	0.25	0.159446	0.0723056
ERR418599	1	0.416667	0.25	0.11986	0.078818
ERR418600	12	0.583333	0.325	0.10419	0.0780026
ERR418602	121	0.416667	0.25	0.124054	0.0894666
ERR418603	12	0.25	0.325	0.155892	0.0842859
ERR418607	398	1	1	0.231748	0.145316
ERR418608	573	0.75	0.4	0.199905	0.102559
ERR418609	30	1	0.325	0.169681	0.093995
ERR418615	25	0.583333	0.25	0.0963407	0.0854739
ERR418616	22	0.5	0.175	0.119782	0.0823226
ERR418618	8	0.583333	0.325	0.101658	0.0839817
ERR418622	97	0.5	0.4	0.181891	0.112667
ERR418625	1533	0.666667	0.25	0.190735	0.122077
ERR418628	291	1	0.325	0.141822	0.113223
ERR418634	5	0.08	0.175	0.107596	0.065814
ERR418636	97	0.416667	0.4	0.194822	0.117301
ERR418638	146	0.583333	0.175	0.157155	0.0689589
ERR418640	12	0.5	0.325	0.244746	0.103347
ERR418643	25	0.416667	0.175	0.0881775	0.0537207
ERR418644	12	0.25	0.25	0.130988	0.0553707
ERR418646	3449	0.333333	0.175	0.0985629	0.0511975
ERR418647	Unknown	0.5	0.4	0.12745	0.0804622
ERR418655	3448	0	0.4	0.10811	0.0566759
ERR418656	8	0	0.475	0.118248	0.074116
ERR418658	45	1	1	0.456927	0.185589
ERR418670	5	0.416667	0.25	0.128763	0.0522913
ERR418672	924	0.166667	0.175	0.0999088	0.0271859
ERR418685	15	0	0.25	0.112762	0.0433182
ERR418688	182	0.17	0.175	0.0973652	0.0496282
ERR418689	15	0	0.175	0.0857053	0.0354286
ERR418692	97	0.833333	0.25	0.182322	0.0718775
ERR418695	291	0.916667	0.25	0.118934	0.0511964
ERR418704	Unknown	0	0.175	0.0788912	0.020381
ERR418706	Unknown	0	0.1	0.0291348	0.0116471
ERR418708	Unknown	0.333333	1	0.158817	0.0699156
ERR418712	25	0.25	0.175	0.0837699	0.018051
ERR418713	59	0.08	0.25	0.103145	0.0432117
ERR418719	45	0	0.175	0.0923081	0.0394146
ERR418721	188	0.17	0.25	0.129933	0.0629892
ERR418722	1	0.25	0.175	0.102406	0.0465399
ERR418725	59	0.333333	1	0.172051	0.0825044
ERR418956	3439	0.0833333	0.325	0.0852976	0.0500239
ERR418958	72	0	0.325	0.0785798	0.0548285
ERR418966	45	0.333333	0.175	0.0873788	0.0347218
ERR418968	3453	1	0.475	0.209838	0.0789047
ERR418969	20	0.0833333	0.175	0.0964637	0.0505198
ERR418970	398	1	0.475	0.203089	0.077227
ERR418979	59	0.333333	0.475	0.135443	0.08472
ERR418982	188	0	0.1	0.0269875	0.0171149
ERR418985	5	0.416667	0.175	0.102379	0.0373353
ERR418991	1	0.666667	0.25	0.117579	0.060701
ERR418993	45	0.416667	0.175	0.100681	0.0420451
ERR418994	45	0.17	0.175	0.0496474	0.0235278
ERR418997	8	1	0.25	0.0659733	0.0313021
ERR418998	39	0	0.25	0.0752108	0.0289269
ERR418999	12	0	0.1	0.0313024	0.0133599
ERR419002	130	0	0.1	0.0305557	0.0103768
ERR419007	22	0.416667	0.175	0.0993961	0.0411216
ERR419008	5	0.416667	0.25	0.115046	0.0811843
ERR419012	22	0.25	0.175	0.102639	0.0495176
ERR419014	50	0.583333	0.175	0.100678	0.0492135
ERR419015	1224	0.0833333	0.475	0.158992	0.0749499
ERR419018	45	0.25	0.175	0.108745	0.0373124
ERR419022	8	0	0.4	0.0241271	0.0545834
ERR419030	95	0	0.175	0.0714648	0.0337145
ERR419041	59	0	0.25	0.113291	0.0196945
ERR419045	12	0.833333	0.325	0.183612	0.0720664
ERR419047	3453	0.916667	1	0.159388	0.0783448
ERR419049	1	0.333333	0.325	0.113055	0.056333
ERR419051	3451	0	0.175	0.0971719	0.0406936
ERR419052	1	1	1	0.284581	0.201079
ERR419056	30	0.5	0.25	0.134395	0.051939
ERR419057	1	0.166667	0.4	0.121606	0.0674709
ERR419058	72	0.416667	0.25	0.120391	0.0545225
ERR419067	34	1	0.4	0.196961	0.0771973
ERR419071	109	0	0.175	0.0895391	0.0425841
ERR419074	5	0	0.25	0.150395	0.0598821
ERR419075	109	0.17	0.175	0.110676	0.0550497
ERR419078	8	0.17	0.475	0.322556	0.0949944
ERR419079	8	0.5	0.325	0.128462	0.0540501
ERR419082	15	0.833333	0.4	0.250145	0.0980708
ERR419084	30	0.08	0.325	0.130164	0.0562438
ERR419085	72	0.333333	0.4	0.265605	0.0874172
ERR419086	72	0.333333	0.475	0.284652	0.105544
ERR419087	22	0.916667	0.4	0.254617	0.106999
ERR419090	30	0.5	0.325	0.152668	0.0480106
ERR419098	398	0.333333	0.325	0.153225	0.0702193
ERR419100	3535	1	0.4	0.174757	0.0903678
ERR419111	291	1	0.325	0.189715	0.0793141
ERR419113	1	0.333333	0.175	0.10349	0.0495577
ERR419120	1224	0	0.4	0.157554	0.071606
ERR419124	6	0.416667	0.325	0.146509	0.0718696
ERR419125	88	0.416667	0.25	0.163019	0.0581519
ERR419132	109	0.08	0.175	0.0938702	0.0497219
ERR419135	22	0.583333	0.25	0.11007	0.0699901
ERR419136	39	0.416667	0.1	0.0284042	0.0151616
ERR419138	15	0	0.175	0.0927361	0.0381213
ERR419149	59	0.333333	0.25	0.129599	0.0139616
ERR419150	45	0.17	0.175	0.0896186	0.0433297
ERR419153	45	0.583333	0.175	0.0979971	0.0471178
ERR419155	45	1	0.25	0.178018	0.068896
ERR419157	8	0	0.175	0.108503	0.0465416
ERR419158	789	0.333333	0.25	0.112172	0.043759
ERR419161	8	0.25	0.175	0.100724	0.0462961
ERR419162	12	0.583333	0.25	0.112629	0.046449
ERR419164	2255	1	0.475	0.395765	0.156203
ERR419165	8	0	0.25	0.120913	0.0579397
ERR419166	59	0.333333	0.475	0.230359	0.133179
ERR419170	45	1	0.175	0.0985201	0.0430907
ERR419173	1535	0.5	0.25	0.10304	0.0446084
ERR419176	8	0.17	0.25	0.0975414	0.0419081
ERR419183	425	0.25	0.25	0.114679	0.0523607
ERR419184	8	0	0.25	0.10679	0.0506504
ERR419185	6	0.416667	0.325	0.123866	0.0526933
ERR419186	59	1	0.325	0.144863	0.0715231
ERR419187	45	0.5	0.175	0.0897516	0.0316901
ERR419191	8	0	0.175	0.0954315	0.0435506
ERR419192	72	0	0.25	0.137339	0.0554264
ERR419195	12	0.666667	0.175	0.158403	0.0537051
ERR419199	25	0.25	0.25	0.117068	0.0550089
ERR419200	1	0.17	0.475	0.196681	0.089582
ERR419202	34	1	0.4	0.21949	0.0991859
ERR419203	59	0.08	0.325	0.128379	0.0628994
ERR419204	22	0	0.175	0.0969299	0.0412747
ERR419206	54	0.5	0.175	0.0728905	0.0496321
ERR419207	3448	0.333333	0.25	0.111794	0.0543377
ERR419212	3462	0	0.325	0.106268	0.0547515
ERR419220	30	0.25	0.25	0.176934	0.0518558
ERR419224	291	0.833333	0.4	0.19004	0.0769106
ERR419225	15	0.166667	0.25	0.126767	0.0429102
ERR419226	1	0.583333	0.25	0.15999	0.046292
ERR419229	8	0	0.175	0.100292	0.0452437
ERR419230	1693	0.17	0.25	0.101623	0.0559691
ERR419232	39	1	0.25	0.132353	0.0557337
ERR419239	12	0.416667	0.175	0.133951	0.0404679
ERR419241	3446	0.0833333	0.25	0.127762	0.0500504

## Sheet: columns description
Data S2. List of strains,intrinsic resistance,evolvability.xlsx
List of strains, their intrinsic resistance and evolvability
SRA_accession	parental strain identity. It corresponds to the accession of whole genome reads at SRA archive (BioProject: PRJEB5261)
MLST	mulltilocus sequence type
Survival	the proportion of replicate populations survied during experimental evolution (out of 12 populations in total)
MIC	intrinsic resistance to ciprofloxacin as minimal inhibitory concentration, ug/ml
IC50	intrinsic resistance to ciprofloxacin as half inhibitory concentration, ug/ml
AUC	intrinsic resistance to ciprofloxacin as area under dose-response curve
