# Supplementary material for: Efflux pump activity potentiates the evolution of antibiotic resistance across S. aureus isolates
Source: Nat Commun. 2020 Aug 7;11:3970. doi: 10.1038/s41467-020-17735-y (PMC7414891; doi:10.1038/s41467-020-17735-y)
Supplement: Supplementary file 5 — Supplementary Data 2 [file 41467_2020_17735_MOESM5_ESM.xlsx]

## Sheet: evolvedVarsSnippyBreseq_full_vi
POS	TYPE	REF	ALT	EVIDENCE	FTYPE	STRAND	NT_POS	AA_POS	EFFECT	LOCUS_TAG	GENE	PRODUCT	SRA_accession
339050	snp	C	T	T:283 C:0	CDS	-	511/1482	171/493	missense_variant c.511G>A p.Glu171Lys	NIPKIIHH_00315	tagE_1	Poly(glycerol-phosphate) alpha-glucosyltransferase	ERR419057
82066	snp	T	C	C:293 T:0	CDS	-	251/2403	84/800	missense_variant c.251A>G p.Glu84Gly	NIPKIIHH_02380	parC	DNA topoisomerase 4 subunit A	ERR419057
192601	complex	AGAAACTTTTTACGA	TGCTACATTTGACA	TGCTACATTTGACA:209 AGAAACTTTTTACGA:11									ERR419226
82067	snp	C	T	T:260 C:7	CDS	-	250/2403	84/800	missense_variant c.250G>A p.Glu84Lys	CKKFJLCK_02382	parC	DNA topoisomerase 4 subunit A	ERR419226
270136	snp	G	T	T:215 G:0	CDS	-	239/2403	80/800	missense_variant c.239C>A p.Ser80Tyr	PCMGNMAF_00218	parC	DNA topoisomerase 4 subunit A	ERR418599
80572	snp	C	T	T:230 C:0	CDS	-	250/2403	84/800	missense_variant c.250G>A p.Glu84Lys	AKAILHLO_01702	parC	DNA topoisomerase 4 subunit A	ERR418423
15288	snp	G	A	A:283 G:0	CDS	+	901/1038	301/345	missense_variant c.901G>A p.Gly301Ser	AKAILHLO_02128	xerC_2	Tyrosine recombinase XerC	ERR418423
7630	snp	C	T	T:243 C:0	CDS	+	239/2403	80/800	missense_variant c.239C>T p.Ser80Phe	LAOIIEPA_02168	parC	DNA topoisomerase 4 subunit A	ERR418853
220498	snp	T	C	C:238 T:0									ERR418857
7630	snp	C	T	T:214 C:0	CDS	+	239/2403	80/800	missense_variant c.239C>T p.Ser80Phe	AFDGPAEF_02207	parC	DNA topoisomerase 4 subunit A	ERR418857
593872	snp	G	T	T:335 G:0	CDS	-	239/2403	80/800	missense_variant c.239C>A p.Ser80Tyr	FPDCNPPL_00555	parC	DNA topoisomerase 4 subunit A	ERR418463
33158	snp	C	T	T:314 C:5	CDS	-	230/654	77/217	missense_variant c.230G>A p.Gly77Asp	FPDCNPPL_01843	rpsC	30S ribosomal protein S3	ERR418463
79385	snp	C	T	T:316 C:0	CDS	+	56/498	19/165	missense_variant c.56C>T p.Thr19Ile	FPDCNPPL_02322	fib_2	Fibrinogen-binding protein	ERR418463
85852	snp	G	T	T:259 G:0									ERR419124
38177	snp	C	T	T:288 C:0	CDS	-	250/2403	84/800	missense_variant c.250G>A p.Glu84Lys	PJIKDHPK_02237	parC	DNA topoisomerase 4 subunit A	ERR419124
442456	snp	A	T	T:329 A:0									ERR418618
7629	snp	C	T	T:255 C:0	CDS	+	239/2403	80/800	missense_variant c.239C>T p.Ser80Phe	GKBDHDEA_02055	parC	DNA topoisomerase 4 subunit A	ERR418618
103491	snp	C	T	T:298 C:0	CDS	+	524/636	175/211	missense_variant c.524C>T p.Ala175Val	FKANKFDI_00099	yjbM	GTP pyrophosphokinase YjbM	ERR419079
80703	snp	G	A	A:267 G:0	CDS	-	239/2403	80/800	missense_variant c.239C>T p.Ser80Phe	FKANKFDI_02201	parC	DNA topoisomerase 4 subunit A	ERR419079
80759	snp	G	A	A:192 G:0	CDS	-	239/2403	80/800	missense_variant c.239C>T p.Ser80Phe	DLGLJJDD_00550	parC	DNA topoisomerase 4 subunit A	ERR418997
482387	snp	C	T	T:323 C:0	CDS	+	239/2403	80/800	missense_variant c.239C>T p.Ser80Phe	AOIPJGCD_01232	parC	DNA topoisomerase 4 subunit A	ERR418530
36118	snp	G	T	T:255 G:0	CDS	-	255/1176	85/391	missense_variant c.255C>A p.Asn85Lys	LDBJJEGJ_00248	nusA	Transcription termination/antitermination protein NusA	ERR419161
49811	snp	C	T	T:304 C:0	CDS	-	361/834	121/277	missense_variant c.361G>A p.Glu121Lys	LDBJJEGJ_01214	rplB	50S ribosomal protein L2	ERR419161
38190	snp	G	T	T:263 G:0	CDS	-	239/2403	80/800	missense_variant c.239C>A p.Ser80Tyr	LDBJJEGJ_01999	parC	DNA topoisomerase 4 subunit A	ERR419161
6808	snp	A	T	T:260 A:1	CDS	+	1409/1992	470/663	missense_variant c.1409A>T p.Asn470Ile	MMHOGLCH_02035	parE	DNA topoisomerase 4 subunit B	ERR418446
79724	snp	T	C	C:219 T:0	CDS	-	251/2403	84/800	missense_variant c.251A>G p.Glu84Gly	DKLAAGDC_02168	parC	DNA topoisomerase 4 subunit A	ERR419045
7641	snp	G	A	A:333 G:0	CDS	+	250/2403	84/800	missense_variant c.250G>A p.Glu84Lys	OJDKPHLN_00006	parC	DNA topoisomerase 4 subunit A	ERR419239
38046	snp	G	A	A:190 G:0	CDS	-	239/2403	80/800	missense_variant c.239C>T p.Ser80Phe	OELKNKCL_02251	parC	DNA topoisomerase 4 subunit A	ERR418553
79864	snp	G	A	A:200 G:0	CDS	-	239/2403	80/800	missense_variant c.239C>T p.Ser80Phe	OAOFIHDJ_00727	parC	DNA topoisomerase 4 subunit A	ERR418597
63376	snp	A	G	G:297 A:0									ERR418514
79864	snp	G	A	A:217 G:0	CDS	-	239/2403	80/800	missense_variant c.239C>T p.Ser80Phe	OLPMLCBA_02193	parC	DNA topoisomerase 4 subunit A	ERR418514
34656	snp	C	T	T:210 C:0									ERR418514
45978	snp	C	T	T:161 C:0	CDS	+	239/2403	80/800	missense_variant c.239C>T p.Ser80Phe	JKDKIAOL_00934	parC	DNA topoisomerase 4 subunit A	ERR418583
7630	snp	C	A	A:201 C:3	CDS	+	239/2403	80/800	missense_variant c.239C>A p.Ser80Tyr	HPAMDNDP_02182	parC	DNA topoisomerase 4 subunit A	ERR418640
355666	snp	C	A	A:163 C:10	CDS	-	104/768	35/255	missense_variant c.104G>T p.Ser35Ile	KLPCGPOF_00313		putative lipoprotein	ERR418603
408063	snp	A	G	G:271 A:21	CDS	-	253/2670	85/889	missense_variant c.253T>C p.Ser85Pro	KLPCGPOF_00360	gyrA	DNA gyrase subunit A	ERR418603
79865	snp	G	A	A:262 G:0	CDS	-	239/2403	80/800	missense_variant c.239C>T p.Ser80Phe	KLPCGPOF_01274	parC	DNA topoisomerase 4 subunit A	ERR418603
47349	snp	G	T	T:304 G:16	CDS	+	88/636	30/211	missense_variant c.88G>T p.Ala30Ser	KLPCGPOF_02226	opuCB	Carnitine transport permease protein OpuCB	ERR418603
8859	snp	A	G	G:261 A:2	CDS	+	1466/2403	489/800	missense_variant c.1466A>G p.Glu489Gly	KLBHDFLA_00528	parC	DNA topoisomerase 4 subunit A	ERR419082
38192	snp	G	A	A:204 G:0	CDS	-	239/2403	80/800	missense_variant c.239C>T p.Ser80Phe	AKELKCEB_01900	parC	DNA topoisomerase 4 subunit A	ERR418520
268377	snp	G	T	T:268 G:0	CDS	-	239/2403	80/800	missense_variant c.239C>A p.Ser80Tyr	EBDNPOMO_00796	parC	DNA topoisomerase 4 subunit A	ERR419225
99397	snp	A	C	C:269 A:0	CDS	+	138/630	46/209	missense_variant c.138A>C p.Lys46Asn	JNGGEJFH_00091		hypothetical protein	ERR418441
264594	snp	T	C	C:301 T:0	CDS	+	16/651	6/216	missense_variant c.16T>C p.Tyr6His	JNGGEJFH_00251	yfbR	5'-deoxynucleotidase YfbR	ERR418441
112639	snp	A	G	G:393 A:0	CDS	+	1250/1593	417/530	missense_variant c.1250A>G p.His417Arg	JNGGEJFH_01096	gsiA	Glutathione import ATP-binding protein GsiA	ERR418441
86949	complex	AAG	TAA	TAA:105 AAG:0	CDS	+	149/246	50/81	missense_variant c.149_151delAAGinsTAA p.GluGlu50ValLys	JNGGEJFH_01532		hypothetical protein	ERR418441
86967	snp	G	A	A:67 G:0	CDS	+	167/246	56/81	missense_variant c.167G>A p.Arg56His	JNGGEJFH_01532		hypothetical protein	ERR418441
12730	snp	T	C	C:259 T:0	CDS	-	480/1332	160/443	synonymous_variant c.480A>G p.Arg160Arg	JNGGEJFH_01762	pgi	Glucose-6-phosphate isomerase	ERR418441
20067	snp	G	A	A:302 G:0	CDS	-	233/1191	78/396	missense_variant c.233C>T p.Ala78Val	JNGGEJFH_01767	rocD2_2	Ornithine aminotransferase 2	ERR418441
26281	snp	T	C	C:310 T:0	CDS	+	317/744	106/247	missense_variant c.317T>C p.Val106Ala	JNGGEJFH_01985	stp	Serine/threonine phosphatase stp	ERR418441
6810	snp	A	T	T:146 A:0	CDS	+	1409/1992	470/663	missense_variant c.1409A>T p.Asn470Ile	JNGGEJFH_02013	parE	DNA topoisomerase 4 subunit B	ERR418441
7641	snp	G	A	A:295 G:1	CDS	+	250/2403	84/800	missense_variant c.250G>A p.Glu84Lys	FGECPCPG_02240	parC	DNA topoisomerase 4 subunit A	ERR418969
65706	snp	A	T	T:171 A:13	CDS	-	413/678	138/225	missense_variant c.413T>A p.Ile138Lys	LHNPLJKI_00070	trmK	tRNA (adenine(22)-N(1))-methyltransferase	ERR419012
54856	snp	C	G	G:195 C:0	CDS	-	346/2403	116/800	missense_variant c.346G>C p.Ala116Pro	LHNPLJKI_01372	parC	DNA topoisomerase 4 subunit A	ERR419012
171664	snp	G	A	A:221 G:0	CDS	-	779/1107	260/368	missense_variant c.779C>T p.Pro260Leu	JCIPFHLD_00143	sigA	RNA polymerase sigma factor SigA	ERR419087
9376	snp	G	A	A:195 G:0	CDS	+	323/2403	108/800	missense_variant c.323G>A p.Ser108Asn	JCIPFHLD_01691	parC	DNA topoisomerase 4 subunit A	ERR419087
79338	snp	G	A	A:272 G:0	CDS	-	239/2403	80/800	missense_variant c.239C>T p.Ser80Phe	AFAALIEA_01558	parC	DNA topoisomerase 4 subunit A	ERR418616
131952	snp	G	A	A:244 G:0	CDS	-	239/2403	80/800	missense_variant c.239C>T p.Ser80Phe	GNDLJKGD_00724	parC	DNA topoisomerase 4 subunit A	ERR418568
38794	snp	G	A	A:213 G:0	CDS	-	239/2403	80/800	missense_variant c.239C>T p.Ser80Phe	HCMEHGAD_02401	parC	DNA topoisomerase 4 subunit A	ERR418916
211560	snp	C	T	T:278 C:0	CDS	+	239/2403	80/800	missense_variant c.239C>T p.Ser80Phe	ILOMNDND_01224	parC	DNA topoisomerase 4 subunit A	ERR418913
487235	snp	C	A	A:311 C:1	CDS	+	239/2403	80/800	missense_variant c.239C>A p.Ser80Tyr	POGGLCMO_00446	parC	DNA topoisomerase 4 subunit A	ERR418426
11361	snp	G	T	T:230 G:0	CDS	-	347/2403	116/800	missense_variant c.347C>A p.Ala116Glu	INOFOOKL_01786	parC	DNA topoisomerase 4 subunit A	ERR418486
46237	complex	AGAAAG	GAAAAA	GAAAAA:142 AGAAAG:1	CDS	+	1379/1992	460/663	missense_variant c.1379_1384delAGAAAGinsGAAAAA p.GluLysAla460GlyLysThr	LBOAJLFK_02018	parE	DNA topoisomerase 4 subunit B	ERR418609
11068	snp	T	C	C:174 T:0	CDS	-	638/2403	213/800	missense_variant c.638A>G p.Asp213Gly	EFPOKJMF_02164	parC	DNA topoisomerase 4 subunit A	ERR419067
377917	snp	C	T	T:209 C:2	CDS	-	250/2403	84/800	missense_variant c.250G>A p.Glu84Lys	MENCFMDK_00329	parC	DNA topoisomerase 4 subunit A	ERR418966
48982	snp	G	A	A:199 G:0	CDS	+	250/2403	84/800	missense_variant c.250G>A p.Glu84Lys	BBOPAKOK_00049	parC	DNA topoisomerase 4 subunit A	ERR418497
511157	snp	G	A	A:201 G:0	CDS	+	250/2403	84/800	missense_variant c.250G>A p.Glu84Lys	LJNNFHDP_00491	parC	DNA topoisomerase 4 subunit A	ERR419170
501571	snp	C	T	T:157 C:6	CDS	+	239/2403	80/800	missense_variant c.239C>T p.Ser80Phe	MPHOKFHE_00486	parC	DNA topoisomerase 4 subunit A	ERR418449
559839	snp	C	T	T:264 C:0	CDS	+	239/2403	80/800	missense_variant c.239C>T p.Ser80Phe	DJAEHPIK_00550	parC	DNA topoisomerase 4 subunit A	ERR419155
231183	snp	A	C	C:309 A:0									ERR418658
31091	ins	AAT	AGAT	AGAT:256 AAT:0	CDS	+	409/435	137/144	frameshift_variant c.408_409insG p.Ile137fs	CFNJKCJO_02284	agrA	Accessory gene regulator A	ERR418658
271784	snp	C	T	T:287 C:0	CDS	-	250/2403	84/800	missense_variant c.250G>A p.Glu84Lys	FFPBPCKE_00236	parC	DNA topoisomerase 4 subunit A	ERR419149
82770	snp	G	T	T:226 G:0	CDS	-	239/2403	80/800	missense_variant c.239C>A p.Ser80Tyr	DKHBPEAJ_01068	parC	DNA topoisomerase 4 subunit A	ERR419186
29653	snp	T	G	G:233 T:0									ERR419186
19309	snp	C	T	T:177 C:0	CDS	+	284/420	95/139	missense_variant c.284C>T p.Ser95Phe	ECKBHDDH_00649		hypothetical protein	ERR418551
44509	snp	A	T	T:213 A:0	CDS	+	1409/1992	470/663	missense_variant c.1409A>T p.Asn470Ile	ECKBHDDH_01215	parE	DNA topoisomerase 4 subunit B	ERR418551
38210	snp	G	A	A:191 G:0	CDS	-	239/2403	80/800	missense_variant c.239C>T p.Ser80Phe	MKNDOOGG_00594	parC	DNA topoisomerase 4 subunit A	ERR418440
210498	snp	G	A	A:235 G:0	CDS	-	239/2403	80/800	missense_variant c.239C>T p.Ser80Phe	OAGEMKCC_00183	parC	DNA topoisomerase 4 subunit A	ERR418636
79792	snp	G	A	A:198 G:0	CDS	-	239/2403	80/800	missense_variant c.239C>T p.Ser80Phe	FIIBEFEP_00325	parC	DNA topoisomerase 4 subunit A	ERR418522
7641	snp	G	A	A:291 G:0	CDS	+	250/2403	84/800	missense_variant c.250G>A p.Glu84Lys	LACCAGII_00308	parC	DNA topoisomerase 4 subunit A	ERR418638
207969	snp	G	A	A:164 G:0	CDS	+	250/2403	84/800	missense_variant c.250G>A p.Glu84Lys	EMBKCGAL_00191	parC	DNA topoisomerase 4 subunit A	ERR418488
387476	snp	G	A	A:197 G:0	CDS	+	921/924	307/307	synonymous_variant c.921G>A p.Ser307Ser	EMBKCGAL_00361	murB	UDP-N-acetylenolpyruvoylglucosamine reductase	ERR418488
38034	snp	C	T	T:181 C:0	CDS	-	250/2403	84/800	missense_variant c.250G>A p.Glu84Lys	FHBDDDJP_01230	parC	DNA topoisomerase 4 subunit A	ERR418500
38045	snp	G	A	A:183 G:0	CDS	-	239/2403	80/800	missense_variant c.239C>T p.Ser80Phe	OFDHFENE_01314	parC	DNA topoisomerase 4 subunit A	ERR418932
180073	snp	A	T	T:311 A:0									ERR419111
7632	snp	C	T	T:253 C:0	CDS	+	239/2403	80/800	missense_variant c.239C>T p.Ser80Phe	MBCFJHGF_01953	parC	DNA topoisomerase 4 subunit A	ERR419111
6109	snp	G	A	A:383 G:0	CDS	-	1084/1641	362/546	stop_gained c.1084C>T p.Gln362*	GFJEFHNM_00973	treA	Trehalose-6-phosphate hydrolase	ERR418695
33162	snp	G	T	T:195 G:0	CDS	-	347/2403	116/800	missense_variant c.347C>A p.Ala116Glu	JNJCKKJH_01701	parC	DNA topoisomerase 4 subunit A	ERR418531
164	snp	A	G	G:370 A:0									ERR418531
33270	snp	G	A	A:199 G:0	CDS	-	239/2403	80/800	missense_variant c.239C>T p.Ser80Phe	ABCCEKCH_01620	parC	DNA topoisomerase 4 subunit A	ERR418607
468648	snp	C	G	G:304 C:0	CDS	-	346/2403	116/800	missense_variant c.346G>C p.Ala116Pro	JGPLNDDH_00403	parC	DNA topoisomerase 4 subunit A	ERR418672
156958	snp	T	A	A:213 T:0									ERR418672
67273	snp	C	T	T:343 C:0	CDS	-	250/2403	84/800	missense_variant c.250G>A p.Glu84Lys	KOPBLDNG_01079	parC	DNA topoisomerase 4 subunit A	ERR419015
38040	snp	C	T	T:183 C:0	CDS	-	250/2403	84/800	missense_variant c.250G>A p.Glu84Lys	BMEACGBM_01535	parC	DNA topoisomerase 4 subunit A	ERR418506
7643	snp	G	A	A:231 G:0	CDS	+	250/2403	84/800	missense_variant c.250G>A p.Glu84Lys	BBPNPBLE_00684	parC	DNA topoisomerase 4 subunit A	ERR419173
80267	snp	A	G	G:211 A:0	CDS	-	1765/1992	589/663	missense_variant c.1765T>C p.Trp589Arg	MICBGDOI_01842	parE	DNA topoisomerase 4 subunit B	ERR419164
38193	snp	G	A	A:217 G:0	CDS	-	239/2403	80/800	missense_variant c.239C>T p.Ser80Phe	GIIEFLEM_02134	parC	DNA topoisomerase 4 subunit A	ERR418924
82817	snp	T	C	C:238 T:0									ERR418427
7628	snp	C	T	T:216 C:0	CDS	+	239/2403	80/800	missense_variant c.239C>T p.Ser80Phe	OMGBJLIO_02219	parC	DNA topoisomerase 4 subunit A	ERR419241
7631	snp	C	T	T:267 C:0	CDS	+	239/2403	80/800	missense_variant c.239C>T p.Ser80Phe	NGHPBGKA_02090	parC	DNA topoisomerase 4 subunit A	ERR419207
4195	snp	G	A	A:313 G:0	CDS	-	239/2403	80/800	missense_variant c.239C>T p.Ser80Phe	DEMANBLD_00568	parC	DNA topoisomerase 4 subunit A	ERR418646
67247	snp	T	A	A:193 T:0	CDS	-	251/2403	84/800	missense_variant c.251A>T p.Glu84Val	HHJKLIHF_00997	parC	DNA topoisomerase 4 subunit A	ERR418968
83019	snp	G	T	T:207 G:0	CDS	-	239/2403	80/800	missense_variant c.239C>A p.Ser80Tyr	BOJHLGEB_00890	parC	DNA topoisomerase 4 subunit A	ERR419047
7655	snp	G	A	A:297 G:0	CDS	+	250/2403	84/800	missense_variant c.250G>A p.Glu84Lys	FHGBJJKL_02085	parC	DNA topoisomerase 4 subunit A	ERR418510
166601	snp	T	C	C:205 T:10	CDS	-	19/1107	7/368	missense_variant c.19A>G p.Lys7Glu	PBEHONDD_00137	sigA	RNA polymerase sigma factor SigA	ERR418545
48581	snp	A	G	G:211 A:0	CDS	+	1408/1992	470/663	missense_variant c.1408A>G p.Asn470Asp	PBEHONDD_01925	parE	DNA topoisomerase 4 subunit B	ERR418545
70061	snp	C	T	T:294 C:2	CDS	+	338/444	113/147	missense_variant c.338C>T p.Ser113Phe	AOKGIDIP_01846	mgrA	HTH-type transcriptional regulator MgrA	ERR418414
50012	snp	C	T	T:268 C:0	CDS	+	239/2403	80/800	missense_variant c.239C>T p.Ser80Phe	AOKGIDIP_02048	parC	DNA topoisomerase 4 subunit A	ERR418414
7090	snp	C	T	T:262 C:0									ERR418414
573862	snp	G	A	A:232 G:0	CDS	+	250/2403	84/800	missense_variant c.250G>A p.Glu84Lys	GNBFDPKK_00579	parC	DNA topoisomerase 4 subunit A	ERR418994
130727	snp	A	C	C:290 A:0	CDS	+	10/840	4/279	missense_variant c.10A>C p.Thr4Pro	KIFDOLAA_01381	ssaA_2	Staphylococcal secretory antigen SsaA	ERR418722
7628	snp	C	T	T:274 C:0	CDS	+	239/2403	80/800	missense_variant c.239C>T p.Ser80Phe	KIFDOLAA_02284	parC	DNA topoisomerase 4 subunit A	ERR418722
38772	snp	G	T	T:396 G:0	CDS	-	239/2403	80/800	missense_variant c.239C>A p.Ser80Tyr	KCMDMJDI_02290	parC	DNA topoisomerase 4 subunit A	ERR419075
7630	snp	C	A	A:288 C:8	CDS	+	239/2403	80/800	missense_variant c.239C>A p.Ser80Tyr	PDKFPFCM_02175	parC	DNA topoisomerase 4 subunit A	ERR419199
323528	snp	G	T	T:289 G:0	CDS	-	239/2403	80/800	missense_variant c.239C>A p.Ser80Tyr	FIIKDOCP_00287	parC	DNA topoisomerase 4 subunit A	ERR419183
19235	complex	AGAAACTTTTTACGA	TGCTACAATTGACA	TGCTACAATTGACA:123 AGAAACTTTTTACGA:0									ERR419183
79866	snp	G	T	T:372 G:0	CDS	-	239/2403	80/800	missense_variant c.239C>A p.Ser80Tyr	PFHIJPNH_02054	parC	DNA topoisomerase 4 subunit A	ERR418644
468811	snp	G	T	T:293 G:0	CDS	-	239/2403	80/800	missense_variant c.239C>A p.Ser80Tyr	HHCNILCO_00405	parC	DNA topoisomerase 4 subunit A	ERR419018
19318	complex	AGAAACTTTTTACGA	TGCTACATTTGACA	TGCTACATTTGACA:172 AGAAACTTTTTACGA:1									ERR419018
38762	snp	C	T	T:275 C:0	CDS	-	250/2403	84/800	missense_variant c.250G>A p.Glu84Lys	EDLGCOLB_02260	parC	DNA topoisomerase 4 subunit A	ERR418598
7631	snp	C	T	T:280 C:0	CDS	+	239/2403	80/800	missense_variant c.239C>T p.Ser80Phe	IGJOBGKA_01208	parC	DNA topoisomerase 4 subunit A	ERR418457
38205	snp	G	T	T:344 G:0	CDS	-	239/2403	80/800	missense_variant c.239C>A p.Ser80Tyr	EMCFDPNE_02272	parC	DNA topoisomerase 4 subunit A	ERR418554
7629	snp	C	A	A:247 C:0	CDS	+	239/2403	80/800	missense_variant c.239C>A p.Ser80Tyr	GNLOOOGG_00006	parC	DNA topoisomerase 4 subunit A	ERR418577
184043	snp	C	T	T:303 C:0	CDS	+	239/2403	80/800	missense_variant c.239C>T p.Ser80Phe	LONCMPME_00561	parC	DNA topoisomerase 4 subunit A	ERR418528
85217	snp	C	T	T:312 C:4	CDS	+	785/1107	262/368	missense_variant c.785C>T p.Ser262Leu	LONCMPME_01048	sigA	RNA polymerase sigma factor SigA	ERR418528
144076	snp	G	A	A:288 G:0	CDS	+	250/2403	84/800	missense_variant c.250G>A p.Glu84Lys	KFOAECDK_00131	parC	DNA topoisomerase 4 subunit A	ERR418456
49991	snp	C	T	T:235 C:0	CDS	+	239/2403	80/800	missense_variant c.239C>T p.Ser80Phe	PMANJLBB_02246	parC	DNA topoisomerase 4 subunit A	ERR419232
183615	snp	G	A	A:269 G:0	CDS	-	239/2403	80/800	missense_variant c.239C>T p.Ser80Phe	PEIEENMD_01622	parC	DNA topoisomerase 4 subunit A	ERR418688
329988	snp	A	G	G:357 A:0	CDS	+	232/939	78/312	missense_variant c.232A>G p.Lys78Glu	DNPIIOCO_00764	menA	1,4-dihydroxy-2-naphthoate octaprenyltransferase	ERR418712
80415	snp	G	A	A:323 G:0	CDS	-	239/2403	80/800	missense_variant c.239C>T p.Ser80Phe	DNPIIOCO_01895	parC	DNA topoisomerase 4 subunit A	ERR418712
82077	snp	G	T	T:166 G:0	CDS	-	239/2403	80/800	missense_variant c.239C>A p.Ser80Tyr	AOAKFJGC_02256	parC	DNA topoisomerase 4 subunit A	ERR419200
119716	complex	AAAAAGTTTCT	CAAATGTAGCA	CAAATGTAGCA:129 AAAAAGTTTCT:0									ERR419203
44508	snp	A	G	G:341 A:0	CDS	+	1408/1992	470/663	missense_variant c.1408A>G p.Asn470Asp	GGIPBPJL_01165	parE	DNA topoisomerase 4 subunit B	ERR419203
208026	snp	G	A	A:218 G:0	CDS	+	250/2403	84/800	missense_variant c.250G>A p.Glu84Lys	OCECCFAN_00191	parC	DNA topoisomerase 4 subunit A	ERR418721
80712	snp	C	T	T:317 C:2	CDS	+	239/2403	80/800	missense_variant c.239C>T p.Ser80Phe	KOGKIOOL_01117	parC	DNA topoisomerase 4 subunit A	ERR419230
422722	snp	C	T	T:270 C:0	CDS	-	250/2403	84/800	missense_variant c.250G>A p.Glu84Lys	FNKAAIJN_00366	parC	DNA topoisomerase 4 subunit A	ERR418914
49142	snp	C	T	T:247 C:0	CDS	+	239/2403	80/800	missense_variant c.239C>T p.Ser80Phe	AOOLPGMM_02119	parC	DNA topoisomerase 4 subunit A	ERR419220
89750	snp	A	G	G:271 A:1	CDS	+	17/1002	6/333	missense_variant c.17A>G p.Asn6Ser	BGAEDJOJ_02088	putB	Proline dehydrogenase 2	ERR419176
38138	snp	G	T	T:348 G:0	CDS	-	239/2403	80/800	missense_variant c.239C>A p.Ser80Tyr	BGAEDJOJ_02280	parC	DNA topoisomerase 4 subunit A	ERR419176
297419	snp	C	T	T:319 C:1	CDS	+	47/264	16/87	missense_variant c.47C>T p.Ser16Leu	GAOOOLIP_00767	rpsQ	30S ribosomal protein S17	ERR419078
38028	mnp	CC	GT	GT:327 CC:0	CDS	-	346/2403	115/800	missense_variant c.345_346delGGinsAC p.Ala116Pro	GAOOOLIP_02366	parC	DNA topoisomerase 4 subunit A	ERR419078
4524	snp	C	T	T:229 C:0	CDS	+	239/2403	80/800	missense_variant c.239C>T p.Ser80Phe	ACNEJFJG_02633	parC	DNA topoisomerase 4 subunit A	ERR419084
297831	snp	C	T	T:281 C:1	CDS	+	239/2403	80/800	missense_variant c.239C>T p.Ser80Phe	NDJJMEDC_00289	parC	DNA topoisomerase 4 subunit A	ERR419150
28850	snp	A	C	C:463 A:5	CDS	+	763/3624	255/1207	missense_variant c.763A>C p.Asn255His	ICGCMCBO_00026	rpoC	DNA-directed RNA polymerase subunit beta'	ERR418415
7641	snp	G	A	A:358 G:0	CDS	+	250/2403	84/800	missense_variant c.250G>A p.Glu84Lys	ICGCMCBO_01499	parC	DNA topoisomerase 4 subunit A	ERR418415
31447	snp	C	T	T:265 C:1	CDS	-	1421/2607	474/868	missense_variant c.1421G>A p.Ser474Asn	BLPIPBBK_00663		hypothetical protein	ERR418713
4024	snp	C	T	T:297 C:0	CDS	-	250/2403	84/800	missense_variant c.250G>A p.Glu84Lys	BLPIPBBK_01082	parC	DNA topoisomerase 4 subunit A	ERR418713
15456	snp	C	T	T:324 C:0	CDS	+	239/2403	80/800	missense_variant c.239C>T p.Ser80Phe	PJIDPJDH_00011	parC	DNA topoisomerase 4 subunit A	ERR418634
306368	snp	A	T	T:375 A:0	CDS	-	201/7176	67/2391	missense_variant c.201T>A p.Asn67Lys	PJIDPJDH_01030	grsB	Gramicidin S synthase 2	ERR418634
16185	snp	A	G	G:258 A:4	CDS	-	564/1599	188/532	synonymous_variant c.564T>C p.Asp188Asp	JMNFPOKP_02442	nikA	Nickel-binding periplasmic protein	ERR419132
38663	snp	G	T	T:185 G:13	CDS	-	347/2403	116/800	missense_variant c.347C>A p.Ala116Glu	JMNFPOKP_02508	parC	DNA topoisomerase 4 subunit A	ERR419132
45330	snp	C	T	T:414 C:0	CDS	+	239/2403	80/800	missense_variant c.239C>T p.Ser80Phe	BIKFGBFC_00805	parC	DNA topoisomerase 4 subunit A	ERR418534
623014	snp	G	A	A:435 G:0	CDS	-	239/2403	80/800	missense_variant c.239C>T p.Ser80Phe	KBJLDJHN_00566	parC	DNA topoisomerase 4 subunit A	ERR418933
32119	snp	A	G	G:384 A:0	CDS	+	65/465	22/154	missense_variant c.65A>G p.Asp22Gly	AELMHFPP_00036		hypothetical protein	ERR418513
49933	snp	G	T	T:312 G:0	CDS	-	347/2403	116/800	missense_variant c.347C>A p.Ala116Glu	AELMHFPP_01999	parC	DNA topoisomerase 4 subunit A	ERR418513
483410	snp	C	T	T:352 C:0	CDS	-	250/2403	84/800	missense_variant c.250G>A p.Glu84Lys	DNPOGHLP_00425	parC	DNA topoisomerase 4 subunit A	ERR418590
9598	snp	G	T	T:339 G:0	CDS	-	347/2403	116/800	missense_variant c.347C>A p.Ala116Glu	GOEFFHCH_01198	parC	DNA topoisomerase 4 subunit A	ERR418608
11454	snp	C	A	A:303 C:0	CDS	-	1129/1668	377/555	missense_variant c.1129G>T p.Ala377Ser	GOEFFHCH_02522	fhs	Formate--tetrahydrofolate ligase	ERR418608
38772	snp	G	A	A:362 G:0	CDS	-	239/2403	80/800	missense_variant c.239C>T p.Ser80Phe	FDBNOPOM_02342	parC	DNA topoisomerase 4 subunit A	ERR418852
392028	del	CTTTTTTTACA	CTTTTTTACA	CTTTTTTACA:322 CTTTTTTTACA:0									ERR418514
19188	del	ACGTGAATTGCTTGTCTATT	AT	AT:160 ACGTGAATTGCTTGTCTATT:0	CDS	-	124/189	36/62	disruptive_inframe_deletion c.107_124delATAGACAAGCAATTCACG p.Asn36_Val42delinsIle	KLBHDFLA_00535		putative tautomerase.1	ERR419082
127150	ins	TTAT	TTATAT	TTATAT:334 TTAT:8									ERR419083
127151	ins	TTAT	TTATAT	TTATAT:334 TTAT:8									ERR419084
28963	del	TAAAAAAATACC	TAAAAAATACC	TAAAAAATACC:383 TAAAAAAATACC:0	CDS	+	439/540	147/179	frameshift_variant c.439delA p.Ile147fs	KLBHDFLA_02216	hpt	Hypoxanthine-guanine phosphoribosyltransferase	ERR419085
35998	ins	ATTTTTTTAATC	ATTTTTTTTAATC	ATTTTTTTTAATC:257 ATTTTTTTAATC:0									ERR418441
42149	del	ATTTTTTTATGC	ATTTTTTATGC	ATTTTTTATGC:229 ATTTTTTTATGC:0									ERR418441
42142	del	ATTTTTTTATGC	ATTTTTTATGC	ATTTTTTATGC:229 ATTTTTTTATGC:0									ERR418441
1236	del	AGGGGGGTA	AGGGGGTA	AGGGGGTA:339 AGGGGGGTA:0									ERR418441
1237	del	AGGGGGGTA	AGGGGGTA	AGGGGGTA:339 AGGGGGGTA:0									ERR418441
1238	del	AGGGGGGTA	AGGGGGTA	AGGGGGTA:339 AGGGGGGTA:0									ERR418441
21350	ins	CTTTTTTAC	CTTTTTTTAC	CTTTTTTTAC:256 CTTTTTTAC:0	CDS	-	2051/2136	684/711	frameshift_variant c.2051_2052insA p.Lys687fs	JNGGEJFH_02108	hylB	Hyaluronate lyase	ERR418441
14945	del	GTTTACAATAGGTG	GG	GG:207 GTTTACAATAGGTG:0	CDS	+	412/1263	138/420	conservative_inframe_deletion c.412_423delTTTACAATAGGT p.Phe138_Gly141del	JCIPFHLD_00595	wecC	UDP-N-acetyl-D-mannosamine dehydrogenase	ERR419087
241751	ins	TCA	TCCA	TCCA:245 TCA:8	CDS	-	2004/2211	668/736	frameshift_variant c.2004_2005insG p.Asp669fs	AFAALIEA_00215	relA	GTP pyrophosphokinase	ERR418616
43870	del	CTTATAC	CTATAC	CTATAC:291 CTTATAC:8	CDS	+	61/531	21/176	frameshift_variant c.61delT p.Tyr21fs	ILOMNDND_02054	rpoE	putative DNA-directed RNA polymerase subunit delta	ERR418913
251181	ins	TGCA	TGCGCA	TGCGCA:215 TGCA:12	CDS	-	102/1140	34/379	frameshift_variant c.102_103insGC p.Ile36fs	LJNNFHDP_00241		hypothetical protein	ERR419170
284207	ins	TCG	TCCG	TCCG:267 TCG:2	CDS	-	183/2106	61/701	frameshift_variant c.183_184insG p.Glu62fs	LACCAGII_00257	melR_1	Melibiose operon regulatory protein	ERR418638
161236	del	CTTTTTCCCA	CTTTTCCCA	CTTTTCCCA:189 CTTTTTCCCA:0	CDS	-	938/960	313/319	frameshift_variant c.938delA p.Glu315fs	HCOIBLKA_00450	hly	Alpha-hemolysin	ERR418433
5130	del	ACTTTTT	AT	AT:633 ACTTTTT:0									ERR418628
39945	ins	TGAA	TGAGAA	TGAGAA:323 TGAA:0	CDS	+	843/1347	281/448	frameshift_variant c.841_842dupGA p.Arg282fs	KOPBLDNG_00297	cshB	DEAD-box ATP-dependent RNA helicase CshB	ERR419015
9367	ins	CATG	CATATG	CATATG:471 CATG:0									ERR418646
13596	ins	TGA	TGGA	TGGA:274 TGA:0	CDS	+	269/540	90/179	frameshift_variant c.268dupG p.Glu90fs	HHJKLIHF_02334	hpt	Hypoxanthine-guanine phosphoribosyltransferase	ERR418968
339783	ins	AGC	AGGC	AGGC:231 AGC:0	CDS	+	584/816	195/271	frameshift_variant c.583dupG p.Ala195fs	GNBFDPKK_00350	frdB	Fumarate reductase iron-sulfur subunit	ERR418994
284379	del	CGCAT	CT	CT:361 CGCAT:0	CDS	-	214/2211	71/736	disruptive_inframe_deletion c.212_214delTGC p.Met71del	KCMDMJDI_01476	relA	GTP pyrophosphokinase	ERR419075
9441	del	ATA	AA	AA:285 ATA:0	CDS	-	142/540	48/179	frameshift_variant c.142delA p.Met48fs	DNPIIOCO_02417	hpt	Hypoxanthine-guanine phosphoribosyltransferase	ERR418712
157447	del	ATTTTTTTTACG	ATTTTTTTACG	ATTTTTTTACG:203 ATTTTTTTTACG:0	CDS	-	93/2274	31/757	frameshift_variant c.93delA p.Ile34fs	ACNEJFJG_00178	recJ	Single-stranded-DNA-specific exonuclease RecJ	ERR419084
20255	ins	TTG	TTTAACTTTATTATTAAATG	TTTAACTTTATTATTAAATG:111 TTG:0									ERR418713
20256	ins	TTG	TTTAACTTTATTATTAAATG	TTTAACTTTATTATTAAATG:111 TTG:0									ERR418713
398747	del	CATG	CG	CG:269 CATG:2	CDS	-	968/1119	323/372	frameshift_variant c.967_968delAT p.Met323fs	PJIDPJDH_00345	ald2	Alanine dehydrogenase 2	ERR418634
192603	complex	AGAAACTTTTTACGA	TGCTACATTTGACA	TGCTACATTTGACA:209 AGAAACTTTTTACGA:11									ERR419226
192604	complex	AGAAACTTTTTACGA	TGCTACATTTGACA	TGCTACATTTGACA:209 AGAAACTTTTTACGA:11									ERR419226
192607	complex	AGAAACTTTTTACGA	TGCTACATTTGACA	TGCTACATTTGACA:209 AGAAACTTTTTACGA:11									ERR419226
192611	complex	AGAAACTTTTTACGA	TGCTACATTTGACA	TGCTACATTTGACA:209 AGAAACTTTTTACGA:11									ERR419226
192614	complex	AGAAACTTTTTACGA	TGCTACATTTGACA	TGCTACATTTGACA:209 AGAAACTTTTTACGA:11									ERR419226
86951	complex	AAG	TAA	TAA:105 AAG:0	CDS	+	149/246	50/81	missense_variant c.149_151delAAGinsTAA p.GluGlu50ValLys	JNGGEJFH_01532		hypothetical protein	ERR418441
46242	complex	AGAAAG	GAAAAA	GAAAAA:142 AGAAAG:1	CDS	+	1379/1992	460/663	missense_variant c.1379_1384delAGAAAGinsGAAAAA p.GluLysAla460GlyLysThr	LBOAJLFK_02018	parE	DNA topoisomerase 4 subunit B	ERR418609
19237	complex	AGAAACTTTTTACGA	TGCTACAATTGACA	TGCTACAATTGACA:123 AGAAACTTTTTACGA:0									ERR419183
19238	complex	AGAAACTTTTTACGA	TGCTACAATTGACA	TGCTACAATTGACA:123 AGAAACTTTTTACGA:0									ERR419183
19241	complex	AGAAACTTTTTACGA	TGCTACAATTGACA	TGCTACAATTGACA:123 AGAAACTTTTTACGA:0									ERR419183
19242	complex	AGAAACTTTTTACGA	TGCTACAATTGACA	TGCTACAATTGACA:123 AGAAACTTTTTACGA:0									ERR419183
19245	complex	AGAAACTTTTTACGA	TGCTACAATTGACA	TGCTACAATTGACA:123 AGAAACTTTTTACGA:0									ERR419183
19248	complex	AGAAACTTTTTACGA	TGCTACAATTGACA	TGCTACAATTGACA:123 AGAAACTTTTTACGA:0									ERR419183
19320	complex	AGAAACTTTTTACGA	TGCTACATTTGACA	TGCTACATTTGACA:172 AGAAACTTTTTACGA:1									ERR419018
19321	complex	AGAAACTTTTTACGA	TGCTACATTTGACA	TGCTACATTTGACA:172 AGAAACTTTTTACGA:1									ERR419018
19324	complex	AGAAACTTTTTACGA	TGCTACATTTGACA	TGCTACATTTGACA:172 AGAAACTTTTTACGA:1									ERR419018
19328	complex	AGAAACTTTTTACGA	TGCTACATTTGACA	TGCTACATTTGACA:172 AGAAACTTTTTACGA:1									ERR419018
19331	complex	AGAAACTTTTTACGA	TGCTACATTTGACA	TGCTACATTTGACA:172 AGAAACTTTTTACGA:1									ERR419018
119720	complex	AAAAAGTTTCT	CAAATGTAGCA	CAAATGTAGCA:129 AAAAAGTTTCT:0									ERR419203
119723	complex	AAAAAGTTTCT	CAAATGTAGCA	CAAATGTAGCA:129 AAAAAGTTTCT:0									ERR419203
119724	complex	AAAAAGTTTCT	CAAATGTAGCA	CAAATGTAGCA:129 AAAAAGTTTCT:0									ERR419203
119726	complex	AAAAAGTTTCT	CAAATGTAGCA	CAAATGTAGCA:129 AAAAAGTTTCT:0									ERR419203

## Sheet: columns description
Supplementary Data 3. List of mutations identified in evolved strains.xlsx
Functional annotation of SNPs, indels and small structural variations indentified in evolved strain
POS	Genomic position (relative to MRSA252 genome)
TYPE	type of mutation: snp, insertion, deletion, complex
REF	ancestral allele (in parental sample)
ALT	derived allele (in evolved sample)
EVIDENCE	read count supporting ancestral and derived allele
FTYPE	mutation in coding or intergenic region
STRAND	strand, - or +
NT_POS	mutation position within coding sequnce
AA_POS	mutation position within protein sequence
EFFECT	functional effect annotation
LOCUS_TAG	locus tag
GENE	gene name
PRODUCT	gene product
SRA_accession	id of parental strain corresponding to its sequnece accession number at SRA database (Bioproject: PRJEB5261 )
	Blue background shows mutation in samples with no detected known resistance mutations
