# Supplementary material for: Efflux pump activity potentiates the evolution of antibiotic resistance across S. aureus isolates
Source: Nat Commun. 2020 Aug 7;11:3970. doi: 10.1038/s41467-020-17735-y (PMC7414891; doi:10.1038/s41467-020-17735-y)
Supplement: Supplementary file 6 — Supplementary Data 3 [file 41467_2020_17735_MOESM6_ESM.xlsx]

## Sheet: suppTable_DEGenes
locus	name	product	log2 fold change	adjusted p value
SAR0912	mnhC	Na+/H+ antiporter subunit	-0.671561	0.00327968
SAR0913	mnhB	Na+/H+ antiporter subunit	-0.696144	0.00327968
SAR1972	SAR1972	putative exported protein	-0.813084	0.00327968
SAR2295	SAR2295	putative exported protein	1.76729	0.00327968
SAR0171	SAR0171	hypothetical protein	1.77558	0.00559708
SAR0186	SAR0186	putative ornithine aminotransferase precursor	1.0948	0.00559708
SAR0739	mgrA	MarR family regulatory protein	-0.885521	0.00559708
SAR2753	lip	lipase precursor	1.72596	0.00559708
SAR0786	rir2	ribonucleoside-diphosphate reductase beta chain	-0.858159	0.00625695
SAR1172	lspA	lipoprotein signal peptidase	-0.762315	0.00625695
SAR1600	SAR1600	putative exodeoxyribonuclease VII small subunit	-0.702993	0.00625695
SAR1985	SAR1985	putative exonuclease	-0.837476	0.00625695
SAR2297	SAR2297	putative acetolactate synthase	0.809917	0.00625695
SAR2800	rpmH	50S ribosomal protein L34	-1.14342	0.00637006
SAR0230	SAR0230	putative extracellular solute-binding lipoprotein	1.04573	0.0068027
SAR0284	SAR0284	putative membrane protein	0.895191	0.0068027
SAR0461	SAR0461	ABC transporter ATP-binding protein	1.08791	0.0068027
SAR0748	norA	fluoroquinolone resistance protein	0.979559	0.0068027
SAR0784	SAR0784	conserved hypothetical protein	-0.721072	0.0068027
SAR0910	mnhE	Na+/H+ antiporter subunit	-0.716034	0.0068027
SAR0915	SAR0915	conserved hypothetical protein	-0.784764	0.0068027
SAR1326	SAR1326	conserved hypothetical protein	1.02378	0.0068027
SAR2012	ppaC	manganese-dependent inorganic pyrophosphatase	-0.459855	0.0068027
SAR2138	SAR2138	conserved hypothetical protein	-0.585426	0.0068027
SAR2296	SAR2296	conserved hypothetical protein	1.10899	0.0068027
SAR1443	SAR1443	hypothetical protein	-0.684381	0.00717471
SAR0143	SAR0143	binding-protein-dependent transport system membrane component	0.757757	0.00954061
SAR0785	rir1	ribonucleoside-diphosphate reductase alpha chain	-0.699261	0.00954061
SAR0839	SAR0839	putative lipoprotein	1.17689	0.00954061
SAR1936	SAR1936	conserved hypothetical protein	-0.589267	0.00954061
SAR2109	SAR2109	putative peptidase	1.23653	0.00954061
SAR2639	SAR2639	putative heavy-metal-associated protein	-0.706363	0.00954061
SAR2730	SAR2730	conserved hypothetical protein	0.82514	0.00954061
SAR0132	SAR0132	galactosyl transferase	1.17025	0.0117132
SAR2756	hisA	putative phosphoribosylformimino-5-aminoimidazole carboxamide ribotide isomerase	0.897619	0.011896
SAR0462	SAR0462	putative transport system membrane protein	0.82349	0.0132102
SAR1246	rbfA	putative ribosome-binding factor A	-0.491372	0.0147709
SAR0306	SAR0306	ABC transporter ATP-binding protein	0.822206	0.0152566
SAR2372	ureA	urease gamma subunit	1.39961	0.0157209
SAR1472	SAR1472	putative membrane protein	-0.732165	0.0161222
SAR2271	SAR2271	putative membrane protein	0.949557	0.0164122
SAR1663	rpsT	putative 30S ribosomal protein S20	-0.779181	0.0170625
SAR1733	radC	DNA repair protein RadC (pseudogene)	1.06938	0.0171457
SAR0264	bglA	6-phospho-beta-glucosidase	0.854621	0.0179438
SAR1408	dapB	dihydrodipicolinate reductase	0.883667	0.0180891
SAR1204	SAR1204	conserved hypothetical protein	-0.725025	0.018205
SAR1269	SAR1269	conserved hypothetical protein	-0.587948	0.018205
SAR0231	SAR0231	conserved hypothetical protein	1.23319	0.0185755
SAR1672	SAR1672	conserved hypothetical protein	-0.628522	0.0186201
SAR2487	SAR2487	tetrapyrrole (corrin/porphyrin) methylase family protein	0.978279	0.020195
SAR0911	mnhD	Na+/H+ antiporter subunit	-0.596926	0.0203115
SAR0142	SAR0142	binding-protein-dependent transport systems membrane component	0.704517	0.0204118
SAR0263	SAR0263	putative PTS transport system protein	1.09974	0.0204118
SAR0278	SAR0278	putative exported protein	1.10484	0.0204118
SAR1929	SAR1929	HIT-family protein	-0.754008	0.0204118
SAR2183	tenA	transcriptional activator	-1.23627	0.0204118
SAR2374	ureC	urease alpha subunit	0.758727	0.0204118
SAR2548	SAR2548	putative membrane protein	0.975557	0.0204118
SAR2729	SAR2729	hypothetical protein	0.886054	0.0204118
SAR0455	SAR0455	putative membrane protein	1.04615	0.0204415
SAR2590	SAR2590	DedA family protein	0.874487	0.0204415
SAR2763	SAR2763	putative lipoprotein	0.914314	0.0215389
SAR1014	SAR1014	acetyltransferase (GNAT) family protein	0.804201	0.0219024
SAR1152	SAR1152	acetyltransferase (GNAT) family protein	-0.56893	0.0219024
SAR0471	gltA	glutamate synthase large subunit	1.08033	0.0219231
SAR2010	SAR2010	hypothetical protein	0.600858	0.0219231
SAR0470	SAR0470	LysR family regulatory protein	1.14746	0.0234069
SAR1120	sdhC	putative succinate dehydrogenase cytochrome b558	-0.466743	0.0234069
SAR1229	hslV	putative ATP-dependent protease	0.468524	0.0234069
SAR2292	hysA2	hyaluronate lyase precursor 2	1.08565	0.0234069
SAR2364	SAR2364	FdhD/NarQ family protein	0.864061	0.0234069
SAR0577	proP	putative proline/betaine transporter	0.628534	0.0235611
SAR1164	SAR1164	conserved hypothetical protein	-0.520264	0.0235611
SAR0109	SAR0109	putative transporter protein	0.736791	0.0250294
SAR1130	fib	fibrinogen-binding protein precursor	1.47672	0.0250294
SAR1685	SAR1685	putative biotin carboxylase subunit of acetyl-CoA carboxylase	0.773557	0.0250294
SAR2373	ureB	urease beta subunit	1.37264	0.0250294
SAR1353	SAR1353	putative exported protein	-0.466499	0.025341
SAR2179	SAR2179	putative membrane protein	-0.791589	0.025341
SAR1031	qoxD	putative quinol oxidase polypeptide IV	-0.64224	0.0262974
SAR0472	gltB	glutamate synthase small subunit	0.899836	0.0271859
SAR1011	SAR1011	transport system extracellular binding lipoprotein	0.97329	0.027893
SAR1489	ebpS	cell surface elastin binding protein	0.598916	0.027893
SAR1745	SAR1745	putative membrane protein	-0.803297	0.027893
SAR2348	SAR2348	hypothetical protein	0.649074	0.027893
SAR2628	clpL	putative ATP-dependent protease ATP-binding subunit ClpL	1.05272	0.027893
SAR1002	SAR1002	putative membrane protein	1.15101	0.0280349
SAR1208	acpP	acyl carrier protein	-0.484794	0.0282744
SAR2666	SAR2666	hypothetical protein	1.07391	0.0282744
SAR0495	veg	conserved hypothetical protein	-0.956693	0.028334
SAR0305	SAR0305	putative membrane protein	0.825431	0.0283412
SAR1228	SAR1228	putative integrase/recombinase	0.499345	0.0283412
SAR0259	lrgA	holin-like protein	2.34028	0.0284678
SAR1601	SAR1601	putative exodeoxyribonuclease VII large subunit	-0.33334	0.0292234
SAR0108	SAR0108	putative peptidase	0.836319	0.0300501
SAR0226	fadE	putative acyl-CoA synthetase	0.7558	0.0300501
SAR0233	SAR0233	flavohemoprotein	0.852771	0.0300501
SAR0347	SAR0347	putative membrane protein	1.14045	0.0300501
SAR0809	SAR0809	putative exported protein	1.03802	0.0300501
SAR0890	SAR0890	conserved hypothetical protein	-0.96441	0.0300501
SAR0949	oppB	putative oligopeptide transport system permease protein	0.740607	0.0300501
SAR0975	SAR0975	putative RNA pseudouridylate synthase	-0.575537	0.0300501
SAR1230	SAR1230	putative ATP-dependent protease ATP-binding subunit	0.430531	0.0300501
SAR1436	SAR1436	conserved hypothetical protein	-0.680042	0.0300501
SAR1590	SAR1590	putative peptidase	0.511941	0.0300501
SAR1621	SAR1621	hypothetical protein	0.867972	0.0300501
SAR1625	SAR1625	conserved hypothetical protein	-0.64136	0.0300501
SAR1684	SAR1684	conserved hypothetical protein	0.686404	0.0300501
SAR1847	rot	repressor of toxins	-0.75238	0.0300501
SAR2137	SAR2137	putative acetyltransferase	-0.697083	0.0300501
SAR2159	acpS	holo-[acyl-carrier protein] synthase	-0.589041	0.0300501
SAR2221	SAR2221	putative peptidase	0.745909	0.0300501
SAR2458	SAR2458	acetyltransferase (GNAT) family protein	0.706679	0.0300501
SAR2731	SAR2731	conserved hypothetical protein (pseudogene)	0.770085	0.0300501
SAR2759	SAR2759	putative aminotransferase	1.01745	0.0300501
SAR1098	coaD	putative phosphopantetheine adenylyltransferase	-0.444095	0.0301879
SAR1441	SAR1441	conserved hypothetical protein	-0.435783	0.0301879
SAR1718	SAR1718	putative exported protein	-0.503001	0.0301879
SAR2018	SAR2018	putative exported protein	-0.41848	0.0301879
SAR2489	nasD	nitrite reductase large subunit	0.828967	0.0301879
SAR2518	SAR2518	ABC transporter ATP-binding protein	0.88673	0.0301879
SAR2660	SAR2660	conserved hypothetical protein	0.692217	0.0308578
SAR2714	arcA	arginine deiminase	0.874898	0.0308578
SAR1092	SAR1092	putative membrane protein	-0.486915	0.0314984
SAR1455	SAR1455	putative exported protein	-0.79153	0.0323688
SAR0450	SAR0450	putative cobalamin synthesis protein	0.756729	0.0335163
SAR2696	SAR2696	putative transporter protein	0.7948	0.0335163
SAR1854	SAR1854	hypothetical protein	0.691264	0.0351199
SAR1746	SAR1746	hypothetical protein	-1.11948	0.0353987
SAR1602	SAR1602	putative N utilization substance protein B	-0.435275	0.0360577
SAR2760	hisD	putative histidinol dehydrogenase	1.04763	0.0360577
SAR0667	SAR0667	putative acetyltransferase	0.759138	0.0424568
SAR1941	SAR1941	RNA pseudouridylate synthase	-0.523231	0.0424568
SAR0653	SAR0653	ABC transporter ATP-binding protein	0.71549	0.0426135
SAR0144	SAR0144	putative ABC transport ATP-binding protein	0.780653	0.0444119
SAR0185	argC	putative N-acetyl-gamma-glutamyl-phosphate reductase	0.837626	0.0444119
SAR0280	SAR0280	putative membrane protein	0.821221	0.0444119
SAR0452	SAR0452	putative NADH-Ubiquinone/plastoquinone (complex I) protein	0.626108	0.0444119
SAR0909	mnhF	Na+/H+ antiporter subunit	-0.540916	0.0444119
SAR1627	SAR1627	5-formyltetrahydrofolate cyclo-ligase family protein	-0.465956	0.0444119
SAR2485	narH	nitrate reductase beta chain	0.916233	0.0444119
SAR1951	perR	putative peroxide operon regulator	-0.558048	0.0448927
SAR1473	SAR1473	conserved hypothetical protein	-0.57723	0.0450741
SAR1391	SAR1391	hypothetical protein	-0.541029	0.046068
SAR2758	hisB	putative imidazoleglycerol-phosphate dehydratase	0.972463	0.0460912
SAR1583	SAR1583	AraC family regulatory protein	-0.356118	0.0461547
SAR2223	SAR2223	putative membrane protein	-0.808375	0.046245
SAR2241	SAR2241	ABC transporter ATP-binding protein	0.489397	0.046245
SAR1064	SAR1064	conserved hypothetical protein	-0.638545	0.0466613
SAR1079	SAR1079	putative manganese transport protein	0.887985	0.0466613
SAR1688	SAR1688	conserved hypothetical protein	0.834338	0.0470114
SAR0015	rplI	50S ribosomal protein L9	-0.585391	0.0471121
SAR0283	SAR0283	putative membrane protein	1.07366	0.0471121
SAR0614	SAR0614	conserved hypothetical protein	-0.491006	0.0471121
SAR0615	argS	putative arginyl-tRNA synthetase	-0.546856	0.0471121
SAR1166	SAR1166	putative membrane protein	-0.605119	0.0471121
SAR1599	SAR1599	putative geranyltranstransferase	-0.422597	0.0471121
SAR1652	rpsU	30S ribosomal protein S21	-0.619259	0.0471121
SAR2019	SAR2019	putative membrane protein	-0.526377	0.0471121
SAR2130	SAR2130	ammonium transporter family protein	1.3794	0.0471121
SAR2682	SAR2682	putative aminotransferase	0.867633	0.0471121
SAR2755	hisF	HisF cyclase-like protein	0.590951	0.0471121
SAR2514	SAR2514	putative 8-amino-7-oxononanoate synthase	0.856729	0.0471888
SAR0437	SAR0437	putative exported protein	0.991472	0.0474725
SAR0863	SAR0863	conserved hypothetical protein	-0.651138	0.0474725
SAR0908	mnhG	Na+/H+ antiporter subunit	-0.552051	0.0474725
SAR2246	mtlF	PTS system mannitol-specific IIA component	0.827369	0.0474725
SAR2728	SAR2728	preprotein translocase SecA subunit-like protein	0.603156	0.0474725
SAR2181	thiM	putative hydroxyethylthiazole kinase	-1.05071	0.0475126
SAR0995	SAR0995	putative regulatory protein	0.643608	0.0484473
SAR2157	SAR2157	hypothetical protein	-0.458479	0.0484473
SAR2630	SAR2630	putative ferrous iron transport protein B	0.997062	0.0484473
SAR1093	SAR1093	conserved hypothetical protein	-0.522161	0.0484954
SAR2757	hisH	putative amidotransferase	0.674201	0.0489166
SAR0914	mnhA	Na+/H+ antiporter subunit	-0.388072	0.0492127
SAR1268	SAR1268	conserved hypothetical protein	-0.39822	0.0498056
SAR2457	SAR2457	putative lipoprotein	0.910583	0.0498056

## Sheet: column_description
Supplementary Data 3. Differentially expressed genes.xlsx
Genes identified as being significantly differentially expressed between high and low evolvability strains
locus	locus in MRSA252
name	gene name, where available
product	gene product
log2_fold_change	log2 fold change in expression estimated in DESeq2
adjusted_pvalue	p-value obtained using Wald test and corrected by Benjamini-Hochberg method
