# Supplementary material for: Efflux pump activity potentiates the evolution of antibiotic resistance across S. aureus isolates
Source: Nat Commun. 2020 Aug 7;11:3970. doi: 10.1038/s41467-020-17735-y (PMC7414891; doi:10.1038/s41467-020-17735-y)
Supplement: Supplementary file 7 — Supplementary Data 4 [file 41467_2020_17735_MOESM7_ESM.xlsx]

## Sheet: suppTable_pathways
KEGG pathway	Number of genes in pathway	Number of genes in DE dataset	p-value
Up-regulated
Histidine metabolism	16	6	2.81e-05
Biosynthesis of amino acids	102	13	0.000192
Arginine biosynthesis	18	5	0.0007038
Nitrogen metabolism	13	4	0.0016933
Microbial metabolism in diverse environments	140	13	0.0044229
Metabolic pathways	514	29	0.0282773
Butanoate metabolism	18	3	0.0400024
ABC transporters	79	7	0.0495162
Alanine, aspartate and glutamate metabolism	20	3	0.0525979
C5-Branched dibasic acid metabolism	9	2	0.0551581
Quorum sensing	49	5	0.0569724
Biosynthesis of secondary metabolites	255	16	0.0635115
Lysine biosynthesis	12	2	0.0931073
Fatty acid biosynthesis	14	2	0.121552
Novobiocin biosynthesis	3	1	0.125452
Phenylalanine metabolism	3	1	0.125452
beta-Lactam resistance	15	2	0.136492
Tyrosine metabolism	4	1	0.163747
Fatty acid metabolism	18	2	0.18342
2-Oxocarboxylic acid metabolism	19	2	0.199578
Down-regulated
Protein export	16	3	0.0065106
Mismatch repair	18	3	0.0091723
Oxidative phosphorylation	22	3	0.0161831
Thiamine metabolism	10	2	0.0245782
Bacterial secretion system	13	2	0.0406618
Pantothenate and CoA biosynthesis	15	2	0.0530676
Ribosome	74	4	0.111404
Quorum sensing	49	3	0.123363
Pyrimidine metabolism	31	2	0.184032
One carbon pool by folate	11	1	0.247426
Terpenoid backbone biosynthesis	12	1	0.266743
Purine metabolism	45	2	0.317981
DNA replication	17	1	0.356401
Butanoate metabolism	18	1	0.373022
Citrate cycle (TCA cycle)	22	1	0.435482
Homologous recombination	22	1	0.435482
Two-component system	74	1	0.861605
Carbon metabolism	80	1	0.88294
Aminoacyl-tRNA biosynthesis	83	1	0.892386
Metabolic pathways	514	10	0.925023

## Sheet: column_description
Supplementary Data 4. Up- and down-regulated pathways.xlsx
Up- and down-regulated KEGG (Kyoto Encyclopaedia of Genes and Genomes) pathways
KEGG pathway	pathway in Kyoto Encyclopaedia of Genes and Genomes database
Number of genes in pathway
Number of genes in DE dataset
p-value	p-value for over-representation of the pathway in the set calculated using one-sided hypergeometric tests (using the kegga function from the R package limma )
