# Supplementary material for: Efflux pump activity potentiates the evolution of antibiotic resistance across S. aureus isolates
Source: Nat Commun. 2020 Aug 7;11:3970. doi: 10.1038/s41467-020-17735-y (PMC7414891; doi:10.1038/s41467-020-17735-y)
Supplement: Supplementary file 8 — Supplementary Data 5 [file 41467_2020_17735_MOESM8_ESM.xlsx]

## Sheet: GWAS_results
SNPid	position	pvalLRT	negLog10PValLRT	Allele0	Allele1	A	C	G	T	Type	Refcodon	Nonrefcodon	Refaa	Nonrefaa	name	pid	gene	synonym	product	proteinid
rs29698	455466	2.74399e-05	4.56162	C	T	0	50	0	26	Synonymous	TTG	CTG	Leu	Leu	SAR0424	49240781	-	SAR0424	exotoxin	CAG39446.1
rs29701	455474	2.74399e-05	4.56162	G	A	25	0	49	0	Synonymous	CAA	CAG	Gln	Gln	SAR0424	49240781	-	SAR0424	exotoxin	CAG39446.1
rs29731	455622	2.74399e-05	4.56162	A	G	29	0	22	0	Intergenic	-	-			SAR0424:SAR0425	49240781:49240782	-:-	SAR0424:SAR0425	exotoxin:exotoxin	CAG39446.1:CAG39447.1
rs87257	1440776	2.74399e-05	4.56162	T	A	27	0	0	69	Intergenic	-	-			trpD	NA	trpD	SAR1382	anthranilate phosphoribosyltransferase (pseudogene)	NA
rs182680	2815793	9.0653e-05	4.04262	T	G	0	0	21	75	Non-synonymous	ATT	ATG	Ile	Met	SAR2719	49242966	-	SAR2719	transcriptional regulator (antiterminator)	CAG41697.1
rs183021	2820410	9.0653e-05	4.04262	C	T	0	74	0	21	Synonymous	TCG	TCA	Ser	Ser	SAR2722	49242969	-	SAR2722	putative membrane protein	CAG41700.1
rs82695	1364777	0.000115161	3.9387	C	A	12	64	0	0	Intergenic	-	-			SAR1300:SAR1302	49241615:49241616	-:-	SAR1300:SAR1302	hypothetical protein:conserved hypothetical protein	CAG40302.1:CAG40303.1
rs82715	1364940	0.000115161	3.9387	G	A	12	0	67	0	Intergenic	-	-			SAR1300:SAR1302	49241615:49241616	-:-	SAR1300:SAR1302	hypothetical protein:conserved hypothetical protein	CAG40302.1:CAG40303.1
rs82716	1364941	0.000115161	3.9387	G	A	12	0	67	0	Intergenic	-	-			SAR1300:SAR1302	49241615:49241616	-:-	SAR1300:SAR1302	hypothetical protein:conserved hypothetical protein	CAG40302.1:CAG40303.1
rs152358	2433841	0.000115161	3.9387	T	C	0	26	0	70	Intergenic	-	-			modA:SAR2364	49242623:49242624	modA:-	SAR2363:SAR2364	putative molybdate-binding lipoprotein precursor:FdhD/NarQ family protein	CAG41344.1:CAG41345.1
rs152359	2433843	0.000115161	3.9387	T	C	0	26	0	70	Intergenic	-	-			modA:SAR2364	49242623:49242624	modA:-	SAR2363:SAR2364	putative molybdate-binding lipoprotein precursor:FdhD/NarQ family protein	CAG41344.1:CAG41345.1
rs95998	1533046	0.000115161	3.93869	T	C	0	26	0	70	Synonymous	CCG	CCA	Pro	Pro	ebh	49241754	ebh	SAR1447	very large surface anchored protein	CAG40444.1
rs96059	1533296	0.000115161	3.93869	G	A	20	0	23	0	Non-synonymous	GTC	GCC	Val	Ala	ebh	49241754	ebh	SAR1447	very large surface anchored protein	CAG40444.1
rs96257	1534044	0.000115161	3.93869	A	G	70	0	26	0	Synonymous	CTA	TTA	Leu	Leu	ebh	49241754	ebh	SAR1447	very large surface anchored protein	CAG40444.1
rs131502	2122886	0.000115161	3.93869	A	T	66	0	0	20	Synonymous	TCA	TCT	Ser	Ser	SAR2030	49242309	-	SAR2030	MHC class II analog	CAG41016.1
rs155724	2490169	0.000115161	3.93869	T	A	26	0	0	63	Intergenic	-	-			SAR2420:SAR2421	49242677:49242678	-:-	SAR2420:SAR2421	arginase family protein:putative membrane protein	CAG41400.1:CAG41401.1
rs87233	1440648	0.000202042	3.69456	C	T	0	68	0	28	Intergenic	-	-			trpD	NA	trpD	SAR1382	anthranilate phosphoribosyltransferase (pseudogene)	NA
rs8116	161761	0.000202043	3.69456	A	G	68	0	28	0	Synonymous	CAG	CAA	Gln	Gln	SAR0147	49240517	-	SAR0147	putative nucleotidase	CAG39174.1
rs63337	1006638	0.0002226	3.65247	T	C	0	9	0	38	Synonymous	GTC	GTT	Val	Val	SAR0963	49241287	-	SAR0963	putative transposase	CAG39968.1
rs141650	2267000	0.0002226	3.65247	A	G	73	0	23	0	Synonymous	GTC	GTT	Val	Val	mnaA	49242464	mnaA	SAR2199	UDP-GlcNAc 2-epimerase	CAG41180.1
rs187414	2877127	0.0002226	3.65247	T	A	9	0	0	16	Non-synonymous	AAT	AAA	Asn	Lys	cna	49243016	cna	SAR2774	collagen adhesin precursor	CAG41749.1
rs26232	414016	0.000313034	3.50441	G	A	12	0	22	0	Synonymous	GTA	GTG	Val	Val	SAR0374	49240736	-	SAR0374	hypothetical protein	CAG39397.1
rs10132	194487	0.000313037	3.5044	G	A	30	0	66	0	Synonymous	TTA	TTG	Leu	Leu	SAR0176	49240546	-	SAR0176	conserved hypothetical protein	CAG39203.1
rs10133	194490	0.000313037	3.5044	A	G	66	0	30	0	Synonymous	ACG	ACA	Thr	Thr	SAR0176	49240546	-	SAR0176	conserved hypothetical protein	CAG39203.1
rs29983	457070	0.000313037	3.5044	A	T	30	0	0	8	Non-synonymous	CAA	CAT	Gln	His	SAR0426	49240783	-	SAR0426	hypothetical protein	CAG39448.1
rs73888	1186124	0.000313037	3.5044	A	T	40	0	0	28	Synonymous	GTA	GTT	Val	Val	SAR1140	49241458	-	SAR1140	exotoxin	CAG40144.1
rs10429	197834	0.000313038	3.5044	T	C	0	30	0	66	Non-synonymous	GCT	GTT	Ala	Val	SAR0179	49240549	-	SAR0179	putative transporter protein	CAG39206.1
rs29971	456995	0.000313038	3.5044	T	A	29	0	0	41	Non-synonymous	CAA	CAT	Gln	His	SAR0426	49240783	-	SAR0426	hypothetical protein	CAG39448.1
rs30590	460334	0.000313038	3.5044	G	T	0	0	66	29	Intergenic	-	-			set5:set4	49240786:49240787	set5:set4	SAR0429:SAR0431	exotoxin 5:exotoxin 4	CAG39451.1:CAG39452.1
rs46683	720067	0.000313038	3.5044	A	G	64	0	30	0	Intergenic	-	-			SAR0672:SAR0673	49241019:49241020	-:-	SAR0672:SAR0673	putative ABC transporter permease:conserved hypothetical protein	CAG39689.1:CAG39690.1
rs146344	2340969	0.000313038	3.5044	T	C	0	30	0	66	Synonymous	ACG	ACA	Thr	Thr	SAR2259	49242517	-	SAR2259	putative membrane protein	CAG41237.1
rs90540	1480942	0.000340795	3.46751	A	G	76	0	20	0	Synonymous	ACT	ACC	Thr	Thr	SAR1423	49241730	-	SAR1423	hypothetical protein	CAG40420.1
rs122355	1964014	0.000340796	3.46751	C	T	0	76	0	20	Non-synonymous	GGT	GAT	Gly	Asp	SAR1877	49242167	-	SAR1877	AMP-binding enzyme	CAG40867.1
rs27923	435799	0.000340796	3.46751	T	C	0	19	0	73	Synonymous	CAT	CAC	His	His	SAR0400	49240761	-	SAR0400	nitroreductase family protein	CAG39423.1
rs96138	1533607	0.000340798	3.4675	T	A	20	0	0	76	Synonymous	GCA	GCT	Ala	Ala	ebh	49241754	ebh	SAR1447	very large surface anchored protein	CAG40444.1
rs182426	2814052	0.000340805	3.46749	A	G	76	0	19	0	Synonymous	GGT	GGC	Gly	Gly	isaB	49242964	isaB	SAR2717	immunodominant antigen B	CAG41695.1
rs182854	2818170	0.000340805	3.46749	C	T	0	75	0	20	Synonymous	GGC	GGT	Gly	Gly	SAR2720	49242967	-	SAR2720	putative PTS transport system, IIABC component	CAG41698.1
rs182855	2818179	0.000340805	3.46749	T	G	0	0	20	75	Synonymous	CTT	CTG	Leu	Leu	SAR2720	49242967	-	SAR2720	putative PTS transport system, IIABC component	CAG41698.1
rs182856	2818191	0.000340805	3.46749	T	A	20	0	0	75	Synonymous	GGT	GGA	Gly	Gly	SAR2720	49242967	-	SAR2720	putative PTS transport system, IIABC component	CAG41698.1
rs182857	2818197	0.000340805	3.46749	C	T	0	75	0	20	Synonymous	TAC	TAT	Tyr	Tyr	SAR2720	49242967	-	SAR2720	putative PTS transport system, IIABC component	CAG41698.1
rs182858	2818200	0.000340805	3.46749	C	T	0	74	0	20	Synonymous	GCC	GCT	Ala	Ala	SAR2720	49242967	-	SAR2720	putative PTS transport system, IIABC component	CAG41698.1
rs182859	2818209	0.000340805	3.46749	T	A	20	0	0	75	Synonymous	GGT	GGA	Gly	Gly	SAR2720	49242967	-	SAR2720	putative PTS transport system, IIABC component	CAG41698.1
rs182860	2818215	0.000340805	3.46749	C	A	20	75	0	0	Synonymous	GTC	GTA	Val	Val	SAR2720	49242967	-	SAR2720	putative PTS transport system, IIABC component	CAG41698.1
rs182861	2818218	0.000340805	3.46749	A	C	75	20	0	0	Synonymous	GCA	GCC	Ala	Ala	SAR2720	49242967	-	SAR2720	putative PTS transport system, IIABC component	CAG41698.1
rs182862	2818221	0.000340805	3.46749	T	A	20	0	0	75	Synonymous	GTT	GTA	Val	Val	SAR2720	49242967	-	SAR2720	putative PTS transport system, IIABC component	CAG41698.1
rs182863	2818239	0.000340805	3.46749	A	C	74	20	0	0	Synonymous	CCA	CCC	Pro	Pro	SAR2720	49242967	-	SAR2720	putative PTS transport system, IIABC component	CAG41698.1
rs185088	2846522	0.000340805	3.46749	G	A	20	0	76	0	Synonymous	GCC	GCT	Ala	Ala	SAR2740	49242983	-	SAR2740	conserved hypothetical protein	CAG41716.1
rs186255	2861970	0.000340805	3.46749	G	A	20	0	72	0	Synonymous	TAC	TAT	Tyr	Tyr	hisB	49243000	hisB	SAR2758	putative imidazoleglycerol-phosphate dehydratase	CAG41733.1
rs186256	2861976	0.000340805	3.46749	C	T	0	73	0	20	Synonymous	ACG	ACA	Thr	Thr	hisB	49243000	hisB	SAR2758	putative imidazoleglycerol-phosphate dehydratase	CAG41733.1
rs188020	2885677	0.000340805	3.46749	G	A	20	0	76	0	Intergenic	-	-			SAR2778:SAR2779	49243020:49243021	-:-	SAR2778:SAR2779	putative nickel transport protein:putative N-acetyltransferase	CAG41753.1:CAG41754.1
rs188051	2885862	0.000340805	3.46749	A	G	76	0	20	0	Non-synonymous	AAT	GAT	Asn	Asp	SAR2779	49243021	-	SAR2779	putative N-acetyltransferase	CAG41754.1
rs188780	2895502	0.000340805	3.46749	T	G	0	0	19	76	Synonymous	GCA	GCC	Ala	Ala	SAR2792	49243031	-	SAR2792	putative membrane protein	CAG41765.1
rs17761	307588	0.000450796	3.34602	C	T	0	71	0	25	Synonymous	AAT	AAC	Asn	Asn	SAR0263	49240631	-	SAR0263	putative PTS transport system protein	CAG39289.1
rs66903	1071913	0.000450796	3.34602	A	G	71	0	25	0	Non-synonymous	GCC	GTC	Ala	Val	atl	49241346	atl	SAR1026	bifunctional autolysin precursor	CAG40030.1
rs130490	2103542	0.000450796	3.34602	G	A	25	0	71	0	Synonymous	AAT	AAC	Asn	Asn	SAR2010	49242288	-	SAR2010	hypothetical protein	CAG40995.1
rs145561	2324354	0.000450796	3.34602	A	G	70	0	24	0	Intergenic	-	-			fmtB	NA	fmtB	SAR2248	putative surface anchored protein (pseudogene)	NA
rs18482	317732	0.000450796	3.34602	T	C	0	25	0	71	Intergenic	-	-			SAR0272:lytM	49240641:49240642	-:lytM	SAR0272:SAR0273	putative choloylglycine hydrolase:peptidoglycan hydrolase	CAG39299.1:CAG39300.1
rs22811	370798	0.000450796	3.34602	A	G	58	0	19	0	Synonymous	ACG	ACA	Thr	Thr	SAR0325	49240689	-	SAR0325	putative reductase	CAG39349.1
rs83096	1370931	0.000450796	3.34602	T	C	0	6	0	11	Synonymous	ATT	ATC	Ile	Ile	SAR1311	49241621	-	SAR1311	hypothetical protein	CAG40309.1
rs95972	1532881	0.000450796	3.34602	C	T	0	71	0	25	Synonymous	TCA	TCG	Ser	Ser	ebh	49241754	ebh	SAR1447	very large surface anchored protein	CAG40444.1
rs95973	1532887	0.000450796	3.34602	T	C	0	25	0	71	Synonymous	GAG	GAA	Glu	Glu	ebh	49241754	ebh	SAR1447	very large surface anchored protein	CAG40444.1
rs96354	1534486	0.000450796	3.34602	A	G	71	0	24	0	Synonymous	ATC	ATT	Ile	Ile	ebh	49241754	ebh	SAR1447	very large surface anchored protein	CAG40444.1
rs96378	1534674	0.000450796	3.34602	C	T	0	71	0	25	Non-synonymous	ACA	GCA	Thr	Ala	ebh	49241754	ebh	SAR1447	very large surface anchored protein	CAG40444.1
rs120505	1940803	0.000450796	3.34602	C	T	0	71	0	25	Synonymous	GAA	GAG	Glu	Glu	ribA	49242142	ribA	SAR1851	riboflavin biosynthesis protein	CAG40842.1
rs123764	1979300	0.000450796	3.34602	A	C	14	9	0	0	Synonymous	GTC	GTA	Val	Val	SAR1895	49242182	-	SAR1895	hypothetical protein	CAG40884.1
rs6978	143483	0.000450796	3.34602	A	G	71	0	25	0	Intergenic	-	-			SAR0130a:SAR0130	49240499:49240500	-:-	SAR0130a:SAR0130	hypothetical protein:NAD dependent epimerase/dehydratase family protein	CAG39156.1:CAG39157.1
rs9812	190360	0.000450796	3.34602	T	C	0	25	0	70	Synonymous	AGC	AGT	Ser	Ser	SAR0172	49240542	-	SAR0172	conserved hypothetical protein	CAG39199.1
rs22377	367097	0.000450796	3.34602	C	T	0	69	0	24	Synonymous	CGT	CGC	Arg	Arg	SAR0320	49240684	-	SAR0320	putative bacterial luciferase family protein	CAG39344.1
rs37046	554199	0.000450796	3.34602	T	C	0	25	0	70	Synonymous	GGC	GGT	Gly	Gly	SAR0514	49240869	-	SAR0514	putative O-acetylserine (thiol)-lyase	CAG39536.1
rs39927	619141	0.000450796	3.34602	A	G	62	0	13	0	Synonymous	CAG	CAA	Gln	Gln	sdrC	49240920	sdrC	SAR0566	putative surface anchored protein	CAG39587.1
rs54257	854989	0.000450796	3.34602	C	T	0	71	0	25	Synonymous	ATT	ATC	Ile	Ile	uvrA	49241145	uvrA	SAR0813	excinuclease ABC subunit A	CAG39823.1
rs65396	1050955	0.000450796	3.34602	C	T	0	71	0	25	Synonymous	ACA	ACG	Thr	Thr	SAR1005	49241328	-	SAR1005	putative membrane protein	CAG40010.1
rs65397	1050964	0.000450796	3.34602	A	G	71	0	25	0	Synonymous	TAC	TAT	Tyr	Tyr	SAR1005	49241328	-	SAR1005	putative membrane protein	CAG40010.1
rs65399	1050990	0.000450796	3.34602	A	G	71	0	25	0	Synonymous	CTA	TTA	Leu	Leu	SAR1005	49241328	-	SAR1005	putative membrane protein	CAG40010.1
rs65400	1050993	0.000450796	3.34602	A	G	71	0	25	0	Synonymous	CTG	TTG	Leu	Leu	SAR1005	49241328	-	SAR1005	putative membrane protein	CAG40010.1
rs65403	1051038	0.000450796	3.34602	T	C	0	25	0	69	Non-synonymous	GTA	ATA	Val	Ile	SAR1005	49241328	-	SAR1005	putative membrane protein	CAG40010.1
rs65404	1051039	0.000450796	3.34602	G	A	25	0	71	0	Synonymous	TAT	TAC	Tyr	Tyr	SAR1005	49241328	-	SAR1005	putative membrane protein	CAG40010.1
rs76296	1236572	0.000450796	3.34602	C	T	0	71	0	25	Synonymous	GGT	GGC	Gly	Gly	priA	49241504	priA	SAR1188	primosomal protein n'	CAG40190.1
rs92171	1505218	0.000450796	3.34602	T	G	0	0	11	15	Synonymous	ATC	ATA	Ile	Ile	ebh	49241754	ebh	SAR1447	very large surface anchored protein	CAG40444.1
rs92716	1508883	0.000450796	3.34602	A	T	68	0	0	25	Non-synonymous	ACA	TCA	Thr	Ser	ebh	49241754	ebh	SAR1447	very large surface anchored protein	CAG40444.1
rs123220	1973654	0.000450796	3.34602	C	T	0	13	0	13	Synonymous	CTG	CTA	Leu	Leu	SAR1890	49242178	-	SAR1890	putative exported protein	CAG40879.1
rs123221	1973656	0.000450796	3.34602	A	G	13	0	13	0	Synonymous	CTG	TTG	Leu	Leu	SAR1890	49242178	-	SAR1890	putative exported protein	CAG40879.1
rs126892	2026437	0.000450796	3.34602	C	T	0	71	0	25	Non-synonymous	ATT	GTT	Ile	Val	SAR1943	49242223	-	SAR1943	putative membrane protein	CAG40930.1
rs130289	2099482	0.000450796	3.34602	A	G	71	0	25	0	Non-synonymous	GAT	AAT	Asp	Asn	SAR2007	49242285	-	SAR2007	putative oxygenase	CAG40992.1
rs153684	2457685	0.000450796	3.34602	T	C	0	25	0	71	Synonymous	TTC	TTT	Phe	Phe	SAR2389	49242649	-	SAR2389	putative D-isomer specific 2-hydroxyacid dehydrogenase	CAG41370.1
rs180704	2788447	0.000450796	3.34602	T	C	0	23	0	71	Synonymous	AAG	AAA	Lys	Lys	SAR2697	49242944	-	SAR2697	conserved hypothetical protein	CAG41674.1
rs170922	2661623	0.000450797	3.34602	A	G	6	0	6	0	Synonymous	ATC	ATT	Ile	Ile	fnbA	49242833	fnbA	SAR2580	fibronectin-binding protein precursor	CAG41560.1
rs7252	146428	0.000450797	3.34602	T	C	0	25	0	71	Synonymous	AAC	AAT	Asn	Asn	SAR0132	49240502	-	SAR0132	galactosyl transferase	CAG39159.1
rs10126	194451	0.000450797	3.34602	T	A	25	0	0	71	Synonymous	GTA	GTT	Val	Val	SAR0176	49240546	-	SAR0176	conserved hypothetical protein	CAG39203.1
rs10127	194454	0.000450797	3.34602	C	T	0	71	0	25	Synonymous	CGT	CGC	Arg	Arg	SAR0176	49240546	-	SAR0176	conserved hypothetical protein	CAG39203.1
rs10128	194457	0.000450797	3.34602	G	A	25	0	71	0	Synonymous	AAA	AAG	Lys	Lys	SAR0176	49240546	-	SAR0176	conserved hypothetical protein	CAG39203.1
rs10336	197289	0.000450797	3.34602	G	A	25	0	58	0	Synonymous	AAA	AAG	Lys	Lys	SAR0179	49240549	-	SAR0179	putative transporter protein	CAG39206.1
rs22103	364115	0.000450797	3.34602	T	C	0	25	0	71	Synonymous	GAG	GAA	Glu	Glu	SAR0318	49240682	-	SAR0318	hypothetical protein	CAG39342.1
rs22796	370632	0.000450797	3.34602	G	A	19	0	58	0	Intergenic	-	-			SAR0324:SAR0325	49240688:49240689	-:-	SAR0324:SAR0325	putative lipoate-protein ligase A:putative reductase	CAG39348.1:CAG39349.1
rs28292	440510	0.000450797	3.34602	T	C	0	25	0	71	Non-synonymous	GTT	ATT	Val	Ile	SAR0405	49240767	-	SAR0405	hypothetical protein	CAG39429.1
rs28298	440536	0.000450797	3.34602	T	A	25	0	0	71	Non-synonymous	CTA	CAA	Leu	Gln	SAR0405	49240767	-	SAR0405	hypothetical protein	CAG39429.1
rs28300	440547	0.000450797	3.34602	A	G	67	0	25	0	Synonymous	CAC	CAT	His	His	SAR0405	49240767	-	SAR0405	hypothetical protein	CAG39429.1
rs28301	440550	0.000450797	3.34602	T	A	25	0	0	69	Synonymous	TCT	TCA	Ser	Ser	SAR0405	49240767	-	SAR0405	hypothetical protein	CAG39429.1
rs28302	440556	0.000450797	3.34602	T	A	25	0	0	65	Non-synonymous	CAT	CAA	His	Gln	SAR0405	49240767	-	SAR0405	hypothetical protein	CAG39429.1
rs28303	440558	0.000450797	3.34602	T	G	0	0	25	60	Non-synonymous	CAT	AAT	His	Asn	SAR0405	49240767	-	SAR0405	hypothetical protein	CAG39429.1
rs28304	440559	0.000450797	3.34602	G	A	25	0	56	0	Synonymous	GAT	GAC	Asp	Asp	SAR0405	49240767	-	SAR0405	hypothetical protein	CAG39429.1
rs28305	440562	0.000450797	3.34602	A	G	71	0	25	0	Synonymous	CGC	CGT	Arg	Arg	SAR0405	49240767	-	SAR0405	hypothetical protein	CAG39429.1
rs28306	440569	0.000450797	3.34602	G	C	0	25	71	0	Non-synonymous	GGC	GCC	Gly	Ala	SAR0405	49240767	-	SAR0405	hypothetical protein	CAG39429.1
rs28307	440571	0.000450797	3.34602	T	A	25	0	0	71	Synonymous	GTT	GTA	Val	Val	SAR0405	49240767	-	SAR0405	hypothetical protein	CAG39429.1
rs29388	453623	0.000450797	3.34602	A	C	25	14	0	0	Non-synonymous	CAT	CCT	His	Pro	SAR0423	49240780	-	SAR0423	exotoxin	CAG39445.1
rs29389	453625	0.000450797	3.34602	G	A	17	0	25	0	Non-synonymous	GTT	ATT	Val	Ile	SAR0423	49240780	-	SAR0423	exotoxin	CAG39445.1
rs30101	457580	0.000450797	3.34602	A	G	71	0	25	0	Non-synonymous	AGC	AAC	Ser	Asn	set3	49240784	set3	SAR0427	exotoxin 3	CAG39449.1
rs30158	457918	0.000450797	3.34602	G	T	0	0	71	25	Intergenic	-	-			set3:set1	49240784:49240785	set3:set1	SAR0427:SAR0428	exotoxin 3:exotoxin 1	CAG39449.1:CAG39450.1
rs30160	457922	0.000450797	3.34602	T	C	0	25	0	71	Intergenic	-	-			set3:set1	49240784:49240785	set3:set1	SAR0427:SAR0428	exotoxin 3:exotoxin 1	CAG39449.1:CAG39450.1
rs30366	459086	0.000450797	3.34602	C	T	0	70	0	24	Intergenic	-	-			set1:set5	49240785:49240786	set1:set5	SAR0428:SAR0429	exotoxin 1:exotoxin 5	CAG39450.1:CAG39451.1
rs30384	459154	0.000450797	3.34602	G	A	24	0	40	0	Intergenic	-	-			set1:set5	49240785:49240786	set1:set5	SAR0428:SAR0429	exotoxin 1:exotoxin 5	CAG39450.1:CAG39451.1
rs30674	460735	0.000450797	3.34602	A	G	71	0	25	0	Non-synonymous	AGA	AAA	Arg	Lys	set4	49240787	set4	SAR0431	exotoxin 4	CAG39452.1
rs39016	609947	0.000450797	3.34602	T	C	0	25	0	57	Synonymous	TTC	TTT	Phe	Phe	SAR0558	49240912	-	SAR0558	conserved hypothetical protein	CAG39579.1
rs39402	615314	0.000450797	3.34602	A	T	71	0	0	25	Synonymous	GCT	GCA	Ala	Ala	SAR0564	49240918	-	SAR0564	putative haloacid dehalogenase-like hydrolase	CAG39585.1
rs39519	616374	0.000450797	3.34602	A	T	68	0	0	25	Intergenic	-	-			SAR0565:sdrC	49240919:49240920	-:sdrC	SAR0565:SAR0566	conserved hypothetical protein:putative surface anchored protein	CAG39586.1:CAG39587.1
rs39942	619260	0.000450797	3.34602	A	C	60	21	0	0	Intergenic	-	-			sdrC:bbp	49240920:49240921	sdrC:bbp	SAR0566:SAR0567	putative surface anchored protein:bone sialoprotein-binding protein	CAG39587.1:CAG39588.1
rs39957	619350	0.000450797	3.34602	G	A	21	0	43	0	Intergenic	-	-			sdrC:bbp	49240920:49240921	sdrC:bbp	SAR0566:SAR0567	putative surface anchored protein:bone sialoprotein-binding protein	CAG39587.1:CAG39588.1
rs39958	619351	0.000450797	3.34602	A	G	43	0	21	0	Intergenic	-	-			sdrC:bbp	49240920:49240921	sdrC:bbp	SAR0566:SAR0567	putative surface anchored protein:bone sialoprotein-binding protein	CAG39587.1:CAG39588.1
rs39964	619380	0.000450797	3.34602	T	C	0	21	0	60	Intergenic	-	-			sdrC:bbp	49240920:49240921	sdrC:bbp	SAR0566:SAR0567	putative surface anchored protein:bone sialoprotein-binding protein	CAG39587.1:CAG39588.1
rs39965	619382	0.000450797	3.34602	C	A	21	60	0	0	Intergenic	-	-			sdrC:bbp	49240920:49240921	sdrC:bbp	SAR0566:SAR0567	putative surface anchored protein:bone sialoprotein-binding protein	CAG39587.1:CAG39588.1
rs39966	619385	0.000450797	3.34602	G	A	21	0	60	0	Intergenic	-	-			sdrC:bbp	49240920:49240921	sdrC:bbp	SAR0566:SAR0567	putative surface anchored protein:bone sialoprotein-binding protein	CAG39587.1:CAG39588.1
rs39969	619392	0.000450797	3.34602	T	G	0	0	21	60	Intergenic	-	-			sdrC:bbp	49240920:49240921	sdrC:bbp	SAR0566:SAR0567	putative surface anchored protein:bone sialoprotein-binding protein	CAG39587.1:CAG39588.1
rs39979	619510	0.000450797	3.34602	A	G	60	0	21	0	Intergenic	-	-			sdrC:bbp	49240920:49240921	sdrC:bbp	SAR0566:SAR0567	putative surface anchored protein:bone sialoprotein-binding protein	CAG39587.1:CAG39588.1
rs39983	619564	0.000450797	3.34602	T	C	0	18	0	61	Synonymous	AAC	AAT	Asn	Asn	bbp	49240921	bbp	SAR0567	bone sialoprotein-binding protein	CAG39588.1
rs41022	631563	0.000450797	3.34602	T	G	0	0	18	19	Intergenic	-	-			SAR0576:proP	49240930:49240931	-:proP	SAR0576:SAR0577	putative haloacid dehalogenase-like hydrolase:putative proline/betaine transporter	CAG39597.1:CAG39598.1
rs41025	631569	0.000450797	3.34602	T	A	19	0	0	22	Intergenic	-	-			SAR0576:proP	49240930:49240931	-:proP	SAR0576:SAR0577	putative haloacid dehalogenase-like hydrolase:putative proline/betaine transporter	CAG39597.1:CAG39598.1
rs43525	673699	0.000450797	3.34602	T	A	25	0	0	70	Intergenic	-	-			sarA:SAR0626	49240975:49240976	sarA:-	SAR0625:SAR0626	staphylococcal accessory regulator A:putative membrane protein	CAG39643.1:CAG39644.1
rs43526	673711	0.000450797	3.34602	T	G	0	0	25	70	Intergenic	-	-			sarA:SAR0626	49240975:49240976	sarA:-	SAR0625:SAR0626	staphylococcal accessory regulator A:putative membrane protein	CAG39643.1:CAG39644.1
rs43958	676974	0.000450797	3.34602	T	C	0	25	0	71	Synonymous	ATC	ATT	Ile	Ile	SAR0630	49240980	-	SAR0630	putative NADH-Ubiquinone/plastoquinone (complex I) oxidoreductase protein	CAG39648.1
rs46159	716589	0.000450797	3.34602	C	T	0	71	0	25	Synonymous	GAT	GAC	Asp	Asp	SAR0670	49241017	-	SAR0670	putative sensor histidine kinase protein	CAG39687.1
rs46537	719086	0.000450797	3.34602	T	G	0	0	25	71	Non-synonymous	GCT	TCT	Ala	Ser	SAR0672	49241019	-	SAR0672	putative ABC transporter permease	CAG39689.1
rs46632	719701	0.000450797	3.34602	T	C	0	25	0	71	Synonymous	CTA	TTA	Leu	Leu	SAR0672	49241019	-	SAR0672	putative ABC transporter permease	CAG39689.1
rs49989	783685	0.000450797	3.34602	C	A	25	71	0	0	Intergenic	-	-			norA:SAR0749	49241080:49241081	norA:-	SAR0748:SAR0749	fluoroquinolone resistance protein:putative exported protein	CAG39758.1:CAG39759.1
rs52223	823387	0.000450797	3.34602	G	A	25	0	70	0	Synonymous	GAA	GAG	Glu	Glu	rir1	49241117	rir1	SAR0785	ribonucleoside-diphosphate reductase alpha chain	CAG39795.1
rs52463	826234	0.000450797	3.34602	C	T	0	71	0	25	Synonymous	ATT	ATC	Ile	Ile	sstA	49241119	sstA	SAR0787	FecCD transport family protein	CAG39797.1
rs52663	827644	0.000450797	3.34602	C	T	0	71	0	25	Synonymous	TTT	TTC	Phe	Phe	sstC	49241121	sstC	SAR0789	ABC transporter ATP-binding protein	CAG39799.1
rs52664	827647	0.000450797	3.34602	T	A	25	0	0	71	Synonymous	CCA	CCT	Pro	Pro	sstC	49241121	sstC	SAR0789	ABC transporter ATP-binding protein	CAG39799.1
rs52668	827677	0.000450797	3.34602	T	C	0	25	0	71	Synonymous	GAC	GAT	Asp	Asp	sstC	49241121	sstC	SAR0789	ABC transporter ATP-binding protein	CAG39799.1
rs54991	868410	0.000450797	3.34602	T	C	0	16	0	25	Synonymous	GTT	GTC	Val	Val	SAR0824	49241155	-	SAR0824	putative malolactic enzyme	CAG39833.1
rs57058	894084	0.000450797	3.34602	C	T	0	71	0	25	Synonymous	AGT	AGC	Ser	Ser	SAR0845	49241174	-	SAR0845	putative exported protein	CAG39853.1
rs57059	894089	0.000450797	3.34602	A	G	71	0	25	0	Non-synonymous	AGA	AAA	Arg	Lys	SAR0845	49241174	-	SAR0845	putative exported protein	CAG39853.1
rs57060	894094	0.000450797	3.34602	A	C	71	25	0	0	Non-synonymous	CAT	AAT	His	Asn	SAR0845	49241174	-	SAR0845	putative exported protein	CAG39853.1
rs57062	894107	0.000450797	3.34602	T	C	0	25	0	71	Non-synonymous	GCT	GTT	Ala	Val	SAR0845	49241174	-	SAR0845	putative exported protein	CAG39853.1
rs57063	894111	0.000450797	3.34602	G	A	25	0	71	0	Synonymous	GTA	GTG	Val	Val	SAR0845	49241174	-	SAR0845	putative exported protein	CAG39853.1
rs57064	894114	0.000450797	3.34602	A	T	71	0	0	25	Synonymous	CCT	CCA	Pro	Pro	SAR0845	49241174	-	SAR0845	putative exported protein	CAG39853.1
rs57066	894129	0.000450797	3.34602	C	T	0	71	0	25	Synonymous	TTT	TTC	Phe	Phe	SAR0845	49241174	-	SAR0845	putative exported protein	CAG39853.1
rs57067	894142	0.000450797	3.34602	C	T	0	71	0	25	Non-synonymous	TCA	CCA	Ser	Pro	SAR0845	49241174	-	SAR0845	putative exported protein	CAG39853.1
rs59087	926198	0.000450797	3.34602	T	A	25	0	0	71	Synonymous	ACA	ACT	Thr	Thr	lipA	49241214	lipA	SAR0887	putative lipoic acid synthetase	CAG39893.1
rs68613	1099495	0.000450797	3.34602	C	T	0	71	0	25	Synonymous	TAT	TAC	Tyr	Tyr	SAR1053	49241372	-	SAR1053	putative membrane protein	CAG40056.1
rs70372	1139902	0.000450797	3.34602	A	G	70	0	19	0	Intergenic	-	-			SAR1091:SAR1092	49241409:49241410	-:-	SAR1091:SAR1092	putative membrane protein:putative membrane protein	CAG40093.1:CAG40094.1
rs70869	1148720	0.000450797	3.34602	G	T	0	0	57	25	Non-synonymous	AAA	CAA	Lys	Gln	isdB	49241420	isdB	SAR1102	iron-regulated heme-iron binding protein	CAG40104.1
rs70920	1149377	0.000450797	3.34602	T	C	0	25	0	61	Non-synonymous	GCT	ACT	Ala	Thr	isdA	49241421	isdA	SAR1103	iron-regulated heme-iron binding protein	CAG40105.1
rs70922	1149396	0.000450797	3.34602	A	T	66	0	0	25	Synonymous	ACA	ACT	Thr	Thr	isdA	49241421	isdA	SAR1103	iron-regulated heme-iron binding protein	CAG40105.1
rs70932	1149474	0.000450797	3.34602	A	C	71	25	0	0	Synonymous	ACG	ACT	Thr	Thr	isdA	49241421	isdA	SAR1103	iron-regulated heme-iron binding protein	CAG40105.1
rs73406	1181018	0.000450797	3.34602	A	G	71	0	25	0	Intergenic	-	-			hla	NA	hla	SAR1136	alpha-hemolysin precursor (pseudogene)	NA
rs86393	1427472	0.000450797	3.34602	C	T	0	71	0	25	Synonymous	AGT	AGC	Ser	Ser	mprF	49241682	mprF	SAR1372	putative membrane protein	CAG40370.1
rs86394	1427475	0.000450797	3.34602	A	G	71	0	25	0	Synonymous	TTG	TTA	Leu	Leu	mprF	49241682	mprF	SAR1372	putative membrane protein	CAG40370.1
rs86396	1427490	0.000450797	3.34602	T	C	0	25	0	71	Synonymous	ATC	ATT	Ile	Ile	mprF	49241682	mprF	SAR1372	putative membrane protein	CAG40370.1
rs86398	1427505	0.000450797	3.34602	C	T	0	71	0	25	Synonymous	TTT	TTC	Phe	Phe	mprF	49241682	mprF	SAR1372	putative membrane protein	CAG40370.1
rs86400	1427514	0.000450797	3.34602	T	A	25	0	0	71	Synonymous	TCA	TCT	Ser	Ser	mprF	49241682	mprF	SAR1372	putative membrane protein	CAG40370.1
rs86402	1427524	0.000450797	3.34602	G	A	25	0	71	0	Non-synonymous	AAT	GAT	Asn	Asp	mprF	49241682	mprF	SAR1372	putative membrane protein	CAG40370.1
rs86438	1427796	0.000450797	3.34602	C	T	0	71	0	25	Synonymous	TTT	TTC	Phe	Phe	mprF	49241682	mprF	SAR1372	putative membrane protein	CAG40370.1
rs86469	1428000	0.000450797	3.34602	T	G	0	0	25	71	Synonymous	GTG	GTT	Val	Val	mprF	49241682	mprF	SAR1372	putative membrane protein	CAG40370.1
rs86471	1428006	0.000450797	3.34602	A	G	71	0	25	0	Synonymous	TCG	TCA	Ser	Ser	mprF	49241682	mprF	SAR1372	putative membrane protein	CAG40370.1
rs86472	1428018	0.000450797	3.34602	T	G	0	0	25	71	Synonymous	TCG	TCT	Ser	Ser	mprF	49241682	mprF	SAR1372	putative membrane protein	CAG40370.1
rs86473	1428027	0.000450797	3.34602	G	A	25	0	71	0	Synonymous	AAA	AAG	Lys	Lys	mprF	49241682	mprF	SAR1372	putative membrane protein	CAG40370.1
rs86474	1428045	0.000450797	3.34602	T	A	25	0	0	70	Synonymous	ATA	ATT	Ile	Ile	mprF	49241682	mprF	SAR1372	putative membrane protein	CAG40370.1
rs86476	1428060	0.000450797	3.34602	A	G	70	0	25	0	Synonymous	TTG	TTA	Leu	Leu	mprF	49241682	mprF	SAR1372	putative membrane protein	CAG40370.1
rs86478	1428090	0.000450797	3.34602	C	T	0	69	0	25	Synonymous	ATT	ATC	Ile	Ile	mprF	49241682	mprF	SAR1372	putative membrane protein	CAG40370.1
rs86479	1428093	0.000450797	3.34602	T	C	0	25	0	69	Synonymous	TTC	TTT	Phe	Phe	mprF	49241682	mprF	SAR1372	putative membrane protein	CAG40370.1
rs86480	1428105	0.000450797	3.34602	C	T	0	69	0	25	Synonymous	AAT	AAC	Asn	Asn	mprF	49241682	mprF	SAR1372	putative membrane protein	CAG40370.1
rs86481	1428108	0.000450797	3.34602	A	G	69	0	25	0	Synonymous	TTG	TTA	Leu	Leu	mprF	49241682	mprF	SAR1372	putative membrane protein	CAG40370.1
rs86482	1428117	0.000450797	3.34602	T	A	25	0	0	69	Synonymous	GTA	GTT	Val	Val	mprF	49241682	mprF	SAR1372	putative membrane protein	CAG40370.1
rs86484	1428138	0.000450797	3.34602	A	C	70	25	0	0	Synonymous	GGC	GGA	Gly	Gly	mprF	49241682	mprF	SAR1372	putative membrane protein	CAG40370.1
rs86485	1428144	0.000450797	3.34602	C	T	0	70	0	25	Synonymous	CAT	CAC	His	His	mprF	49241682	mprF	SAR1372	putative membrane protein	CAG40370.1
rs86487	1428157	0.000450797	3.34602	A	C	70	25	0	0	Non-synonymous	CTT	ATT	Leu	Ile	mprF	49241682	mprF	SAR1372	putative membrane protein	CAG40370.1
rs86489	1428177	0.000450797	3.34602	T	A	25	0	0	70	Synonymous	ACA	ACT	Thr	Thr	mprF	49241682	mprF	SAR1372	putative membrane protein	CAG40370.1
rs86491	1428201	0.000450797	3.34602	G	T	0	0	70	25	Synonymous	CTT	CTG	Leu	Leu	mprF	49241682	mprF	SAR1372	putative membrane protein	CAG40370.1
rs86492	1428207	0.000450797	3.34602	A	T	70	0	0	25	Synonymous	GTT	GTA	Val	Val	mprF	49241682	mprF	SAR1372	putative membrane protein	CAG40370.1
rs86493	1428210	0.000450797	3.34602	T	A	25	0	0	70	Synonymous	GTA	GTT	Val	Val	mprF	49241682	mprF	SAR1372	putative membrane protein	CAG40370.1
rs86494	1428222	0.000450797	3.34602	G	A	25	0	71	0	Synonymous	AAA	AAG	Lys	Lys	mprF	49241682	mprF	SAR1372	putative membrane protein	CAG40370.1
rs86496	1428243	0.000450797	3.34602	C	T	0	71	0	25	Synonymous	ATT	ATC	Ile	Ile	mprF	49241682	mprF	SAR1372	putative membrane protein	CAG40370.1
rs86497	1428245	0.000450797	3.34602	T	A	25	0	0	71	Non-synonymous	TAT	TTT	Tyr	Phe	mprF	49241682	mprF	SAR1372	putative membrane protein	CAG40370.1
rs86498	1428249	0.000450797	3.34602	T	A	25	0	0	71	Synonymous	GCA	GCT	Ala	Ala	mprF	49241682	mprF	SAR1372	putative membrane protein	CAG40370.1
rs86500	1428258	0.000450797	3.34602	G	A	24	0	25	0	Synonymous	TCG	TCA	Ser	Ser	mprF	49241682	mprF	SAR1372	putative membrane protein	CAG40370.1
rs86506	1428282	0.000450797	3.34602	A	G	71	0	25	0	Synonymous	ACG	ACA	Thr	Thr	mprF	49241682	mprF	SAR1372	putative membrane protein	CAG40370.1
rs86507	1428285	0.000450797	3.34602	C	A	25	71	0	0	Non-synonymous	TTA	TTC	Leu	Phe	mprF	49241682	mprF	SAR1372	putative membrane protein	CAG40370.1
rs86508	1428294	0.000450797	3.34602	C	T	0	71	0	25	Synonymous	TAT	TAC	Tyr	Tyr	mprF	49241682	mprF	SAR1372	putative membrane protein	CAG40370.1
rs86509	1428303	0.000450797	3.34602	T	C	0	25	0	71	Synonymous	TAC	TAT	Tyr	Tyr	mprF	49241682	mprF	SAR1372	putative membrane protein	CAG40370.1
rs86510	1428315	0.000450797	3.34602	A	T	71	0	0	25	Synonymous	ACT	ACA	Thr	Thr	mprF	49241682	mprF	SAR1372	putative membrane protein	CAG40370.1
rs86511	1428323	0.000450797	3.34602	C	T	0	71	0	25	Non-synonymous	GTT	GCT	Val	Ala	mprF	49241682	mprF	SAR1372	putative membrane protein	CAG40370.1
rs86512	1428330	0.000450797	3.34602	T	C	0	25	0	71	Synonymous	ATC	ATT	Ile	Ile	mprF	49241682	mprF	SAR1372	putative membrane protein	CAG40370.1
rs86514	1428335	0.000450797	3.34602	T	C	0	25	0	66	Non-synonymous	GCT	GTT	Ala	Val	mprF	49241682	mprF	SAR1372	putative membrane protein	CAG40370.1
rs86515	1428337	0.000450797	3.34602	C	T	0	65	0	25	Synonymous	TTA	CTA	Leu	Leu	mprF	49241682	mprF	SAR1372	putative membrane protein	CAG40370.1
rs86516	1428348	0.000450797	3.34602	A	T	71	0	0	25	Synonymous	GTT	GTA	Val	Val	mprF	49241682	mprF	SAR1372	putative membrane protein	CAG40370.1
rs86519	1428378	0.000450797	3.34602	C	T	0	71	0	25	Synonymous	CGT	CGC	Arg	Arg	mprF	49241682	mprF	SAR1372	putative membrane protein	CAG40370.1
rs86520	1428382	0.000450797	3.34602	G	A	25	0	71	0	Non-synonymous	ATT	GTT	Ile	Val	mprF	49241682	mprF	SAR1372	putative membrane protein	CAG40370.1
rs86521	1428384	0.000450797	3.34602	A	T	71	0	0	25	Synonymous	ATT	ATA	Ile	Ile	mprF	49241682	mprF	SAR1372	putative membrane protein	CAG40370.1
rs86522	1428385	0.000450797	3.34602	A	C	71	25	0	0	Synonymous	CGA	AGA	Arg	Arg	mprF	49241682	mprF	SAR1372	putative membrane protein	CAG40370.1
rs86524	1428414	0.000450797	3.34602	A	G	71	0	25	0	Synonymous	TTG	TTA	Leu	Leu	mprF	49241682	mprF	SAR1372	putative membrane protein	CAG40370.1
rs86526	1428420	0.000450797	3.34602	C	T	0	25	0	21	Synonymous	AGC	AGT	Ser	Ser	mprF	49241682	mprF	SAR1372	putative membrane protein	CAG40370.1
rs86527	1428421	0.000450797	3.34602	A	T	25	0	0	21	Non-synonymous	ATA	TTA	Ile	Leu	mprF	49241682	mprF	SAR1372	putative membrane protein	CAG40370.1
rs86532	1428453	0.000450797	3.34602	T	A	25	0	0	71	Synonymous	ATA	ATT	Ile	Ile	mprF	49241682	mprF	SAR1372	putative membrane protein	CAG40370.1
rs86533	1428462	0.000450797	3.34602	G	A	25	0	70	0	Synonymous	ACA	ACG	Thr	Thr	mprF	49241682	mprF	SAR1372	putative membrane protein	CAG40370.1
rs86534	1428465	0.000450797	3.34602	A	T	70	0	0	25	Non-synonymous	TTT	TTA	Phe	Leu	mprF	49241682	mprF	SAR1372	putative membrane protein	CAG40370.1
rs86535	1428471	0.000450797	3.34602	A	T	70	0	0	25	Synonymous	GCT	GCA	Ala	Ala	mprF	49241682	mprF	SAR1372	putative membrane protein	CAG40370.1
rs86536	1428478	0.000450797	3.34602	A	G	71	0	25	0	Non-synonymous	GTT	ATT	Val	Ile	mprF	49241682	mprF	SAR1372	putative membrane protein	CAG40370.1
rs86537	1428486	0.000450797	3.34602	G	A	25	0	70	0	Synonymous	ACA	ACG	Thr	Thr	mprF	49241682	mprF	SAR1372	putative membrane protein	CAG40370.1
rs86538	1428489	0.000450797	3.34602	T	C	0	25	0	70	Synonymous	ATC	ATT	Ile	Ile	mprF	49241682	mprF	SAR1372	putative membrane protein	CAG40370.1
rs86540	1428519	0.000450797	3.34602	C	T	0	71	0	25	Synonymous	TAT	TAC	Tyr	Tyr	mprF	49241682	mprF	SAR1372	putative membrane protein	CAG40370.1
rs86541	1428526	0.000450797	3.34602	C	A	25	71	0	0	Non-synonymous	ATT	CTT	Ile	Leu	mprF	49241682	mprF	SAR1372	putative membrane protein	CAG40370.1
rs86542	1428531	0.000450797	3.34602	G	C	0	25	71	0	Synonymous	ACC	ACG	Thr	Thr	mprF	49241682	mprF	SAR1372	putative membrane protein	CAG40370.1
rs86543	1428540	0.000450797	3.34602	C	T	0	69	0	25	Synonymous	ATT	ATC	Ile	Ile	mprF	49241682	mprF	SAR1372	putative membrane protein	CAG40370.1
rs86549	1428591	0.000450797	3.34602	C	T	0	71	0	25	Synonymous	AGT	AGC	Ser	Ser	mprF	49241682	mprF	SAR1372	putative membrane protein	CAG40370.1
rs86550	1428597	0.000450797	3.34602	A	G	71	0	25	0	Synonymous	GTG	GTA	Val	Val	mprF	49241682	mprF	SAR1372	putative membrane protein	CAG40370.1
rs86552	1428603	0.000450797	3.34602	T	A	25	0	0	71	Synonymous	ATA	ATT	Ile	Ile	mprF	49241682	mprF	SAR1372	putative membrane protein	CAG40370.1
rs86553	1428612	0.000450797	3.34602	A	T	71	0	0	25	Non-synonymous	AAT	AAA	Asn	Lys	mprF	49241682	mprF	SAR1372	putative membrane protein	CAG40370.1
rs86554	1428621	0.000450797	3.34602	T	G	0	0	25	71	Non-synonymous	GAG	GAT	Glu	Asp	mprF	49241682	mprF	SAR1372	putative membrane protein	CAG40370.1
rs86556	1428637	0.000450797	3.34602	A	G	71	0	25	0	Non-synonymous	GAT	AAT	Asp	Asn	mprF	49241682	mprF	SAR1372	putative membrane protein	CAG40370.1
rs86557	1428642	0.000450797	3.34602	G	A	25	0	71	0	Synonymous	CAA	CAG	Gln	Gln	mprF	49241682	mprF	SAR1372	putative membrane protein	CAG40370.1
rs86559	1428648	0.000450797	3.34602	C	T	0	71	0	25	Synonymous	GGT	GGC	Gly	Gly	mprF	49241682	mprF	SAR1372	putative membrane protein	CAG40370.1
rs86560	1428651	0.000450797	3.34602	T	G	0	0	25	71	Synonymous	GGG	GGT	Gly	Gly	mprF	49241682	mprF	SAR1372	putative membrane protein	CAG40370.1
rs86561	1428660	0.000450797	3.34602	G	A	25	0	71	0	Synonymous	TTA	TTG	Leu	Leu	mprF	49241682	mprF	SAR1372	putative membrane protein	CAG40370.1
rs86562	1428666	0.000450797	3.34602	C	T	0	71	0	25	Synonymous	CAT	CAC	His	His	mprF	49241682	mprF	SAR1372	putative membrane protein	CAG40370.1
rs86563	1428669	0.000450797	3.34602	G	A	25	0	71	0	Synonymous	TTA	TTG	Leu	Leu	mprF	49241682	mprF	SAR1372	putative membrane protein	CAG40370.1
rs86564	1428672	0.000450797	3.34602	A	T	71	0	0	24	Synonymous	ATT	ATA	Ile	Ile	mprF	49241682	mprF	SAR1372	putative membrane protein	CAG40370.1
rs86565	1428684	0.000450797	3.34602	C	T	0	71	0	25	Synonymous	GAT	GAC	Asp	Asp	mprF	49241682	mprF	SAR1372	putative membrane protein	CAG40370.1
rs86566	1428687	0.000450797	3.34602	G	A	25	0	71	0	Synonymous	AAA	AAG	Lys	Lys	mprF	49241682	mprF	SAR1372	putative membrane protein	CAG40370.1
rs86567	1428693	0.000450797	3.34602	T	C	0	25	0	71	Synonymous	TTC	TTT	Phe	Phe	mprF	49241682	mprF	SAR1372	putative membrane protein	CAG40370.1
rs86571	1428713	0.000450797	3.34602	C	A	25	71	0	0	Non-synonymous	AAT	ACT	Asn	Thr	mprF	49241682	mprF	SAR1372	putative membrane protein	CAG40370.1
rs86572	1428714	0.000450797	3.34602	A	T	71	0	0	25	Non-synonymous	AAT	AAA	Asn	Lys	mprF	49241682	mprF	SAR1372	putative membrane protein	CAG40370.1
rs86573	1428732	0.000450797	3.34602	T	C	0	25	0	71	Synonymous	CGC	CGT	Arg	Arg	mprF	49241682	mprF	SAR1372	putative membrane protein	CAG40370.1
rs86575	1428753	0.000450797	3.34602	G	A	25	0	71	0	Synonymous	GTA	GTG	Val	Val	mprF	49241682	mprF	SAR1372	putative membrane protein	CAG40370.1
rs86794	1435127	0.000450797	3.34602	T	C	0	25	0	71	Intergenic	-	-			SAR1377:SAR1378	49241687:49241688	-:-	SAR1377:SAR1378	ImpB/MucB/SamB family protein:prephenate dehydrogenase	CAG40375.1:CAG40376.1
rs87080	1439672	0.000450797	3.34602	G	A	25	0	71	0	Synonymous	CAA	CAG	Gln	Gln	trpG	49241691	trpG	SAR1381	anthranilate synthase component II	CAG40379.1
rs87083	1439690	0.000450797	3.34602	T	C	0	25	0	70	Synonymous	TAC	TAT	Tyr	Tyr	trpG	49241691	trpG	SAR1381	anthranilate synthase component II	CAG40379.1
rs87084	1439708	0.000450797	3.34602	C	T	0	71	0	25	Synonymous	AAT	AAC	Asn	Asn	trpG	49241691	trpG	SAR1381	anthranilate synthase component II	CAG40379.1
rs87133	1440019	0.000450797	3.34602	G	A	25	0	71	0	Intergenic	-	-			trpD	NA	trpD	SAR1382	anthranilate phosphoribosyltransferase (pseudogene)	NA
rs87134	1440028	0.000450797	3.34602	C	T	0	71	0	25	Intergenic	-	-			trpD	NA	trpD	SAR1382	anthranilate phosphoribosyltransferase (pseudogene)	NA
rs87144	1440091	0.000450797	3.34602	A	T	71	0	0	25	Intergenic	-	-			trpD	NA	trpD	SAR1382	anthranilate phosphoribosyltransferase (pseudogene)	NA
rs87147	1440105	0.000450797	3.34602	C	G	0	48	25	0	Intergenic	-	-			trpD	NA	trpD	SAR1382	anthranilate phosphoribosyltransferase (pseudogene)	NA
rs87148	1440119	0.000450797	3.34602	C	T	0	54	0	25	Intergenic	-	-			trpD	NA	trpD	SAR1382	anthranilate phosphoribosyltransferase (pseudogene)	NA
rs87155	1440149	0.000450797	3.34602	C	T	0	71	0	25	Intergenic	-	-			trpD	NA	trpD	SAR1382	anthranilate phosphoribosyltransferase (pseudogene)	NA
rs88637	1452960	0.000450797	3.34602	A	T	70	0	0	24	Synonymous	TCA	TCT	Ser	Ser	SAR1396	49241703	-	SAR1396	putative membrane protein	CAG40393.1
rs91500	1499265	0.000450797	3.34602	T	C	0	25	0	71	Non-synonymous	CGA	CAA	Arg	Gln	SAR1441	49241748	-	SAR1441	conserved hypothetical protein	CAG40438.1
rs91978	1503988	0.000450797	3.34602	T	C	0	25	0	70	Synonymous	CAG	CAA	Gln	Gln	ebh	49241754	ebh	SAR1447	very large surface anchored protein	CAG40444.1
rs91984	1504018	0.000450797	3.34602	C	T	0	71	0	25	Synonymous	AAA	AAG	Lys	Lys	ebh	49241754	ebh	SAR1447	very large surface anchored protein	CAG40444.1
rs95819	1532089	0.000450797	3.34602	T	A	25	0	0	71	Non-synonymous	GAT	GAA	Asp	Glu	ebh	49241754	ebh	SAR1447	very large surface anchored protein	CAG40444.1
rs95939	1532698	0.000450797	3.34602	T	C	0	25	0	70	Synonymous	AAG	AAA	Lys	Lys	ebh	49241754	ebh	SAR1447	very large surface anchored protein	CAG40444.1
rs96125	1533553	0.000450797	3.34602	G	A	25	0	66	0	Synonymous	TAT	TAC	Tyr	Tyr	ebh	49241754	ebh	SAR1447	very large surface anchored protein	CAG40444.1
rs96346	1534420	0.000450797	3.34602	C	T	0	71	0	24	Synonymous	TTA	TTG	Leu	Leu	ebh	49241754	ebh	SAR1447	very large surface anchored protein	CAG40444.1
rs96713	1537151	0.000450797	3.34602	T	C	0	25	0	71	Synonymous	TTG	TTA	Leu	Leu	SAR1449	49241756	-	SAR1449	amino acid permease	CAG40446.1
rs100331	1589216	0.000450797	3.34602	C	T	0	45	0	15	Intergenic	-	-			SAR1493:SAR1494	49241800:49241801	-:-	SAR1493:SAR1494	putative membrane protein:putative lipoprotein	CAG40491.1:CAG40492.1
rs111440	1805318	0.000450797	3.34602	A	T	71	0	0	25	Synonymous	CGA	CGT	Arg	Arg	valS	49242035	valS	SAR1743	valyl-tRNA synthetase	CAG40734.1
rs112866	1836657	0.000450797	3.34602	A	T	71	0	0	25	Non-synonymous	AGC	TGC	Ser	Cys	SAR1770	49242062	-	SAR1770	putative membrane protein	CAG40761.1
rs113058	1840316	0.000450797	3.34602	T	C	0	25	0	69	Intergenic	-	-			phoP:citC	49242064:49242065	phoP:citC	SAR1772:SAR1773	alkaline phosphatase synthesis transcriptional regulatory protein:isocitrate dehydrogenase	CAG40763.1:CAG40764.1
rs113063	1840356	0.000450797	3.34602	C	T	0	71	0	25	Intergenic	-	-			phoP:citC	49242064:49242065	phoP:citC	SAR1772:SAR1773	alkaline phosphatase synthesis transcriptional regulatory protein:isocitrate dehydrogenase	CAG40763.1:CAG40764.1
rs113248	1843736	0.000450797	3.34602	A	G	71	0	25	0	Synonymous	ACG	ACA	Thr	Thr	cycA	49242067	cycA	SAR1775	putative D-serine/D-alanine/glycine transporter	CAG40766.1
rs113311	1844180	0.000450797	3.34602	A	G	71	0	25	0	Synonymous	GCG	GCA	Ala	Ala	cycA	49242067	cycA	SAR1775	putative D-serine/D-alanine/glycine transporter	CAG40766.1
rs113344	1844420	0.000450797	3.34602	T	A	25	0	0	71	Synonymous	ATA	ATT	Ile	Ile	cycA	49242067	cycA	SAR1775	putative D-serine/D-alanine/glycine transporter	CAG40766.1
rs113760	1853196	0.000450797	3.34602	C	T	0	71	0	25	Synonymous	CCA	CCG	Pro	Pro	dnaE	49242073	dnaE	SAR1781	DNA polymerase III alpha subunit	CAG40772.1
rs113761	1853208	0.000450797	3.34602	G	A	25	0	71	0	Synonymous	ATT	ATC	Ile	Ile	dnaE	49242073	dnaE	SAR1781	DNA polymerase III alpha subunit	CAG40772.1
rs113763	1853244	0.000450797	3.34602	T	A	25	0	0	67	Synonymous	ACT	ACA	Thr	Thr	dnaE	49242073	dnaE	SAR1781	DNA polymerase III alpha subunit	CAG40772.1
rs113767	1853250	0.000450797	3.34602	G	A	25	0	67	0	Synonymous	ATT	ATC	Ile	Ile	dnaE	49242073	dnaE	SAR1781	DNA polymerase III alpha subunit	CAG40772.1
rs113800	1853707	0.000450797	3.34602	C	T	0	71	0	25	Non-synonymous	AAG	AGG	Lys	Arg	dnaE	49242073	dnaE	SAR1781	DNA polymerase III alpha subunit	CAG40772.1
rs113805	1853802	0.000450797	3.34602	A	C	71	25	0	0	Synonymous	CCG	CCT	Pro	Pro	dnaE	49242073	dnaE	SAR1781	DNA polymerase III alpha subunit	CAG40772.1
rs114269	1861362	0.000450797	3.34602	A	T	71	0	0	25	Synonymous	CTA	CTT	Leu	Leu	ald1	49242079	ald1	SAR1787	alanine dehydrogenase 1	CAG40778.1
rs114407	1863574	0.000450797	3.34602	T	C	0	25	0	71	Non-synonymous	GAC	AAC	Asp	Asn	ackA	49242081	ackA	SAR1789	acetate kinase	CAG40780.1
rs114441	1864186	0.000450797	3.34602	A	G	71	0	25	0	Synonymous	AGC	AGT	Ser	Ser	SAR1790	49242082	-	SAR1790	conserved hypothetical protein	CAG40781.1
rs114464	1864621	0.000450797	3.34602	G	T	0	0	71	25	Synonymous	ACA	ACC	Thr	Thr	SAR1790	49242082	-	SAR1790	conserved hypothetical protein	CAG40781.1
rs114465	1864627	0.000450797	3.34602	T	A	25	0	0	71	Synonymous	GTT	GTA	Val	Val	SAR1790	49242082	-	SAR1790	conserved hypothetical protein	CAG40781.1
rs114499	1865591	0.000450797	3.34602	G	A	24	0	71	0	Non-synonymous	GTA	GCA	Val	Ala	SAR1792	49242084	-	SAR1792	putative membrane protein	CAG40783.1
rs114502	1865602	0.000450797	3.34602	T	C	0	25	0	71	Synonymous	GCG	GCA	Ala	Ala	SAR1792	49242084	-	SAR1792	putative membrane protein	CAG40783.1
rs114505	1865613	0.000450797	3.34602	T	C	0	25	0	71	Non-synonymous	GTT	ATT	Val	Ile	SAR1792	49242084	-	SAR1792	putative membrane protein	CAG40783.1
rs114534	1866051	0.000450797	3.34602	T	C	0	25	0	71	Non-synonymous	GCG	ACG	Ala	Thr	SAR1792	49242084	-	SAR1792	putative membrane protein	CAG40783.1
rs117337	1907829	0.000450797	3.34602	T	A	25	0	0	71	Synonymous	GGT	GGA	Gly	Gly	SAR1825	49242116	-	SAR1825	metallo-beta-lactamase superfamily protein	CAG40816.1
rs119940	1930654	0.000450797	3.34602	G	A	24	0	71	0	Synonymous	GCT	GCC	Ala	Ala	sasC	49242132	sasC	SAR1841	putative surface anchored protein	CAG40832.1
rs119945	1930693	0.000450797	3.34602	T	C	0	25	0	71	Synonymous	GGG	GGA	Gly	Gly	sasC	49242132	sasC	SAR1841	putative surface anchored protein	CAG40832.1
rs119948	1930726	0.000450797	3.34602	C	T	0	71	0	25	Synonymous	AAA	AAG	Lys	Lys	sasC	49242132	sasC	SAR1841	putative surface anchored protein	CAG40832.1
rs119949	1930729	0.000450797	3.34602	C	T	0	71	0	25	Synonymous	AGA	AGG	Arg	Arg	sasC	49242132	sasC	SAR1841	putative surface anchored protein	CAG40832.1
rs119950	1930768	0.000450797	3.34602	A	G	71	0	25	0	Intergenic	-	-			sasC:SAR1842	49242132:49242133	sasC:-	SAR1841:SAR1842	putative surface anchored protein:conserved hypothetical protein	CAG40832.1:CAG40833.1
rs119956	1930826	0.000450797	3.34602	C	A	25	67	0	0	Intergenic	-	-			sasC:SAR1842	49242132:49242133	sasC:-	SAR1841:SAR1842	putative surface anchored protein:conserved hypothetical protein	CAG40832.1:CAG40833.1
rs119961	1930849	0.000450797	3.34602	T	C	0	25	0	70	Intergenic	-	-			sasC:SAR1842	49242132:49242133	sasC:-	SAR1841:SAR1842	putative surface anchored protein:conserved hypothetical protein	CAG40832.1:CAG40833.1
rs119969	1930952	0.000450797	3.34602	T	A	20	0	0	25	Intergenic	-	-			sasC:SAR1842	49242132:49242133	sasC:-	SAR1841:SAR1842	putative surface anchored protein:conserved hypothetical protein	CAG40832.1:CAG40833.1
rs119970	1930953	0.000450797	3.34602	C	A	20	25	0	0	Intergenic	-	-			sasC:SAR1842	49242132:49242133	sasC:-	SAR1841:SAR1842	putative surface anchored protein:conserved hypothetical protein	CAG40832.1:CAG40833.1
rs119971	1930960	0.000450797	3.34602	T	A	25	0	0	71	Intergenic	-	-			sasC:SAR1842	49242132:49242133	sasC:-	SAR1841:SAR1842	putative surface anchored protein:conserved hypothetical protein	CAG40832.1:CAG40833.1
rs119972	1930964	0.000450797	3.34602	A	T	71	0	0	25	Intergenic	-	-			sasC:SAR1842	49242132:49242133	sasC:-	SAR1841:SAR1842	putative surface anchored protein:conserved hypothetical protein	CAG40832.1:CAG40833.1
rs120117	1932996	0.000450797	3.34602	A	C	71	24	0	0	Synonymous	GCG	GCT	Ala	Ala	leuS	49242134	leuS	SAR1843	leucyl-tRNA synthetase	CAG40834.1
rs120118	1933002	0.000450797	3.34602	T	C	0	24	0	71	Synonymous	GTG	GTA	Val	Val	leuS	49242134	leuS	SAR1843	leucyl-tRNA synthetase	CAG40834.1
rs120119	1933007	0.000450797	3.34602	T	G	0	0	24	71	Non-synonymous	CAA	AAA	Gln	Lys	leuS	49242134	leuS	SAR1843	leucyl-tRNA synthetase	CAG40834.1
rs120120	1933008	0.000450797	3.34602	T	A	24	0	0	71	Non-synonymous	GAT	GAA	Asp	Glu	leuS	49242134	leuS	SAR1843	leucyl-tRNA synthetase	CAG40834.1
rs120123	1933037	0.000450797	3.34602	T	C	0	24	0	71	Non-synonymous	GAT	AAT	Asp	Asn	leuS	49242134	leuS	SAR1843	leucyl-tRNA synthetase	CAG40834.1
rs120750	1945584	0.000450797	3.34602	A	T	69	0	0	19	Intergenic	-	-			SAR1854:arsR2	49242145:49242146	-:arsR2	SAR1854:SAR1855	hypothetical protein:arsenical resistance operon repressor 2	CAG40845.1:CAG40846.1
rs120760	1945663	0.000450797	3.34602	T	C	0	25	0	71	Intergenic	-	-			SAR1854:arsR2	49242145:49242146	-:arsR2	SAR1854:SAR1855	hypothetical protein:arsenical resistance operon repressor 2	CAG40845.1:CAG40846.1
rs120877	1946774	0.000450797	3.34602	A	G	71	0	25	0	Non-synonymous	AGT	AAT	Ser	Asn	arsB2	49242147	arsB2	SAR1856	arsenical pump membrane protein 2	CAG40847.1
rs120878	1946778	0.000450797	3.34602	T	C	0	25	0	71	Synonymous	GGC	GGT	Gly	Gly	arsB2	49242147	arsB2	SAR1856	arsenical pump membrane protein 2	CAG40847.1
rs120879	1946779	0.000450797	3.34602	T	C	0	25	0	71	Synonymous	CTA	TTA	Leu	Leu	arsB2	49242147	arsB2	SAR1856	arsenical pump membrane protein 2	CAG40847.1
rs131525	2122997	0.000450797	3.34602	A	G	70	0	25	0	Synonymous	TAC	TAT	Tyr	Tyr	SAR2030	49242309	-	SAR2030	MHC class II analog	CAG41016.1
rs131530	2123026	0.000450797	3.34602	A	G	70	0	25	0	Non-synonymous	CAC	TAC	His	Tyr	SAR2030	49242309	-	SAR2030	MHC class II analog	CAG41016.1
rs131531	2123030	0.000450797	3.34602	T	C	0	25	0	70	Synonymous	TTG	TTA	Leu	Leu	SAR2030	49242309	-	SAR2030	MHC class II analog	CAG41016.1
rs131532	2123036	0.000450797	3.34602	T	A	25	0	0	70	Synonymous	CGT	CGA	Arg	Arg	SAR2030	49242309	-	SAR2030	MHC class II analog	CAG41016.1
rs131533	2123037	0.000450797	3.34602	T	C	0	25	0	70	Non-synonymous	CGT	CAT	Arg	His	SAR2030	49242309	-	SAR2030	MHC class II analog	CAG41016.1
rs131534	2123047	0.000450797	3.34602	T	C	0	25	0	70	Non-synonymous	GTT	ATT	Val	Ile	SAR2030	49242309	-	SAR2030	MHC class II analog	CAG41016.1
rs131535	2123048	0.000450797	3.34602	A	G	69	0	25	0	Synonymous	GGC	GGT	Gly	Gly	SAR2030	49242309	-	SAR2030	MHC class II analog	CAG41016.1
rs131540	2123065	0.000450797	3.34602	G	A	25	0	70	0	Synonymous	TTG	CTG	Leu	Leu	SAR2030	49242309	-	SAR2030	MHC class II analog	CAG41016.1
rs131557	2123177	0.000450797	3.34602	A	C	70	25	0	0	Synonymous	GTG	GTT	Val	Val	SAR2030	49242309	-	SAR2030	MHC class II analog	CAG41016.1
rs131567	2123231	0.000450797	3.34602	G	A	25	0	69	0	Synonymous	AAT	AAC	Asn	Asn	SAR2030	49242309	-	SAR2030	MHC class II analog	CAG41016.1
rs131583	2123309	0.000450797	3.34602	C	T	0	69	0	25	Synonymous	AAA	AAG	Lys	Lys	SAR2030	49242309	-	SAR2030	MHC class II analog	CAG41016.1
rs131738	2124401	0.000450797	3.34602	T	C	0	25	0	70	Intergenic	-	-			hlb	NA	hlb	SAR2031	phospholipase C precursor (pseudogene)	NA
rs131739	2124402	0.000450797	3.34602	T	A	25	0	0	70	Intergenic	-	-			hlb	NA	hlb	SAR2031	phospholipase C precursor (pseudogene)	NA
rs135909	2169132	0.000450797	3.34602	C	T	0	70	0	25	Intergenic	-	-			int:SAR2104:SAR2103:SAR2102:SAR2101:SAR2100:SAR2099:SAR2098:SAR2097:SAR2096:SAR2095:SAR2094:SAR2093:SAR2092:SAR2091:SAR2090:SAR2089:SAR2088:SAR2087:SAR2086:SAR2085:SAR2084:SAR2083:SAR2082:SAR2082:SAR2082:SAR2080:SAR2078:SAR2078:SAR2078:SAR2077:SAR2076:SAR2075:SAR2074:SAR2073:SAR2072:SAR2071:SAR2070:SAR2069:SAR2068:SAR2067:SAR2066:SAR2065a:SAR2065:SAR2064:SAR2063:SAR2062:SAR2061:SAR2060:SAR2059:SA…	49242376:49242375:49242374:49242373:49242372:49242371:49242370:49242369:49242368:49242367:49242366:49242365:49242364:49242363:49242362:49242361:49242360:49242359:49242358:49242357:49242356:49242355:49242354:NA:NA:NA:49242353:NA:NA:NA:49242352:49242351:49242350:49242349:49242348:49242347:49242346:49242345:49242344:49242343:49242342:49242341:49242340:49242339:49242338:49242337:49242336:49242335:492…	int:-:-:-:-:-:-:-:-:-:-:-:-:-:-:-:-:-:-:-:-:-:-:-:-:-:-:-:-:-:-:-:-:-:-:-:-:-:-:-:-:-:-:-:-:-:-:-:-:-:-:-:-:-:-:-:-:-:-:-:-:-:-:-:-:-:-:-:-:sak:-:chp:-:-:-:-:hlb	SAR2105:SAR2104:SAR2103:SAR2102:SAR2101:SAR2100:SAR2099:SAR2098:SAR2097:SAR2096:SAR2095:SAR2094:SAR2093:SAR2092:SAR2091:SAR2090:SAR2089:SAR2088:SAR2087:SAR2086:SAR2085:SAR2084:SAR2083:SAR2082:SAR2082:SAR2082:SAR2080:SAR2078:SAR2078:SAR2078:SAR2077:SAR2076:SAR2075:SAR2074:SAR2073:SAR2072:SAR2071:SAR2070:SAR2069:SAR2068:SAR2067:SAR2066:SAR2065a:SAR2065:SAR2064:SAR2063:SAR2062:SAR2061:SAR2060:SAR205…	integrase:putative lipoprotein:hypothetical phage protein:hypothetical phage protein:putative exonuclease:putative repressor:DNA-binding protein:hypothetical phage protein:hypothetical phage protein:putative anti repressor:hypothetical phage protein:hypothetical phage protein:hypothetical phage protein:hypothetical phage protein:putative exported protein:hypothetical phage protein:hypothetical ph…	CAG41088.1:CAG41087.1:CAG41086.1:CAG41085.1:CAG41084.1:CAG41083.1:CAG41082.1:CAG41081.1:CAG41080.1:CAG41079.1:CAG41078.1:CAG41077.1:CAG41076.1:CAG41075.1:CAG41074.1:CAG41073.1:CAG41072.1:CAG41071.1:CAG41070.1:CAG41069.1:CAG41068.1:CAG41067.1:CAG41066.1:NA:NA:NA:CAG41064.1:NA:NA:NA:CAG41062.1:CAG41061.1:CAG41060.1:CAG41059.1:CAG41058.1:CAG41057.1:CAG41056.1:CAG41055.1:CAG41054.1:CAG41053.1:CAG4105…
rs135968	2169584	0.000450797	3.34602	A	T	69	0	0	25	Non-synonymous	AAA	AAT	Lys	Asn	SAR2107	49242377	-	SAR2107	putative leukocidin F subunit	CAG41089.1
rs135989	2169745	0.000450797	3.34602	T	G	0	0	25	71	Synonymous	CGA	AGA	Arg	Arg	SAR2107	49242377	-	SAR2107	putative leukocidin F subunit	CAG41089.1
rs135999	2169800	0.000450797	3.34602	A	T	70	0	0	25	Synonymous	GTA	GTT	Val	Val	SAR2107	49242377	-	SAR2107	putative leukocidin F subunit	CAG41089.1
rs136001	2169830	0.000450797	3.34602	A	T	70	0	0	25	Synonymous	TCA	TCT	Ser	Ser	SAR2107	49242377	-	SAR2107	putative leukocidin F subunit	CAG41089.1
rs136015	2169890	0.000450797	3.34602	A	G	71	0	25	0	Synonymous	AAC	AAT	Asn	Asn	SAR2107	49242377	-	SAR2107	putative leukocidin F subunit	CAG41089.1
rs136016	2169896	0.000450797	3.34602	T	A	25	0	0	71	Synonymous	ACT	ACA	Thr	Thr	SAR2107	49242377	-	SAR2107	putative leukocidin F subunit	CAG41089.1
rs136019	2169921	0.000450797	3.34602	G	A	25	0	49	0	Non-synonymous	GTG	GCG	Val	Ala	SAR2107	49242377	-	SAR2107	putative leukocidin F subunit	CAG41089.1
rs136020	2169922	0.000450797	3.34602	T	C	0	25	0	44	Non-synonymous	GTG	ATG	Val	Met	SAR2107	49242377	-	SAR2107	putative leukocidin F subunit	CAG41089.1
rs136021	2169928	0.000450797	3.34602	T	C	0	25	0	71	Non-synonymous	GAT	AAT	Asp	Asn	SAR2107	49242377	-	SAR2107	putative leukocidin F subunit	CAG41089.1
rs136022	2169935	0.000450797	3.34602	A	G	71	0	25	0	Synonymous	GAC	GAT	Asp	Asp	SAR2107	49242377	-	SAR2107	putative leukocidin F subunit	CAG41089.1
rs136024	2169959	0.000450797	3.34602	G	A	25	0	71	0	Synonymous	GAT	GAC	Asp	Asp	SAR2107	49242377	-	SAR2107	putative leukocidin F subunit	CAG41089.1
rs136026	2169977	0.000450797	3.34602	T	G	0	0	25	71	Synonymous	ATC	ATA	Ile	Ile	SAR2107	49242377	-	SAR2107	putative leukocidin F subunit	CAG41089.1
rs136027	2169980	0.000450797	3.34602	C	A	25	71	0	0	Synonymous	TCT	TCG	Ser	Ser	SAR2107	49242377	-	SAR2107	putative leukocidin F subunit	CAG41089.1
rs136028	2169981	0.000450797	3.34602	A	G	71	0	25	0	Non-synonymous	TCT	TTT	Ser	Phe	SAR2107	49242377	-	SAR2107	putative leukocidin F subunit	CAG41089.1
rs136033	2170015	0.000450797	3.34602	G	T	0	0	71	25	Non-synonymous	AAT	CAT	Asn	His	SAR2107	49242377	-	SAR2107	putative leukocidin F subunit	CAG41089.1
rs136049	2170124	0.000450797	3.34602	C	T	0	71	0	25	Synonymous	TCA	TCG	Ser	Ser	SAR2107	49242377	-	SAR2107	putative leukocidin F subunit	CAG41089.1
rs136056	2170181	0.000450797	3.34602	C	T	0	71	0	25	Synonymous	CAA	CAG	Gln	Gln	SAR2107	49242377	-	SAR2107	putative leukocidin F subunit	CAG41089.1
rs136057	2170190	0.000450797	3.34602	T	A	25	0	0	71	Synonymous	CCT	CCA	Pro	Pro	SAR2107	49242377	-	SAR2107	putative leukocidin F subunit	CAG41089.1
rs136058	2170193	0.000450797	3.34602	T	C	0	25	0	71	Synonymous	GCG	GCA	Ala	Ala	SAR2107	49242377	-	SAR2107	putative leukocidin F subunit	CAG41089.1
rs136063	2170235	0.000450797	3.34602	A	G	71	0	25	0	Synonymous	AAC	AAT	Asn	Asn	SAR2107	49242377	-	SAR2107	putative leukocidin F subunit	CAG41089.1
rs136064	2170247	0.000450797	3.34602	A	G	71	0	25	0	Synonymous	GTC	GTT	Val	Val	SAR2107	49242377	-	SAR2107	putative leukocidin F subunit	CAG41089.1
rs136078	2170352	0.000450797	3.34602	T	C	0	25	0	71	Synonymous	GAG	GAA	Glu	Glu	SAR2107	49242377	-	SAR2107	putative leukocidin F subunit	CAG41089.1
rs136080	2170367	0.000450797	3.34602	A	T	71	0	0	25	Synonymous	CCA	CCT	Pro	Pro	SAR2107	49242377	-	SAR2107	putative leukocidin F subunit	CAG41089.1
rs136101	2170516	0.000450797	3.34602	T	A	25	0	0	71	Non-synonymous	TCT	ACT	Ser	Thr	SAR2107	49242377	-	SAR2107	putative leukocidin F subunit	CAG41089.1
rs136109	2170538	0.000450797	3.34602	A	T	69	0	0	25	Synonymous	ACA	ACT	Thr	Thr	SAR2107	49242377	-	SAR2107	putative leukocidin F subunit	CAG41089.1
rs136116	2170565	0.000450797	3.34602	G	A	25	0	71	0	Synonymous	ATT	ATC	Ile	Ile	SAR2107	49242377	-	SAR2107	putative leukocidin F subunit	CAG41089.1
rs136121	2170596	0.000450797	3.34602	A	C	70	25	0	0	Intergenic	-	-			SAR2107:SAR2108	49242377:49242378	-:-	SAR2107:SAR2108	putative leukocidin F subunit:putative leukocidin S subunit	CAG41089.1:CAG41090.1
rs136150	2170739	0.000450797	3.34602	A	T	71	0	0	25	Non-synonymous	CAA	CAT	Gln	His	SAR2108	49242378	-	SAR2108	putative leukocidin S subunit	CAG41090.1
rs136153	2170754	0.000450797	3.34602	T	A	25	0	0	71	Synonymous	GGT	GGA	Gly	Gly	SAR2108	49242378	-	SAR2108	putative leukocidin S subunit	CAG41090.1
rs136154	2170761	0.000450797	3.34602	C	T	0	71	0	25	Non-synonymous	AAA	AGA	Lys	Arg	SAR2108	49242378	-	SAR2108	putative leukocidin S subunit	CAG41090.1
rs136158	2170790	0.000450797	3.34602	G	A	25	0	71	0	Synonymous	TAT	TAC	Tyr	Tyr	SAR2108	49242378	-	SAR2108	putative leukocidin S subunit	CAG41090.1
rs136159	2170796	0.000450797	3.34602	T	A	25	0	0	71	Synonymous	GTT	GTA	Val	Val	SAR2108	49242378	-	SAR2108	putative leukocidin S subunit	CAG41090.1
rs136171	2170874	0.000450797	3.34602	T	A	25	0	0	70	Synonymous	CTT	CTA	Leu	Leu	SAR2108	49242378	-	SAR2108	putative leukocidin S subunit	CAG41090.1
rs136172	2170876	0.000450797	3.34602	A	G	70	0	25	0	Non-synonymous	CTT	TTT	Leu	Phe	SAR2108	49242378	-	SAR2108	putative leukocidin S subunit	CAG41090.1
rs136176	2170904	0.000450797	3.34602	G	A	25	0	71	0	Synonymous	AGT	AGC	Ser	Ser	SAR2108	49242378	-	SAR2108	putative leukocidin S subunit	CAG41090.1
rs136178	2170909	0.000450797	3.34602	G	A	25	0	71	0	Synonymous	TTA	CTA	Leu	Leu	SAR2108	49242378	-	SAR2108	putative leukocidin S subunit	CAG41090.1
rs136180	2170916	0.000450797	3.34602	G	A	25	0	71	0	Synonymous	AAT	AAC	Asn	Asn	SAR2108	49242378	-	SAR2108	putative leukocidin S subunit	CAG41090.1
rs136183	2170930	0.000450797	3.34602	C	A	25	39	0	0	Non-synonymous	TCT	GCT	Ser	Ala	SAR2108	49242378	-	SAR2108	putative leukocidin S subunit	CAG41090.1
rs136184	2170931	0.000450797	3.34602	A	T	39	0	0	25	Non-synonymous	TTA	TTT	Leu	Phe	SAR2108	49242378	-	SAR2108	putative leukocidin S subunit	CAG41090.1
rs136185	2170933	0.000450797	3.34602	T	A	25	0	0	42	Non-synonymous	TTA	ATA	Leu	Ile	SAR2108	49242378	-	SAR2108	putative leukocidin S subunit	CAG41090.1
rs136186	2170937	0.000450797	3.34602	C	A	25	71	0	0	Synonymous	ACT	ACG	Thr	Thr	SAR2108	49242378	-	SAR2108	putative leukocidin S subunit	CAG41090.1
rs136187	2170955	0.000450797	3.34602	T	G	0	0	25	71	Non-synonymous	TTC	TTA	Phe	Leu	SAR2108	49242378	-	SAR2108	putative leukocidin S subunit	CAG41090.1
rs136196	2171008	0.000450797	3.34602	T	C	0	25	0	70	Non-synonymous	GTT	ATT	Val	Ile	SAR2108	49242378	-	SAR2108	putative leukocidin S subunit	CAG41090.1
rs136205	2171069	0.000450797	3.34602	C	T	0	71	0	25	Synonymous	CAA	CAG	Gln	Gln	SAR2108	49242378	-	SAR2108	putative leukocidin S subunit	CAG41090.1
rs136206	2171072	0.000450797	3.34602	A	G	71	0	25	0	Synonymous	AAC	AAT	Asn	Asn	SAR2108	49242378	-	SAR2108	putative leukocidin S subunit	CAG41090.1
rs136210	2171093	0.000450797	3.34602	G	A	25	0	71	0	Synonymous	TAT	TAC	Tyr	Tyr	SAR2108	49242378	-	SAR2108	putative leukocidin S subunit	CAG41090.1
rs136212	2171108	0.000450797	3.34602	A	T	71	0	0	25	Synonymous	ACA	ACT	Thr	Thr	SAR2108	49242378	-	SAR2108	putative leukocidin S subunit	CAG41090.1
rs136223	2171198	0.000450797	3.34602	C	T	0	70	0	25	Synonymous	CCA	CCG	Pro	Pro	SAR2108	49242378	-	SAR2108	putative leukocidin S subunit	CAG41090.1
rs136224	2171203	0.000450797	3.34602	A	G	70	0	25	0	Synonymous	CTG	TTG	Leu	Leu	SAR2108	49242378	-	SAR2108	putative leukocidin S subunit	CAG41090.1
rs136227	2171213	0.000450797	3.34602	T	A	25	0	0	70	Synonymous	ATT	ATA	Ile	Ile	SAR2108	49242378	-	SAR2108	putative leukocidin S subunit	CAG41090.1
rs136235	2171255	0.000450797	3.34602	G	A	25	0	71	0	Synonymous	TAT	TAC	Tyr	Tyr	SAR2108	49242378	-	SAR2108	putative leukocidin S subunit	CAG41090.1
rs136242	2171333	0.000450797	3.34602	G	C	0	25	70	0	Synonymous	GGG	GGC	Gly	Gly	SAR2108	49242378	-	SAR2108	putative leukocidin S subunit	CAG41090.1
rs136243	2171345	0.000450797	3.34602	A	G	70	0	25	0	Synonymous	GTC	GTT	Val	Val	SAR2108	49242378	-	SAR2108	putative leukocidin S subunit	CAG41090.1
rs136244	2171354	0.000450797	3.34602	T	G	0	0	25	70	Synonymous	GTC	GTA	Val	Val	SAR2108	49242378	-	SAR2108	putative leukocidin S subunit	CAG41090.1
rs136245	2171369	0.000450797	3.34602	A	T	70	0	0	25	Synonymous	ACA	ACT	Thr	Thr	SAR2108	49242378	-	SAR2108	putative leukocidin S subunit	CAG41090.1
rs136256	2171441	0.000450797	3.34602	T	A	25	0	0	50	Synonymous	CGT	CGA	Arg	Arg	SAR2108	49242378	-	SAR2108	putative leukocidin S subunit	CAG41090.1
rs136257	2171444	0.000450797	3.34602	T	C	0	25	0	70	Synonymous	AAG	AAA	Lys	Lys	SAR2108	49242378	-	SAR2108	putative leukocidin S subunit	CAG41090.1
rs136258	2171450	0.000450797	3.34602	G	A	25	0	70	0	Synonymous	GTT	GTC	Val	Val	SAR2108	49242378	-	SAR2108	putative leukocidin S subunit	CAG41090.1
rs136259	2171452	0.000450797	3.34602	T	C	0	25	0	70	Non-synonymous	GTT	ATT	Val	Ile	SAR2108	49242378	-	SAR2108	putative leukocidin S subunit	CAG41090.1
rs136264	2171488	0.000450797	3.34602	A	T	70	0	0	25	Non-synonymous	ACA	TCA	Thr	Ser	SAR2108	49242378	-	SAR2108	putative leukocidin S subunit	CAG41090.1
rs136266	2171503	0.000450797	3.34602	T	C	0	25	0	70	Non-synonymous	GAT	AAT	Asp	Asn	SAR2108	49242378	-	SAR2108	putative leukocidin S subunit	CAG41090.1
rs136267	2171505	0.000450797	3.34602	G	T	0	0	70	25	Non-synonymous	AAT	ACT	Asn	Thr	SAR2108	49242378	-	SAR2108	putative leukocidin S subunit	CAG41090.1
rs136268	2171507	0.000450797	3.34602	A	C	70	25	0	0	Synonymous	GTG	GTT	Val	Val	SAR2108	49242378	-	SAR2108	putative leukocidin S subunit	CAG41090.1
rs136269	2171516	0.000450797	3.34602	T	C	0	25	0	71	Synonymous	AAG	AAA	Lys	Lys	SAR2108	49242378	-	SAR2108	putative leukocidin S subunit	CAG41090.1
rs136270	2171533	0.000450797	3.34602	A	C	70	25	0	0	Non-synonymous	GCT	TCT	Ala	Ser	SAR2108	49242378	-	SAR2108	putative leukocidin S subunit	CAG41090.1
rs136271	2171556	0.000450797	3.34602	T	G	0	0	25	71	Non-synonymous	ACT	AAT	Thr	Asn	SAR2108	49242378	-	SAR2108	putative leukocidin S subunit	CAG41090.1
rs136273	2171578	0.000450797	3.34602	G	T	0	0	70	25	Non-synonymous	AAT	CAT	Asn	His	SAR2108	49242378	-	SAR2108	putative leukocidin S subunit	CAG41090.1
rs136274	2171579	0.000450797	3.34602	A	C	71	25	0	0	Synonymous	GCG	GCT	Ala	Ala	SAR2108	49242378	-	SAR2108	putative leukocidin S subunit	CAG41090.1
rs136275	2171588	0.000450797	3.34602	T	C	0	25	0	64	Synonymous	GCG	GCA	Ala	Ala	SAR2108	49242378	-	SAR2108	putative leukocidin S subunit	CAG41090.1
rs136276	2171593	0.000450797	3.34602	G	C	0	25	51	0	Non-synonymous	GAA	CAA	Glu	Gln	SAR2108	49242378	-	SAR2108	putative leukocidin S subunit	CAG41090.1
rs136277	2171594	0.000450797	3.34602	A	T	41	0	0	25	Synonymous	ACA	ACT	Thr	Thr	SAR2108	49242378	-	SAR2108	putative leukocidin S subunit	CAG41090.1
rs136278	2171597	0.000450797	3.34602	C	A	25	47	0	0	Non-synonymous	AAT	AAG	Asn	Lys	SAR2108	49242378	-	SAR2108	putative leukocidin S subunit	CAG41090.1
rs136279	2171598	0.000450797	3.34602	G	T	0	0	50	25	Non-synonymous	AAT	ACT	Asn	Thr	SAR2108	49242378	-	SAR2108	putative leukocidin S subunit	CAG41090.1
rs136280	2171620	0.000450797	3.34602	T	G	0	0	25	71	Non-synonymous	CTT	ATT	Leu	Ile	SAR2108	49242378	-	SAR2108	putative leukocidin S subunit	CAG41090.1
rs136283	2171642	0.000450797	3.34602	T	A	25	0	0	70	Synonymous	ATT	ATA	Ile	Ile	SAR2108	49242378	-	SAR2108	putative leukocidin S subunit	CAG41090.1
rs136284	2171645	0.000450797	3.34602	T	G	0	0	25	70	Non-synonymous	TTC	TTA	Phe	Leu	SAR2108	49242378	-	SAR2108	putative leukocidin S subunit	CAG41090.1
rs136285	2171648	0.000450797	3.34602	A	T	70	0	0	25	Synonymous	GTA	GTT	Val	Val	SAR2108	49242378	-	SAR2108	putative leukocidin S subunit	CAG41090.1
rs136286	2171651	0.000450797	3.34602	A	G	70	0	25	0	Synonymous	CGC	CGT	Arg	Arg	SAR2108	49242378	-	SAR2108	putative leukocidin S subunit	CAG41090.1
rs136287	2171654	0.000450797	3.34602	T	C	0	25	0	70	Synonymous	AAG	AAA	Lys	Lys	SAR2108	49242378	-	SAR2108	putative leukocidin S subunit	CAG41090.1
rs136294	2171777	0.000450797	3.34602	A	T	67	0	0	25	Intergenic	-	-			SAR2108:SAR2109	49242378:49242379	-:-	SAR2108:SAR2109	putative leukocidin S subunit:putative peptidase	CAG41090.1:CAG41091.1
rs136295	2171826	0.000450797	3.34602	C	G	0	64	25	0	Intergenic	-	-			SAR2108:SAR2109	49242378:49242379	-:-	SAR2108:SAR2109	putative leukocidin S subunit:putative peptidase	CAG41090.1:CAG41091.1
rs136296	2171832	0.000450797	3.34602	T	A	25	0	0	62	Intergenic	-	-			SAR2108:SAR2109	49242378:49242379	-:-	SAR2108:SAR2109	putative leukocidin S subunit:putative peptidase	CAG41090.1:CAG41091.1
rs136301	2171862	0.000450797	3.34602	A	C	55	25	0	0	Intergenic	-	-			SAR2108:SAR2109	49242378:49242379	-:-	SAR2108:SAR2109	putative leukocidin S subunit:putative peptidase	CAG41090.1:CAG41091.1
rs136344	2172284	0.000450797	3.34602	A	G	71	0	25	0	Non-synonymous	AGT	AAT	Ser	Asn	SAR2109	49242379	-	SAR2109	putative peptidase	CAG41091.1
rs136345	2172285	0.000450797	3.34602	C	T	0	71	0	25	Synonymous	AGT	AGC	Ser	Ser	SAR2109	49242379	-	SAR2109	putative peptidase	CAG41091.1
rs136346	2172291	0.000450797	3.34602	A	T	71	0	0	25	Synonymous	TCT	TCA	Ser	Ser	SAR2109	49242379	-	SAR2109	putative peptidase	CAG41091.1
rs136348	2172300	0.000450797	3.34602	C	T	0	71	0	25	Synonymous	CTT	CTC	Leu	Leu	SAR2109	49242379	-	SAR2109	putative peptidase	CAG41091.1
rs136349	2172309	0.000450797	3.34602	T	C	0	25	0	71	Synonymous	AGC	AGT	Ser	Ser	SAR2109	49242379	-	SAR2109	putative peptidase	CAG41091.1
rs136376	2172489	0.000450797	3.34602	G	C	0	25	71	0	Synonymous	ACC	ACG	Thr	Thr	SAR2109	49242379	-	SAR2109	putative peptidase	CAG41091.1
rs136378	2172513	0.000450797	3.34602	C	T	0	71	0	25	Synonymous	GGT	GGC	Gly	Gly	SAR2109	49242379	-	SAR2109	putative peptidase	CAG41091.1
rs136381	2172534	0.000450797	3.34602	T	C	0	25	0	71	Synonymous	GGC	GGT	Gly	Gly	SAR2109	49242379	-	SAR2109	putative peptidase	CAG41091.1
rs136383	2172549	0.000450797	3.34602	T	A	25	0	0	71	Synonymous	GCA	GCT	Ala	Ala	SAR2109	49242379	-	SAR2109	putative peptidase	CAG41091.1
rs136555	2174303	0.000450797	3.34602	G	A	25	0	70	0	Non-synonymous	AAT	AGT	Asn	Ser	SAR2111	49242380	-	SAR2111	putative sodium transport protein	CAG41092.1
rs136556	2174322	0.000450797	3.34602	T	C	0	25	0	69	Synonymous	ATC	ATT	Ile	Ile	SAR2111	49242380	-	SAR2111	putative sodium transport protein	CAG41092.1
rs143274	2298448	0.000450797	3.34602	G	T	0	0	70	25	Intergenic	-	-			SAR2229:SAR2230	49242494:49242495	-:-	SAR2229:SAR2230	hypothetical protein:putative membrane protein	CAG41210.1:CAG41211.1
rs144302	2312834	0.000450797	3.34602	C	T	0	71	0	25	Synonymous	ATT	ATC	Ile	Ile	mtlA	49242507	mtlA	SAR2244	PTS system, mannitol-specific IIBC component	CAG41225.1
rs144305	2312858	0.000450797	3.34602	A	G	71	0	25	0	Synonymous	GGG	GGA	Gly	Gly	mtlA	49242507	mtlA	SAR2244	PTS system, mannitol-specific IIBC component	CAG41225.1
rs146137	2339493	0.000450797	3.34602	T	A	25	0	0	49	Intergenic	-	-			SAR2257	NA	-	SAR2257	putative transport protein (pseudogene)	NA
rs146139	2339496	0.000450797	3.34602	T	C	0	24	0	47	Intergenic	-	-			SAR2257	NA	-	SAR2257	putative transport protein (pseudogene)	NA
rs146140	2339499	0.000450797	3.34602	C	T	0	32	0	24	Intergenic	-	-			SAR2257	NA	-	SAR2257	putative transport protein (pseudogene)	NA
rs146141	2339502	0.000450797	3.34602	G	T	0	0	48	24	Intergenic	-	-			SAR2257	NA	-	SAR2257	putative transport protein (pseudogene)	NA
rs146142	2339510	0.000450797	3.34602	A	G	70	0	24	0	Intergenic	-	-			SAR2257	NA	-	SAR2257	putative transport protein (pseudogene)	NA
rs146145	2339517	0.000450797	3.34602	A	G	70	0	24	0	Intergenic	-	-			SAR2257	NA	-	SAR2257	putative transport protein (pseudogene)	NA
rs146147	2339532	0.000450797	3.34602	T	G	0	0	24	71	Intergenic	-	-			SAR2257	NA	-	SAR2257	putative transport protein (pseudogene)	NA
rs146153	2339553	0.000450797	3.34602	T	A	24	0	0	70	Intergenic	-	-			SAR2257	NA	-	SAR2257	putative transport protein (pseudogene)	NA
rs146163	2339622	0.000450797	3.34602	C	A	24	71	0	0	Intergenic	-	-			SAR2257	NA	-	SAR2257	putative transport protein (pseudogene)	NA
rs146537	2342185	0.000450797	3.34602	C	T	0	71	0	25	Synonymous	TCA	TCG	Ser	Ser	SAR2260	49242518	-	SAR2260	putative transport protein	CAG41238.1
rs147174	2349716	0.000450797	3.34602	A	C	71	24	0	0	Synonymous	GCG	GCT	Ala	Ala	SAR2268	49242526	-	SAR2268	putative transport system binding lipoprotein	CAG41246.1
rs147806	2359947	0.000450797	3.34602	T	A	25	0	0	70	Non-synonymous	TCA	ACA	Ser	Thr	opuD2	49242534	opuD2	SAR2276	glycine betaine transporter 2	CAG41254.1
rs152267	2432323	0.000450797	3.34602	C	T	0	71	0	25	Synonymous	TTA	TTG	Leu	Leu	modC	49242621	modC	SAR2361	putative molybdenum transport ATP-binding protein	CAG41342.1
rs152703	2437907	0.000450797	3.34602	A	G	71	0	25	0	Intergenic	-	-			SAR2367:SAR2368	49242627:49242628	-:-	SAR2367:SAR2368	putative inosine-uridine preferring nucleoside hydrolase:putative ferrichrome-binding lipoprotein precursor	CAG41348.1:CAG41349.1
rs154778	2476679	0.000450797	3.34602	G	C	0	25	71	0	Non-synonymous	AGT	ACT	Ser	Thr	SAR2408	49242667	-	SAR2408	PTS system, arbutin-like IIBC component	CAG41389.1
rs155715	2490099	0.000450797	3.34602	A	T	71	0	0	25	Intergenic	-	-			SAR2420:SAR2421	49242677:49242678	-:-	SAR2420:SAR2421	arginase family protein:putative membrane protein	CAG41400.1:CAG41401.1
rs155720	2490147	0.000450797	3.34602	G	A	25	0	44	0	Intergenic	-	-			SAR2420:SAR2421	49242677:49242678	-:-	SAR2420:SAR2421	arginase family protein:putative membrane protein	CAG41400.1:CAG41401.1
rs155726	2490191	0.000450797	3.34602	G	T	0	0	70	25	Intergenic	-	-			SAR2420:SAR2421	49242677:49242678	-:-	SAR2420:SAR2421	arginase family protein:putative membrane protein	CAG41400.1:CAG41401.1
rs155727	2490192	0.000450797	3.34602	T	C	0	25	0	70	Intergenic	-	-			SAR2420:SAR2421	49242677:49242678	-:-	SAR2420:SAR2421	arginase family protein:putative membrane protein	CAG41400.1:CAG41401.1
rs155728	2490194	0.000450797	3.34602	A	C	70	25	0	0	Intergenic	-	-			SAR2420:SAR2421	49242677:49242678	-:-	SAR2420:SAR2421	arginase family protein:putative membrane protein	CAG41400.1:CAG41401.1
rs155731	2490260	0.000450797	3.34602	G	A	25	0	70	0	Intergenic	-	-			SAR2420:SAR2421	49242677:49242678	-:-	SAR2420:SAR2421	arginase family protein:putative membrane protein	CAG41400.1:CAG41401.1
rs155732	2490261	0.000450797	3.34602	A	G	70	0	25	0	Intergenic	-	-			SAR2420:SAR2421	49242677:49242678	-:-	SAR2420:SAR2421	arginase family protein:putative membrane protein	CAG41400.1:CAG41401.1
rs155733	2490264	0.000450797	3.34602	T	C	0	25	0	70	Intergenic	-	-			SAR2420:SAR2421	49242677:49242678	-:-	SAR2420:SAR2421	arginase family protein:putative membrane protein	CAG41400.1:CAG41401.1
rs155734	2490275	0.000450797	3.34602	T	A	25	0	0	70	Intergenic	-	-			SAR2420:SAR2421	49242677:49242678	-:-	SAR2420:SAR2421	arginase family protein:putative membrane protein	CAG41400.1:CAG41401.1
rs155735	2490279	0.000450797	3.34602	T	A	25	0	0	70	Intergenic	-	-			SAR2420:SAR2421	49242677:49242678	-:-	SAR2420:SAR2421	arginase family protein:putative membrane protein	CAG41400.1:CAG41401.1
rs155737	2490306	0.000450797	3.34602	T	A	25	0	0	71	Intergenic	-	-			SAR2420:SAR2421	49242677:49242678	-:-	SAR2420:SAR2421	arginase family protein:putative membrane protein	CAG41400.1:CAG41401.1
rs155738	2490310	0.000450797	3.34602	A	T	71	0	0	25	Intergenic	-	-			SAR2420:SAR2421	49242677:49242678	-:-	SAR2420:SAR2421	arginase family protein:putative membrane protein	CAG41400.1:CAG41401.1
rs158712	2546048	0.000450797	3.34602	T	C	0	25	0	70	Synonymous	CCG	CCA	Pro	Pro	gltT	49242730	gltT	SAR2472	putative proton/sodium-glutamate symport protein	CAG41454.1
rs159166	2552466	0.000450797	3.34602	C	T	0	25	0	19	Intergenic	-	-			SAR2478:SAR2480	NA:49242736	-:-	SAR2478:SAR2480	MerR family regulatory protein (pseudogene):putative response regulator	NA:CAG41461.1
rs159167	2552471	0.000450797	3.34602	A	G	25	0	25	0	Intergenic	-	-			SAR2478:SAR2480	NA:49242736	-:-	SAR2478:SAR2480	MerR family regulatory protein (pseudogene):putative response regulator	NA:CAG41461.1
rs159169	2552476	0.000450797	3.34602	A	C	55	25	0	0	Intergenic	-	-			SAR2478:SAR2480	NA:49242736	-:-	SAR2478:SAR2480	MerR family regulatory protein (pseudogene):putative response regulator	NA:CAG41461.1
rs159170	2552482	0.000450797	3.34602	A	C	55	25	0	0	Intergenic	-	-			SAR2478:SAR2480	NA:49242736	-:-	SAR2478:SAR2480	MerR family regulatory protein (pseudogene):putative response regulator	NA:CAG41461.1
rs159172	2552497	0.000450797	3.34602	A	T	55	0	0	25	Intergenic	-	-			SAR2478:SAR2480	NA:49242736	-:-	SAR2478:SAR2480	MerR family regulatory protein (pseudogene):putative response regulator	NA:CAG41461.1
rs159176	2552522	0.000450797	3.34602	A	T	54	0	0	25	Intergenic	-	-			SAR2478:SAR2480	NA:49242736	-:-	SAR2478:SAR2480	MerR family regulatory protein (pseudogene):putative response regulator	NA:CAG41461.1
rs159181	2552539	0.000450797	3.34602	A	T	25	0	0	6	Intergenic	-	-			SAR2478:SAR2480	NA:49242736	-:-	SAR2478:SAR2480	MerR family regulatory protein (pseudogene):putative response regulator	NA:CAG41461.1
rs159183	2552545	0.000450797	3.34602	A	G	46	0	25	0	Intergenic	-	-			SAR2478:SAR2480	NA:49242736	-:-	SAR2478:SAR2480	MerR family regulatory protein (pseudogene):putative response regulator	NA:CAG41461.1
rs159184	2552547	0.000450797	3.34602	G	C	0	25	46	0	Intergenic	-	-			SAR2478:SAR2480	NA:49242736	-:-	SAR2478:SAR2480	MerR family regulatory protein (pseudogene):putative response regulator	NA:CAG41461.1
rs159185	2552553	0.000450797	3.34602	G	A	25	0	54	0	Intergenic	-	-			SAR2478:SAR2480	NA:49242736	-:-	SAR2478:SAR2480	MerR family regulatory protein (pseudogene):putative response regulator	NA:CAG41461.1
rs159186	2552565	0.000450797	3.34602	G	T	0	0	40	25	Intergenic	-	-			SAR2478:SAR2480	NA:49242736	-:-	SAR2478:SAR2480	MerR family regulatory protein (pseudogene):putative response regulator	NA:CAG41461.1
rs159189	2552578	0.000450797	3.34602	T	A	25	0	0	45	Intergenic	-	-			SAR2478:SAR2480	NA:49242736	-:-	SAR2478:SAR2480	MerR family regulatory protein (pseudogene):putative response regulator	NA:CAG41461.1
rs159219	2553055	0.000450797	3.34602	A	G	71	0	25	0	Synonymous	TAC	TAT	Tyr	Tyr	SAR2480	49242736	-	SAR2480	putative response regulator	CAG41461.1
rs159307	2554184	0.000450797	3.34602	T	C	0	25	0	71	Synonymous	ACG	ACA	Thr	Thr	SAR2481	49242737	-	SAR2481	putative histidine kinase	CAG41462.1
rs159310	2554223	0.000450797	3.34602	A	T	71	0	0	25	Synonymous	GCA	GCT	Ala	Ala	SAR2481	49242737	-	SAR2481	putative histidine kinase	CAG41462.1
rs159311	2554229	0.000450797	3.34602	G	A	25	0	71	0	Synonymous	TAT	TAC	Tyr	Tyr	SAR2481	49242737	-	SAR2481	putative histidine kinase	CAG41462.1
rs159312	2554244	0.000450797	3.34602	A	G	71	0	25	0	Synonymous	TCC	TCT	Ser	Ser	SAR2481	49242737	-	SAR2481	putative histidine kinase	CAG41462.1
rs159313	2554262	0.000450797	3.34602	A	T	71	0	0	25	Synonymous	GCA	GCT	Ala	Ala	SAR2481	49242737	-	SAR2481	putative histidine kinase	CAG41462.1
rs159314	2554274	0.000450797	3.34602	T	C	0	25	0	71	Synonymous	GCG	GCA	Ala	Ala	SAR2481	49242737	-	SAR2481	putative histidine kinase	CAG41462.1
rs159330	2554429	0.000450797	3.34602	C	T	0	71	0	25	Synonymous	AAA	AAG	Lys	Lys	SAR2482	49242738	-	SAR2482	hypothetical protein	CAG41463.1
rs159331	2554432	0.000450797	3.34602	A	G	71	0	25	0	Synonymous	CGC	CGT	Arg	Arg	SAR2482	49242738	-	SAR2482	hypothetical protein	CAG41463.1
rs159336	2554516	0.000450797	3.34602	C	T	0	71	0	25	Synonymous	AAA	AAG	Lys	Lys	SAR2482	49242738	-	SAR2482	hypothetical protein	CAG41463.1
rs159337	2554519	0.000450797	3.34602	A	G	71	0	25	0	Synonymous	TAC	TAT	Tyr	Tyr	SAR2482	49242738	-	SAR2482	hypothetical protein	CAG41463.1
rs159338	2554531	0.000450797	3.34602	C	T	0	71	0	25	Synonymous	GTA	GTG	Val	Val	SAR2482	49242738	-	SAR2482	hypothetical protein	CAG41463.1
rs159339	2554534	0.000450797	3.34602	T	A	25	0	0	71	Synonymous	GCT	GCA	Ala	Ala	SAR2482	49242738	-	SAR2482	hypothetical protein	CAG41463.1
rs159340	2554540	0.000450797	3.34602	A	G	71	0	25	0	Synonymous	GTC	GTT	Val	Val	SAR2482	49242738	-	SAR2482	hypothetical protein	CAG41463.1
rs159487	2556307	0.000450797	3.34602	T	C	0	24	0	71	Synonymous	GAG	GAA	Glu	Glu	narH	49242741	narH	SAR2485	nitrate reductase beta chain	CAG41466.1
rs159873	2560643	0.000450797	3.34602	C	T	0	71	0	24	Synonymous	GTA	GTG	Val	Val	narG	49242742	narG	SAR2486	nitrate reductase alpha chain	CAG41467.1
rs159874	2560646	0.000450797	3.34602	A	G	71	0	24	0	Synonymous	GAC	GAT	Asp	Asp	narG	49242742	narG	SAR2486	nitrate reductase alpha chain	CAG41467.1
rs159875	2560655	0.000450797	3.34602	C	T	0	70	0	25	Synonymous	GAA	GAG	Glu	Glu	narG	49242742	narG	SAR2486	nitrate reductase alpha chain	CAG41467.1
rs159878	2560679	0.000450797	3.34602	A	C	71	24	0	0	Synonymous	CCG	CCT	Pro	Pro	narG	49242742	narG	SAR2486	nitrate reductase alpha chain	CAG41467.1
rs159879	2560730	0.000450797	3.34602	C	T	0	71	0	25	Synonymous	TTA	TTG	Leu	Leu	narG	49242742	narG	SAR2486	nitrate reductase alpha chain	CAG41467.1
rs159883	2560784	0.000450797	3.34602	A	C	69	25	0	0	Synonymous	CCG	CCT	Pro	Pro	narG	49242742	narG	SAR2486	nitrate reductase alpha chain	CAG41467.1
rs159884	2560790	0.000450797	3.34602	A	G	70	0	25	0	Synonymous	TTC	TTT	Phe	Phe	narG	49242742	narG	SAR2486	nitrate reductase alpha chain	CAG41467.1
rs159885	2560799	0.000450797	3.34602	G	A	25	0	70	0	Synonymous	ATT	ATC	Ile	Ile	narG	49242742	narG	SAR2486	nitrate reductase alpha chain	CAG41467.1
rs159886	2560804	0.000450797	3.34602	G	T	0	0	71	25	Synonymous	AGA	CGA	Arg	Arg	narG	49242742	narG	SAR2486	nitrate reductase alpha chain	CAG41467.1
rs159887	2560805	0.000450797	3.34602	A	G	71	0	25	0	Synonymous	GAC	GAT	Asp	Asp	narG	49242742	narG	SAR2486	nitrate reductase alpha chain	CAG41467.1
rs159888	2560808	0.000450797	3.34602	T	A	25	0	0	71	Synonymous	CCT	CCA	Pro	Pro	narG	49242742	narG	SAR2486	nitrate reductase alpha chain	CAG41467.1
rs160225	2563963	0.000450797	3.34602	T	G	0	0	25	71	Synonymous	ATC	ATA	Ile	Ile	nasD	49242745	nasD	SAR2489	nitrite reductase large subunit	CAG41470.1
rs160229	2564002	0.000450797	3.34602	C	A	25	71	0	0	Synonymous	GGT	GGG	Gly	Gly	nasD	49242745	nasD	SAR2489	nitrite reductase large subunit	CAG41470.1
rs160230	2564005	0.000450797	3.34602	C	T	0	71	0	25	Synonymous	GCA	GCG	Ala	Ala	nasD	49242745	nasD	SAR2489	nitrite reductase large subunit	CAG41470.1
rs160232	2564023	0.000450797	3.34602	T	A	25	0	0	71	Synonymous	GTT	GTA	Val	Val	nasD	49242745	nasD	SAR2489	nitrite reductase large subunit	CAG41470.1
rs160233	2564038	0.000450797	3.34602	T	A	25	0	0	71	Synonymous	ACT	ACA	Thr	Thr	nasD	49242745	nasD	SAR2489	nitrite reductase large subunit	CAG41470.1
rs160234	2564044	0.000450797	3.34602	G	A	25	0	71	0	Synonymous	GGT	GGC	Gly	Gly	nasD	49242745	nasD	SAR2489	nitrite reductase large subunit	CAG41470.1
rs160236	2564071	0.000450797	3.34602	A	C	71	25	0	0	Synonymous	ACG	ACT	Thr	Thr	nasD	49242745	nasD	SAR2489	nitrite reductase large subunit	CAG41470.1
rs161124	2574184	0.000450797	3.34602	C	T	0	71	0	25	Synonymous	AAT	AAC	Asn	Asn	fmhA	49242756	fmhA	SAR2501	FemAB family protein	CAG41481.1
rs161134	2574280	0.000450797	3.34602	T	C	0	25	0	71	Synonymous	GGC	GGT	Gly	Gly	fmhA	49242756	fmhA	SAR2501	FemAB family protein	CAG41481.1
rs161135	2574286	0.000450797	3.34602	C	T	0	71	0	25	Synonymous	ACT	ACC	Thr	Thr	fmhA	49242756	fmhA	SAR2501	FemAB family protein	CAG41481.1
rs161136	2574292	0.000450797	3.34602	C	T	0	71	0	25	Synonymous	GAT	GAC	Asp	Asp	fmhA	49242756	fmhA	SAR2501	FemAB family protein	CAG41481.1
rs161140	2574305	0.000450797	3.34602	T	G	0	0	25	71	Non-synonymous	GCA	TCA	Ala	Ser	fmhA	49242756	fmhA	SAR2501	FemAB family protein	CAG41481.1
rs161362	2576982	0.000450797	3.34602	C	T	0	71	0	25	Non-synonymous	ATT	GTT	Ile	Val	SAR2505	49242760	-	SAR2505	putative transport system protein	CAG41485.1
rs162037	2585818	0.000450797	3.34602	A	G	58	0	17	0	Synonymous	GTG	GTA	Val	Val	hlgB	49242766	hlgB	SAR2511	gamma-hemolysin component C precursor	CAG41491.1
rs162048	2585875	0.000450797	3.34602	T	C	0	25	0	69	Synonymous	TAC	TAT	Tyr	Tyr	hlgB	49242766	hlgB	SAR2511	gamma-hemolysin component C precursor	CAG41491.1
rs165677	2618453	0.000450797	3.34602	T	C	0	25	0	71	Intergenic	-	-			opuCA:SAR2539	49242794:49242795	opuCA:-	SAR2538:SAR2539	putative glycine betaine/carnitine/choline transport ATP-binding protein:conserved hypothetical protein	CAG41519.1:CAG41520.1
rs166825	2625758	0.000450797	3.34602	C	T	0	71	0	25	Synonymous	TTA	TTG	Leu	Leu	SAR2544	49242800	-	SAR2544	ABC transporter ATP-binding protein	CAG41525.1
rs175897	2718682	0.000450797	3.34602	C	T	0	71	0	25	Synonymous	GGA	GGG	Gly	Gly	SAR2632	49242882	-	SAR2632	putative transport protein	CAG41611.1
rs182599	2815283	0.000450797	3.34602	T	C	0	25	0	71	Synonymous	AAC	AAT	Asn	Asn	SAR2719	49242966	-	SAR2719	transcriptional regulator (antiterminator)	CAG41697.1
rs182823	2817942	0.000450797	3.34602	A	G	70	0	25	0	Synonymous	GCG	GCA	Ala	Ala	SAR2720	49242967	-	SAR2720	putative PTS transport system, IIABC component	CAG41698.1
rs183052	2820818	0.000450797	3.34602	A	T	70	0	0	25	Synonymous	GGA	GGT	Gly	Gly	SAR2722	49242969	-	SAR2722	putative membrane protein	CAG41700.1
rs183063	2820976	0.000450797	3.34602	A	G	70	0	25	0	Synonymous	CTG	TTG	Leu	Leu	SAR2722	49242969	-	SAR2722	putative membrane protein	CAG41700.1
rs183064	2820992	0.000450797	3.34602	A	T	70	0	0	25	Synonymous	CCA	CCT	Pro	Pro	SAR2722	49242969	-	SAR2722	putative membrane protein	CAG41700.1
rs187390	2876753	0.000450797	3.34602	G	A	15	0	21	0	Intergenic	-	-			SAR2773:cna	49243015:49243016	-:cna	SAR2773:SAR2774	conserved hypothetical protein:collagen adhesin precursor	CAG41748.1:CAG41749.1
rs160072	2562332	0.000558669	3.25285	C	A	34	62	0	0	Synonymous	GTT	GTG	Val	Val	SAR2487	49242743	-	SAR2487	tetrapyrrole (corrin/porphyrin) methylase family protein	CAG41468.1
rs32203	470759	0.000629772	3.20082	A	G	41	0	16	0	Intergenic	-	-			SAR0442:SAR0443	49240796:49240797	-:-	SAR0442:SAR0443	putative membrane protein:putative lipoprotein	CAG39462.1:CAG39463.1
rs161238	2575153	0.000785594	3.1048	A	C	69	27	0	0	Synonymous	GGG	GGT	Gly	Gly	SAR2502	49242757	-	SAR2502	ABC transporter ATP-binding protein	CAG41482.1
rs147039	2348535	0.000785597	3.1048	C	T	0	69	0	27	Non-synonymous	ATA	ATG	Ile	Met	SAR2267	49242525	-	SAR2267	FecCD transport family protein	CAG41245.1
rs147040	2348537	0.000785597	3.1048	C	T	0	69	0	27	Non-synonymous	ATA	GTA	Ile	Val	SAR2267	49242525	-	SAR2267	FecCD transport family protein	CAG41245.1
rs50888	800199	0.0007856	3.1048	T	C	0	27	0	67	Intergenic	-	-			SAR0765:SAR0766	49241097:49241098	-:-	SAR0765:SAR0766	conserved hypothetical protein:glutamine amidotransferase class-I protein	CAG39775.1:CAG39776.1
rs96147	1533640	0.0007856	3.1048	T	C	0	27	0	69	Synonymous	ACG	ACA	Thr	Thr	ebh	49241754	ebh	SAR1447	very large surface anchored protein	CAG40444.1
rs96076	1533349	0.0007856	3.1048	C	T	0	69	0	27	Synonymous	GTA	GTG	Val	Val	ebh	49241754	ebh	SAR1447	very large surface anchored protein	CAG40444.1
rs96275	1534126	0.0007856	3.1048	T	C	0	26	0	69	Synonymous	AAG	AAA	Lys	Lys	ebh	49241754	ebh	SAR1447	very large surface anchored protein	CAG40444.1
rs16505	287186	0.000785601	3.1048	A	G	69	0	27	0	Intergenic	-	-			SAR0245:SAR0246	49240613:49240614	-:-	SAR0245:SAR0246	putative zinc-binding dehydrogenase:conserved hypothetical protein	CAG39271.1:CAG39272.1
rs22182	364750	0.000785601	3.1048	A	T	69	0	0	27	Non-synonymous	ACA	TCA	Thr	Ser	SAR0319	49240683	-	SAR0319	NADHflavin oxidoreductase/NADH oxidase family protein	CAG39343.1
rs94596	1524823	0.000790744	3.10196	G	A	26	0	69	0	Synonymous	AAT	AAC	Asn	Asn	ebh	49241754	ebh	SAR1447	very large surface anchored protein	CAG40444.1
rs26911	422385	0.000827952	3.08199	T	C	0	5	0	8	Intergenic	-	-			SAR0382:SAR0384	49240744:49240746	-:-	SAR0382:SAR0384	putative terminase small subunit:hypothetical protein	CAG39405.1:CAG39407.1
rs26913	422395	0.000827952	3.08199	A	G	11	0	5	0	Intergenic	-	-			SAR0382:SAR0384	49240744:49240746	-:-	SAR0382:SAR0384	putative terminase small subunit:hypothetical protein	CAG39405.1:CAG39407.1
rs26914	422400	0.000827952	3.08199	G	A	5	0	8	0	Intergenic	-	-			SAR0382:SAR0384	49240744:49240746	-:-	SAR0382:SAR0384	putative terminase small subunit:hypothetical protein	CAG39405.1:CAG39407.1
rs26922	422435	0.000827952	3.08199	A	G	5	0	5	0	Intergenic	-	-			SAR0382:SAR0384	49240744:49240746	-:-	SAR0382:SAR0384	putative terminase small subunit:hypothetical protein	CAG39405.1:CAG39407.1
rs26926	422449	0.000827952	3.08199	T	C	0	5	0	13	Intergenic	-	-			SAR0382:SAR0384	49240744:49240746	-:-	SAR0382:SAR0384	putative terminase small subunit:hypothetical protein	CAG39405.1:CAG39407.1
rs26927	422453	0.000827952	3.08199	T	C	0	5	0	12	Intergenic	-	-			SAR0382:SAR0384	49240744:49240746	-:-	SAR0382:SAR0384	putative terminase small subunit:hypothetical protein	CAG39405.1:CAG39407.1
rs26941	422492	0.000827952	3.08199	C	T	0	5	0	5	Synonymous	CAC	CAT	His	His	SAR0384	49240746	-	SAR0384	hypothetical protein	CAG39407.1
rs134515	2153150	0.000827952	3.08199	G	A	5	0	23	0	Synonymous	ATT	ATC	Ile	Ile	SAR2072:SAR2071:SAR2070:SAR2069:SAR2068:SAR2067:SAR2066:SAR2065a:SAR2065:SAR2064:SAR2063:SAR2062:SAR2061:SAR2060:SAR2059:SAR2058:SAR2056:SAR2056:SAR2056:SAR2055:SAR2054:SAR2052:SAR2051:SAR2050:SAR2049:SAR2048:SAR2047:SAR2046:SAR2045:SAR2044:SAR2043:SAR2042:SAR2041:SAR2040:sak:SAR2037:chp:SAR2035:SAR2034:SAR2033:SAR2032:hlb:hlb	49242347:49242346:49242345:49242344:49242343:49242342:49242341:49242340:49242339:49242338:49242337:49242336:49242335:49242334:49242333:49242332:NA:NA:NA:49242331:49242330:49242328:49242327:49242326:49242325:49242324:49242323:49242322:49242321:49242320:49242319:49242318:49242317:49242316:49242315:NA:49242314:49242313:49242312:49242311:49242310:NA:NA	-:-:-:-:-:-:-:-:-:-:-:-:-:-:-:-:-:-:-:-:-:-:-:-:-:-:-:-:-:-:-:-:-:-:sak:-:chp:-:-:-:-:hlb:hlb	SAR2072:SAR2071:SAR2070:SAR2069:SAR2068:SAR2067:SAR2066:SAR2065a:SAR2065:SAR2064:SAR2063:SAR2062:SAR2061:SAR2060:SAR2059:SAR2058:SAR2056:SAR2056:SAR2056:SAR2055:SAR2054:SAR2052:SAR2051:SAR2050:SAR2049:SAR2048:SAR2047:SAR2046:SAR2045:SAR2044:SAR2043:SAR2042:SAR2041:SAR2040:SAR2039:SAR2037:SAR2036:SAR2035:SAR2034:SAR2033:SAR2032:SAR2031:SAR2031	putative dUTP pyrophosphatase:hypothetical phage protein:hypothetical phage protein:hypothetical phage protein:putative exported protein:hypothetical phage protein:hypothetical phage protein:hypothetical phage protein:hypothetical phage protein:hypothetical phage protein:hypothetical phage protein:putative Clp protease:hypothetical phage protein:hypothetical phage protein:hypothetical phage prote…	CAG41057.1:CAG41056.1:CAG41055.1:CAG41054.1:CAG41053.1:CAG41052.1:CAG41051.1:CAG41050.1:CAG41049.1:CAG41048.1:CAG41047.1:CAG41046.1:CAG41045.1:CAG41044.1:CAG41043.1:CAG41042.1:NA:NA:NA:CAG41040.1:CAG41039.1:CAG41037.1:CAG41036.1:CAG41035.1:CAG41034.1:CAG41033.1:CAG41032.1:CAG41031.1:CAG41030.1:CAG41029.1:CAG41028.1:CAG41027.1:CAG41026.1:CAG41025.1:CAG41024.1:NA:CAG41022.1:CAG41021.1:CAG41020.1:CA…
rs134520	2153180	0.000827952	3.08199	C	G	0	22	5	0	Synonymous	GCC	GCG	Ala	Ala	SAR2072:SAR2071:SAR2070:SAR2069:SAR2068:SAR2067:SAR2066:SAR2065a:SAR2065:SAR2064:SAR2063:SAR2062:SAR2061:SAR2060:SAR2059:SAR2058:SAR2056:SAR2056:SAR2056:SAR2055:SAR2054:SAR2052:SAR2051:SAR2050:SAR2049:SAR2048:SAR2047:SAR2046:SAR2045:SAR2044:SAR2043:SAR2042:SAR2041:SAR2040:sak:SAR2037:chp:SAR2035:SAR2034:SAR2033:SAR2032:hlb:hlb	49242347:49242346:49242345:49242344:49242343:49242342:49242341:49242340:49242339:49242338:49242337:49242336:49242335:49242334:49242333:49242332:NA:NA:NA:49242331:49242330:49242328:49242327:49242326:49242325:49242324:49242323:49242322:49242321:49242320:49242319:49242318:49242317:49242316:49242315:NA:49242314:49242313:49242312:49242311:49242310:NA:NA	-:-:-:-:-:-:-:-:-:-:-:-:-:-:-:-:-:-:-:-:-:-:-:-:-:-:-:-:-:-:-:-:-:-:sak:-:chp:-:-:-:-:hlb:hlb	SAR2072:SAR2071:SAR2070:SAR2069:SAR2068:SAR2067:SAR2066:SAR2065a:SAR2065:SAR2064:SAR2063:SAR2062:SAR2061:SAR2060:SAR2059:SAR2058:SAR2056:SAR2056:SAR2056:SAR2055:SAR2054:SAR2052:SAR2051:SAR2050:SAR2049:SAR2048:SAR2047:SAR2046:SAR2045:SAR2044:SAR2043:SAR2042:SAR2041:SAR2040:SAR2039:SAR2037:SAR2036:SAR2035:SAR2034:SAR2033:SAR2032:SAR2031:SAR2031	putative dUTP pyrophosphatase:hypothetical phage protein:hypothetical phage protein:hypothetical phage protein:putative exported protein:hypothetical phage protein:hypothetical phage protein:hypothetical phage protein:hypothetical phage protein:hypothetical phage protein:hypothetical phage protein:putative Clp protease:hypothetical phage protein:hypothetical phage protein:hypothetical phage prote…	CAG41057.1:CAG41056.1:CAG41055.1:CAG41054.1:CAG41053.1:CAG41052.1:CAG41051.1:CAG41050.1:CAG41049.1:CAG41048.1:CAG41047.1:CAG41046.1:CAG41045.1:CAG41044.1:CAG41043.1:CAG41042.1:NA:NA:NA:CAG41040.1:CAG41039.1:CAG41037.1:CAG41036.1:CAG41035.1:CAG41034.1:CAG41033.1:CAG41032.1:CAG41031.1:CAG41030.1:CAG41029.1:CAG41028.1:CAG41027.1:CAG41026.1:CAG41025.1:CAG41024.1:NA:CAG41022.1:CAG41021.1:CAG41020.1:CA…
rs134550	2153403	0.000827952	3.08199	T	C	0	5	0	19	Non-synonymous	AGG	AAG	Arg	Lys	SAR2072:SAR2071:SAR2070:SAR2069:SAR2068:SAR2067:SAR2066:SAR2065a:SAR2065:SAR2064:SAR2063:SAR2062:SAR2061:SAR2060:SAR2059:SAR2058:SAR2056:SAR2056:SAR2056:SAR2055:SAR2054:SAR2052:SAR2051:SAR2050:SAR2049:SAR2048:SAR2047:SAR2046:SAR2045:SAR2044:SAR2043:SAR2042:SAR2041:SAR2040:sak:SAR2037:chp:SAR2035:SAR2034:SAR2033:SAR2032:hlb:hlb	49242347:49242346:49242345:49242344:49242343:49242342:49242341:49242340:49242339:49242338:49242337:49242336:49242335:49242334:49242333:49242332:NA:NA:NA:49242331:49242330:49242328:49242327:49242326:49242325:49242324:49242323:49242322:49242321:49242320:49242319:49242318:49242317:49242316:49242315:NA:49242314:49242313:49242312:49242311:49242310:NA:NA	-:-:-:-:-:-:-:-:-:-:-:-:-:-:-:-:-:-:-:-:-:-:-:-:-:-:-:-:-:-:-:-:-:-:sak:-:chp:-:-:-:-:hlb:hlb	SAR2072:SAR2071:SAR2070:SAR2069:SAR2068:SAR2067:SAR2066:SAR2065a:SAR2065:SAR2064:SAR2063:SAR2062:SAR2061:SAR2060:SAR2059:SAR2058:SAR2056:SAR2056:SAR2056:SAR2055:SAR2054:SAR2052:SAR2051:SAR2050:SAR2049:SAR2048:SAR2047:SAR2046:SAR2045:SAR2044:SAR2043:SAR2042:SAR2041:SAR2040:SAR2039:SAR2037:SAR2036:SAR2035:SAR2034:SAR2033:SAR2032:SAR2031:SAR2031	putative dUTP pyrophosphatase:hypothetical phage protein:hypothetical phage protein:hypothetical phage protein:putative exported protein:hypothetical phage protein:hypothetical phage protein:hypothetical phage protein:hypothetical phage protein:hypothetical phage protein:hypothetical phage protein:putative Clp protease:hypothetical phage protein:hypothetical phage protein:hypothetical phage prote…	CAG41057.1:CAG41056.1:CAG41055.1:CAG41054.1:CAG41053.1:CAG41052.1:CAG41051.1:CAG41050.1:CAG41049.1:CAG41048.1:CAG41047.1:CAG41046.1:CAG41045.1:CAG41044.1:CAG41043.1:CAG41042.1:NA:NA:NA:CAG41040.1:CAG41039.1:CAG41037.1:CAG41036.1:CAG41035.1:CAG41034.1:CAG41033.1:CAG41032.1:CAG41031.1:CAG41030.1:CAG41029.1:CAG41028.1:CAG41027.1:CAG41026.1:CAG41025.1:CAG41024.1:NA:CAG41022.1:CAG41021.1:CAG41020.1:CA…
rs6160	129838	0.000925545	3.0336	T	C	0	41	0	55	Synonymous	AAG	AAA	Lys	Lys	sirA	49240487	sirA	SAR0118	lipoprotein	CAG39144.1
rs178522	2753192	0.00103491	2.9851	C	T	0	91	0	5	Synonymous	GAG	GAA	Glu	Glu	SAR2665	49242912	-	SAR2665	conserved hypothetical protein	CAG41642.1
rs12554	228170	0.00107389	2.96904	A	G	81	0	15	0	Synonymous	AAT	AAC	Asn	Asn	SAR0198	49240568	-	SAR0198	ABC transporter ATP-binding protein	CAG39225.1
rs168707	2642391	0.00118072	2.92785	C	A	24	72	0	0	Synonymous	GCG	GCT	Ala	Ala	SAR2559	49242815	-	SAR2559	putative short chain dehydrogenase	CAG41540.1
rs168710	2642397	0.00118072	2.92785	A	G	72	0	24	0	Synonymous	GAT	GAC	Asp	Asp	SAR2559	49242815	-	SAR2559	putative short chain dehydrogenase	CAG41540.1
rs168711	2642403	0.00118072	2.92785	A	G	72	0	24	0	Synonymous	GGT	GGC	Gly	Gly	SAR2559	49242815	-	SAR2559	putative short chain dehydrogenase	CAG41540.1
rs164022	2607415	0.0012132	2.91607	G	A	29	0	67	0	Synonymous	GAT	GAC	Asp	Asp	SAR2530	49242786	-	SAR2530	putative membrane protein	CAG41511.1
rs29697	455444	0.0012132	2.91607	C	T	0	26	0	19	Synonymous	TAC	TAT	Tyr	Tyr	SAR0424	49240781	-	SAR0424	exotoxin	CAG39446.1
rs152073	2428723	0.0012132	2.91607	A	G	67	0	29	0	Synonymous	CAC	CAT	His	His	moeA	49242617	moeA	SAR2357	putative molybdenum cofactor biosynthesis protein	CAG41338.1
rs39511	616345	0.00121321	2.91607	T	A	29	0	0	59	Intergenic	-	-			SAR0565:sdrC	49240919:49240920	-:sdrC	SAR0565:SAR0566	conserved hypothetical protein:putative surface anchored protein	CAG39586.1:CAG39587.1
rs67256	1075567	0.00121321	2.91607	A	G	65	0	29	0	Synonymous	GTG	GTA	Val	Val	fmt	49241350	fmt	SAR1030	autolysis and methicillin resistant-related protein	CAG40034.1
rs159379	2555111	0.00121321	2.91607	A	G	67	0	29	0	Synonymous	AAC	AAT	Asn	Asn	narI	49242739	narI	SAR2483	putative nitrate reductase gamma chain	CAG41464.1
rs136547	2174217	0.00121321	2.91607	T	A	29	0	0	66	Synonymous	GGA	GGT	Gly	Gly	SAR2111	49242380	-	SAR2111	putative sodium transport protein	CAG41092.1
rs29996	457126	0.00121321	2.91606	A	G	29	0	11	0	Intergenic	-	-			SAR0426:set3	49240783:49240784	-:set3	SAR0426:SAR0427	hypothetical protein:exotoxin 3	CAG39448.1:CAG39449.1
rs29998	457133	0.00121321	2.91606	T	G	0	0	13	29	Intergenic	-	-			SAR0426:set3	49240783:49240784	-:set3	SAR0426:SAR0427	hypothetical protein:exotoxin 3	CAG39448.1:CAG39449.1
rs7255	146524	0.00121321	2.91606	T	A	29	0	0	67	Non-synonymous	TAT	TTT	Tyr	Phe	SAR0133	49240503	-	SAR0133	putative membrane protein	CAG39160.1
rs7256	146525	0.00121321	2.91606	A	T	67	0	0	29	Nonsense	TAT	TAA	Tyr	STO	SAR0133	49240503	-	SAR0133	putative membrane protein	CAG39160.1
rs30264	458525	0.00121321	2.91606	C	T	0	67	0	28	Synonymous	AAT	AAC	Asn	Asn	set1	49240785	set1	SAR0428	exotoxin 1	CAG39450.1
rs45731	711272	0.00121321	2.91606	G	A	29	0	67	0	Synonymous	ACA	ACG	Thr	Thr	SAR0664	49241011	-	SAR0664	putative membrane protein	CAG39681.1
rs47018	725913	0.00121321	2.91606	G	A	23	0	29	0	Intergenic	-	-			SAR0677	NA	-	SAR0677	AraC family regulatory protein (pseudogene)	NA
rs47019	725914	0.00121321	2.91606	G	A	16	0	29	0	Intergenic	-	-			SAR0677	NA	-	SAR0677	AraC family regulatory protein (pseudogene)	NA
rs47020	725915	0.00121321	2.91606	T	A	19	0	0	29	Intergenic	-	-			SAR0677	NA	-	SAR0677	AraC family regulatory protein (pseudogene)	NA
rs51421	811038	0.00121321	2.91606	G	A	29	0	67	0	Intergenic	-	-			SAR0774:SAR0775	49241106:49241107	-:-	SAR0774:SAR0775	putative ATP-dependent DNA helicase:ABC transporter ATP-binding protein	CAG39784.1:CAG39785.1
rs51425	811074	0.00121321	2.91606	G	A	29	0	67	0	Intergenic	-	-			SAR0774:SAR0775	49241106:49241107	-:-	SAR0774:SAR0775	putative ATP-dependent DNA helicase:ABC transporter ATP-binding protein	CAG39784.1:CAG39785.1
rs66348	1064123	0.00121321	2.91606	G	A	23	0	52	0	Synonymous	AAT	AAC	Asn	Asn	sspA	49241343	sspA	SAR1022	glutamyl endopeptidase precursor	CAG40026.1
rs66930	1072169	0.00121321	2.91606	C	T	0	67	0	29	Non-synonymous	ACA	GCA	Thr	Ala	atl	49241346	atl	SAR1026	bifunctional autolysin precursor	CAG40030.1
rs72990	1178101	0.00121321	2.91606	C	T	0	67	0	29	Synonymous	CAT	CAC	His	His	fib	49241448	fib	SAR1130	fibrinogen-binding protein precursor	CAG40133.1
rs72996	1178159	0.00121321	2.91606	G	A	29	0	67	0	Non-synonymous	ATA	GTA	Ile	Val	fib	49241448	fib	SAR1130	fibrinogen-binding protein precursor	CAG40133.1
rs72997	1178161	0.00121321	2.91606	C	A	29	67	0	0	Synonymous	ATA	ATC	Ile	Ile	fib	49241448	fib	SAR1130	fibrinogen-binding protein precursor	CAG40133.1
rs72998	1178164	0.00121321	2.91606	A	G	67	0	29	0	Synonymous	TTG	TTA	Leu	Leu	fib	49241448	fib	SAR1130	fibrinogen-binding protein precursor	CAG40133.1
rs72999	1178182	0.00121321	2.91606	T	A	29	0	0	67	Non-synonymous	CAA	CAT	Gln	His	fib	49241448	fib	SAR1130	fibrinogen-binding protein precursor	CAG40133.1
rs73000	1178191	0.00121321	2.91606	A	G	67	0	29	0	Synonymous	AAG	AAA	Lys	Lys	fib	49241448	fib	SAR1130	fibrinogen-binding protein precursor	CAG40133.1
rs73032	1178385	0.00121321	2.91606	A	G	64	0	29	0	Non-synonymous	GCA	ACA	Ala	Thr	SAR1131	49241449	-	SAR1131	putative exported protein	CAG40134.1
rs73037	1178400	0.00121321	2.91606	T	G	0	0	29	66	Non-synonymous	GTA	TTA	Val	Leu	SAR1131	49241449	-	SAR1131	putative exported protein	CAG40134.1
rs73040	1178412	0.00121321	2.91606	T	A	29	0	0	66	Non-synonymous	ACA	TCA	Thr	Ser	SAR1131	49241449	-	SAR1131	putative exported protein	CAG40134.1
rs73043	1178421	0.00121321	2.91606	G	A	20	0	29	0	Non-synonymous	GTA	ATA	Val	Ile	SAR1131	49241449	-	SAR1131	putative exported protein	CAG40134.1
rs73044	1178424	0.00121321	2.91606	T	G	0	0	17	29	Non-synonymous	TCA	GCA	Ser	Ala	SAR1131	49241449	-	SAR1131	putative exported protein	CAG40134.1
rs73432	1181468	0.00121321	2.91606	T	A	29	0	0	67	Intergenic	-	-			hla:SAR1136a	NA:49241454	hla:-	SAR1136:SAR1136a	alpha-hemolysin precursor (pseudogene):hypothetical protein	NA:CAG40140.1
rs91607	1500484	0.00121321	2.91606	G	T	0	0	28	5	Non-synonymous	CAG	AAG	Gln	Lys	SAR1442	49241749	-	SAR1442	conserved hypothetical protein	CAG40439.1
rs92102	1504734	0.00121321	2.91606	C	T	0	67	0	29	Non-synonymous	ATT	GTT	Ile	Val	ebh	49241754	ebh	SAR1447	very large surface anchored protein	CAG40444.1
rs92177	1505281	0.00121321	2.91606	A	G	10	0	7	0	Synonymous	ATT	ATC	Ile	Ile	ebh	49241754	ebh	SAR1447	very large surface anchored protein	CAG40444.1
rs92704	1508821	0.00121321	2.91606	A	C	64	29	0	0	Synonymous	GCG	GCT	Ala	Ala	ebh	49241754	ebh	SAR1447	very large surface anchored protein	CAG40444.1
rs95484	1530462	0.00121321	2.91606	A	C	67	29	0	0	Non-synonymous	GTT	TTT	Val	Phe	ebh	49241754	ebh	SAR1447	very large surface anchored protein	CAG40444.1
rs95488	1530475	0.00121321	2.91606	C	T	0	58	0	29	Synonymous	AAA	AAG	Lys	Lys	ebh	49241754	ebh	SAR1447	very large surface anchored protein	CAG40444.1
rs95958	1532803	0.00121321	2.91606	C	T	0	67	0	29	Synonymous	ACA	ACG	Thr	Thr	ebh	49241754	ebh	SAR1447	very large surface anchored protein	CAG40444.1
rs95982	1532944	0.00121321	2.91606	C	T	0	67	0	29	Synonymous	GAA	GAG	Glu	Glu	ebh	49241754	ebh	SAR1447	very large surface anchored protein	CAG40444.1
rs95985	1532971	0.00121321	2.91606	T	C	0	29	0	67	Synonymous	CCG	CCA	Pro	Pro	ebh	49241754	ebh	SAR1447	very large surface anchored protein	CAG40444.1
rs95992	1533007	0.00121321	2.91606	G	T	0	0	67	29	Synonymous	TCA	TCC	Ser	Ser	ebh	49241754	ebh	SAR1447	very large surface anchored protein	CAG40444.1
rs95999	1533052	0.00121321	2.91606	C	T	0	67	0	29	Synonymous	GGA	GGG	Gly	Gly	ebh	49241754	ebh	SAR1447	very large surface anchored protein	CAG40444.1
rs96012	1533097	0.00121321	2.91606	G	A	29	0	42	0	Synonymous	GAT	GAC	Asp	Asp	ebh	49241754	ebh	SAR1447	very large surface anchored protein	CAG40444.1
rs96205	1533831	0.00121321	2.91606	T	A	6	0	0	27	Non-synonymous	AAT	TAT	Asn	Tyr	ebh	49241754	ebh	SAR1447	very large surface anchored protein	CAG40444.1
rs118950	1925129	0.00121321	2.91606	T	C	0	29	0	67	Non-synonymous	GGG	GAG	Gly	Glu	sasC	49242132	sasC	SAR1841	putative surface anchored protein	CAG40832.1
rs120885	1946877	0.00121321	2.91606	G	A	29	0	67	0	Synonymous	GCA	GCG	Ala	Ala	arsB2	49242147	arsB2	SAR1856	arsenical pump membrane protein 2	CAG40847.1
rs143249	2298203	0.00121321	2.91606	A	G	67	0	29	0	Intergenic	-	-			SAR2229:SAR2230	49242494:49242495	-:-	SAR2229:SAR2230	hypothetical protein:putative membrane protein	CAG41210.1:CAG41211.1
rs145050	2320473	0.00121321	2.91606	G	T	0	0	67	29	Intergenic	-	-			fmtB	NA	fmtB	SAR2248	putative surface anchored protein (pseudogene)	NA
rs145088	2320739	0.00121321	2.91606	T	C	0	28	0	66	Intergenic	-	-			fmtB	NA	fmtB	SAR2248	putative surface anchored protein (pseudogene)	NA
rs145098	2320811	0.00121321	2.91606	T	C	0	28	0	65	Intergenic	-	-			fmtB	NA	fmtB	SAR2248	putative surface anchored protein (pseudogene)	NA
rs145128	2320994	0.00121321	2.91606	T	C	0	27	0	65	Intergenic	-	-			fmtB	NA	fmtB	SAR2248	putative surface anchored protein (pseudogene)	NA
rs145130	2321003	0.00121321	2.91606	T	A	27	0	0	66	Intergenic	-	-			fmtB	NA	fmtB	SAR2248	putative surface anchored protein (pseudogene)	NA
rs145136	2321035	0.00121321	2.91606	C	T	0	65	0	28	Intergenic	-	-			fmtB	NA	fmtB	SAR2248	putative surface anchored protein (pseudogene)	NA
rs145137	2321036	0.00121321	2.91606	A	G	65	0	28	0	Intergenic	-	-			fmtB	NA	fmtB	SAR2248	putative surface anchored protein (pseudogene)	NA
rs145147	2321120	0.00121321	2.91606	A	T	66	0	0	28	Intergenic	-	-			fmtB	NA	fmtB	SAR2248	putative surface anchored protein (pseudogene)	NA
rs145150	2321132	0.00121321	2.91606	A	G	65	0	28	0	Intergenic	-	-			fmtB	NA	fmtB	SAR2248	putative surface anchored protein (pseudogene)	NA
rs145159	2321171	0.00121321	2.91606	A	G	65	0	28	0	Intergenic	-	-			fmtB	NA	fmtB	SAR2248	putative surface anchored protein (pseudogene)	NA
rs145161	2321183	0.00121321	2.91606	A	C	65	28	0	0	Intergenic	-	-			fmtB	NA	fmtB	SAR2248	putative surface anchored protein (pseudogene)	NA
rs145162	2321186	0.00121321	2.91606	C	T	0	65	0	28	Intergenic	-	-			fmtB	NA	fmtB	SAR2248	putative surface anchored protein (pseudogene)	NA
rs145373	2322354	0.00121321	2.91606	T	C	0	28	0	65	Intergenic	-	-			fmtB	NA	fmtB	SAR2248	putative surface anchored protein (pseudogene)	NA
rs159863	2560523	0.00121321	2.91606	G	A	28	0	66	0	Synonymous	GTT	GTC	Val	Val	narG	49242742	narG	SAR2486	nitrate reductase alpha chain	CAG41467.1
rs159925	2561192	0.00121321	2.91606	G	T	0	0	66	29	Synonymous	GGA	GGC	Gly	Gly	narG	49242742	narG	SAR2486	nitrate reductase alpha chain	CAG41467.1
rs160383	2565274	0.00121321	2.91606	G	A	29	0	67	0	Synonymous	CGT	CGC	Arg	Arg	nasD	49242745	nasD	SAR2489	nitrite reductase large subunit	CAG41470.1
rs161161	2574406	0.00121321	2.91606	G	A	29	0	30	0	Synonymous	AAA	AAG	Lys	Lys	fmhA	49242756	fmhA	SAR2501	FemAB family protein	CAG41481.1
rs181628	2803084	0.00121321	2.91606	T	C	0	28	0	66	Synonymous	CCG	CCA	Pro	Pro	clfB	49242956	clfB	SAR2709	fibrinogen and keratin-10 binding surface anchored protein	CAG41687.1
rs182427	2814058	0.00121321	2.91606	G	A	29	0	67	0	Synonymous	TTT	TTC	Phe	Phe	isaB	49242964	isaB	SAR2717	immunodominant antigen B	CAG41695.1
rs182492	2814579	0.00121321	2.91606	G	A	29	0	66	0	Synonymous	GGA	GGG	Gly	Gly	SAR2718	49242965	-	SAR2718	putative exported protein	CAG41696.1
rs50508	791247	0.00121446	2.91562	A	T	77	0	0	19	Synonymous	ATA	ATT	Ile	Ile	SAR0755	49241087	-	SAR0755	putative membrane protein	CAG39765.1
rs17426	303201	0.00121446	2.91562	A	G	77	0	18	0	Intergenic	-	-			lrgB:SAR0261	49240628:49240629	lrgB:-	SAR0260:SAR0261	holin-like protein:putative nitric oxide reductase	CAG39286.1:CAG39287.1
rs136855	2177808	0.00121446	2.91562	G	A	19	0	77	0	Synonymous	GGC	GGT	Gly	Gly	groEL	49242384	groEL	SAR2116	60 kDa chaperonin	CAG41097.1
rs3263	89993	0.00121446	2.91562	C	A	6	29	0	0	Non-synonymous	CAT	AAT	His	Asn	SAR0082	49240454	-	SAR0082	transposase	CAG39109.1
rs8715	171543	0.00121446	2.91562	C	T	0	76	0	19	Synonymous	GAC	GAT	Asp	Asp	capD	49240524	capD	SAR0154	capsular polysaccharide synthesis enzyme	CAG39181.1
rs11416	210011	0.00121446	2.91562	G	A	19	0	76	0	Synonymous	TAC	TAT	Tyr	Tyr	argC	49240555	argC	SAR0185	putative N-acetyl-gamma-glutamyl-phosphate reductase	CAG39212.1
rs11417	210014	0.00121446	2.91562	A	G	77	0	19	0	Synonymous	ATT	ATC	Ile	Ile	argC	49240555	argC	SAR0185	putative N-acetyl-gamma-glutamyl-phosphate reductase	CAG39212.1
rs17725	307366	0.00121446	2.91562	T	A	18	0	0	77	Synonymous	TCT	TCA	Ser	Ser	SAR0263	49240631	-	SAR0263	putative PTS transport system protein	CAG39289.1
rs21834	361293	0.00121446	2.91562	A	G	77	0	19	0	Intergenic	-	-			SAR0316:geh	49240680:49240681	-:geh	SAR0316:SAR0317	putative membrane protein:lipase precursor	CAG39340.1:CAG39341.1
rs51850	817653	0.00121446	2.91562	G	A	19	0	77	0	Synonymous	GCC	GCT	Ala	Ala	SAR0781	49241113	-	SAR0781	putative proton-dependent oligopeptide transport protein	CAG39791.1
rs53986	851633	0.00121446	2.91562	G	T	0	0	77	19	Intergenic	-	-			SAR0811:uvrB	49241143:49241144	-:uvrB	SAR0811:SAR0812	putative membrane protein:excinuclease ABC subunit B	CAG39821.1:CAG39822.1
rs62280	989553	0.00121446	2.91562	C	T	0	77	0	19	Synonymous	GGC	GGT	Gly	Gly	fabH	49241273	fabH	SAR0946	putative 3-oxoacyl-[acyl-carrier-protein] synthase III	CAG39952.1
rs76243	1235559	0.00121446	2.91562	C	T	0	77	0	19	Synonymous	CTA	TTA	Leu	Leu	priA	49241504	priA	SAR1188	primosomal protein n'	CAG40190.1
rs104653	1643976	0.00121446	2.91562	G	T	0	0	77	19	Synonymous	CGA	AGA	Arg	Arg	rluB	49241872	rluB	SAR1569	ribosomal large subunit pseudouridine synthase B	CAG40565.1
rs105612	1663938	0.00121446	2.91562	A	C	77	19	0	0	Intergenic	-	-			SAR1590:SAR1591	49241891:49241892	-:-	SAR1590:SAR1591	putative peptidase:putative membrane protein	CAG40585.1:CAG40586.1
rs126421	2018351	0.00121446	2.91562	G	A	19	0	77	0	Intergenic	-	-			SAR1935:SAR1936	49242215:49242216	-:-	SAR1935:SAR1936	putative DNA repair exonuclease:conserved hypothetical protein	CAG40922.1:CAG40923.1
rs11399	209843	0.00121447	2.91561	A	T	77	0	0	19	Synonymous	GGT	GGA	Gly	Gly	argC	49240555	argC	SAR0185	putative N-acetyl-gamma-glutamyl-phosphate reductase	CAG39212.1
rs17716	307348	0.00121447	2.91561	G	A	18	0	77	0	Synonymous	CCG	CCA	Pro	Pro	SAR0263	49240631	-	SAR0263	putative PTS transport system protein	CAG39289.1
rs17718	307351	0.00121447	2.91561	C	T	0	77	0	18	Synonymous	TTC	TTT	Phe	Phe	SAR0263	49240631	-	SAR0263	putative PTS transport system protein	CAG39289.1
rs17719	307353	0.00121447	2.91561	A	G	77	0	18	0	Non-synonymous	AAT	AGT	Asn	Ser	SAR0263	49240631	-	SAR0263	putative PTS transport system protein	CAG39289.1
rs17721	307358	0.00121447	2.91561	T	A	18	0	0	77	Non-synonymous	TTA	ATA	Leu	Ile	SAR0263	49240631	-	SAR0263	putative PTS transport system protein	CAG39289.1
rs17722	307359	0.00121447	2.91561	T	A	16	0	0	77	Nonsense	TTA	TAA	Leu	STO	SAR0263	49240631	-	SAR0263	putative PTS transport system protein	CAG39289.1
rs35772	522061	0.00121447	2.91561	A	T	76	0	0	18	Synonymous	CCA	CCT	Pro	Pro	SAR0482	49240837	-	SAR0482	Orn/Lys/Arg decarboxylase family protein	CAG39504.1
rs40825	628561	0.00121447	2.91561	G	A	19	0	77	0	Intergenic	-	-			SAR0572:SAR0573	49240926:49240927	-:-	SAR0572:SAR0573	conserved hypothetical protein:putative glucosamine-6-phosphate isomerase	CAG39593.1:CAG39594.1
rs40980	631288	0.00121447	2.91561	T	G	0	0	19	77	Synonymous	GGT	GGG	Gly	Gly	SAR0576	49240930	-	SAR0576	putative haloacid dehalogenase-like hydrolase	CAG39597.1
rs40995	631369	0.00121447	2.91561	G	A	19	0	77	0	Synonymous	AGG	AGA	Arg	Arg	SAR0576	49240930	-	SAR0576	putative haloacid dehalogenase-like hydrolase	CAG39597.1
rs42806	659033	0.00121447	2.91561	T	A	19	0	0	77	Synonymous	ACT	ACA	Thr	Thr	SAR0609	49240960	-	SAR0609	conserved hypothetical protein	CAG39628.1
rs55828	883536	0.00121447	2.91561	G	A	19	0	77	0	Synonymous	TTG	TTA	Leu	Leu	smpB	49241168	smpB	SAR0837	putative tmRNA-binding protein	CAG39846.1
rs55830	883598	0.00121447	2.91561	A	G	76	0	19	0	Intergenic	-	-			smpB:SAR0838	49241168:49241169	smpB:-	SAR0837:SAR0838	putative tmRNA-binding protein:putative membrane protein	CAG39846.1:CAG39847.1
rs59273	929827	0.00121447	2.91561	A	C	76	19	0	0	Intergenic	-	-			SAR0892:SAR0893	49241219:49241220	-:-	SAR0892:SAR0893	D-isomer specific 2-hydroxyacid dehydrogenase:putative membrane protein	CAG39898.1:CAG39899.1
rs64122	1024286	0.00121447	2.91561	G	A	19	0	77	0	Synonymous	ATC	ATT	Ile	Ile	SAR0979	49241303	-	SAR0979	putative membrane protein	CAG39984.1
rs65189	1047905	0.00121447	2.91561	G	A	19	0	77	0	Synonymous	CTG	CTA	Leu	Leu	SAR1002	49241325	-	SAR1002	putative membrane protein	CAG40007.1
rs70923	1149406	0.00121447	2.91561	C	G	0	77	19	0	Non-synonymous	AGA	ACA	Arg	Thr	isdA	49241421	isdA	SAR1103	iron-regulated heme-iron binding protein	CAG40105.1
rs86531	1428441	0.00121447	2.91561	C	T	0	77	0	19	Synonymous	AAC	AAT	Asn	Asn	mprF	49241682	mprF	SAR1372	putative membrane protein	CAG40370.1
rs92280	1505902	0.00121447	2.91561	T	A	19	0	0	76	Synonymous	CTA	CTT	Leu	Leu	ebh	49241754	ebh	SAR1447	very large surface anchored protein	CAG40444.1
rs92281	1505904	0.00121447	2.91561	G	T	0	0	76	19	Non-synonymous	CTA	ATA	Leu	Ile	ebh	49241754	ebh	SAR1447	very large surface anchored protein	CAG40444.1
rs92282	1505905	0.00121447	2.91561	C	T	0	76	0	19	Synonymous	TTG	TTA	Leu	Leu	ebh	49241754	ebh	SAR1447	very large surface anchored protein	CAG40444.1
rs105893	1668830	0.00121447	2.91561	T	C	0	19	0	77	Synonymous	CAA	CAG	Gln	Gln	bfmBAA	49241896	bfmBAA	SAR1595	2-oxoisovalerate dehydrogenase alpha subunit	CAG40590.1
rs105894	1668833	0.00121447	2.91561	A	T	77	0	0	19	Synonymous	GGT	GGA	Gly	Gly	bfmBAA	49241896	bfmBAA	SAR1595	2-oxoisovalerate dehydrogenase alpha subunit	CAG40590.1
rs117026	1901897	0.00121447	2.91561	T	C	0	19	0	77	Non-synonymous	ATT	GTT	Ile	Val	SAR1819	49242110	-	SAR1819	FtsK/SpoIIIE family protein	CAG40810.1
rs119813	1930141	0.00121447	2.91561	A	T	76	0	0	13	Synonymous	GCT	GCA	Ala	Ala	sasC	49242132	sasC	SAR1841	putative surface anchored protein	CAG40832.1
rs125857	2007418	0.00121447	2.91561	A	G	77	0	19	0	Synonymous	ACT	ACC	Thr	Thr	SAR1927	49242206	-	SAR1927	putative transporter protein	CAG40913.1
rs135931	2169374	0.00121447	2.91561	T	A	19	0	0	77	Intergenic	-	-			int:SAR2107	49242376:49242377	int:-	SAR2105:SAR2107	integrase:putative leukocidin F subunit	CAG41088.1:CAG41089.1
rs135933	2169379	0.00121447	2.91561	T	A	19	0	0	76	Intergenic	-	-			int:SAR2107	49242376:49242377	int:-	SAR2105:SAR2107	integrase:putative leukocidin F subunit	CAG41088.1:CAG41089.1
rs136261	2171471	0.00121447	2.91561	A	G	76	0	19	0	Synonymous	GAT	GAC	Asp	Asp	SAR2108	49242378	-	SAR2108	putative leukocidin S subunit	CAG41090.1
rs136600	2175071	0.00121447	2.91561	A	G	76	0	19	0	Intergenic	-	-			SAR2111:SAR2112	49242380:NA	-:-	SAR2111:SAR2112	putative sodium transport protein:putative transposase (fragment)	CAG41092.1:NA
rs141949	2274471	0.00121447	2.91561	T	A	19	0	0	77	Intergenic	-	-			SAR2207:rpmE	49242472:49242473	-:rpmE	SAR2207:SAR2208	putative thymidine kinase:putative 50S ribosomal protein L31	CAG41188.1:CAG41189.1
rs142293	2280518	0.00121447	2.91561	A	T	77	0	0	18	Synonymous	CCT	CCA	Pro	Pro	SAR2213	49242478	-	SAR2213	putative tagatose-bisphosphate aldolase	CAG41194.1
rs142296	2280578	0.00121447	2.91561	T	C	0	19	0	77	Synonymous	GCA	GCG	Ala	Ala	SAR2213	49242478	-	SAR2213	putative tagatose-bisphosphate aldolase	CAG41194.1
rs142297	2280608	0.00121447	2.91561	G	A	19	0	77	0	Synonymous	AAC	AAT	Asn	Asn	SAR2213	49242478	-	SAR2213	putative tagatose-bisphosphate aldolase	CAG41194.1
rs142926	2292481	0.00121447	2.91561	A	G	77	0	19	0	Synonymous	ACT	ACC	Thr	Thr	pyn	49242489	pyn	SAR2224	putative pyrimidine-nucleoside phosphorylase	CAG41205.1
rs146158	2339583	0.00121447	2.91561	A	G	77	0	18	0	Intergenic	-	-			SAR2257	NA	-	SAR2257	putative transport protein (pseudogene)	NA
rs154783	2476735	0.00121447	2.91561	G	A	19	0	77	0	Synonymous	GTC	GTT	Val	Val	SAR2408	49242667	-	SAR2408	PTS system, arbutin-like IIBC component	CAG41389.1
rs164757	2612432	0.00121447	2.91561	A	G	75	0	19	0	Synonymous	GGT	GGC	Gly	Gly	SAR2533	49242789	-	SAR2533	putative ketopantoate reductase	CAG41514.1
rs174321	2694936	0.00121447	2.91561	T	A	18	0	0	75	Synonymous	ATA	ATT	Ile	Ile	SAR2610	49242860	-	SAR2610	putative L-serine dehydratase, alpha chain	CAG41589.1
rs175689	2715205	0.00121447	2.91561	G	A	19	0	76	0	Synonymous	AAC	AAT	Asn	Asn	SAR2629	49242879	-	SAR2629	putative membrane protein	CAG41608.1
rs175694	2715265	0.00121447	2.91561	A	G	77	0	19	0	Synonymous	ATT	ATC	Ile	Ile	SAR2630	49242880	-	SAR2630	putative ferrous iron transport protein B	CAG41609.1
rs182821	2817858	0.00121447	2.91561	C	T	0	76	0	19	Synonymous	GGC	GGT	Gly	Gly	SAR2720	49242967	-	SAR2720	putative PTS transport system, IIABC component	CAG41698.1
rs186660	2866714	0.00121447	2.91561	G	C	0	19	77	0	Synonymous	CGC	CGG	Arg	Arg	SAR2763	49243005	-	SAR2763	putative lipoprotein	CAG41738.1
rs26718	420070	0.00125461	2.90149	C	T	0	18	0	17	Synonymous	AAT	AAC	Asn	Asn	SAR0380	49240742	-	SAR0380	hypothetical protein	CAG39403.1
rs26719	420073	0.00125461	2.90149	T	C	0	17	0	18	Synonymous	AGC	AGT	Ser	Ser	SAR0380	49240742	-	SAR0380	hypothetical protein	CAG39403.1
rs160530	2566575	0.00131926	2.87967	C	T	0	75	0	21	Synonymous	TTA	TTG	Leu	Leu	SAR2491	49242747	-	SAR2491	acetyltransferase (GNAT) family protein	CAG41472.1
rs53405	839967	0.00155459	2.80838	T	C	0	33	0	39	Intergenic	-	-			SAR0801:SAR0802	49241133:49241134	-:-	SAR0801:SAR0802	putative glycosyl transferase:putative membrane protein	CAG39811.1:CAG39812.1
rs53407	839972	0.00155459	2.80838	A	C	40	33	0	0	Intergenic	-	-			SAR0801:SAR0802	49241133:49241134	-:-	SAR0801:SAR0802	putative glycosyl transferase:putative membrane protein	CAG39811.1:CAG39812.1
rs146904	2346633	0.00156014	2.80684	C	T	0	75	0	21	Synonymous	CCA	CCG	Pro	Pro	SAR2265	49242523	-	SAR2265	putative membrane protein	CAG41243.1
rs184454	2841929	0.0016612	2.77958	T	A	22	0	0	66	Synonymous	GTA	GTT	Val	Val	sasA	49242979	sasA	SAR2734	putative serine rich repeat containing protein	CAG41711.1
rs184455	2841933	0.0016612	2.77958	T	C	0	22	0	68	Non-synonymous	AAT	AGT	Asn	Ser	sasA	49242979	sasA	SAR2734	putative serine rich repeat containing protein	CAG41711.1
rs185084	2846494	0.0016612	2.77958	T	A	24	0	0	72	Non-synonymous	ATA	TTA	Ile	Leu	SAR2740	49242983	-	SAR2740	conserved hypothetical protein	CAG41716.1
rs1491	24418	0.00166123	2.77957	A	G	10	0	5	0	Intergenic	-	-			purA:yycF	49240399:49240400	purA:yycF	SAR0017:SAR0018	putative adenylosuccinate synthetase:response regulator protein	CAG39045.1:CAG39046.1
rs3767	102547	0.00166123	2.77957	G	A	20	0	22	0	Non-synonymous	GGT	GAT	Gly	Asp	SAR0098	49240467	-	SAR0098	acetyltransferase (GNAT) family protein	CAG39124.1
rs6048	127944	0.00166123	2.77957	T	G	0	0	23	71	Non-synonymous	CTT	ATT	Leu	Ile	sirB	49240486	sirB	SAR0117	putative siderophore transport system permease	CAG39143.1
rs6091	128401	0.00166123	2.77957	G	A	23	0	71	0	Synonymous	AAT	AAC	Asn	Asn	sirB	49240486	sirB	SAR0117	putative siderophore transport system permease	CAG39143.1
rs6093	128413	0.00166123	2.77957	T	A	23	0	0	71	Synonymous	ATT	ATA	Ile	Ile	sirB	49240486	sirB	SAR0117	putative siderophore transport system permease	CAG39143.1
rs6095	128428	0.00166123	2.77957	G	A	24	0	71	0	Synonymous	GCT	GCC	Ala	Ala	sirB	49240486	sirB	SAR0117	putative siderophore transport system permease	CAG39143.1
rs6096	128439	0.00166123	2.77957	G	A	24	0	71	0	Synonymous	TTA	CTA	Leu	Leu	sirB	49240486	sirB	SAR0117	putative siderophore transport system permease	CAG39143.1
rs6114	128548	0.00166123	2.77957	T	C	0	23	0	71	Synonymous	GCG	GCA	Ala	Ala	sirB	49240486	sirB	SAR0117	putative siderophore transport system permease	CAG39143.1
rs6159	129824	0.00166123	2.77957	T	C	0	24	0	72	Non-synonymous	AGC	AAC	Ser	Asn	sirA	49240487	sirA	SAR0118	lipoprotein	CAG39144.1
rs6223	131656	0.00166123	2.77957	A	G	71	0	23	0	Synonymous	GCG	GCA	Ala	Ala	SAR0120	49240489	-	SAR0120	putative ornithine cyclodeaminase	CAG39146.1
rs6311	132939	0.00166123	2.77957	G	A	23	0	70	0	Synonymous	CTA	CTG	Leu	Leu	SAR0121	49240490	-	SAR0121	putative siderophore biosynthesis protein	CAG39147.1
rs6969	143402	0.00166123	2.77957	A	C	72	24	0	0	Intergenic	-	-			SAR0130a:SAR0130	49240499:49240500	-:-	SAR0130a:SAR0130	hypothetical protein:NAD dependent epimerase/dehydratase family protein	CAG39156.1:CAG39157.1
rs6981	143526	0.00166123	2.77957	G	A	24	0	72	0	Non-synonymous	AAA	AGA	Lys	Arg	SAR0130	49240500	-	SAR0130	NAD dependent epimerase/dehydratase family protein	CAG39157.1
rs6989	143581	0.00166123	2.77957	A	G	72	0	17	0	Synonymous	TTG	TTA	Leu	Leu	SAR0130	49240500	-	SAR0130	NAD dependent epimerase/dehydratase family protein	CAG39157.1
rs7025	143832	0.00166123	2.77957	T	C	0	24	0	72	Non-synonymous	ACC	ATC	Thr	Ile	SAR0130	49240500	-	SAR0130	NAD dependent epimerase/dehydratase family protein	CAG39157.1
rs7027	143848	0.00166123	2.77957	T	C	0	24	0	72	Synonymous	AAC	AAT	Asn	Asn	SAR0130	49240500	-	SAR0130	NAD dependent epimerase/dehydratase family protein	CAG39157.1
rs7030	143863	0.00166123	2.77957	T	A	24	0	0	72	Synonymous	CGA	CGT	Arg	Arg	SAR0130	49240500	-	SAR0130	NAD dependent epimerase/dehydratase family protein	CAG39157.1
rs7031	143866	0.00166123	2.77957	T	C	0	24	0	72	Synonymous	TTC	TTT	Phe	Phe	SAR0130	49240500	-	SAR0130	NAD dependent epimerase/dehydratase family protein	CAG39157.1
rs7033	143875	0.00166123	2.77957	T	A	24	0	0	72	Synonymous	GCA	GCT	Ala	Ala	SAR0130	49240500	-	SAR0130	NAD dependent epimerase/dehydratase family protein	CAG39157.1
rs7034	143878	0.00166123	2.77957	G	A	24	0	72	0	Synonymous	TCA	TCG	Ser	Ser	SAR0130	49240500	-	SAR0130	NAD dependent epimerase/dehydratase family protein	CAG39157.1
rs7035	143881	0.00166123	2.77957	A	T	72	0	0	24	Synonymous	TCT	TCA	Ser	Ser	SAR0130	49240500	-	SAR0130	NAD dependent epimerase/dehydratase family protein	CAG39157.1
rs7036	143887	0.00166123	2.77957	T	C	0	24	0	72	Synonymous	GCC	GCT	Ala	Ala	SAR0130	49240500	-	SAR0130	NAD dependent epimerase/dehydratase family protein	CAG39157.1
rs7037	143900	0.00166123	2.77957	C	T	0	72	0	24	Synonymous	TTA	CTA	Leu	Leu	SAR0130	49240500	-	SAR0130	NAD dependent epimerase/dehydratase family protein	CAG39157.1
rs7038	143902	0.00166123	2.77957	T	A	24	0	0	72	Non-synonymous	TTA	TTT	Leu	Phe	SAR0130	49240500	-	SAR0130	NAD dependent epimerase/dehydratase family protein	CAG39157.1
rs7043	143935	0.00166123	2.77957	C	T	0	72	0	24	Synonymous	ATT	ATC	Ile	Ile	SAR0130	49240500	-	SAR0130	NAD dependent epimerase/dehydratase family protein	CAG39157.1
rs7045	143980	0.00166123	2.77957	G	T	0	0	72	24	Synonymous	CGT	CGG	Arg	Arg	SAR0130	49240500	-	SAR0130	NAD dependent epimerase/dehydratase family protein	CAG39157.1
rs7047	144002	0.00166123	2.77957	T	C	0	24	0	72	Synonymous	CTA	TTA	Leu	Leu	SAR0130	49240500	-	SAR0130	NAD dependent epimerase/dehydratase family protein	CAG39157.1
rs7048	144013	0.00166123	2.77957	A	T	72	0	0	24	Synonymous	ATT	ATA	Ile	Ile	SAR0130	49240500	-	SAR0130	NAD dependent epimerase/dehydratase family protein	CAG39157.1
rs7049	144022	0.00166123	2.77957	G	T	0	0	72	24	Synonymous	GCT	GCG	Ala	Ala	SAR0130	49240500	-	SAR0130	NAD dependent epimerase/dehydratase family protein	CAG39157.1
rs7050	144034	0.00166123	2.77957	T	C	0	24	0	72	Synonymous	TTC	TTT	Phe	Phe	SAR0130	49240500	-	SAR0130	NAD dependent epimerase/dehydratase family protein	CAG39157.1
rs7052	144055	0.00166123	2.77957	A	G	72	0	24	0	Synonymous	AGG	AGA	Arg	Arg	SAR0130	49240500	-	SAR0130	NAD dependent epimerase/dehydratase family protein	CAG39157.1
rs7053	144058	0.00166123	2.77957	G	A	24	0	72	0	Synonymous	CAA	CAG	Gln	Gln	SAR0130	49240500	-	SAR0130	NAD dependent epimerase/dehydratase family protein	CAG39157.1
rs7055	144070	0.00166123	2.77957	A	T	72	0	0	24	Synonymous	TCT	TCA	Ser	Ser	SAR0130	49240500	-	SAR0130	NAD dependent epimerase/dehydratase family protein	CAG39157.1
rs7057	144094	0.00166123	2.77957	G	A	24	0	72	0	Synonymous	AAA	AAG	Lys	Lys	SAR0130	49240500	-	SAR0130	NAD dependent epimerase/dehydratase family protein	CAG39157.1
rs7058	144112	0.00166123	2.77957	G	A	24	0	72	0	Synonymous	GAA	GAG	Glu	Glu	SAR0130	49240500	-	SAR0130	NAD dependent epimerase/dehydratase family protein	CAG39157.1
rs7059	144124	0.00166123	2.77957	A	T	72	0	0	24	Synonymous	CCT	CCA	Pro	Pro	SAR0130	49240500	-	SAR0130	NAD dependent epimerase/dehydratase family protein	CAG39157.1
rs7060	144139	0.00166123	2.77957	T	C	0	24	0	72	Synonymous	GGC	GGT	Gly	Gly	SAR0130	49240500	-	SAR0130	NAD dependent epimerase/dehydratase family protein	CAG39157.1
rs7061	144142	0.00166123	2.77957	C	T	0	72	0	24	Synonymous	GAT	GAC	Asp	Asp	SAR0130	49240500	-	SAR0130	NAD dependent epimerase/dehydratase family protein	CAG39157.1
rs7062	144145	0.00166123	2.77957	A	T	72	0	0	24	Synonymous	GGT	GGA	Gly	Gly	SAR0130	49240500	-	SAR0130	NAD dependent epimerase/dehydratase family protein	CAG39157.1
rs7063	144154	0.00166123	2.77957	T	G	0	0	24	72	Synonymous	ACG	ACT	Thr	Thr	SAR0130	49240500	-	SAR0130	NAD dependent epimerase/dehydratase family protein	CAG39157.1
rs7064	144160	0.00166123	2.77957	T	C	0	24	0	72	Synonymous	GAC	GAT	Asp	Asp	SAR0130	49240500	-	SAR0130	NAD dependent epimerase/dehydratase family protein	CAG39157.1
rs7065	144166	0.00166123	2.77957	A	T	72	0	0	24	Synonymous	GTT	GTA	Val	Val	SAR0130	49240500	-	SAR0130	NAD dependent epimerase/dehydratase family protein	CAG39157.1
rs7066	144172	0.00166123	2.77957	A	T	72	0	0	24	Synonymous	GTT	GTA	Val	Val	SAR0130	49240500	-	SAR0130	NAD dependent epimerase/dehydratase family protein	CAG39157.1
rs7067	144193	0.00166123	2.77957	A	G	72	0	24	0	Synonymous	GTG	GTA	Val	Val	SAR0130	49240500	-	SAR0130	NAD dependent epimerase/dehydratase family protein	CAG39157.1
rs7070	144208	0.00166123	2.77957	A	G	72	0	24	0	Synonymous	GAG	GAA	Glu	Glu	SAR0130	49240500	-	SAR0130	NAD dependent epimerase/dehydratase family protein	CAG39157.1
rs7071	144211	0.00166123	2.77957	C	T	0	72	0	24	Synonymous	CAT	CAC	His	His	SAR0130	49240500	-	SAR0130	NAD dependent epimerase/dehydratase family protein	CAG39157.1
rs7072	144220	0.00166123	2.77957	A	G	72	0	24	0	Synonymous	GCG	GCA	Ala	Ala	SAR0130	49240500	-	SAR0130	NAD dependent epimerase/dehydratase family protein	CAG39157.1
rs7073	144221	0.00166123	2.77957	A	G	72	0	24	0	Non-synonymous	GTT	ATT	Val	Ile	SAR0130	49240500	-	SAR0130	NAD dependent epimerase/dehydratase family protein	CAG39157.1
rs7074	144229	0.00166123	2.77957	C	T	0	72	0	24	Synonymous	CAT	CAC	His	His	SAR0130	49240500	-	SAR0130	NAD dependent epimerase/dehydratase family protein	CAG39157.1
rs7075	144247	0.00166123	2.77957	A	G	72	0	24	0	Synonymous	ACG	ACA	Thr	Thr	SAR0130	49240500	-	SAR0130	NAD dependent epimerase/dehydratase family protein	CAG39157.1
rs7076	144250	0.00166123	2.77957	C	T	0	71	0	24	Synonymous	GGT	GGC	Gly	Gly	SAR0130	49240500	-	SAR0130	NAD dependent epimerase/dehydratase family protein	CAG39157.1
rs7077	144253	0.00166123	2.77957	T	A	24	0	0	72	Synonymous	ACA	ACT	Thr	Thr	SAR0130	49240500	-	SAR0130	NAD dependent epimerase/dehydratase family protein	CAG39157.1
rs7078	144259	0.00166123	2.77957	T	G	0	0	24	72	Synonymous	ACG	ACT	Thr	Thr	SAR0130	49240500	-	SAR0130	NAD dependent epimerase/dehydratase family protein	CAG39157.1
rs7079	144265	0.00166123	2.77957	A	G	72	0	24	0	Synonymous	TTG	TTA	Leu	Leu	SAR0130	49240500	-	SAR0130	NAD dependent epimerase/dehydratase family protein	CAG39157.1
rs7080	144266	0.00166123	2.77957	T	C	0	24	0	72	Synonymous	CTA	TTA	Leu	Leu	SAR0130	49240500	-	SAR0130	NAD dependent epimerase/dehydratase family protein	CAG39157.1
rs7081	144280	0.00166123	2.77957	T	C	0	24	0	72	Synonymous	CGC	CGT	Arg	Arg	SAR0130	49240500	-	SAR0130	NAD dependent epimerase/dehydratase family protein	CAG39157.1
rs7083	144319	0.00166123	2.77957	A	T	72	0	0	24	Non-synonymous	GAT	GAA	Asp	Glu	SAR0130	49240500	-	SAR0130	NAD dependent epimerase/dehydratase family protein	CAG39157.1
rs7084	144332	0.00166123	2.77957	C	A	24	72	0	0	Synonymous	AGA	CGA	Arg	Arg	SAR0130	49240500	-	SAR0130	NAD dependent epimerase/dehydratase family protein	CAG39157.1
rs7085	144337	0.00166123	2.77957	A	G	72	0	24	0	Synonymous	AAG	AAA	Lys	Lys	SAR0130	49240500	-	SAR0130	NAD dependent epimerase/dehydratase family protein	CAG39157.1
rs7086	144373	0.00166123	2.77957	C	T	0	72	0	24	Synonymous	AAT	AAC	Asn	Asn	SAR0130	49240500	-	SAR0130	NAD dependent epimerase/dehydratase family protein	CAG39157.1
rs7087	144379	0.00166123	2.77957	G	A	24	0	72	0	Synonymous	AAA	AAG	Lys	Lys	SAR0130	49240500	-	SAR0130	NAD dependent epimerase/dehydratase family protein	CAG39157.1
rs7089	144406	0.00166123	2.77957	A	T	72	0	0	24	Synonymous	ACT	ACA	Thr	Thr	SAR0130	49240500	-	SAR0130	NAD dependent epimerase/dehydratase family protein	CAG39157.1
rs7091	144418	0.00166123	2.77957	T	C	0	24	0	72	Synonymous	GGC	GGT	Gly	Gly	SAR0130	49240500	-	SAR0130	NAD dependent epimerase/dehydratase family protein	CAG39157.1
rs7093	144469	0.00166123	2.77957	T	G	0	0	24	72	Synonymous	GCG	GCT	Ala	Ala	SAR0131:SAR0130	49240501:49240500	-:-	SAR0131:SAR0130	putative sugar transferase:NAD dependent epimerase/dehydratase family protein	CAG39158.1:CAG39157.1
rs7110	144560	0.00166123	2.77957	G	A	24	0	41	0	Synonymous	GTA	GTG	Val	Val	SAR0131	49240501	-	SAR0131	putative sugar transferase	CAG39158.1
rs7111	144562	0.00166123	2.77957	G	A	24	0	41	0	Non-synonymous	AAA	AGA	Lys	Arg	SAR0131	49240501	-	SAR0131	putative sugar transferase	CAG39158.1
rs7112	144566	0.00166123	2.77957	A	G	41	0	24	0	Synonymous	AAG	AAA	Lys	Lys	SAR0131	49240501	-	SAR0131	putative sugar transferase	CAG39158.1
rs7113	144574	0.00166123	2.77957	A	T	69	0	0	24	Non-synonymous	TTT	TAT	Phe	Tyr	SAR0131	49240501	-	SAR0131	putative sugar transferase	CAG39158.1
rs7114	144575	0.00166123	2.77957	C	T	0	69	0	24	Synonymous	TTT	TTC	Phe	Phe	SAR0131	49240501	-	SAR0131	putative sugar transferase	CAG39158.1
rs7115	144581	0.00166123	2.77957	T	C	0	24	0	72	Synonymous	ATC	ATT	Ile	Ile	SAR0131	49240501	-	SAR0131	putative sugar transferase	CAG39158.1
rs7147	144983	0.00166123	2.77957	G	A	24	0	72	0	Synonymous	GGA	GGG	Gly	Gly	SAR0131	49240501	-	SAR0131	putative sugar transferase	CAG39158.1
rs7148	144992	0.00166123	2.77957	A	T	72	0	0	24	Synonymous	GGT	GGA	Gly	Gly	SAR0131	49240501	-	SAR0131	putative sugar transferase	CAG39158.1
rs7151	145028	0.00166123	2.77957	G	A	24	0	72	0	Synonymous	CCA	CCG	Pro	Pro	SAR0131	49240501	-	SAR0131	putative sugar transferase	CAG39158.1
rs7152	145038	0.00166123	2.77957	C	T	0	72	0	24	Synonymous	TTA	CTA	Leu	Leu	SAR0131	49240501	-	SAR0131	putative sugar transferase	CAG39158.1
rs7153	145040	0.00166123	2.77957	G	A	24	0	72	0	Synonymous	TTA	TTG	Leu	Leu	SAR0131	49240501	-	SAR0131	putative sugar transferase	CAG39158.1
rs7162	145152	0.00166123	2.77957	A	G	72	0	24	0	Intergenic	-	-			SAR0131:SAR0132	49240501:49240502	-:-	SAR0131:SAR0132	putative sugar transferase:galactosyl transferase	CAG39158.1:CAG39159.1
rs7170	145255	0.00166123	2.77957	G	T	0	0	72	18	Intergenic	-	-			SAR0131:SAR0132	49240501:49240502	-:-	SAR0131:SAR0132	putative sugar transferase:galactosyl transferase	CAG39158.1:CAG39159.1
rs7220	145977	0.00166123	2.77957	C	A	24	72	0	0	Non-synonymous	GAC	GCC	Asp	Ala	SAR0132	49240502	-	SAR0132	galactosyl transferase	CAG39159.1
rs7221	145979	0.00166123	2.77957	C	T	0	72	0	24	Non-synonymous	TCG	CCG	Ser	Pro	SAR0132	49240502	-	SAR0132	galactosyl transferase	CAG39159.1
rs7222	145987	0.00166123	2.77957	G	A	24	0	72	0	Synonymous	AAA	AAG	Lys	Lys	SAR0132	49240502	-	SAR0132	galactosyl transferase	CAG39159.1
rs7621	151238	0.00166123	2.77957	T	C	0	24	0	72	Synonymous	CCG	CCA	Pro	Pro	SAR0137	49240507	-	SAR0137	GntR family regulatory protein	CAG39164.1
rs7622	151244	0.00166123	2.77957	A	G	72	0	24	0	Synonymous	CCC	CCT	Pro	Pro	SAR0137	49240507	-	SAR0137	GntR family regulatory protein	CAG39164.1
rs7660	152000	0.00166123	2.77957	A	C	72	24	0	0	Intergenic	-	-			SAR0137:deoD1	49240507:49240508	-:deoD1	SAR0137:SAR0138	GntR family regulatory protein:putative purine nucleoside phosphorylase	CAG39164.1:CAG39165.1
rs7661	152004	0.00166123	2.77957	A	G	72	0	24	0	Intergenic	-	-			SAR0137:deoD1	49240507:49240508	-:deoD1	SAR0137:SAR0138	GntR family regulatory protein:putative purine nucleoside phosphorylase	CAG39164.1:CAG39165.1
rs7662	152012	0.00166123	2.77957	A	G	72	0	24	0	Intergenic	-	-			SAR0137:deoD1	49240507:49240508	-:deoD1	SAR0137:SAR0138	GntR family regulatory protein:putative purine nucleoside phosphorylase	CAG39164.1:CAG39165.1
rs7663	152017	0.00166123	2.77957	G	A	24	0	57	0	Intergenic	-	-			SAR0137:deoD1	49240507:49240508	-:deoD1	SAR0137:SAR0138	GntR family regulatory protein:putative purine nucleoside phosphorylase	CAG39164.1:CAG39165.1
rs7664	152019	0.00166123	2.77957	T	C	0	24	0	57	Intergenic	-	-			SAR0137:deoD1	49240507:49240508	-:deoD1	SAR0137:SAR0138	GntR family regulatory protein:putative purine nucleoside phosphorylase	CAG39164.1:CAG39165.1
rs7666	152025	0.00166123	2.77957	C	A	24	55	0	0	Intergenic	-	-			SAR0137:deoD1	49240507:49240508	-:deoD1	SAR0137:SAR0138	GntR family regulatory protein:putative purine nucleoside phosphorylase	CAG39164.1:CAG39165.1
rs7667	152026	0.00166123	2.77957	T	G	0	0	24	58	Intergenic	-	-			SAR0137:deoD1	49240507:49240508	-:deoD1	SAR0137:SAR0138	GntR family regulatory protein:putative purine nucleoside phosphorylase	CAG39164.1:CAG39165.1
rs7682	152291	0.00166123	2.77957	C	T	0	72	0	24	Synonymous	AAT	AAC	Asn	Asn	deoD1	49240508	deoD1	SAR0138	putative purine nucleoside phosphorylase	CAG39165.1
rs8472	168442	0.00166123	2.77957	A	C	70	24	0	0	Intergenic	-	-			adhE:capA	49240520:49240521	adhE:capA	SAR0150:SAR0151	putative aldehyde-alcohol dehydrogenase:capsular polysaccharide synthesis enzyme	CAG39177.1:CAG39178.1
rs8473	168454	0.00166123	2.77957	T	A	14	0	0	57	Intergenic	-	-			adhE:capA	49240520:49240521	adhE:capA	SAR0150:SAR0151	putative aldehyde-alcohol dehydrogenase:capsular polysaccharide synthesis enzyme	CAG39177.1:CAG39178.1
rs8474	168461	0.00166123	2.77957	A	T	53	0	0	19	Intergenic	-	-			adhE:capA	49240520:49240521	adhE:capA	SAR0150:SAR0151	putative aldehyde-alcohol dehydrogenase:capsular polysaccharide synthesis enzyme	CAG39177.1:CAG39178.1
rs9015	176441	0.00166123	2.77957	G	A	12	0	40	0	Non-synonymous	GAA	GGA	Glu	Gly	cap8H	49240528	cap8H	SAR0158	capsular polysaccharide synthesis enzyme	CAG39185.1
rs9079	177634	0.00166123	2.77957	A	G	41	0	12	0	Synonymous	GGG	GGA	Gly	Gly	cap8I	49240529	cap8I	SAR0159	capsular polysaccharide synthesis enzyme	CAG39186.1
rs9112	178695	0.00166123	2.77957	T	A	12	0	0	41	Synonymous	CCA	CCT	Pro	Pro	cap8J	49240530	cap8J	SAR0160	capsular polysaccharide synthesis enzyme	CAG39187.1
rs9649	188378	0.00166123	2.77957	T	G	0	0	11	14	Intergenic	-	-			SAR0169:SAR0170	49240539:49240540	-:-	SAR0169:SAR0170	putative aldehyde dehydrogenase:putative cation efflux system protein	CAG39196.1:CAG39197.1
rs9658	188464	0.00166123	2.77957	T	A	24	0	0	72	Intergenic	-	-			SAR0169:SAR0170	49240539:49240540	-:-	SAR0169:SAR0170	putative aldehyde dehydrogenase:putative cation efflux system protein	CAG39196.1:CAG39197.1
rs9700	188755	0.00166123	2.77957	T	C	0	24	0	71	Synonymous	AAC	AAT	Asn	Asn	SAR0170	49240540	-	SAR0170	putative cation efflux system protein	CAG39197.1
rs9749	189469	0.00166123	2.77957	T	A	24	0	0	72	Synonymous	ATA	ATT	Ile	Ile	SAR0170	49240540	-	SAR0170	putative cation efflux system protein	CAG39197.1
rs9750	189529	0.00166123	2.77957	G	A	24	0	71	0	Synonymous	GAA	GAG	Glu	Glu	SAR0170	49240540	-	SAR0170	putative cation efflux system protein	CAG39197.1
rs9817	190411	0.00166123	2.77957	T	A	24	0	0	71	Synonymous	GTA	GTT	Val	Val	SAR0172	49240542	-	SAR0172	conserved hypothetical protein	CAG39199.1
rs9845	190795	0.00166123	2.77957	A	T	72	0	0	24	Intergenic	-	-			SAR0172:SAR0173	49240542:49240543	-:-	SAR0172:SAR0173	conserved hypothetical protein:putative ABC transporter ATP-binding protein	CAG39199.1:CAG39200.1
rs9906	191508	0.00166123	2.77957	G	A	23	0	70	0	Synonymous	GTA	GTG	Val	Val	SAR0173	49240543	-	SAR0173	putative ABC transporter ATP-binding protein	CAG39200.1
rs9949	192085	0.00166123	2.77957	G	A	24	0	71	0	Synonymous	AAA	AAG	Lys	Lys	SAR0174	49240544	-	SAR0174	putative lipoprotein	CAG39201.1
rs9958	192214	0.00166123	2.77957	T	C	0	24	0	71	Synonymous	CTC	CTT	Leu	Leu	SAR0174	49240544	-	SAR0174	putative lipoprotein	CAG39201.1
rs9959	192223	0.00166123	2.77957	G	A	24	0	71	0	Synonymous	GAA	GAG	Glu	Glu	SAR0174	49240544	-	SAR0174	putative lipoprotein	CAG39201.1
rs9960	192225	0.00166123	2.77957	A	C	71	24	0	0	Non-synonymous	GCA	GAA	Ala	Glu	SAR0174	49240544	-	SAR0174	putative lipoprotein	CAG39201.1
rs9961	192233	0.00166123	2.77957	A	G	71	0	24	0	Non-synonymous	GAA	AAA	Glu	Lys	SAR0174	49240544	-	SAR0174	putative lipoprotein	CAG39201.1
rs10060	193740	0.00166123	2.77957	G	A	24	0	72	0	Synonymous	ACA	ACG	Thr	Thr	SAR0176	49240546	-	SAR0176	conserved hypothetical protein	CAG39203.1
rs10217	196636	0.00166123	2.77957	T	A	24	0	0	59	Intergenic	-	-			SAR0178:SAR0179	49240548:49240549	-:-	SAR0178:SAR0179	putative D-isomer specific 2-hydroxyacid dehydrogenase:putative transporter protein	CAG39205.1:CAG39206.1
rs10420	197787	0.00166123	2.77957	T	C	0	24	0	72	Synonymous	GGC	GGT	Gly	Gly	SAR0179	49240549	-	SAR0179	putative transporter protein	CAG39206.1
rs10432	197845	0.00166123	2.77957	T	A	24	0	0	72	Non-synonymous	ACA	TCA	Thr	Ser	SAR0179	49240549	-	SAR0179	putative transporter protein	CAG39206.1
rs10437	197874	0.00166123	2.77957	C	A	24	59	0	0	Synonymous	ATA	ATC	Ile	Ile	SAR0179	49240549	-	SAR0179	putative transporter protein	CAG39206.1
rs10481	198189	0.00166123	2.77957	G	T	0	0	72	18	Intergenic	-	-			SAR0179:SAR0180	49240549:49240550	-:-	SAR0179:SAR0180	putative transporter protein:putative non-ribosomal peptide synthetase	CAG39206.1:CAG39207.1
rs10588	199937	0.00166123	2.77957	A	C	72	24	0	0	Synonymous	ATC	ATA	Ile	Ile	SAR0180	49240550	-	SAR0180	putative non-ribosomal peptide synthetase	CAG39207.1
rs10589	199943	0.00166123	2.77957	C	T	0	72	0	24	Synonymous	TAT	TAC	Tyr	Tyr	SAR0180	49240550	-	SAR0180	putative non-ribosomal peptide synthetase	CAG39207.1
rs10590	199948	0.00166123	2.77957	C	T	0	43	0	24	Non-synonymous	GTA	GCA	Val	Ala	SAR0180	49240550	-	SAR0180	putative non-ribosomal peptide synthetase	CAG39207.1
rs10591	199949	0.00166123	2.77957	T	A	24	0	0	45	Synonymous	GTA	GTT	Val	Val	SAR0180	49240550	-	SAR0180	putative non-ribosomal peptide synthetase	CAG39207.1
rs10592	199950	0.00166123	2.77957	T	G	0	0	24	46	Non-synonymous	GTA	TTA	Val	Leu	SAR0180	49240550	-	SAR0180	putative non-ribosomal peptide synthetase	CAG39207.1
rs10709	201714	0.00166123	2.77957	A	C	72	23	0	0	Synonymous	CGA	AGA	Arg	Arg	SAR0180	49240550	-	SAR0180	putative non-ribosomal peptide synthetase	CAG39207.1
rs10808	202868	0.00166123	2.77957	G	A	22	0	32	0	Synonymous	TTA	TTG	Leu	Leu	SAR0180	49240550	-	SAR0180	putative non-ribosomal peptide synthetase	CAG39207.1
rs10809	202869	0.00166123	2.77957	T	A	22	0	0	30	Non-synonymous	ATA	TTA	Ile	Leu	SAR0180	49240550	-	SAR0180	putative non-ribosomal peptide synthetase	CAG39207.1
rs10810	202871	0.00166123	2.77957	T	A	23	0	0	42	Synonymous	ATA	ATT	Ile	Ile	SAR0180	49240550	-	SAR0180	putative non-ribosomal peptide synthetase	CAG39207.1
rs10890	204113	0.00166123	2.77957	G	A	24	0	70	0	Non-synonymous	ATA	ATG	Ile	Met	SAR0180	49240550	-	SAR0180	putative non-ribosomal peptide synthetase	CAG39207.1
rs11090	207043	0.00166123	2.77957	C	T	0	72	0	24	Synonymous	ACA	ACG	Thr	Thr	SAR0182	49240552	-	SAR0182	putative membrane protein	CAG39209.1
rs11806	214230	0.00166123	2.77957	C	T	0	18	0	12	Synonymous	GTA	GTG	Val	Val	SAR0189	49240559	-	SAR0189	putative thiamine pyrophosphate enzyme	CAG39216.1
rs12072	218455	0.00166123	2.77957	A	G	24	0	13	0	Intergenic	-	-			glcA:SAR0191	49240560:49240561	glcA:-	SAR0190:SAR0191	glucose-specific PTS transporter protein, IIABC component:conserved hypothetical protein	CAG39217.1:CAG39218.1
rs12277	223198	0.00166123	2.77957	C	T	0	40	0	12	Non-synonymous	ACT	GCT	Thr	Ala	SAR0195	49240565	-	SAR0195	putative membrane protein	CAG39222.1
rs12548	228101	0.00166123	2.77957	A	G	72	0	24	0	Synonymous	GAC	GAT	Asp	Asp	SAR0198	49240568	-	SAR0198	ABC transporter ATP-binding protein	CAG39225.1
rs13865	247706	0.00166123	2.77957	G	A	24	0	72	0	Synonymous	ACA	ACG	Thr	Thr	uhpT	49240583	uhpT	SAR0213	putative sugar phosphate transport protein	CAG39240.1
rs14233	256275	0.00166123	2.77957	A	C	72	24	0	0	Synonymous	GTC	GTA	Val	Val	SAR0220	49240590	-	SAR0220	putative membrane protein	CAG39247.1
rs14862	262223	0.00166123	2.77957	C	G	0	70	22	0	Non-synonymous	CAC	CAG	His	Gln	fadB	49240594	fadB	SAR0224	putative fatty oxidation complex protein	CAG39251.1
rs15178	267266	0.00166123	2.77957	A	G	72	0	24	0	Synonymous	CGC	CGT	Arg	Arg	fadE	49240596	fadE	SAR0226	putative acyl-CoA synthetase	CAG39253.1
rs15181	267347	0.00166123	2.77957	G	C	0	24	71	0	Non-synonymous	GAA	CAA	Glu	Gln	fadX	49240597	fadX	SAR0227	putative acetyl-CoA transferase	CAG39254.1
rs15618	273415	0.00166123	2.77957	T	C	0	24	0	72	Synonymous	TTG	TTA	Leu	Leu	SAR0231	49240601	-	SAR0231	conserved hypothetical protein	CAG39258.1
rs16185	282334	0.00166123	2.77957	G	A	24	0	72	0	Synonymous	GTA	GTG	Val	Val	SAR0240	49240608	-	SAR0240	putative PTS transport system, IIA component	CAG39266.1
rs16384	285622	0.00166123	2.77957	T	C	0	24	0	72	Synonymous	CTA	TTA	Leu	Leu	SAR0244	49240612	-	SAR0244	hypothetical protein	CAG39270.1
rs16386	285627	0.00166123	2.77957	C	T	0	72	0	24	Synonymous	CTT	CTC	Leu	Leu	SAR0244	49240612	-	SAR0244	hypothetical protein	CAG39270.1
rs18686	320132	0.00166123	2.77957	A	G	72	0	24	0	Synonymous	AGC	AGT	Ser	Ser	SAR0275	49240644	-	SAR0275	putative membrane protein	CAG39302.1
rs22836	371158	0.00166123	2.77957	G	A	18	0	58	0	Synonymous	AAA	AAG	Lys	Lys	SAR0325	49240689	-	SAR0325	putative reductase	CAG39349.1
rs23337	376296	0.00166123	2.77957	A	G	72	0	24	0	Synonymous	CAG	CAA	Gln	Gln	SAR0330	49240694	-	SAR0330	MarR family regulatory protein	CAG39354.1
rs23511	378934	0.00166123	2.77957	A	G	71	0	24	0	Synonymous	CGC	CGT	Arg	Arg	glpT	49240697	glpT	SAR0333	putative glycerol-3-phosphate transporter	CAG39357.1
rs24919	393126	0.00166123	2.77957	C	T	0	72	0	24	Synonymous	GTT	GTC	Val	Val	SAR0349	49240711	-	SAR0349	putative membrane protein	CAG39372.1
rs25008	393729	0.00166123	2.77957	G	A	24	0	72	0	Synonymous	AAT	AAC	Asn	Asn	SAR0350	49240712	-	SAR0350	putative membrane protein	CAG39373.1
rs25009	393737	0.00166123	2.77957	G	A	24	0	72	0	Synonymous	TTG	CTG	Leu	Leu	SAR0350	49240712	-	SAR0350	putative membrane protein	CAG39373.1
rs25010	393741	0.00166123	2.77957	A	G	72	0	24	0	Synonymous	AAC	AAT	Asn	Asn	SAR0350	49240712	-	SAR0350	putative membrane protein	CAG39373.1
rs26098	412654	0.00166123	2.77957	C	A	5	20	0	0	Non-synonymous	CAT	CCT	His	Pro	SAR0369	49240731	-	SAR0369	conserved hypothetical protein	CAG39392.1
rs26099	412662	0.00166123	2.77957	G	A	5	0	20	0	Non-synonymous	ATT	GTT	Ile	Val	SAR0369	49240731	-	SAR0369	conserved hypothetical protein	CAG39392.1
rs27012	424594	0.00166123	2.77957	C	T	0	24	0	10	Non-synonymous	AGG	AAG	Arg	Lys	SAR0386	49240748	-	SAR0386	hypothetical protein	CAG39409.1
rs27013	424616	0.00166123	2.77957	C	T	0	24	0	10	Non-synonymous	GCA	ACA	Ala	Thr	SAR0386	49240748	-	SAR0386	hypothetical protein	CAG39409.1
rs27019	424893	0.00166123	2.77957	T	C	0	10	0	12	Synonymous	TTA	TTG	Leu	Leu	SAR0386	49240748	-	SAR0386	hypothetical protein	CAG39409.1
rs27026	425091	0.00166123	2.77957	A	G	12	0	10	0	Synonymous	AGT	AGC	Ser	Ser	SAR0386	49240748	-	SAR0386	hypothetical protein	CAG39409.1
rs27027	425233	0.00166123	2.77957	T	C	0	10	0	12	Non-synonymous	AAC	AGC	Asn	Ser	SAR0386	49240748	-	SAR0386	hypothetical protein	CAG39409.1
rs27033	425365	0.00166123	2.77957	T	A	10	0	0	12	Non-synonymous	AAC	ATC	Asn	Ile	SAR0386	49240748	-	SAR0386	hypothetical protein	CAG39409.1
rs27037	425491	0.00166123	2.77957	T	G	0	0	12	72	Intergenic	-	-			SAR0387	NA	-	SAR0387	integrase (fragment)	NA
rs27063	425719	0.00166123	2.77957	G	A	12	0	71	0	Intergenic	-	-			SAR0387	NA	-	SAR0387	integrase (fragment)	NA
rs27075	425780	0.00166123	2.77957	C	A	12	72	0	0	Intergenic	-	-			SAR0387	NA	-	SAR0387	integrase (fragment)	NA
rs27496	430169	0.00166123	2.77957	C	A	11	20	0	0	Intergenic	-	-			SAR395a:SAR0396	49240756:49240757	-:-	SAR395a:SAR0396	hypothetical protein:putative lipoprotein	CAG39418.1:CAG39419.1
rs28269	440099	0.00166123	2.77957	T	A	24	0	0	72	Synonymous	TCT	TCA	Ser	Ser	SAR0404	49240766	-	SAR0404	hypothetical protein	CAG39428.1
rs28280	440366	0.00166123	2.77957	C	T	0	72	0	24	Intergenic	-	-			SAR0404:SAR0405	49240766:49240767	-:-	SAR0404:SAR0405	hypothetical protein:hypothetical protein	CAG39428.1:CAG39429.1
rs28313	440692	0.00166123	2.77957	C	T	0	72	0	24	Non-synonymous	AAA	AGA	Lys	Arg	SAR0405	49240767	-	SAR0405	hypothetical protein	CAG39429.1
rs28320	440901	0.00166123	2.77957	T	C	0	24	0	71	Intergenic	-	-			SAR0405:xpt	49240767:49240768	-:xpt	SAR0405:SAR0406	hypothetical protein:putative xanthine phosphoribosyltransferase	CAG39429.1:CAG39430.1
rs29067	451849	0.00166123	2.77957	G	A	24	0	72	0	Synonymous	TTT	TTC	Phe	Phe	SAR0421	49240778	-	SAR0421	conserved hypothetical protein	CAG39443.1
rs29268	452943	0.00166123	2.77957	C	T	0	20	0	15	Synonymous	TAC	TAT	Tyr	Tyr	SAR0422	49240779	-	SAR0422	exotoxin	CAG39444.1
rs29283	452999	0.00166123	2.77957	G	A	20	0	26	0	Non-synonymous	AAT	AGT	Asn	Ser	SAR0422	49240779	-	SAR0422	exotoxin	CAG39444.1
rs29285	453006	0.00166123	2.77957	A	G	26	0	24	0	Synonymous	CTG	CTA	Leu	Leu	SAR0422	49240779	-	SAR0422	exotoxin	CAG39444.1
rs29367	453521	0.00166123	2.77957	C	T	0	72	0	24	Intergenic	-	-			SAR0422:SAR0423	49240779:49240780	-:-	SAR0422:SAR0423	exotoxin:exotoxin	CAG39444.1:CAG39445.1
rs29409	453732	0.00166123	2.77957	C	T	0	24	0	11	Synonymous	GGC	GGT	Gly	Gly	SAR0423	49240780	-	SAR0423	exotoxin	CAG39445.1
rs29419	453799	0.00166123	2.77957	C	G	0	72	24	0	Non-synonymous	GAA	CAA	Glu	Gln	SAR0423	49240780	-	SAR0423	exotoxin	CAG39445.1
rs29423	453825	0.00166123	2.77957	T	C	0	24	0	72	Synonymous	CGC	CGT	Arg	Arg	SAR0423	49240780	-	SAR0423	exotoxin	CAG39445.1
rs29438	453942	0.00166123	2.77957	T	C	0	24	0	72	Synonymous	GTC	GTT	Val	Val	SAR0423	49240780	-	SAR0423	exotoxin	CAG39445.1
rs29440	453957	0.00166123	2.77957	T	C	0	24	0	72	Synonymous	CAC	CAT	His	His	SAR0423	49240780	-	SAR0423	exotoxin	CAG39445.1
rs29464	454102	0.00166123	2.77957	A	C	72	24	0	0	Non-synonymous	CAA	AAA	Gln	Lys	SAR0423	49240780	-	SAR0423	exotoxin	CAG39445.1
rs29468	454129	0.00166123	2.77957	T	A	24	0	0	72	Non-synonymous	ATT	TTT	Ile	Phe	SAR0423	49240780	-	SAR0423	exotoxin	CAG39445.1
rs29473	454174	0.00166123	2.77957	A	G	54	0	24	0	Non-synonymous	GTC	ATC	Val	Ile	SAR0423	49240780	-	SAR0423	exotoxin	CAG39445.1
rs29478	454184	0.00166123	2.77957	C	T	0	69	0	24	Non-synonymous	ATA	ACA	Ile	Thr	SAR0423	49240780	-	SAR0423	exotoxin	CAG39445.1
rs29495	454265	0.00166123	2.77957	A	T	72	0	0	24	Intergenic	-	-			SAR0423:SAR0424	49240780:49240781	-:-	SAR0423:SAR0424	exotoxin:exotoxin	CAG39445.1:CAG39446.1
rs29595	454879	0.00166123	2.77957	G	A	13	0	15	0	Non-synonymous	AGT	AAT	Ser	Asn	SAR0424	49240781	-	SAR0424	exotoxin	CAG39446.1
rs29598	454882	0.00166123	2.77957	T	C	0	13	0	15	Non-synonymous	GTA	GCA	Val	Ala	SAR0424	49240781	-	SAR0424	exotoxin	CAG39446.1
rs29618	454945	0.00166123	2.77957	T	C	0	24	0	29	Non-synonymous	GCA	GTA	Ala	Val	SAR0424	49240781	-	SAR0424	exotoxin	CAG39446.1
rs29619	454948	0.00166123	2.77957	C	A	24	33	0	0	Non-synonymous	CAA	CCA	Gln	Pro	SAR0424	49240781	-	SAR0424	exotoxin	CAG39446.1
rs29620	454951	0.00166123	2.77957	C	A	24	43	0	0	Non-synonymous	AAG	ACG	Lys	Thr	SAR0424	49240781	-	SAR0424	exotoxin	CAG39446.1
rs29621	454952	0.00166123	2.77957	A	G	42	0	24	0	Synonymous	AAG	AAA	Lys	Lys	SAR0424	49240781	-	SAR0424	exotoxin	CAG39446.1
rs29623	454961	0.00166123	2.77957	T	C	0	24	0	64	Synonymous	AAC	AAT	Asn	Asn	SAR0424	49240781	-	SAR0424	exotoxin	CAG39446.1
rs29626	454975	0.00166123	2.77957	A	G	64	0	23	0	Non-synonymous	GGT	GAT	Gly	Asp	SAR0424	49240781	-	SAR0424	exotoxin	CAG39446.1
rs29627	454983	0.00166123	2.77957	G	T	0	0	64	23	Non-synonymous	TCA	GCA	Ser	Ala	SAR0424	49240781	-	SAR0424	exotoxin	CAG39446.1
rs29628	454985	0.00166123	2.77957	G	A	23	0	64	0	Synonymous	TCA	TCG	Ser	Ser	SAR0424	49240781	-	SAR0424	exotoxin	CAG39446.1
rs29634	455022	0.00166123	2.77957	A	T	62	0	0	23	Non-synonymous	TTG	ATG	Leu	Met	SAR0424	49240781	-	SAR0424	exotoxin	CAG39446.1
rs29635	455024	0.00166123	2.77957	T	G	0	0	23	63	Non-synonymous	TTG	TTT	Leu	Phe	SAR0424	49240781	-	SAR0424	exotoxin	CAG39446.1
rs29637	455034	0.00166123	2.77957	T	A	23	0	0	63	Non-synonymous	ATC	TTC	Ile	Phe	SAR0424	49240781	-	SAR0424	exotoxin	CAG39446.1
rs29638	455036	0.00166123	2.77957	A	C	63	23	0	0	Synonymous	ATC	ATA	Ile	Ile	SAR0424	49240781	-	SAR0424	exotoxin	CAG39446.1
rs29639	455048	0.00166123	2.77957	G	A	23	0	64	0	Synonymous	ACA	ACG	Thr	Thr	SAR0424	49240781	-	SAR0424	exotoxin	CAG39446.1
rs29645	455135	0.00166123	2.77957	A	C	64	23	0	0	Synonymous	GGC	GGA	Gly	Gly	SAR0424	49240781	-	SAR0424	exotoxin	CAG39446.1
rs29646	455138	0.00166123	2.77957	A	G	64	0	23	0	Synonymous	GTG	GTA	Val	Val	SAR0424	49240781	-	SAR0424	exotoxin	CAG39446.1
rs29650	455145	0.00166123	2.77957	A	C	64	23	0	0	Non-synonymous	CAT	AAT	His	Asn	SAR0424	49240781	-	SAR0424	exotoxin	CAG39446.1
rs29651	455160	0.00166123	2.77957	G	A	23	0	64	0	Non-synonymous	ATC	GTC	Ile	Val	SAR0424	49240781	-	SAR0424	exotoxin	CAG39446.1
rs29652	455172	0.00166123	2.77957	G	C	0	23	61	0	Non-synonymous	CAA	GAA	Gln	Glu	SAR0424	49240781	-	SAR0424	exotoxin	CAG39446.1
rs29660	455228	0.00166123	2.77957	A	T	23	0	0	18	Non-synonymous	AGA	AGT	Arg	Ser	SAR0424	49240781	-	SAR0424	exotoxin	CAG39446.1
rs29661	455231	0.00166123	2.77957	G	A	18	0	23	0	Synonymous	AAG	AAA	Lys	Lys	SAR0424	49240781	-	SAR0424	exotoxin	CAG39446.1
rs29662	455241	0.00166123	2.77957	C	T	0	63	0	23	Non-synonymous	TAC	CAC	Tyr	His	SAR0424	49240781	-	SAR0424	exotoxin	CAG39446.1
rs29665	455253	0.00166123	2.77957	G	A	23	0	63	0	Non-synonymous	ATA	GTA	Ile	Val	SAR0424	49240781	-	SAR0424	exotoxin	CAG39446.1
rs29674	455291	0.00166123	2.77957	T	A	23	0	0	30	Synonymous	TCA	TCT	Ser	Ser	SAR0424	49240781	-	SAR0424	exotoxin	CAG39446.1
rs29684	455376	0.00166123	2.77957	A	C	67	24	0	0	Non-synonymous	CAA	AAA	Gln	Lys	SAR0424	49240781	-	SAR0424	exotoxin	CAG39446.1
rs29688	455396	0.00166123	2.77957	C	T	0	68	0	24	Synonymous	AAT	AAC	Asn	Asn	SAR0424	49240781	-	SAR0424	exotoxin	CAG39446.1
rs29695	455432	0.00166123	2.77957	C	T	0	67	0	24	Synonymous	AAT	AAC	Asn	Asn	SAR0424	49240781	-	SAR0424	exotoxin	CAG39446.1
rs29706	455495	0.00166123	2.77957	A	T	64	0	0	23	Synonymous	ATT	ATA	Ile	Ile	SAR0424	49240781	-	SAR0424	exotoxin	CAG39446.1
rs29713	455515	0.00166123	2.77957	A	G	62	0	22	0	Non-synonymous	AGA	AAA	Arg	Lys	SAR0424	49240781	-	SAR0424	exotoxin	CAG39446.1
rs29715	455529	0.00166123	2.77957	A	C	68	22	0	0	Non-synonymous	CTA	ATA	Leu	Ile	SAR0424	49240781	-	SAR0424	exotoxin	CAG39446.1
rs29725	455588	0.00166123	2.77957	T	C	0	19	0	67	Intergenic	-	-			SAR0424:SAR0425	49240781:49240782	-:-	SAR0424:SAR0425	exotoxin:exotoxin	CAG39446.1:CAG39447.1
rs29732	455625	0.00166123	2.77957	A	T	64	0	0	20	Intergenic	-	-			SAR0424:SAR0425	49240781:49240782	-:-	SAR0424:SAR0425	exotoxin:exotoxin	CAG39446.1:CAG39447.1
rs29738	455655	0.00166123	2.77957	T	C	0	22	0	64	Intergenic	-	-			SAR0424:SAR0425	49240781:49240782	-:-	SAR0424:SAR0425	exotoxin:exotoxin	CAG39446.1:CAG39447.1
rs29741	455671	0.00166123	2.77957	G	A	23	0	64	0	Intergenic	-	-			SAR0424:SAR0425	49240781:49240782	-:-	SAR0424:SAR0425	exotoxin:exotoxin	CAG39446.1:CAG39447.1
rs29742	455675	0.00166123	2.77957	T	C	0	23	0	64	Intergenic	-	-			SAR0424:SAR0425	49240781:49240782	-:-	SAR0424:SAR0425	exotoxin:exotoxin	CAG39446.1:CAG39447.1
rs29743	455678	0.00166123	2.77957	T	A	23	0	0	64	Intergenic	-	-			SAR0424:SAR0425	49240781:49240782	-:-	SAR0424:SAR0425	exotoxin:exotoxin	CAG39446.1:CAG39447.1
rs29745	455686	0.00166123	2.77957	G	A	21	0	22	0	Intergenic	-	-			SAR0424:SAR0425	49240781:49240782	-:-	SAR0424:SAR0425	exotoxin:exotoxin	CAG39446.1:CAG39447.1
rs29746	455690	0.00166123	2.77957	A	G	22	0	17	0	Intergenic	-	-			SAR0424:SAR0425	49240781:49240782	-:-	SAR0424:SAR0425	exotoxin:exotoxin	CAG39446.1:CAG39447.1
rs29749	455714	0.00166123	2.77957	T	C	0	23	0	56	Intergenic	-	-			SAR0424:SAR0425	49240781:49240782	-:-	SAR0424:SAR0425	exotoxin:exotoxin	CAG39446.1:CAG39447.1
rs29751	455723	0.00166123	2.77957	A	G	39	0	23	0	Intergenic	-	-			SAR0424:SAR0425	49240781:49240782	-:-	SAR0424:SAR0425	exotoxin:exotoxin	CAG39446.1:CAG39447.1
rs29752	455725	0.00166123	2.77957	T	A	20	0	0	23	Intergenic	-	-			SAR0424:SAR0425	49240781:49240782	-:-	SAR0424:SAR0425	exotoxin:exotoxin	CAG39446.1:CAG39447.1
rs29753	455728	0.00166123	2.77957	G	A	20	0	23	0	Intergenic	-	-			SAR0424:SAR0425	49240781:49240782	-:-	SAR0424:SAR0425	exotoxin:exotoxin	CAG39446.1:CAG39447.1
rs29754	455732	0.00166123	2.77957	C	T	0	23	0	18	Intergenic	-	-			SAR0424:SAR0425	49240781:49240782	-:-	SAR0424:SAR0425	exotoxin:exotoxin	CAG39446.1:CAG39447.1
rs29755	455736	0.00166123	2.77957	C	T	0	23	0	19	Intergenic	-	-			SAR0424:SAR0425	49240781:49240782	-:-	SAR0424:SAR0425	exotoxin:exotoxin	CAG39446.1:CAG39447.1
rs29756	455738	0.00166123	2.77957	G	T	0	0	23	19	Intergenic	-	-			SAR0424:SAR0425	49240781:49240782	-:-	SAR0424:SAR0425	exotoxin:exotoxin	CAG39446.1:CAG39447.1
rs29757	455750	0.00166123	2.77957	C	A	23	28	0	0	Intergenic	-	-			SAR0424:SAR0425	49240781:49240782	-:-	SAR0424:SAR0425	exotoxin:exotoxin	CAG39446.1:CAG39447.1
rs29762	455830	0.00166123	2.77957	A	T	23	0	0	17	Intergenic	-	-			SAR0424:SAR0425	49240781:49240782	-:-	SAR0424:SAR0425	exotoxin:exotoxin	CAG39446.1:CAG39447.1
rs29763	455843	0.00166123	2.77957	T	A	22	0	0	23	Intergenic	-	-			SAR0424:SAR0425	49240781:49240782	-:-	SAR0424:SAR0425	exotoxin:exotoxin	CAG39446.1:CAG39447.1
rs29768	455902	0.00166123	2.77957	A	C	26	23	0	0	Non-synonymous	CAA	AAA	Gln	Lys	SAR0425	49240782	-	SAR0425	exotoxin	CAG39447.1
rs29769	455903	0.00166123	2.77957	C	A	23	26	0	0	Non-synonymous	CAA	CCA	Gln	Pro	SAR0425	49240782	-	SAR0425	exotoxin	CAG39447.1
rs29770	455910	0.00166123	2.77957	T	G	0	0	23	43	Synonymous	GCG	GCT	Ala	Ala	SAR0425	49240782	-	SAR0425	exotoxin	CAG39447.1
rs29774	455929	0.00166123	2.77957	G	T	0	0	31	11	Non-synonymous	TCA	GCA	Ser	Ala	SAR0425	49240782	-	SAR0425	exotoxin	CAG39447.1
rs29775	455930	0.00166123	2.77957	G	C	0	11	31	0	Nonsense	TCA	TGA	Ser	STO	SAR0425	49240782	-	SAR0425	exotoxin	CAG39447.1
rs29778	455951	0.00166123	2.77957	T	G	0	0	23	27	Non-synonymous	AGT	ATT	Ser	Ile	SAR0425	49240782	-	SAR0425	exotoxin	CAG39447.1
rs29779	455954	0.00166123	2.77957	C	T	0	27	0	22	Non-synonymous	ATA	ACA	Ile	Thr	SAR0425	49240782	-	SAR0425	exotoxin	CAG39447.1
rs29782	455972	0.00166123	2.77957	C	T	0	21	0	14	Non-synonymous	GCT	GTT	Ala	Val	SAR0425	49240782	-	SAR0425	exotoxin	CAG39447.1
rs29812	456148	0.00166123	2.77957	C	G	0	17	6	0	Non-synonymous	CCA	GCA	Pro	Ala	SAR0425	49240782	-	SAR0425	exotoxin	CAG39447.1
rs30002	457176	0.00166123	2.77957	A	G	71	0	24	0	Synonymous	AAG	AAA	Lys	Lys	set3	49240784	set3	SAR0427	exotoxin 3	CAG39449.1
rs30026	457263	0.00166123	2.77957	T	C	0	24	0	72	Synonymous	AGC	AGT	Ser	Ser	set3	49240784	set3	SAR0427	exotoxin 3	CAG39449.1
rs30029	457273	0.00166123	2.77957	G	T	0	0	72	24	Non-synonymous	TCA	GCA	Ser	Ala	set3	49240784	set3	SAR0427	exotoxin 3	CAG39449.1
rs30045	457359	0.00166123	2.77957	T	C	0	24	0	72	Synonymous	GGC	GGT	Gly	Gly	set3	49240784	set3	SAR0427	exotoxin 3	CAG39449.1
rs30111	457627	0.00166123	2.77957	G	A	8	0	24	0	Non-synonymous	GTG	ATG	Val	Met	set3	49240784	set3	SAR0427	exotoxin 3	CAG39449.1
rs30112	457628	0.00166123	2.77957	T	C	0	8	0	24	Non-synonymous	GTG	GCG	Val	Ala	set3	49240784	set3	SAR0427	exotoxin 3	CAG39449.1
rs30114	457642	0.00166123	2.77957	T	C	0	8	0	24	Non-synonymous	TAC	CAC	Tyr	His	set3	49240784	set3	SAR0427	exotoxin 3	CAG39449.1
rs30117	457656	0.00166123	2.77957	A	G	72	0	24	0	Synonymous	AAG	AAA	Lys	Lys	set3	49240784	set3	SAR0427	exotoxin 3	CAG39449.1
rs30121	457668	0.00166123	2.77957	A	G	72	0	24	0	Synonymous	TCG	TCA	Ser	Ser	set3	49240784	set3	SAR0427	exotoxin 3	CAG39449.1
rs30122	457671	0.00166123	2.77957	T	G	0	0	24	72	Synonymous	CTG	CTT	Leu	Leu	set3	49240784	set3	SAR0427	exotoxin 3	CAG39449.1
rs30126	457692	0.00166123	2.77957	G	A	24	0	72	0	Synonymous	TTA	TTG	Leu	Leu	set3	49240784	set3	SAR0427	exotoxin 3	CAG39449.1
rs30127	457693	0.00166123	2.77957	A	C	72	24	0	0	Synonymous	CGA	AGA	Arg	Arg	set3	49240784	set3	SAR0427	exotoxin 3	CAG39449.1
rs30128	457711	0.00166123	2.77957	A	G	72	0	24	0	Non-synonymous	GAT	AAT	Asp	Asn	set3	49240784	set3	SAR0427	exotoxin 3	CAG39449.1
rs30131	457742	0.00166123	2.77957	A	C	72	24	0	0	Non-synonymous	GCT	GAT	Ala	Asp	set3	49240784	set3	SAR0427	exotoxin 3	CAG39449.1
rs30134	457760	0.00166123	2.77957	T	C	0	24	0	72	Non-synonymous	ACA	ATA	Thr	Ile	set3	49240784	set3	SAR0427	exotoxin 3	CAG39449.1
rs30142	457818	0.00166123	2.77957	C	A	24	72	0	0	Synonymous	CGA	CGC	Arg	Arg	set3	49240784	set3	SAR0427	exotoxin 3	CAG39449.1
rs30145	457833	0.00166123	2.77957	T	A	24	0	0	72	Synonymous	ATA	ATT	Ile	Ile	set3	49240784	set3	SAR0427	exotoxin 3	CAG39449.1
rs30146	457836	0.00166123	2.77957	C	T	0	72	0	24	Synonymous	GAT	GAC	Asp	Asp	set3	49240784	set3	SAR0427	exotoxin 3	CAG39449.1
rs30147	457839	0.00166123	2.77957	T	C	0	24	0	72	Synonymous	GGC	GGT	Gly	Gly	set3	49240784	set3	SAR0427	exotoxin 3	CAG39449.1
rs30152	457881	0.00166123	2.77957	T	C	0	24	0	72	Intergenic	-	-			set3:set1	49240784:49240785	set3:set1	SAR0427:SAR0428	exotoxin 3:exotoxin 1	CAG39449.1:CAG39450.1
rs30226	458271	0.00166123	2.77957	T	C	0	24	0	71	Intergenic	-	-			set3:set1	49240784:49240785	set3:set1	SAR0427:SAR0428	exotoxin 3:exotoxin 1	CAG39449.1:CAG39450.1
rs30431	459420	0.00166123	2.77957	G	T	0	0	24	7	Non-synonymous	ATG	ATT	Met	Ile	set5	49240786	set5	SAR0429	exotoxin 5	CAG39451.1
rs30440	459459	0.00166123	2.77957	G	T	0	0	24	7	Non-synonymous	TTG	TTT	Leu	Phe	set5	49240786	set5	SAR0429	exotoxin 5	CAG39451.1
rs30441	459465	0.00166123	2.77957	G	A	24	0	71	0	Synonymous	GAA	GAG	Glu	Glu	set5	49240786	set5	SAR0429	exotoxin 5	CAG39451.1
rs30453	459511	0.00166123	2.77957	G	C	0	24	71	0	Non-synonymous	CAA	GAA	Gln	Glu	set5	49240786	set5	SAR0429	exotoxin 5	CAG39451.1
rs30468	459616	0.00166123	2.77957	C	A	24	71	0	0	Non-synonymous	ATT	CTT	Ile	Leu	set5	49240786	set5	SAR0429	exotoxin 5	CAG39451.1
rs30469	459621	0.00166123	2.77957	T	C	0	24	0	71	Synonymous	GGC	GGT	Gly	Gly	set5	49240786	set5	SAR0429	exotoxin 5	CAG39451.1
rs30471	459629	0.00166123	2.77957	A	G	71	0	24	0	Non-synonymous	AGA	AAA	Arg	Lys	set5	49240786	set5	SAR0429	exotoxin 5	CAG39451.1
rs30473	459646	0.00166123	2.77957	A	C	66	24	0	0	Non-synonymous	CTG	ATG	Leu	Met	set5	49240786	set5	SAR0429	exotoxin 5	CAG39451.1
rs30474	459647	0.00166123	2.77957	A	T	69	0	0	24	Non-synonymous	CTG	CAG	Leu	Gln	set5	49240786	set5	SAR0429	exotoxin 5	CAG39451.1
rs30475	459648	0.00166123	2.77957	A	G	68	0	24	0	Synonymous	CTG	CTA	Leu	Leu	set5	49240786	set5	SAR0429	exotoxin 5	CAG39451.1
rs30479	459659	0.00166123	2.77957	T	G	0	0	24	71	Non-synonymous	CGT	CTT	Arg	Leu	set5	49240786	set5	SAR0429	exotoxin 5	CAG39451.1
rs30482	459699	0.00166123	2.77957	T	C	0	24	0	71	Synonymous	GGC	GGT	Gly	Gly	set5	49240786	set5	SAR0429	exotoxin 5	CAG39451.1
rs30488	459755	0.00166123	2.77957	T	A	24	0	0	71	Non-synonymous	TAT	TTT	Tyr	Phe	set5	49240786	set5	SAR0429	exotoxin 5	CAG39451.1
rs30491	459769	0.00166123	2.77957	A	G	65	0	24	0	Non-synonymous	GGA	AGA	Gly	Arg	set5	49240786	set5	SAR0429	exotoxin 5	CAG39451.1
rs30493	459774	0.00166123	2.77957	A	G	67	0	24	0	Synonymous	CTG	CTA	Leu	Leu	set5	49240786	set5	SAR0429	exotoxin 5	CAG39451.1
rs30538	460075	0.00166123	2.77957	T	A	18	0	0	63	Intergenic	-	-			set5:set4	49240786:49240787	set5:set4	SAR0429:SAR0431	exotoxin 5:exotoxin 4	CAG39451.1:CAG39452.1
rs30546	460107	0.00166123	2.77957	A	C	68	24	0	0	Intergenic	-	-			set5:set4	49240786:49240787	set5:set4	SAR0429:SAR0431	exotoxin 5:exotoxin 4	CAG39451.1:CAG39452.1
rs30586	460305	0.00166123	2.77957	T	C	0	24	0	71	Intergenic	-	-			set5:set4	49240786:49240787	set5:set4	SAR0429:SAR0431	exotoxin 5:exotoxin 4	CAG39451.1:CAG39452.1
rs30589	460332	0.00166123	2.77957	A	G	71	0	24	0	Intergenic	-	-			set5:set4	49240786:49240787	set5:set4	SAR0429:SAR0431	exotoxin 5:exotoxin 4	CAG39451.1:CAG39452.1
rs30621	460493	0.00166123	2.77957	T	C	0	24	0	72	Synonymous	GCC	GCT	Ala	Ala	set4	49240787	set4	SAR0431	exotoxin 4	CAG39452.1
rs30691	460796	0.00166123	2.77957	T	C	0	24	0	72	Synonymous	TCC	TCT	Ser	Ser	set4	49240787	set4	SAR0431	exotoxin 4	CAG39452.1
rs30694	460808	0.00166123	2.77957	T	C	0	24	0	72	Synonymous	AGC	AGT	Ser	Ser	set4	49240787	set4	SAR0431	exotoxin 4	CAG39452.1
rs30695	460809	0.00166123	2.77957	G	A	24	0	72	0	Non-synonymous	ACA	GCA	Thr	Ala	set4	49240787	set4	SAR0431	exotoxin 4	CAG39452.1
rs30698	460816	0.00166123	2.77957	T	G	0	0	24	72	Non-synonymous	AGA	ATA	Arg	Ile	set4	49240787	set4	SAR0431	exotoxin 4	CAG39452.1
rs31957	469020	0.00166123	2.77957	T	C	0	11	0	36	Synonymous	TCC	TCT	Ser	Ser	SAR0439	49240795	-	SAR0439	putative lipoprotein	CAG39460.1
rs32002	469368	0.00166123	2.77957	G	A	10	0	13	0	Intergenic	-	-			SAR0440	NA	-	SAR0440	putative lipoprotein (pseudogene)	NA
rs34170	491543	0.00166123	2.77957	A	C	72	24	0	0	Synonymous	GGC	GGA	Gly	Gly	SAR0462	49240816	-	SAR0462	putative transport system membrane protein	CAG39483.1
rs34283	492754	0.00166123	2.77957	G	A	24	0	70	0	Intergenic	-	-			SAR0463:SAR0464	49240817:49240818	-:-	SAR0463:SAR0464	putative lipoprotein:putative exported protein	CAG39484.1:CAG39485.1
rs34286	492776	0.00166123	2.77957	T	C	0	24	0	71	Intergenic	-	-			SAR0463:SAR0464	49240817:49240818	-:-	SAR0463:SAR0464	putative lipoprotein:putative exported protein	CAG39484.1:CAG39485.1
rs34288	492895	0.00166123	2.77957	A	T	72	0	0	24	Intergenic	-	-			SAR0463:SAR0464	49240817:49240818	-:-	SAR0463:SAR0464	putative lipoprotein:putative exported protein	CAG39484.1:CAG39485.1
rs34325	493448	0.00166123	2.77957	T	A	23	0	0	72	Synonymous	ACA	ACT	Thr	Thr	SAR0464	49240818	-	SAR0464	putative exported protein	CAG39485.1
rs34327	493457	0.00166123	2.77957	A	C	72	23	0	0	Non-synonymous	AAC	AAA	Asn	Lys	SAR0464	49240818	-	SAR0464	putative exported protein	CAG39485.1
rs34337	493548	0.00166123	2.77957	G	A	23	0	72	0	Non-synonymous	ACT	GCT	Thr	Ala	SAR0464	49240818	-	SAR0464	putative exported protein	CAG39485.1
rs34338	493550	0.00166123	2.77957	A	T	72	0	0	22	Synonymous	ACT	ACA	Thr	Thr	SAR0464	49240818	-	SAR0464	putative exported protein	CAG39485.1
rs34343	493588	0.00166123	2.77957	G	A	23	0	72	0	Non-synonymous	AAT	AGT	Asn	Ser	SAR0464	49240818	-	SAR0464	putative exported protein	CAG39485.1
rs34347	493709	0.00166123	2.77957	A	T	72	0	0	23	Synonymous	GCT	GCA	Ala	Ala	SAR0464	49240818	-	SAR0464	putative exported protein	CAG39485.1
rs34348	493724	0.00166123	2.77957	T	A	23	0	0	72	Synonymous	ACA	ACT	Thr	Thr	SAR0464	49240818	-	SAR0464	putative exported protein	CAG39485.1
rs34349	493727	0.00166123	2.77957	C	T	0	72	0	23	Synonymous	ATT	ATC	Ile	Ile	SAR0464	49240818	-	SAR0464	putative exported protein	CAG39485.1
rs34350	493751	0.00166123	2.77957	T	A	23	0	0	72	Synonymous	TCA	TCT	Ser	Ser	SAR0464	49240818	-	SAR0464	putative exported protein	CAG39485.1
rs34997	504102	0.00166123	2.77957	A	G	69	0	22	0	Synonymous	AAG	AAA	Lys	Lys	gltB	49240826	gltB	SAR0472	glutamate synthase, small subunit	CAG39493.1
rs35038	504749	0.00166123	2.77957	A	T	71	0	0	23	Intergenic	-	-			gltB:SAR0473	49240826:49240827	gltB:-	SAR0472:SAR0473	glutamate synthase, small subunit:sugar-specific PTS transport system, IIBC component	CAG39493.1:CAG39494.1
rs35091	505339	0.00166123	2.77957	A	C	23	16	0	0	Intergenic	-	-			gltB:SAR0473	49240826:49240827	gltB:-	SAR0472:SAR0473	glutamate synthase, small subunit:sugar-specific PTS transport system, IIBC component	CAG39493.1:CAG39494.1
rs35476	510221	0.00166123	2.77957	C	T	0	70	0	23	Synonymous	GCT	GCC	Ala	Ala	SAR0476	49240831	-	SAR0476	acetyltransferase (GNAT) family protein	CAG39498.1
rs35480	510245	0.00166123	2.77957	A	G	70	0	23	0	Synonymous	TTG	TTA	Leu	Leu	SAR0476	49240831	-	SAR0476	acetyltransferase (GNAT) family protein	CAG39498.1
rs35631	513463	0.00166123	2.77957	T	A	17	0	0	62	Intergenic	-	-			recR:SAR0480	49240834:49240835	recR:-	SAR0479:SAR0480	putative recombination protein:putative insertion element protein	CAG39501.1:CAG39502.1
rs35680	513856	0.00166123	2.77957	T	C	0	14	0	50	Intergenic	-	-			recR:SAR0480	49240834:49240835	recR:-	SAR0479:SAR0480	putative recombination protein:putative insertion element protein	CAG39501.1:CAG39502.1
rs35681	513866	0.00166123	2.77957	G	A	14	0	52	0	Intergenic	-	-			recR:SAR0480	49240834:49240835	recR:-	SAR0479:SAR0480	putative recombination protein:putative insertion element protein	CAG39501.1:CAG39502.1
rs35682	513867	0.00166123	2.77957	G	T	0	0	51	14	Intergenic	-	-			recR:SAR0480	49240834:49240835	recR:-	SAR0479:SAR0480	putative recombination protein:putative insertion element protein	CAG39501.1:CAG39502.1
rs35688	513908	0.00166123	2.77957	T	C	0	14	0	58	Intergenic	-	-			recR:SAR0480	49240834:49240835	recR:-	SAR0479:SAR0480	putative recombination protein:putative insertion element protein	CAG39501.1:CAG39502.1
rs36127	530947	0.00166123	2.77957	T	A	24	0	0	72	Synonymous	CCA	CCT	Pro	Pro	SAR0492	49240847	-	SAR0492	putative TatD related DNase	CAG39514.1
rs36804	546442	0.00166123	2.77957	C	T	0	72	0	24	Synonymous	GCT	GCC	Ala	Ala	SAR0506	49240861	-	SAR0506	putative tetrapyrrole (corrin/porphyrin) methylases	CAG39528.1
rs37089	554978	0.00166123	2.77957	T	A	5	0	0	23	Synonymous	ACT	ACA	Thr	Thr	folP	49240870	folP	SAR0515	dihydropteroate synthase	CAG39537.1
rs37090	554979	0.00166123	2.77957	G	T	0	0	23	5	Non-synonymous	GTG	TTG	Val	Leu	folP	49240870	folP	SAR0515	dihydropteroate synthase	CAG39537.1
rs37091	554981	0.00166123	2.77957	G	A	5	0	23	0	Synonymous	GTG	GTA	Val	Val	folP	49240870	folP	SAR0515	dihydropteroate synthase	CAG39537.1
rs37245	556813	0.00166123	2.77957	T	C	0	24	0	72	Intergenic	-	-			folK:lysS	49240872:49240873	folK:lysS	SAR0517:SAR0518	putative 2-amino-4-hydroxy-6-hydroxymethyldihydropteridine pyrophosphokinase:lysyl-tRNA synthetase	CAG39539.1:CAG39540.1
rs37256	557229	0.00166123	2.77957	T	A	23	0	0	70	Synonymous	ATA	ATT	Ile	Ile	lysS	49240873	lysS	SAR0518	lysyl-tRNA synthetase	CAG39540.1
rs37280	558000	0.00166123	2.77957	A	G	72	0	23	0	Synonymous	AAG	AAA	Lys	Lys	lysS	49240873	lysS	SAR0518	lysyl-tRNA synthetase	CAG39540.1
rs37418	567103	0.00166123	2.77957	C	T	0	70	0	16	Intergenic	-	-			SAR0520:SAR0521	49240875:49240876	-:-	SAR0520:SAR0521	putative insertion element protein:GntR family regulatory protein	CAG39542.1:CAG39543.1
rs37419	567107	0.00166123	2.77957	T	C	0	16	0	30	Intergenic	-	-			SAR0520:SAR0521	49240875:49240876	-:-	SAR0520:SAR0521	putative insertion element protein:GntR family regulatory protein	CAG39542.1:CAG39543.1
rs37421	567114	0.00166123	2.77957	C	T	0	16	0	5	Intergenic	-	-			SAR0520:SAR0521	49240875:49240876	-:-	SAR0520:SAR0521	putative insertion element protein:GntR family regulatory protein	CAG39542.1:CAG39543.1
rs37425	567229	0.00166123	2.77957	C	T	0	65	0	24	Intergenic	-	-			SAR0520:SAR0521	49240875:49240876	-:-	SAR0520:SAR0521	putative insertion element protein:GntR family regulatory protein	CAG39542.1:CAG39543.1
rs37427	567312	0.00166123	2.77957	A	G	35	0	24	0	Intergenic	-	-			SAR0520:SAR0521	49240875:49240876	-:-	SAR0520:SAR0521	putative insertion element protein:GntR family regulatory protein	CAG39542.1:CAG39543.1
rs37784	576143	0.00166123	2.77957	C	T	0	72	0	24	Synonymous	GAT	GAC	Asp	Asp	clpC	49240883	clpC	SAR0528	putative stress response-related Clp ATPase	CAG39550.1
rs37954	580341	0.00166123	2.77957	C	T	0	69	0	23	Synonymous	AAT	AAC	Asn	Asn	gltX	49240886	gltX	SAR0531	putative glutamyl-tRNA synthetase	CAG39553.1
rs37957	580368	0.00166123	2.77957	A	T	71	0	0	23	Synonymous	GTT	GTA	Val	Val	gltX	49240886	gltX	SAR0531	putative glutamyl-tRNA synthetase	CAG39553.1
rs38000	581586	0.00166123	2.77957	A	T	72	0	0	24	Intergenic	-	-			gltX:cysE	49240886:49240887	gltX:cysE	SAR0531:SAR0532	putative glutamyl-tRNA synthetase:serine acetyltransferase	CAG39553.1:CAG39554.1
rs38001	581597	0.00166123	2.77957	T	A	24	0	0	72	Intergenic	-	-			gltX:cysE	49240886:49240887	gltX:cysE	SAR0531:SAR0532	putative glutamyl-tRNA synthetase:serine acetyltransferase	CAG39553.1:CAG39554.1
rs38046	583111	0.00166123	2.77957	T	C	0	24	0	72	Synonymous	TTC	TTT	Phe	Phe	cysS	49240888	cysS	SAR0533	cysteinyl-tRNA synthetase	CAG39555.1
rs38052	583226	0.00166123	2.77957	C	T	0	72	0	24	Synonymous	TTA	CTA	Leu	Leu	cysS	49240888	cysS	SAR0533	cysteinyl-tRNA synthetase	CAG39555.1
rs38081	584033	0.00166123	2.77957	C	T	0	72	0	24	Synonymous	AAT	AAC	Asn	Asn	SAR0534	49240889	-	SAR0534	conserved hypothetical protein	CAG39556.1
rs38084	584133	0.00166123	2.77957	A	G	72	0	24	0	Non-synonymous	GAA	AAA	Glu	Lys	SAR0534	49240889	-	SAR0534	conserved hypothetical protein	CAG39556.1
rs38086	584259	0.00166123	2.77957	T	A	24	0	0	72	Synonymous	GGA	GGT	Gly	Gly	yacO	49240890	yacO	SAR0535	SpoU rRNA Methylase family protein	CAG39557.1
rs38646	603852	0.00166123	2.77957	T	C	0	6	0	18	Non-synonymous	AAA	GAA	Lys	Glu	SAR0554	49240908	-	SAR0554	putative peptidase	CAG39575.1
rs38647	603856	0.00166123	2.77957	G	A	12	0	18	0	Synonymous	GAC	GAT	Asp	Asp	SAR0554	49240908	-	SAR0554	putative peptidase	CAG39575.1
rs38649	603862	0.00166123	2.77957	T	A	11	0	0	24	Synonymous	ACA	ACT	Thr	Thr	SAR0554	49240908	-	SAR0554	putative peptidase	CAG39575.1
rs38687	604447	0.00166123	2.77957	G	A	18	0	72	0	Synonymous	GGT	GGC	Gly	Gly	SAR0554	49240908	-	SAR0554	putative peptidase	CAG39575.1
rs38702	604627	0.00166123	2.77957	G	A	24	0	72	0	Synonymous	TTT	TTC	Phe	Phe	SAR0554	49240908	-	SAR0554	putative peptidase	CAG39575.1
rs38730	605525	0.00166123	2.77957	A	T	72	0	0	24	Synonymous	ATT	ATA	Ile	Ile	kbl	49240909	kbl	SAR0555	putative 2-amino-3-ketobutyrate coenzyme A ligase	CAG39576.1
rs38737	605660	0.00166123	2.77957	A	C	72	24	0	0	Synonymous	ATC	ATA	Ile	Ile	kbl	49240909	kbl	SAR0555	putative 2-amino-3-ketobutyrate coenzyme A ligase	CAG39576.1
rs38752	605885	0.00166123	2.77957	A	G	72	0	24	0	Synonymous	GTG	GTA	Val	Val	kbl	49240909	kbl	SAR0555	putative 2-amino-3-ketobutyrate coenzyme A ligase	CAG39576.1
rs39040	610308	0.00166123	2.77957	G	A	24	0	71	0	Intergenic	-	-			SAR0558:SAR0559	49240912:49240913	-:-	SAR0558:SAR0559	conserved hypothetical protein:putative aminotransferase	CAG39579.1:CAG39580.1
rs39041	610314	0.00166123	2.77957	T	A	24	0	0	71	Intergenic	-	-			SAR0558:SAR0559	49240912:49240913	-:-	SAR0558:SAR0559	conserved hypothetical protein:putative aminotransferase	CAG39579.1:CAG39580.1
rs39046	610353	0.00166123	2.77957	A	T	12	0	0	8	Intergenic	-	-			SAR0558:SAR0559	49240912:49240913	-:-	SAR0558:SAR0559	conserved hypothetical protein:putative aminotransferase	CAG39579.1:CAG39580.1
rs39047	610354	0.00166123	2.77957	G	C	0	11	20	0	Intergenic	-	-			SAR0558:SAR0559	49240912:49240913	-:-	SAR0558:SAR0559	conserved hypothetical protein:putative aminotransferase	CAG39579.1:CAG39580.1
rs39091	610761	0.00166123	2.77957	A	C	72	24	0	0	Synonymous	CGC	CGA	Arg	Arg	SAR0559	49240913	-	SAR0559	putative aminotransferase	CAG39580.1
rs39110	610887	0.00166123	2.77957	A	G	72	0	24	0	Synonymous	GCG	GCA	Ala	Ala	SAR0559	49240913	-	SAR0559	putative aminotransferase	CAG39580.1
rs39259	612500	0.00166123	2.77957	T	C	0	18	0	71	Intergenic	-	-			SAR0560:SAR0561	49240914:49240915	-:-	SAR0560:SAR0561	haloacid dehalogenase-like hydrolase:putative deoxyadenosine kinase protein	CAG39581.1:CAG39582.1
rs39260	612507	0.00166123	2.77957	T	A	18	0	0	71	Intergenic	-	-			SAR0560:SAR0561	49240914:49240915	-:-	SAR0560:SAR0561	haloacid dehalogenase-like hydrolase:putative deoxyadenosine kinase protein	CAG39581.1:CAG39582.1
rs39261	612508	0.00166123	2.77957	T	C	0	18	0	71	Intergenic	-	-			SAR0560:SAR0561	49240914:49240915	-:-	SAR0560:SAR0561	haloacid dehalogenase-like hydrolase:putative deoxyadenosine kinase protein	CAG39581.1:CAG39582.1
rs39262	612510	0.00166123	2.77957	G	A	18	0	71	0	Intergenic	-	-			SAR0560:SAR0561	49240914:49240915	-:-	SAR0560:SAR0561	haloacid dehalogenase-like hydrolase:putative deoxyadenosine kinase protein	CAG39581.1:CAG39582.1
rs39442	615843	0.00166123	2.77957	T	A	24	0	0	72	Synonymous	GCA	GCT	Ala	Ala	SAR0565	49240919	-	SAR0565	conserved hypothetical protein	CAG39586.1
rs39500	616291	0.00166123	2.77957	T	C	0	17	0	20	Intergenic	-	-			SAR0565:sdrC	49240919:49240920	-:sdrC	SAR0565:SAR0566	conserved hypothetical protein:putative surface anchored protein	CAG39586.1:CAG39587.1
rs39504	616326	0.00166123	2.77957	G	A	24	0	68	0	Intergenic	-	-			SAR0565:sdrC	49240919:49240920	-:sdrC	SAR0565:SAR0566	conserved hypothetical protein:putative surface anchored protein	CAG39586.1:CAG39587.1
rs39505	616327	0.00166123	2.77957	T	C	0	24	0	67	Intergenic	-	-			SAR0565:sdrC	49240919:49240920	-:sdrC	SAR0565:SAR0566	conserved hypothetical protein:putative surface anchored protein	CAG39586.1:CAG39587.1
rs39509	616340	0.00166123	2.77957	T	C	0	24	0	69	Intergenic	-	-			SAR0565:sdrC	49240919:49240920	-:sdrC	SAR0565:SAR0566	conserved hypothetical protein:putative surface anchored protein	CAG39586.1:CAG39587.1
rs39512	616346	0.00166123	2.77957	T	G	0	0	24	65	Intergenic	-	-			SAR0565:sdrC	49240919:49240920	-:sdrC	SAR0565:SAR0566	conserved hypothetical protein:putative surface anchored protein	CAG39586.1:CAG39587.1
rs39513	616348	0.00166123	2.77957	A	G	64	0	24	0	Intergenic	-	-			SAR0565:sdrC	49240919:49240920	-:sdrC	SAR0565:SAR0566	conserved hypothetical protein:putative surface anchored protein	CAG39586.1:CAG39587.1
rs39516	616354	0.00166123	2.77957	C	A	24	69	0	0	Intergenic	-	-			SAR0565:sdrC	49240919:49240920	-:sdrC	SAR0565:SAR0566	conserved hypothetical protein:putative surface anchored protein	CAG39586.1:CAG39587.1
rs39517	616363	0.00166123	2.77957	T	G	0	0	24	69	Intergenic	-	-			SAR0565:sdrC	49240919:49240920	-:sdrC	SAR0565:SAR0566	conserved hypothetical protein:putative surface anchored protein	CAG39586.1:CAG39587.1
rs39753	617812	0.00166123	2.77957	T	A	12	0	0	52	Synonymous	ACA	ACT	Thr	Thr	sdrC	49240920	sdrC	SAR0566	putative surface anchored protein	CAG39587.1
rs39755	617827	0.00166123	2.77957	T	C	0	12	0	52	Synonymous	TAC	TAT	Tyr	Tyr	sdrC	49240920	sdrC	SAR0566	putative surface anchored protein	CAG39587.1
rs39925	619108	0.00166123	2.77957	A	T	38	0	0	17	Synonymous	GGT	GGA	Gly	Gly	sdrC	49240920	sdrC	SAR0566	putative surface anchored protein	CAG39587.1
rs39926	619123	0.00166123	2.77957	C	T	0	62	0	13	Synonymous	TTT	TTC	Phe	Phe	sdrC	49240920	sdrC	SAR0566	putative surface anchored protein	CAG39587.1
rs39929	619152	0.00166123	2.77957	A	T	30	0	0	11	Intergenic	-	-			sdrC:bbp	49240920:49240921	sdrC:bbp	SAR0566:SAR0567	putative surface anchored protein:bone sialoprotein-binding protein	CAG39587.1:CAG39588.1
rs39931	619155	0.00166123	2.77957	A	C	21	11	0	0	Intergenic	-	-			sdrC:bbp	49240920:49240921	sdrC:bbp	SAR0566:SAR0567	putative surface anchored protein:bone sialoprotein-binding protein	CAG39587.1:CAG39588.1
rs39932	619161	0.00166123	2.77957	T	C	0	12	0	25	Intergenic	-	-			sdrC:bbp	49240920:49240921	sdrC:bbp	SAR0566:SAR0567	putative surface anchored protein:bone sialoprotein-binding protein	CAG39587.1:CAG39588.1
rs39933	619162	0.00166123	2.77957	T	A	14	0	0	26	Intergenic	-	-			sdrC:bbp	49240920:49240921	sdrC:bbp	SAR0566:SAR0567	putative surface anchored protein:bone sialoprotein-binding protein	CAG39587.1:CAG39588.1
rs40295	621967	0.00166123	2.77957	C	T	0	15	0	11	Synonymous	GTT	GTC	Val	Val	bbp	49240921	bbp	SAR0567	bone sialoprotein-binding protein	CAG39588.1
rs40584	624878	0.00166123	2.77957	T	A	24	0	0	72	Synonymous	GGT	GGA	Gly	Gly	SAR0569	49240923	-	SAR0569	putative glycosyl transferase	CAG39590.1
rs41093	632472	0.00166123	2.77957	G	T	0	0	62	24	Non-synonymous	TTA	GTA	Leu	Val	proP	49240931	proP	SAR0577	putative proline/betaine transporter	CAG39598.1
rs41094	632475	0.00166123	2.77957	T	C	0	24	0	63	Non-synonymous	CTC	TTC	Leu	Phe	proP	49240931	proP	SAR0577	putative proline/betaine transporter	CAG39598.1
rs41095	632477	0.00166123	2.77957	A	C	61	24	0	0	Synonymous	CTC	CTA	Leu	Leu	proP	49240931	proP	SAR0577	putative proline/betaine transporter	CAG39598.1
rs41097	632486	0.00166123	2.77957	T	C	0	24	0	72	Synonymous	TTC	TTT	Phe	Phe	proP	49240931	proP	SAR0577	putative proline/betaine transporter	CAG39598.1
rs41098	632492	0.00166123	2.77957	A	T	72	0	0	24	Synonymous	ACT	ACA	Thr	Thr	proP	49240931	proP	SAR0577	putative proline/betaine transporter	CAG39598.1
rs41171	633425	0.00166123	2.77957	A	G	18	0	8	0	Intergenic	-	-			proP:SAR0578	49240931:49240932	proP:-	SAR0577:SAR0578	putative proline/betaine transporter:putative membrane protein	CAG39598.1:CAG39599.1
rs41172	633426	0.00166123	2.77957	G	A	8	0	18	0	Intergenic	-	-			proP:SAR0578	49240931:49240932	proP:-	SAR0577:SAR0578	putative proline/betaine transporter:putative membrane protein	CAG39598.1:CAG39599.1
rs42612	656654	0.00166123	2.77957	C	T	0	16	0	12	Synonymous	TTA	CTA	Leu	Leu	SAR0607	49240958	-	SAR0607	putative membrane protein	CAG39626.1
rs42618	656929	0.00166123	2.77957	T	G	0	0	12	16	Intergenic	-	-			SAR0607:SAR0608	49240958:49240959	-:-	SAR0607:SAR0608	putative membrane protein:aldo/keto reductase family protein	CAG39626.1:CAG39627.1
rs42622	656972	0.00166123	2.77957	T	C	0	12	0	15	Intergenic	-	-			SAR0607:SAR0608	49240958:49240959	-:-	SAR0607:SAR0608	putative membrane protein:aldo/keto reductase family protein	CAG39626.1:CAG39627.1
rs42626	657033	0.00166123	2.77957	A	G	16	0	12	0	Intergenic	-	-			SAR0607:SAR0608	49240958:49240959	-:-	SAR0607:SAR0608	putative membrane protein:aldo/keto reductase family protein	CAG39626.1:CAG39627.1
rs43125	665730	0.00166123	2.77957	T	A	16	0	0	23	Intergenic	-	-			argS:SAR0617	49240966:49240967	argS:-	SAR0615:SAR0617	putative arginyl-tRNA synthetase:putative DNA repair protein	CAG39634.1:CAG39635.1
rs43366	669530	0.00166123	2.77957	A	T	72	0	0	24	Non-synonymous	ATT	AAT	Ile	Asn	SAR0620	49240970	-	SAR0620	haloacid dehalogenase-like hydrolase	CAG39638.1
rs43441	671584	0.00166123	2.77957	T	C	0	24	0	71	Synonymous	CTG	TTG	Leu	Leu	SAR0623	49240973	-	SAR0623	putative membrane protein	CAG39641.1
rs43451	671754	0.00166123	2.77957	C	A	24	72	0	0	Synonymous	GTA	GTC	Val	Val	SAR0623	49240973	-	SAR0623	putative membrane protein	CAG39641.1
rs43453	671789	0.00166123	2.77957	T	C	0	24	0	72	Non-synonymous	ACT	ATT	Thr	Ile	SAR0623	49240973	-	SAR0623	putative membrane protein	CAG39641.1
rs43463	671994	0.00166123	2.77957	T	C	0	24	0	71	Intergenic	-	-			SAR0623:SAR0624	49240973:49240974	-:-	SAR0623:SAR0624	putative membrane protein:putative esterase	CAG39641.1:CAG39642.1
rs43485	672708	0.00166123	2.77957	G	A	24	0	72	0	Synonymous	TTA	TTG	Leu	Leu	SAR0624	49240974	-	SAR0624	putative esterase	CAG39642.1
rs43722	675236	0.00166123	2.77957	C	T	0	71	0	24	Synonymous	TCA	TCG	Ser	Ser	SAR0626	49240976	-	SAR0626	putative membrane protein	CAG39644.1
rs43766	675602	0.00166123	2.77957	T	A	24	0	0	71	Synonymous	TCT	TCA	Ser	Ser	SAR0627	49240977	-	SAR0627	hypothetical protein	CAG39645.1
rs43767	675610	0.00166123	2.77957	T	A	24	0	0	71	Non-synonymous	TTA	ATA	Leu	Ile	SAR0627	49240977	-	SAR0627	hypothetical protein	CAG39645.1
rs43778	675709	0.00166123	2.77957	G	A	24	0	71	0	Synonymous	TTA	CTA	Leu	Leu	SAR0627	49240977	-	SAR0627	hypothetical protein	CAG39645.1
rs43800	675888	0.00166123	2.77957	C	T	0	72	0	24	Synonymous	AAA	AAG	Lys	Lys	SAR0628	49240978	-	SAR0628	hypothetical protein	CAG39646.1
rs43905	676605	0.00166123	2.77957	T	A	24	0	0	72	Synonymous	TCA	TCT	Ser	Ser	SAR0629	49240979	-	SAR0629	phage integrase family protein	CAG39647.1
rs43906	676611	0.00166123	2.77957	T	A	23	0	0	72	Synonymous	ATA	ATT	Ile	Ile	SAR0629	49240979	-	SAR0629	phage integrase family protein	CAG39647.1
rs43907	676618	0.00166123	2.77957	C	T	0	72	0	24	Synonymous	TTG	CTG	Leu	Leu	SAR0629	49240979	-	SAR0629	phage integrase family protein	CAG39647.1
rs43908	676620	0.00166123	2.77957	A	G	72	0	24	0	Synonymous	TTG	TTA	Leu	Leu	SAR0629	49240979	-	SAR0629	phage integrase family protein	CAG39647.1
rs44065	677736	0.00166123	2.77957	A	T	72	0	0	24	Synonymous	CTT	CTA	Leu	Leu	SAR0630	49240980	-	SAR0630	putative NADH-Ubiquinone/plastoquinone (complex I) oxidoreductase protein	CAG39648.1
rs44066	677751	0.00166123	2.77957	C	T	0	72	0	24	Synonymous	ATT	ATC	Ile	Ile	SAR0630	49240980	-	SAR0630	putative NADH-Ubiquinone/plastoquinone (complex I) oxidoreductase protein	CAG39648.1
rs44067	677754	0.00166123	2.77957	T	C	0	24	0	72	Synonymous	TTC	TTT	Phe	Phe	SAR0630	49240980	-	SAR0630	putative NADH-Ubiquinone/plastoquinone (complex I) oxidoreductase protein	CAG39648.1
rs44068	677757	0.00166123	2.77957	A	G	72	0	24	0	Synonymous	AAG	AAA	Lys	Lys	SAR0630	49240980	-	SAR0630	putative NADH-Ubiquinone/plastoquinone (complex I) oxidoreductase protein	CAG39648.1
rs44071	677775	0.00166123	2.77957	A	T	72	0	0	24	Synonymous	GGT	GGA	Gly	Gly	SAR0630	49240980	-	SAR0630	putative NADH-Ubiquinone/plastoquinone (complex I) oxidoreductase protein	CAG39648.1
rs44073	677781	0.00166123	2.77957	T	G	0	0	24	72	Synonymous	GGG	GGT	Gly	Gly	SAR0630	49240980	-	SAR0630	putative NADH-Ubiquinone/plastoquinone (complex I) oxidoreductase protein	CAG39648.1
rs44077	677829	0.00166123	2.77957	A	C	72	24	0	0	Synonymous	GGC	GGA	Gly	Gly	SAR0630	49240980	-	SAR0630	putative NADH-Ubiquinone/plastoquinone (complex I) oxidoreductase protein	CAG39648.1
rs44080	677839	0.00166123	2.77957	C	T	0	72	0	24	Synonymous	TTA	CTA	Leu	Leu	SAR0630	49240980	-	SAR0630	putative NADH-Ubiquinone/plastoquinone (complex I) oxidoreductase protein	CAG39648.1
rs44081	677847	0.00166123	2.77957	T	A	24	0	0	72	Synonymous	CCA	CCT	Pro	Pro	SAR0630	49240980	-	SAR0630	putative NADH-Ubiquinone/plastoquinone (complex I) oxidoreductase protein	CAG39648.1
rs44135	678402	0.00166123	2.77957	T	C	0	24	0	72	Synonymous	TAC	TAT	Tyr	Tyr	SAR0630	49240980	-	SAR0630	putative NADH-Ubiquinone/plastoquinone (complex I) oxidoreductase protein	CAG39648.1
rs44136	678405	0.00166123	2.77957	G	A	24	0	72	0	Synonymous	GAA	GAG	Glu	Glu	SAR0630	49240980	-	SAR0630	putative NADH-Ubiquinone/plastoquinone (complex I) oxidoreductase protein	CAG39648.1
rs44138	678411	0.00166123	2.77957	A	T	72	0	0	24	Synonymous	GTT	GTA	Val	Val	SAR0630	49240980	-	SAR0630	putative NADH-Ubiquinone/plastoquinone (complex I) oxidoreductase protein	CAG39648.1
rs44139	678414	0.00166123	2.77957	T	C	0	24	0	72	Synonymous	TAC	TAT	Tyr	Tyr	SAR0630	49240980	-	SAR0630	putative NADH-Ubiquinone/plastoquinone (complex I) oxidoreductase protein	CAG39648.1
rs44141	678420	0.00166123	2.77957	T	A	24	0	0	72	Non-synonymous	CAA	CAT	Gln	His	SAR0630	49240980	-	SAR0630	putative NADH-Ubiquinone/plastoquinone (complex I) oxidoreductase protein	CAG39648.1
rs44175	678693	0.00166123	2.77957	C	T	0	72	0	24	Synonymous	ACT	ACC	Thr	Thr	SAR0630	49240980	-	SAR0630	putative NADH-Ubiquinone/plastoquinone (complex I) oxidoreductase protein	CAG39648.1
rs44176	678717	0.00166123	2.77957	C	A	24	72	0	0	Synonymous	GCA	GCC	Ala	Ala	SAR0630	49240980	-	SAR0630	putative NADH-Ubiquinone/plastoquinone (complex I) oxidoreductase protein	CAG39648.1
rs44178	678735	0.00166123	2.77957	T	A	24	0	0	72	Synonymous	ACA	ACT	Thr	Thr	SAR0630	49240980	-	SAR0630	putative NADH-Ubiquinone/plastoquinone (complex I) oxidoreductase protein	CAG39648.1
rs44179	678738	0.00166123	2.77957	G	A	24	0	72	0	Synonymous	CAA	CAG	Gln	Gln	SAR0630	49240980	-	SAR0630	putative NADH-Ubiquinone/plastoquinone (complex I) oxidoreductase protein	CAG39648.1
rs44180	678741	0.00166123	2.77957	A	T	72	0	0	24	Synonymous	CTT	CTA	Leu	Leu	SAR0630	49240980	-	SAR0630	putative NADH-Ubiquinone/plastoquinone (complex I) oxidoreductase protein	CAG39648.1
rs44182	678756	0.00166123	2.77957	A	T	72	0	0	24	Synonymous	ATT	ATA	Ile	Ile	SAR0630	49240980	-	SAR0630	putative NADH-Ubiquinone/plastoquinone (complex I) oxidoreductase protein	CAG39648.1
rs44184	678765	0.00166123	2.77957	A	T	72	0	0	24	Synonymous	ATT	ATA	Ile	Ile	SAR0630	49240980	-	SAR0630	putative NADH-Ubiquinone/plastoquinone (complex I) oxidoreductase protein	CAG39648.1
rs44185	678766	0.00166123	2.77957	C	T	0	72	0	24	Synonymous	TTA	CTA	Leu	Leu	SAR0630	49240980	-	SAR0630	putative NADH-Ubiquinone/plastoquinone (complex I) oxidoreductase protein	CAG39648.1
rs44187	678780	0.00166123	2.77957	T	C	0	24	0	72	Synonymous	AGC	AGT	Ser	Ser	SAR0630	49240980	-	SAR0630	putative NADH-Ubiquinone/plastoquinone (complex I) oxidoreductase protein	CAG39648.1
rs44188	678795	0.00166123	2.77957	A	C	72	24	0	0	Synonymous	CCC	CCA	Pro	Pro	SAR0630	49240980	-	SAR0630	putative NADH-Ubiquinone/plastoquinone (complex I) oxidoreductase protein	CAG39648.1
rs44190	678807	0.00166123	2.77957	A	G	72	0	24	0	Synonymous	AGG	AGA	Arg	Arg	SAR0630	49240980	-	SAR0630	putative NADH-Ubiquinone/plastoquinone (complex I) oxidoreductase protein	CAG39648.1
rs44191	678813	0.00166123	2.77957	C	A	24	72	0	0	Non-synonymous	AAA	AAC	Lys	Asn	SAR0630	49240980	-	SAR0630	putative NADH-Ubiquinone/plastoquinone (complex I) oxidoreductase protein	CAG39648.1
rs44192	678815	0.00166123	2.77957	C	T	0	72	0	24	Non-synonymous	GTT	GCT	Val	Ala	SAR0630	49240980	-	SAR0630	putative NADH-Ubiquinone/plastoquinone (complex I) oxidoreductase protein	CAG39648.1
rs44193	678819	0.00166123	2.77957	C	T	0	72	0	24	Synonymous	AAT	AAC	Asn	Asn	SAR0630	49240980	-	SAR0630	putative NADH-Ubiquinone/plastoquinone (complex I) oxidoreductase protein	CAG39648.1
rs44194	678826	0.00166123	2.77957	A	C	72	24	0	0	Synonymous	CGA	AGA	Arg	Arg	SAR0630	49240980	-	SAR0630	putative NADH-Ubiquinone/plastoquinone (complex I) oxidoreductase protein	CAG39648.1
rs44195	678846	0.00166123	2.77957	T	A	24	0	0	72	Synonymous	TCA	TCT	Ser	Ser	SAR0630	49240980	-	SAR0630	putative NADH-Ubiquinone/plastoquinone (complex I) oxidoreductase protein	CAG39648.1
rs44197	678855	0.00166123	2.77957	C	T	0	37	0	24	Synonymous	CTT	CTC	Leu	Leu	SAR0630	49240980	-	SAR0630	putative NADH-Ubiquinone/plastoquinone (complex I) oxidoreductase protein	CAG39648.1
rs44198	678856	0.00166123	2.77957	T	A	24	0	0	48	Non-synonymous	ATG	TTG	Met	Leu	SAR0630	49240980	-	SAR0630	putative NADH-Ubiquinone/plastoquinone (complex I) oxidoreductase protein	CAG39648.1
rs44200	678867	0.00166123	2.77957	T	G	0	0	24	72	Synonymous	CTG	CTT	Leu	Leu	SAR0630	49240980	-	SAR0630	putative NADH-Ubiquinone/plastoquinone (complex I) oxidoreductase protein	CAG39648.1
rs44201	678876	0.00166123	2.77957	A	G	72	0	24	0	Synonymous	GTG	GTA	Val	Val	SAR0630	49240980	-	SAR0630	putative NADH-Ubiquinone/plastoquinone (complex I) oxidoreductase protein	CAG39648.1
rs44202	678880	0.00166123	2.77957	T	C	0	24	0	25	Non-synonymous	CTT	TTT	Leu	Phe	SAR0630	49240980	-	SAR0630	putative NADH-Ubiquinone/plastoquinone (complex I) oxidoreductase protein	CAG39648.1
rs44203	678882	0.00166123	2.77957	T	A	11	0	0	24	Synonymous	CTT	CTA	Leu	Leu	SAR0630	49240980	-	SAR0630	putative NADH-Ubiquinone/plastoquinone (complex I) oxidoreductase protein	CAG39648.1
rs44204	678888	0.00166123	2.77957	T	C	0	24	0	25	Synonymous	TTC	TTT	Phe	Phe	SAR0630	49240980	-	SAR0630	putative NADH-Ubiquinone/plastoquinone (complex I) oxidoreductase protein	CAG39648.1
rs44205	678891	0.00166123	2.77957	C	T	0	24	0	22	Synonymous	ATC	ATT	Ile	Ile	SAR0630	49240980	-	SAR0630	putative NADH-Ubiquinone/plastoquinone (complex I) oxidoreductase protein	CAG39648.1
rs44206	678892	0.00166123	2.77957	G	A	22	0	24	0	Non-synonymous	GCG	ACG	Ala	Thr	SAR0630	49240980	-	SAR0630	putative NADH-Ubiquinone/plastoquinone (complex I) oxidoreductase protein	CAG39648.1
rs44207	678894	0.00166123	2.77957	G	A	19	0	24	0	Synonymous	GCG	GCA	Ala	Ala	SAR0630	49240980	-	SAR0630	putative NADH-Ubiquinone/plastoquinone (complex I) oxidoreductase protein	CAG39648.1
rs44208	678901	0.00166123	2.77957	A	G	72	0	24	0	Non-synonymous	GCA	ACA	Ala	Thr	SAR0630	49240980	-	SAR0630	putative NADH-Ubiquinone/plastoquinone (complex I) oxidoreductase protein	CAG39648.1
rs44209	678909	0.00166123	2.77957	A	T	24	0	0	10	Synonymous	GGA	GGT	Gly	Gly	SAR0630	49240980	-	SAR0630	putative NADH-Ubiquinone/plastoquinone (complex I) oxidoreductase protein	CAG39648.1
rs44210	678912	0.00166123	2.77957	G	A	7	0	24	0	Synonymous	TTG	TTA	Leu	Leu	SAR0630	49240980	-	SAR0630	putative NADH-Ubiquinone/plastoquinone (complex I) oxidoreductase protein	CAG39648.1
rs44211	678913	0.00166123	2.77957	G	T	0	0	24	7	Non-synonymous	GCA	TCA	Ala	Ser	SAR0630	49240980	-	SAR0630	putative NADH-Ubiquinone/plastoquinone (complex I) oxidoreductase protein	CAG39648.1
rs44216	678934	0.00166123	2.77957	T	C	0	24	0	60	Non-synonymous	CTT	TTT	Leu	Phe	SAR0630	49240980	-	SAR0630	putative NADH-Ubiquinone/plastoquinone (complex I) oxidoreductase protein	CAG39648.1
rs44217	678936	0.00166123	2.77957	A	T	60	0	0	24	Synonymous	CTT	CTA	Leu	Leu	SAR0630	49240980	-	SAR0630	putative NADH-Ubiquinone/plastoquinone (complex I) oxidoreductase protein	CAG39648.1
rs44218	678938	0.00166123	2.77957	A	G	60	0	24	0	Non-synonymous	AGA	AAA	Arg	Lys	SAR0630	49240980	-	SAR0630	putative NADH-Ubiquinone/plastoquinone (complex I) oxidoreductase protein	CAG39648.1
rs44219	678942	0.00166123	2.77957	T	G	0	0	24	72	Synonymous	GCG	GCT	Ala	Ala	SAR0630	49240980	-	SAR0630	putative NADH-Ubiquinone/plastoquinone (complex I) oxidoreductase protein	CAG39648.1
rs44220	678945	0.00166123	2.77957	C	T	0	72	0	24	Synonymous	GAT	GAC	Asp	Asp	SAR0630	49240980	-	SAR0630	putative NADH-Ubiquinone/plastoquinone (complex I) oxidoreductase protein	CAG39648.1
rs44221	678949	0.00166123	2.77957	C	T	0	72	0	24	Synonymous	TTA	CTA	Leu	Leu	SAR0630	49240980	-	SAR0630	putative NADH-Ubiquinone/plastoquinone (complex I) oxidoreductase protein	CAG39648.1
rs44223	678960	0.00166123	2.77957	T	C	0	24	0	72	Synonymous	GGC	GGT	Gly	Gly	SAR0630	49240980	-	SAR0630	putative NADH-Ubiquinone/plastoquinone (complex I) oxidoreductase protein	CAG39648.1
rs44224	678966	0.00166123	2.77957	T	C	0	24	0	72	Synonymous	AAC	AAT	Asn	Asn	SAR0630	49240980	-	SAR0630	putative NADH-Ubiquinone/plastoquinone (complex I) oxidoreductase protein	CAG39648.1
rs44225	678972	0.00166123	2.77957	A	G	72	0	24	0	Synonymous	GTG	GTA	Val	Val	SAR0630	49240980	-	SAR0630	putative NADH-Ubiquinone/plastoquinone (complex I) oxidoreductase protein	CAG39648.1
rs44227	678982	0.00166123	2.77957	C	T	0	72	0	24	Synonymous	TTA	CTA	Leu	Leu	SAR0630	49240980	-	SAR0630	putative NADH-Ubiquinone/plastoquinone (complex I) oxidoreductase protein	CAG39648.1
rs44228	678984	0.00166123	2.77957	T	A	24	0	0	72	Non-synonymous	TTA	TTT	Leu	Phe	SAR0630	49240980	-	SAR0630	putative NADH-Ubiquinone/plastoquinone (complex I) oxidoreductase protein	CAG39648.1
rs44229	678987	0.00166123	2.77957	T	A	24	0	0	72	Synonymous	GGA	GGT	Gly	Gly	SAR0630	49240980	-	SAR0630	putative NADH-Ubiquinone/plastoquinone (complex I) oxidoreductase protein	CAG39648.1
rs44230	679011	0.00166123	2.77957	A	G	72	0	24	0	Synonymous	TTG	TTA	Leu	Leu	SAR0630	49240980	-	SAR0630	putative NADH-Ubiquinone/plastoquinone (complex I) oxidoreductase protein	CAG39648.1
rs44231	679020	0.00166123	2.77957	A	T	72	0	0	24	Synonymous	GGT	GGA	Gly	Gly	SAR0630	49240980	-	SAR0630	putative NADH-Ubiquinone/plastoquinone (complex I) oxidoreductase protein	CAG39648.1
rs44232	679026	0.00166123	2.77957	G	A	24	0	72	0	Synonymous	GTA	GTG	Val	Val	SAR0630	49240980	-	SAR0630	putative NADH-Ubiquinone/plastoquinone (complex I) oxidoreductase protein	CAG39648.1
rs44233	679041	0.00166123	2.77957	G	A	24	0	72	0	Synonymous	GGA	GGG	Gly	Gly	SAR0630	49240980	-	SAR0630	putative NADH-Ubiquinone/plastoquinone (complex I) oxidoreductase protein	CAG39648.1
rs44234	679042	0.00166123	2.77957	C	T	0	72	0	24	Synonymous	TTA	CTA	Leu	Leu	SAR0630	49240980	-	SAR0630	putative NADH-Ubiquinone/plastoquinone (complex I) oxidoreductase protein	CAG39648.1
rs44237	679075	0.00166123	2.77957	C	A	24	72	0	0	Synonymous	AGG	CGG	Arg	Arg	SAR0630	49240980	-	SAR0630	putative NADH-Ubiquinone/plastoquinone (complex I) oxidoreductase protein	CAG39648.1
rs44238	679108	0.00166123	2.77957	G	T	0	0	72	24	Synonymous	GTT	GTG	Val	Val	SAR0631	49240981	-	SAR0631	putative membrane protein	CAG39649.1
rs44240	679129	0.00166123	2.77957	T	C	0	24	0	72	Synonymous	CTC	CTT	Leu	Leu	SAR0631	49240981	-	SAR0631	putative membrane protein	CAG39649.1
rs44242	679162	0.00166123	2.77957	T	C	0	24	0	72	Synonymous	TAC	TAT	Tyr	Tyr	SAR0631	49240981	-	SAR0631	putative membrane protein	CAG39649.1
rs44243	679174	0.00166123	2.77957	A	T	72	0	0	24	Synonymous	GCT	GCA	Ala	Ala	SAR0631	49240981	-	SAR0631	putative membrane protein	CAG39649.1
rs44246	679186	0.00166123	2.77957	T	C	0	24	0	72	Synonymous	AAC	AAT	Asn	Asn	SAR0631	49240981	-	SAR0631	putative membrane protein	CAG39649.1
rs44247	679189	0.00166123	2.77957	T	A	24	0	0	72	Synonymous	CCA	CCT	Pro	Pro	SAR0631	49240981	-	SAR0631	putative membrane protein	CAG39649.1
rs44249	679204	0.00166123	2.77957	T	A	24	0	0	72	Synonymous	ATA	ATT	Ile	Ile	SAR0631	49240981	-	SAR0631	putative membrane protein	CAG39649.1
rs44250	679225	0.00166123	2.77957	A	C	72	24	0	0	Synonymous	TCC	TCA	Ser	Ser	SAR0631	49240981	-	SAR0631	putative membrane protein	CAG39649.1
rs44251	679246	0.00166123	2.77957	G	A	24	0	72	0	Synonymous	CTA	CTG	Leu	Leu	SAR0631	49240981	-	SAR0631	putative membrane protein	CAG39649.1
rs44254	679264	0.00166123	2.77957	G	A	24	0	72	0	Synonymous	GAA	GAG	Glu	Glu	SAR0631	49240981	-	SAR0631	putative membrane protein	CAG39649.1
rs44255	679267	0.00166123	2.77957	T	A	24	0	0	72	Synonymous	GTA	GTT	Val	Val	SAR0631	49240981	-	SAR0631	putative membrane protein	CAG39649.1
rs44256	679276	0.00166123	2.77957	T	C	0	24	0	72	Synonymous	AGC	AGT	Ser	Ser	SAR0631	49240981	-	SAR0631	putative membrane protein	CAG39649.1
rs44257	679285	0.00166123	2.77957	T	A	24	0	0	72	Synonymous	ATA	ATT	Ile	Ile	SAR0631	49240981	-	SAR0631	putative membrane protein	CAG39649.1
rs44258	679312	0.00166123	2.77957	A	T	71	0	0	24	Synonymous	GGT	GGA	Gly	Gly	SAR0631	49240981	-	SAR0631	putative membrane protein	CAG39649.1
rs44262	679318	0.00166123	2.77957	G	A	24	0	72	0	Synonymous	TTA	TTG	Leu	Leu	SAR0631	49240981	-	SAR0631	putative membrane protein	CAG39649.1
rs44263	679321	0.00166123	2.77957	A	T	72	0	0	24	Synonymous	GTT	GTA	Val	Val	SAR0631	49240981	-	SAR0631	putative membrane protein	CAG39649.1
rs44265	679342	0.00166123	2.77957	A	G	56	0	24	0	Non-synonymous	ATG	ATA	Met	Ile	SAR0631	49240981	-	SAR0631	putative membrane protein	CAG39649.1
rs44266	679345	0.00166123	2.77957	T	A	24	0	0	59	Synonymous	CCA	CCT	Pro	Pro	SAR0631	49240981	-	SAR0631	putative membrane protein	CAG39649.1
rs44267	679347	0.00166123	2.77957	T	C	0	24	0	57	Non-synonymous	ACA	ATA	Thr	Ile	SAR0631	49240981	-	SAR0631	putative membrane protein	CAG39649.1
rs44268	679348	0.00166123	2.77957	G	A	24	0	57	0	Synonymous	ACA	ACG	Thr	Thr	SAR0631	49240981	-	SAR0631	putative membrane protein	CAG39649.1
rs44270	679363	0.00166123	2.77957	A	T	72	0	0	24	Synonymous	CCT	CCA	Pro	Pro	SAR0631	49240981	-	SAR0631	putative membrane protein	CAG39649.1
rs44271	679372	0.00166123	2.77957	T	G	0	0	24	72	Synonymous	TCG	TCT	Ser	Ser	SAR0631	49240981	-	SAR0631	putative membrane protein	CAG39649.1
rs44272	679387	0.00166123	2.77957	T	A	24	0	0	70	Synonymous	ACA	ACT	Thr	Thr	SAR0631	49240981	-	SAR0631	putative membrane protein	CAG39649.1
rs44273	679389	0.00166123	2.77957	G	T	0	0	69	24	Non-synonymous	TTG	TGG	Leu	Trp	SAR0631	49240981	-	SAR0631	putative membrane protein	CAG39649.1
rs44275	679392	0.00166123	2.77957	T	C	0	24	0	69	Non-synonymous	ACA	ATA	Thr	Ile	SAR0631	49240981	-	SAR0631	putative membrane protein	CAG39649.1
rs44276	679396	0.00166123	2.77957	T	A	24	0	0	71	Synonymous	CTA	CTT	Leu	Leu	SAR0631	49240981	-	SAR0631	putative membrane protein	CAG39649.1
rs44278	679411	0.00166123	2.77957	A	C	72	24	0	0	Non-synonymous	CAC	CAA	His	Gln	SAR0631	49240981	-	SAR0631	putative membrane protein	CAG39649.1
rs44280	679422	0.00166123	2.77957	G	C	0	24	72	0	Non-synonymous	ACG	AGG	Thr	Arg	SAR0631	49240981	-	SAR0631	putative membrane protein	CAG39649.1
rs44281	679423	0.00166123	2.77957	T	G	0	0	24	72	Synonymous	ACG	ACT	Thr	Thr	SAR0631	49240981	-	SAR0631	putative membrane protein	CAG39649.1
rs44282	679435	0.00166123	2.77957	T	G	0	0	24	72	Synonymous	CTG	CTT	Leu	Leu	SAR0631	49240981	-	SAR0631	putative membrane protein	CAG39649.1
rs44283	679444	0.00166123	2.77957	A	G	72	0	24	0	Synonymous	TTG	TTA	Leu	Leu	SAR0631	49240981	-	SAR0631	putative membrane protein	CAG39649.1
rs44284	679447	0.00166123	2.77957	T	C	0	24	0	72	Synonymous	GGC	GGT	Gly	Gly	SAR0631	49240981	-	SAR0631	putative membrane protein	CAG39649.1
rs44286	679453	0.00166123	2.77957	A	G	72	0	24	0	Synonymous	TTG	TTA	Leu	Leu	SAR0631	49240981	-	SAR0631	putative membrane protein	CAG39649.1
rs44288	679459	0.00166123	2.77957	A	G	72	0	24	0	Synonymous	TCG	TCA	Ser	Ser	SAR0631	49240981	-	SAR0631	putative membrane protein	CAG39649.1
rs44289	679465	0.00166123	2.77957	T	C	0	24	0	72	Synonymous	GTC	GTT	Val	Val	SAR0631	49240981	-	SAR0631	putative membrane protein	CAG39649.1
rs44290	679468	0.00166123	2.77957	T	G	0	0	24	72	Synonymous	GGG	GGT	Gly	Gly	SAR0631	49240981	-	SAR0631	putative membrane protein	CAG39649.1
rs44292	679477	0.00166123	2.77957	C	A	24	72	0	0	Synonymous	GTA	GTC	Val	Val	SAR0631	49240981	-	SAR0631	putative membrane protein	CAG39649.1
rs44293	679480	0.00166123	2.77957	A	G	72	0	24	0	Synonymous	ACG	ACA	Thr	Thr	SAR0631	49240981	-	SAR0631	putative membrane protein	CAG39649.1
rs44294	679487	0.00166123	2.77957	T	C	0	24	0	72	Synonymous	CTG	TTG	Leu	Leu	SAR0631	49240981	-	SAR0631	putative membrane protein	CAG39649.1
rs44295	679492	0.00166123	2.77957	G	T	0	0	72	24	Synonymous	TCT	TCG	Ser	Ser	SAR0631	49240981	-	SAR0631	putative membrane protein	CAG39649.1
rs44298	679521	0.00166123	2.77957	A	T	72	0	0	24	Synonymous	ATT	ATA	Ile	Ile	SAR0632	49240982	-	SAR0632	putative membrane protein	CAG39650.1
rs44300	679557	0.00166123	2.77957	A	G	72	0	24	0	Synonymous	GGG	GGA	Gly	Gly	SAR0632	49240982	-	SAR0632	putative membrane protein	CAG39650.1
rs44301	679569	0.00166123	2.77957	T	A	24	0	0	71	Synonymous	ATA	ATT	Ile	Ile	SAR0632	49240982	-	SAR0632	putative membrane protein	CAG39650.1
rs44302	679575	0.00166123	2.77957	A	T	71	0	0	24	Synonymous	TCT	TCA	Ser	Ser	SAR0632	49240982	-	SAR0632	putative membrane protein	CAG39650.1
rs44303	679578	0.00166123	2.77957	C	A	24	71	0	0	Synonymous	ATA	ATC	Ile	Ile	SAR0632	49240982	-	SAR0632	putative membrane protein	CAG39650.1
rs44304	679596	0.00166123	2.77957	A	C	71	24	0	0	Synonymous	GTC	GTA	Val	Val	SAR0632	49240982	-	SAR0632	putative membrane protein	CAG39650.1
rs44305	679602	0.00166123	2.77957	A	T	71	0	0	24	Synonymous	GGT	GGA	Gly	Gly	SAR0632	49240982	-	SAR0632	putative membrane protein	CAG39650.1
rs44306	679611	0.00166123	2.77957	A	T	71	0	0	24	Synonymous	ATT	ATA	Ile	Ile	SAR0632	49240982	-	SAR0632	putative membrane protein	CAG39650.1
rs44307	679617	0.00166123	2.77957	T	A	24	0	0	71	Synonymous	ACA	ACT	Thr	Thr	SAR0632	49240982	-	SAR0632	putative membrane protein	CAG39650.1
rs44309	679629	0.00166123	2.77957	T	C	0	24	0	72	Synonymous	AAC	AAT	Asn	Asn	SAR0632	49240982	-	SAR0632	putative membrane protein	CAG39650.1
rs44310	679632	0.00166123	2.77957	C	T	0	72	0	24	Synonymous	CTT	CTC	Leu	Leu	SAR0632	49240982	-	SAR0632	putative membrane protein	CAG39650.1
rs44313	679650	0.00166123	2.77957	A	C	72	24	0	0	Synonymous	GGC	GGA	Gly	Gly	SAR0632	49240982	-	SAR0632	putative membrane protein	CAG39650.1
rs44314	679653	0.00166123	2.77957	G	T	0	0	72	24	Synonymous	ACT	ACG	Thr	Thr	SAR0632	49240982	-	SAR0632	putative membrane protein	CAG39650.1
rs44315	679656	0.00166123	2.77957	T	C	0	24	0	72	Synonymous	TAC	TAT	Tyr	Tyr	SAR0632	49240982	-	SAR0632	putative membrane protein	CAG39650.1
rs44316	679659	0.00166123	2.77957	T	C	0	24	0	72	Synonymous	GGC	GGT	Gly	Gly	SAR0632	49240982	-	SAR0632	putative membrane protein	CAG39650.1
rs44317	679664	0.00166123	2.77957	G	A	24	0	72	0	Non-synonymous	AAT	AGT	Asn	Ser	SAR0632	49240982	-	SAR0632	putative membrane protein	CAG39650.1
rs44318	679667	0.00166123	2.77957	G	A	24	0	72	0	Non-synonymous	AAA	AGA	Lys	Arg	SAR0632	49240982	-	SAR0632	putative membrane protein	CAG39650.1
rs44319	679677	0.00166123	2.77957	A	G	42	0	24	0	Synonymous	CCG	CCA	Pro	Pro	SAR0632	49240982	-	SAR0632	putative membrane protein	CAG39650.1
rs44321	679680	0.00166123	2.77957	A	G	41	0	24	0	Synonymous	CTG	CTA	Leu	Leu	SAR0632	49240982	-	SAR0632	putative membrane protein	CAG39650.1
rs44323	679686	0.00166123	2.77957	T	A	24	0	0	48	Synonymous	ACA	ACT	Thr	Thr	SAR0632	49240982	-	SAR0632	putative membrane protein	CAG39650.1
rs44324	679695	0.00166123	2.77957	C	T	0	72	0	24	Synonymous	AAT	AAC	Asn	Asn	SAR0632	49240982	-	SAR0632	putative membrane protein	CAG39650.1
rs44329	679719	0.00166123	2.77957	A	G	72	0	24	0	Synonymous	TTG	TTA	Leu	Leu	SAR0632	49240982	-	SAR0632	putative membrane protein	CAG39650.1
rs44331	679752	0.00166123	2.77957	G	T	0	0	72	24	Synonymous	GGT	GGG	Gly	Gly	SAR0632	49240982	-	SAR0632	putative membrane protein	CAG39650.1
rs44333	679779	0.00166123	2.77957	A	C	72	24	0	0	Synonymous	GTC	GTA	Val	Val	SAR0632	49240982	-	SAR0632	putative membrane protein	CAG39650.1
rs44334	679782	0.00166123	2.77957	T	C	0	24	0	72	Synonymous	CTC	CTT	Leu	Leu	SAR0632	49240982	-	SAR0632	putative membrane protein	CAG39650.1
rs44335	679806	0.00166123	2.77957	A	T	72	0	0	24	Synonymous	ACT	ACA	Thr	Thr	SAR0632	49240982	-	SAR0632	putative membrane protein	CAG39650.1
rs44336	679815	0.00166123	2.77957	T	C	0	24	0	72	Synonymous	GAC	GAT	Asp	Asp	SAR0632	49240982	-	SAR0632	putative membrane protein	CAG39650.1
rs44339	679828	0.00166123	2.77957	C	T	0	72	0	24	Synonymous	TTA	CTA	Leu	Leu	SAR0632	49240982	-	SAR0632	putative membrane protein	CAG39650.1
rs44354	680008	0.00166123	2.77957	C	T	0	72	0	24	Synonymous	CAT	CAC	His	His	SAR0633	49240983	-	SAR0633	putative NADH-Ubiquinone/plastoquinone (complex I) oxidoreductase protein	CAG39651.1
rs44355	680020	0.00166123	2.77957	G	A	24	0	72	0	Synonymous	ACA	ACG	Thr	Thr	SAR0633	49240983	-	SAR0633	putative NADH-Ubiquinone/plastoquinone (complex I) oxidoreductase protein	CAG39651.1
rs44356	680021	0.00166123	2.77957	C	T	0	72	0	24	Synonymous	TTG	CTG	Leu	Leu	SAR0633	49240983	-	SAR0633	putative NADH-Ubiquinone/plastoquinone (complex I) oxidoreductase protein	CAG39651.1
rs44357	680023	0.00166123	2.77957	A	G	63	0	24	0	Synonymous	TTG	TTA	Leu	Leu	SAR0633	49240983	-	SAR0633	putative NADH-Ubiquinone/plastoquinone (complex I) oxidoreductase protein	CAG39651.1
rs44358	680026	0.00166123	2.77957	C	T	0	72	0	24	Synonymous	GAT	GAC	Asp	Asp	SAR0633	49240983	-	SAR0633	putative NADH-Ubiquinone/plastoquinone (complex I) oxidoreductase protein	CAG39651.1
rs44359	680032	0.00166123	2.77957	A	T	72	0	0	24	Synonymous	GGT	GGA	Gly	Gly	SAR0633	49240983	-	SAR0633	putative NADH-Ubiquinone/plastoquinone (complex I) oxidoreductase protein	CAG39651.1
rs44360	680035	0.00166123	2.77957	A	T	72	0	0	24	Synonymous	GGT	GGA	Gly	Gly	SAR0633	49240983	-	SAR0633	putative NADH-Ubiquinone/plastoquinone (complex I) oxidoreductase protein	CAG39651.1
rs44361	680039	0.00166123	2.77957	T	A	24	0	0	72	Non-synonymous	ACT	TCT	Thr	Ser	SAR0633	49240983	-	SAR0633	putative NADH-Ubiquinone/plastoquinone (complex I) oxidoreductase protein	CAG39651.1
rs44362	680041	0.00166123	2.77957	A	T	72	0	0	24	Synonymous	ACT	ACA	Thr	Thr	SAR0633	49240983	-	SAR0633	putative NADH-Ubiquinone/plastoquinone (complex I) oxidoreductase protein	CAG39651.1
rs44363	680044	0.00166123	2.77957	G	A	24	0	72	0	Synonymous	GCA	GCG	Ala	Ala	SAR0633	49240983	-	SAR0633	putative NADH-Ubiquinone/plastoquinone (complex I) oxidoreductase protein	CAG39651.1
rs44364	680047	0.00166123	2.77957	C	A	24	72	0	0	Synonymous	CCA	CCC	Pro	Pro	SAR0633	49240983	-	SAR0633	putative NADH-Ubiquinone/plastoquinone (complex I) oxidoreductase protein	CAG39651.1
rs44365	680053	0.00166123	2.77957	T	A	24	0	0	72	Synonymous	GGA	GGT	Gly	Gly	SAR0633	49240983	-	SAR0633	putative NADH-Ubiquinone/plastoquinone (complex I) oxidoreductase protein	CAG39651.1
rs44367	680074	0.00166123	2.77957	T	G	0	0	24	72	Synonymous	TCG	TCT	Ser	Ser	SAR0633	49240983	-	SAR0633	putative NADH-Ubiquinone/plastoquinone (complex I) oxidoreductase protein	CAG39651.1
rs44369	680086	0.00166123	2.77957	T	C	0	24	0	72	Synonymous	ATC	ATT	Ile	Ile	SAR0633	49240983	-	SAR0633	putative NADH-Ubiquinone/plastoquinone (complex I) oxidoreductase protein	CAG39651.1
rs44371	680131	0.00166123	2.77957	C	T	0	72	0	24	Synonymous	TAT	TAC	Tyr	Tyr	SAR0633	49240983	-	SAR0633	putative NADH-Ubiquinone/plastoquinone (complex I) oxidoreductase protein	CAG39651.1
rs44373	680173	0.00166123	2.77957	G	A	24	0	72	0	Synonymous	TTA	TTG	Leu	Leu	SAR0633	49240983	-	SAR0633	putative NADH-Ubiquinone/plastoquinone (complex I) oxidoreductase protein	CAG39651.1
rs44374	680176	0.00166123	2.77957	A	T	72	0	0	24	Synonymous	CCT	CCA	Pro	Pro	SAR0633	49240983	-	SAR0633	putative NADH-Ubiquinone/plastoquinone (complex I) oxidoreductase protein	CAG39651.1
rs44375	680179	0.00166123	2.77957	G	A	24	0	71	0	Synonymous	TCA	TCG	Ser	Ser	SAR0633	49240983	-	SAR0633	putative NADH-Ubiquinone/plastoquinone (complex I) oxidoreductase protein	CAG39651.1
rs44376	680182	0.00166123	2.77957	C	T	0	72	0	24	Synonymous	TTT	TTC	Phe	Phe	SAR0633	49240983	-	SAR0633	putative NADH-Ubiquinone/plastoquinone (complex I) oxidoreductase protein	CAG39651.1
rs44378	680203	0.00166123	2.77957	C	T	0	72	0	24	Synonymous	GGT	GGC	Gly	Gly	SAR0633	49240983	-	SAR0633	putative NADH-Ubiquinone/plastoquinone (complex I) oxidoreductase protein	CAG39651.1
rs44402	680596	0.00166123	2.77957	A	G	72	0	24	0	Synonymous	GTG	GTA	Val	Val	SAR0633	49240983	-	SAR0633	putative NADH-Ubiquinone/plastoquinone (complex I) oxidoreductase protein	CAG39651.1
rs44403	680599	0.00166123	2.77957	G	C	0	24	72	0	Synonymous	GGC	GGG	Gly	Gly	SAR0633	49240983	-	SAR0633	putative NADH-Ubiquinone/plastoquinone (complex I) oxidoreductase protein	CAG39651.1
rs44405	680611	0.00166123	2.77957	A	G	72	0	24	0	Synonymous	TTG	TTA	Leu	Leu	SAR0633	49240983	-	SAR0633	putative NADH-Ubiquinone/plastoquinone (complex I) oxidoreductase protein	CAG39651.1
rs44406	680617	0.00166123	2.77957	A	C	72	24	0	0	Synonymous	CGC	CGA	Arg	Arg	SAR0633	49240983	-	SAR0633	putative NADH-Ubiquinone/plastoquinone (complex I) oxidoreductase protein	CAG39651.1
rs44408	680626	0.00166123	2.77957	T	A	24	0	0	70	Synonymous	ACA	ACT	Thr	Thr	SAR0633	49240983	-	SAR0633	putative NADH-Ubiquinone/plastoquinone (complex I) oxidoreductase protein	CAG39651.1
rs44410	680630	0.00166123	2.77957	C	T	0	70	0	24	Synonymous	TTA	CTA	Leu	Leu	SAR0633	49240983	-	SAR0633	putative NADH-Ubiquinone/plastoquinone (complex I) oxidoreductase protein	CAG39651.1
rs44412	680638	0.00166123	2.77957	T	C	0	24	0	72	Synonymous	GAC	GAT	Asp	Asp	SAR0633	49240983	-	SAR0633	putative NADH-Ubiquinone/plastoquinone (complex I) oxidoreductase protein	CAG39651.1
rs44414	680653	0.00166123	2.77957	C	T	0	72	0	24	Synonymous	CTT	CTC	Leu	Leu	SAR0633	49240983	-	SAR0633	putative NADH-Ubiquinone/plastoquinone (complex I) oxidoreductase protein	CAG39651.1
rs44434	680896	0.00166123	2.77957	A	T	72	0	0	24	Synonymous	ACT	ACA	Thr	Thr	SAR0633	49240983	-	SAR0633	putative NADH-Ubiquinone/plastoquinone (complex I) oxidoreductase protein	CAG39651.1
rs44435	680899	0.00166123	2.77957	C	T	0	72	0	24	Synonymous	GGT	GGC	Gly	Gly	SAR0633	49240983	-	SAR0633	putative NADH-Ubiquinone/plastoquinone (complex I) oxidoreductase protein	CAG39651.1
rs44436	680920	0.00166123	2.77957	G	A	24	0	72	0	Synonymous	TTA	TTG	Leu	Leu	SAR0633	49240983	-	SAR0633	putative NADH-Ubiquinone/plastoquinone (complex I) oxidoreductase protein	CAG39651.1
rs44437	680926	0.00166123	2.77957	C	T	0	72	0	24	Synonymous	GGT	GGC	Gly	Gly	SAR0633	49240983	-	SAR0633	putative NADH-Ubiquinone/plastoquinone (complex I) oxidoreductase protein	CAG39651.1
rs44438	680944	0.00166123	2.77957	T	A	24	0	0	72	Synonymous	CCA	CCT	Pro	Pro	SAR0633	49240983	-	SAR0633	putative NADH-Ubiquinone/plastoquinone (complex I) oxidoreductase protein	CAG39651.1
rs44439	680947	0.00166123	2.77957	A	C	72	24	0	0	Non-synonymous	TTC	TTA	Phe	Leu	SAR0633	49240983	-	SAR0633	putative NADH-Ubiquinone/plastoquinone (complex I) oxidoreductase protein	CAG39651.1
rs44440	680953	0.00166123	2.77957	A	T	72	0	0	24	Synonymous	GGT	GGA	Gly	Gly	SAR0633	49240983	-	SAR0633	putative NADH-Ubiquinone/plastoquinone (complex I) oxidoreductase protein	CAG39651.1
rs44461	681097	0.00166123	2.77957	A	T	72	0	0	24	Synonymous	GCT	GCA	Ala	Ala	SAR0633	49240983	-	SAR0633	putative NADH-Ubiquinone/plastoquinone (complex I) oxidoreductase protein	CAG39651.1
rs44462	681106	0.00166123	2.77957	T	C	0	24	0	72	Synonymous	AGC	AGT	Ser	Ser	SAR0633	49240983	-	SAR0633	putative NADH-Ubiquinone/plastoquinone (complex I) oxidoreductase protein	CAG39651.1
rs44463	681109	0.00166123	2.77957	A	G	72	0	24	0	Synonymous	TTG	TTA	Leu	Leu	SAR0633	49240983	-	SAR0633	putative NADH-Ubiquinone/plastoquinone (complex I) oxidoreductase protein	CAG39651.1
rs44464	681115	0.00166123	2.77957	G	A	24	0	72	0	Synonymous	AGA	AGG	Arg	Arg	SAR0633	49240983	-	SAR0633	putative NADH-Ubiquinone/plastoquinone (complex I) oxidoreductase protein	CAG39651.1
rs44465	681124	0.00166123	2.77957	T	C	0	24	0	72	Synonymous	TTC	TTT	Phe	Phe	SAR0633	49240983	-	SAR0633	putative NADH-Ubiquinone/plastoquinone (complex I) oxidoreductase protein	CAG39651.1
rs44466	681151	0.00166123	2.77957	G	C	0	24	72	0	Synonymous	GGC	GGG	Gly	Gly	SAR0633	49240983	-	SAR0633	putative NADH-Ubiquinone/plastoquinone (complex I) oxidoreductase protein	CAG39651.1
rs44467	681154	0.00166123	2.77957	G	A	24	0	72	0	Synonymous	GAA	GAG	Glu	Glu	SAR0633	49240983	-	SAR0633	putative NADH-Ubiquinone/plastoquinone (complex I) oxidoreductase protein	CAG39651.1
rs44468	681161	0.00166123	2.77957	A	C	72	24	0	0	Non-synonymous	CAT	AAT	His	Asn	SAR0633	49240983	-	SAR0633	putative NADH-Ubiquinone/plastoquinone (complex I) oxidoreductase protein	CAG39651.1
rs44472	681180	0.00166123	2.77957	T	A	24	0	0	72	Non-synonymous	CAA	CTA	Gln	Leu	SAR0633	49240983	-	SAR0633	putative NADH-Ubiquinone/plastoquinone (complex I) oxidoreductase protein	CAG39651.1
rs44473	681187	0.00166123	2.77957	A	T	72	0	0	24	Synonymous	CGT	CGA	Arg	Arg	SAR0633	49240983	-	SAR0633	putative NADH-Ubiquinone/plastoquinone (complex I) oxidoreductase protein	CAG39651.1
rs44474	681191	0.00166123	2.77957	A	G	72	0	24	0	Non-synonymous	GGT	AGT	Gly	Ser	SAR0633	49240983	-	SAR0633	putative NADH-Ubiquinone/plastoquinone (complex I) oxidoreductase protein	CAG39651.1
rs44475	681193	0.00166123	2.77957	A	T	72	0	0	24	Synonymous	GGT	GGA	Gly	Gly	SAR0633	49240983	-	SAR0633	putative NADH-Ubiquinone/plastoquinone (complex I) oxidoreductase protein	CAG39651.1
rs44476	681232	0.00166123	2.77957	A	G	72	0	24	0	Synonymous	GGG	GGA	Gly	Gly	SAR0633	49240983	-	SAR0633	putative NADH-Ubiquinone/plastoquinone (complex I) oxidoreductase protein	CAG39651.1
rs44477	681238	0.00166123	2.77957	T	A	24	0	0	72	Synonymous	GCA	GCT	Ala	Ala	SAR0633	49240983	-	SAR0633	putative NADH-Ubiquinone/plastoquinone (complex I) oxidoreductase protein	CAG39651.1
rs44479	681248	0.00166123	2.77957	G	C	0	24	72	0	Non-synonymous	CTG	GTG	Leu	Val	SAR0633	49240983	-	SAR0633	putative NADH-Ubiquinone/plastoquinone (complex I) oxidoreductase protein	CAG39651.1
rs44480	681256	0.00166123	2.77957	T	A	24	0	0	46	Non-synonymous	AAA	AAT	Lys	Asn	SAR0633	49240983	-	SAR0633	putative NADH-Ubiquinone/plastoquinone (complex I) oxidoreductase protein	CAG39651.1
rs44481	681257	0.00166123	2.77957	G	A	24	0	46	0	Non-synonymous	ATA	GTA	Ile	Val	SAR0633	49240983	-	SAR0633	putative NADH-Ubiquinone/plastoquinone (complex I) oxidoreductase protein	CAG39651.1
rs44482	681259	0.00166123	2.77957	T	A	24	0	0	48	Synonymous	ATA	ATT	Ile	Ile	SAR0633	49240983	-	SAR0633	putative NADH-Ubiquinone/plastoquinone (complex I) oxidoreductase protein	CAG39651.1
rs44483	681262	0.00166123	2.77957	A	T	39	0	0	24	Synonymous	ACT	ACA	Thr	Thr	SAR0633	49240983	-	SAR0633	putative NADH-Ubiquinone/plastoquinone (complex I) oxidoreductase protein	CAG39651.1
rs44484	681264	0.00166123	2.77957	G	A	24	0	44	0	Non-synonymous	AAT	AGT	Asn	Ser	SAR0633	49240983	-	SAR0633	putative NADH-Ubiquinone/plastoquinone (complex I) oxidoreductase protein	CAG39651.1
rs44485	681274	0.00166123	2.77957	T	A	24	0	0	39	Synonymous	ACA	ACT	Thr	Thr	SAR0633	49240983	-	SAR0633	putative NADH-Ubiquinone/plastoquinone (complex I) oxidoreductase protein	CAG39651.1
rs44487	681278	0.00166123	2.77957	C	T	0	24	0	17	Non-synonymous	CTT	TTT	Leu	Phe	SAR0633	49240983	-	SAR0633	putative NADH-Ubiquinone/plastoquinone (complex I) oxidoreductase protein	CAG39651.1
rs44488	681280	0.00166123	2.77957	G	T	0	0	28	24	Synonymous	CTT	CTG	Leu	Leu	SAR0633	49240983	-	SAR0633	putative NADH-Ubiquinone/plastoquinone (complex I) oxidoreductase protein	CAG39651.1
rs44489	681283	0.00166123	2.77957	C	T	0	33	0	24	Synonymous	AAT	AAC	Asn	Asn	SAR0633	49240983	-	SAR0633	putative NADH-Ubiquinone/plastoquinone (complex I) oxidoreductase protein	CAG39651.1
rs44490	681288	0.00166123	2.77957	G	A	24	0	64	0	Non-synonymous	AAC	AGC	Asn	Ser	SAR0633	49240983	-	SAR0633	putative NADH-Ubiquinone/plastoquinone (complex I) oxidoreductase protein	CAG39651.1
rs44491	681307	0.00166123	2.77957	A	G	72	0	24	0	Synonymous	AAG	AAA	Lys	Lys	SAR0633	49240983	-	SAR0633	putative NADH-Ubiquinone/plastoquinone (complex I) oxidoreductase protein	CAG39651.1
rs44492	681313	0.00166123	2.77957	A	T	72	0	0	24	Synonymous	GTT	GTA	Val	Val	SAR0633	49240983	-	SAR0633	putative NADH-Ubiquinone/plastoquinone (complex I) oxidoreductase protein	CAG39651.1
rs44495	681352	0.00166123	2.77957	A	T	72	0	0	24	Synonymous	ATT	ATA	Ile	Ile	SAR0634	49240984	-	SAR0634	putative membrane protein	CAG39652.1
rs44497	681385	0.00166123	2.77957	A	T	72	0	0	24	Synonymous	GTT	GTA	Val	Val	SAR0634	49240984	-	SAR0634	putative membrane protein	CAG39652.1
rs44517	681963	0.00166123	2.77957	A	C	72	24	0	0	Synonymous	GTC	GTA	Val	Val	SAR0635	49240985	-	SAR0635	putative membrane protein	CAG39653.1
rs44518	681969	0.00166123	2.77957	A	T	72	0	0	24	Synonymous	TCT	TCA	Ser	Ser	SAR0635	49240985	-	SAR0635	putative membrane protein	CAG39653.1
rs44519	681993	0.00166123	2.77957	T	A	24	0	0	72	Synonymous	CTA	CTT	Leu	Leu	SAR0635	49240985	-	SAR0635	putative membrane protein	CAG39653.1
rs44526	682059	0.00166123	2.77957	T	A	24	0	0	51	Synonymous	GTA	GTT	Val	Val	SAR0635	49240985	-	SAR0635	putative membrane protein	CAG39653.1
rs44527	682062	0.00166123	2.77957	A	G	52	0	24	0	Synonymous	TCG	TCA	Ser	Ser	SAR0635	49240985	-	SAR0635	putative membrane protein	CAG39653.1
rs44528	682065	0.00166123	2.77957	A	T	36	0	0	24	Synonymous	ATT	ATA	Ile	Ile	SAR0635	49240985	-	SAR0635	putative membrane protein	CAG39653.1
rs44529	682069	0.00166123	2.77957	C	A	24	51	0	0	Synonymous	AGA	CGA	Arg	Arg	SAR0635	49240985	-	SAR0635	putative membrane protein	CAG39653.1
rs44530	682071	0.00166123	2.77957	C	A	24	60	0	0	Non-synonymous	AGA	AGC	Arg	Ser	SAR0635	49240985	-	SAR0635	putative membrane protein	CAG39653.1
rs44531	682087	0.00166123	2.77957	C	T	0	72	0	24	Non-synonymous	TAT	CAT	Tyr	His	SAR0635	49240985	-	SAR0635	putative membrane protein	CAG39653.1
rs44643	686938	0.00166123	2.77957	T	C	0	12	0	67	Intergenic	-	-			SAR0639:SAR0641	NA:49240988	-:-	SAR0639:SAR0641	putative haloacid dehydrogenase-like hydrolase (pseudogene):ABC transporter extracellular binding protein	NA:CAG39658.1
rs44675	687541	0.00166123	2.77957	C	T	0	52	0	24	Intergenic	-	-			SAR0639:SAR0641	NA:49240988	-:-	SAR0639:SAR0641	putative haloacid dehydrogenase-like hydrolase (pseudogene):ABC transporter extracellular binding protein	NA:CAG39658.1
rs44702	688806	0.00166123	2.77957	C	T	0	72	0	24	Synonymous	GCA	GCG	Ala	Ala	SAR0642	49240989	-	SAR0642	ABC transporter permease protein	CAG39659.1
rs44872	694501	0.00166123	2.77957	T	G	0	0	24	72	Synonymous	ACG	ACT	Thr	Thr	tagG	49240995	tagG	SAR0648	teichoic acid ABC transporter permease protein	CAG39665.1
rs45221	702328	0.00166123	2.77957	G	A	24	0	72	0	Synonymous	GCA	GCG	Ala	Ala	SAR0655	49241002	-	SAR0655	putative Na+ dependent nucleoside transporter	CAG39672.1
rs45251	702808	0.00166123	2.77957	T	A	24	0	0	72	Intergenic	-	-			SAR0655:SAR0656	49241002:49241003	-:-	SAR0655:SAR0656	putative Na+ dependent nucleoside transporter:putative membrane protein	CAG39672.1:CAG39673.1
rs45252	702812	0.00166123	2.77957	T	G	0	0	24	72	Intergenic	-	-			SAR0655:SAR0656	49241002:49241003	-:-	SAR0655:SAR0656	putative Na+ dependent nucleoside transporter:putative membrane protein	CAG39672.1:CAG39673.1
rs45264	702911	0.00166123	2.77957	A	T	72	0	0	23	Intergenic	-	-			SAR0655:SAR0656	49241002:49241003	-:-	SAR0655:SAR0656	putative Na+ dependent nucleoside transporter:putative membrane protein	CAG39672.1:CAG39673.1
rs45265	702915	0.00166123	2.77957	T	A	23	0	0	72	Intergenic	-	-			SAR0655:SAR0656	49241002:49241003	-:-	SAR0655:SAR0656	putative Na+ dependent nucleoside transporter:putative membrane protein	CAG39672.1:CAG39673.1
rs45346	704909	0.00166123	2.77957	A	C	72	24	0	0	Synonymous	ACC	ACA	Thr	Thr	fhuA	49241004	fhuA	SAR0657	ferrichrome transport ATP-binding protein	CAG39674.1
rs45469	707353	0.00166123	2.77957	T	A	16	0	0	71	Intergenic	-	-			fhuD:SAR0660	49241006:49241007	fhuD:-	SAR0659:SAR0660	ferrichrome transport permease:putative dihydroxyacetone kinase	CAG39676.1:CAG39677.1
rs45546	708155	0.00166123	2.77957	G	A	24	0	72	0	Synonymous	AGA	AGG	Arg	Arg	SAR0660	49241007	-	SAR0660	putative dihydroxyacetone kinase	CAG39677.1
rs45758	711629	0.00166123	2.77957	C	T	0	71	0	24	Intergenic	-	-			SAR0664:SAR0665	49241011:49241012	-:-	SAR0664:SAR0665	putative membrane protein:putative esterase	CAG39681.1:CAG39682.1
rs45820	712511	0.00166123	2.77957	C	T	0	71	0	24	Synonymous	AGT	AGC	Ser	Ser	SAR0665	49241012	-	SAR0665	putative esterase	CAG39682.1
rs45836	712763	0.00166123	2.77957	T	A	24	0	0	71	Synonymous	CCA	CCT	Pro	Pro	SAR0665	49241012	-	SAR0665	putative esterase	CAG39682.1
rs45937	713701	0.00166123	2.77957	G	A	24	0	72	0	Intergenic	-	-			SAR0666:SAR0667	49241013:49241014	-:-	SAR0666:SAR0667	hypothetical protein:putative acetyltransferase	CAG39683.1:CAG39684.1
rs46042	715814	0.00166123	2.77957	C	T	0	72	0	24	Synonymous	ATT	ATC	Ile	Ile	SAR0669	49241016	-	SAR0669	putative response regulator protein	CAG39686.1
rs46043	715820	0.00166123	2.77957	A	G	72	0	24	0	Synonymous	GCG	GCA	Ala	Ala	SAR0669	49241016	-	SAR0669	putative response regulator protein	CAG39686.1
rs46044	715821	0.00166123	2.77957	T	C	0	24	0	72	Synonymous	CTA	TTA	Leu	Leu	SAR0669	49241016	-	SAR0669	putative response regulator protein	CAG39686.1
rs46045	715844	0.00166123	2.77957	T	C	0	24	0	72	Synonymous	GTC	GTT	Val	Val	SAR0669	49241016	-	SAR0669	putative response regulator protein	CAG39686.1
rs46046	715853	0.00166123	2.77957	T	C	0	24	0	72	Synonymous	AAC	AAT	Asn	Asn	SAR0669	49241016	-	SAR0669	putative response regulator protein	CAG39686.1
rs46047	715856	0.00166123	2.77957	G	A	24	0	72	0	Synonymous	ACA	ACG	Thr	Thr	SAR0669	49241016	-	SAR0669	putative response regulator protein	CAG39686.1
rs46048	715865	0.00166123	2.77957	A	T	72	0	0	24	Synonymous	GTT	GTA	Val	Val	SAR0669	49241016	-	SAR0669	putative response regulator protein	CAG39686.1
rs46049	715874	0.00166123	2.77957	T	C	0	24	0	72	Synonymous	AAC	AAT	Asn	Asn	SAR0669	49241016	-	SAR0669	putative response regulator protein	CAG39686.1
rs46050	715877	0.00166123	2.77957	T	A	24	0	0	72	Synonymous	CGA	CGT	Arg	Arg	SAR0669	49241016	-	SAR0669	putative response regulator protein	CAG39686.1
rs46051	715883	0.00166123	2.77957	A	T	72	0	0	24	Synonymous	CGT	CGA	Arg	Arg	SAR0669	49241016	-	SAR0669	putative response regulator protein	CAG39686.1
rs46052	715886	0.00166123	2.77957	A	G	72	0	24	0	Synonymous	AAG	AAA	Lys	Lys	SAR0669	49241016	-	SAR0669	putative response regulator protein	CAG39686.1
rs46053	715890	0.00166123	2.77957	T	C	0	24	0	72	Synonymous	CTA	TTA	Leu	Leu	SAR0669	49241016	-	SAR0669	putative response regulator protein	CAG39686.1
rs46055	715902	0.00166123	2.77957	A	G	72	0	24	0	Non-synonymous	GGG	AGG	Gly	Arg	SAR0669	49241016	-	SAR0669	putative response regulator protein	CAG39686.1
rs46056	715904	0.00166123	2.77957	T	G	0	0	24	72	Synonymous	GGG	GGT	Gly	Gly	SAR0669	49241016	-	SAR0669	putative response regulator protein	CAG39686.1
rs46057	715910	0.00166123	2.77957	T	C	0	24	0	72	Synonymous	GAC	GAT	Asp	Asp	SAR0669	49241016	-	SAR0669	putative response regulator protein	CAG39686.1
rs46058	715913	0.00166123	2.77957	T	C	0	24	0	72	Synonymous	AGC	AGT	Ser	Ser	SAR0669	49241016	-	SAR0669	putative response regulator protein	CAG39686.1
rs46060	715919	0.00166123	2.77957	C	T	0	72	0	24	Synonymous	ATT	ATC	Ile	Ile	SAR0669	49241016	-	SAR0669	putative response regulator protein	CAG39686.1
rs46061	715949	0.00166123	2.77957	T	A	24	0	0	72	Synonymous	GCA	GCT	Ala	Ala	SAR0669	49241016	-	SAR0669	putative response regulator protein	CAG39686.1
rs46062	715973	0.00166123	2.77957	C	T	0	72	0	24	Non-synonymous	GTT	GCT	Val	Ala	SAR0670	49241017	-	SAR0670	putative sensor histidine kinase protein	CAG39687.1
rs46063	715981	0.00166123	2.77957	T	C	0	24	0	71	Synonymous	CTG	TTG	Leu	Leu	SAR0670	49241017	-	SAR0670	putative sensor histidine kinase protein	CAG39687.1
rs46064	715989	0.00166123	2.77957	T	A	24	0	0	44	Synonymous	TCA	TCT	Ser	Ser	SAR0670	49241017	-	SAR0670	putative sensor histidine kinase protein	CAG39687.1
rs46065	715990	0.00166123	2.77957	C	A	24	42	0	0	Synonymous	AGA	CGA	Arg	Arg	SAR0670	49241017	-	SAR0670	putative sensor histidine kinase protein	CAG39687.1
rs46066	715992	0.00166123	2.77957	C	A	24	34	0	0	Non-synonymous	AGA	AGC	Arg	Ser	SAR0670	49241017	-	SAR0670	putative sensor histidine kinase protein	CAG39687.1
rs46067	715994	0.00166123	2.77957	T	A	24	0	0	45	Non-synonymous	AAG	ATG	Lys	Met	SAR0670	49241017	-	SAR0670	putative sensor histidine kinase protein	CAG39687.1
rs46068	715998	0.00166123	2.77957	C	T	0	44	0	24	Synonymous	AAT	AAC	Asn	Asn	SAR0670	49241017	-	SAR0670	putative sensor histidine kinase protein	CAG39687.1
rs46069	716014	0.00166123	2.77957	T	C	0	24	0	71	Synonymous	CTG	TTG	Leu	Leu	SAR0670	49241017	-	SAR0670	putative sensor histidine kinase protein	CAG39687.1
rs46071	716025	0.00166123	2.77957	C	T	0	70	0	24	Synonymous	AAT	AAC	Asn	Asn	SAR0670	49241017	-	SAR0670	putative sensor histidine kinase protein	CAG39687.1
rs46072	716026	0.00166123	2.77957	T	A	24	0	0	70	Non-synonymous	ATT	TTT	Ile	Phe	SAR0670	49241017	-	SAR0670	putative sensor histidine kinase protein	CAG39687.1
rs46075	716052	0.00166123	2.77957	C	T	0	72	0	24	Synonymous	ATT	ATC	Ile	Ile	SAR0670	49241017	-	SAR0670	putative sensor histidine kinase protein	CAG39687.1
rs46076	716055	0.00166123	2.77957	T	C	0	24	0	71	Synonymous	GAC	GAT	Asp	Asp	SAR0670	49241017	-	SAR0670	putative sensor histidine kinase protein	CAG39687.1
rs46077	716061	0.00166123	2.77957	T	C	0	24	0	72	Synonymous	GAC	GAT	Asp	Asp	SAR0670	49241017	-	SAR0670	putative sensor histidine kinase protein	CAG39687.1
rs46078	716070	0.00166123	2.77957	A	C	72	24	0	0	Synonymous	ATC	ATA	Ile	Ile	SAR0670	49241017	-	SAR0670	putative sensor histidine kinase protein	CAG39687.1
rs46079	716073	0.00166123	2.77957	C	T	0	72	0	24	Synonymous	GAT	GAC	Asp	Asp	SAR0670	49241017	-	SAR0670	putative sensor histidine kinase protein	CAG39687.1
rs46080	716079	0.00166123	2.77957	A	G	71	0	24	0	Synonymous	TTG	TTA	Leu	Leu	SAR0670	49241017	-	SAR0670	putative sensor histidine kinase protein	CAG39687.1
rs46082	716097	0.00166123	2.77957	G	A	24	0	71	0	Synonymous	TTA	TTG	Leu	Leu	SAR0670	49241017	-	SAR0670	putative sensor histidine kinase protein	CAG39687.1
rs46083	716106	0.00166123	2.77957	T	C	0	24	0	71	Synonymous	AGC	AGT	Ser	Ser	SAR0670	49241017	-	SAR0670	putative sensor histidine kinase protein	CAG39687.1
rs46084	716113	0.00166123	2.77957	A	C	71	24	0	0	Non-synonymous	CTG	ATG	Leu	Met	SAR0670	49241017	-	SAR0670	putative sensor histidine kinase protein	CAG39687.1
rs46087	716133	0.00166123	2.77957	A	T	72	0	0	24	Synonymous	ACT	ACA	Thr	Thr	SAR0670	49241017	-	SAR0670	putative sensor histidine kinase protein	CAG39687.1
rs46088	716135	0.00166123	2.77957	A	T	72	0	0	24	Non-synonymous	TTT	TAT	Phe	Tyr	SAR0670	49241017	-	SAR0670	putative sensor histidine kinase protein	CAG39687.1
rs46090	716159	0.00166123	2.77957	A	G	72	0	24	0	Non-synonymous	AGA	AAA	Arg	Lys	SAR0670	49241017	-	SAR0670	putative sensor histidine kinase protein	CAG39687.1
rs46091	716160	0.00166123	2.77957	G	A	24	0	72	0	Synonymous	AGA	AGG	Arg	Arg	SAR0670	49241017	-	SAR0670	putative sensor histidine kinase protein	CAG39687.1
rs46092	716169	0.00166123	2.77957	C	A	24	72	0	0	Non-synonymous	GAA	GAC	Glu	Asp	SAR0670	49241017	-	SAR0670	putative sensor histidine kinase protein	CAG39687.1
rs46093	716184	0.00166123	2.77957	A	C	72	24	0	0	Synonymous	ATC	ATA	Ile	Ile	SAR0670	49241017	-	SAR0670	putative sensor histidine kinase protein	CAG39687.1
rs46111	716301	0.00166123	2.77957	G	A	24	0	72	0	Synonymous	TTA	TTG	Leu	Leu	SAR0670	49241017	-	SAR0670	putative sensor histidine kinase protein	CAG39687.1
rs46113	716322	0.00166123	2.77957	T	C	0	24	0	72	Synonymous	ATC	ATT	Ile	Ile	SAR0670	49241017	-	SAR0670	putative sensor histidine kinase protein	CAG39687.1
rs46115	716343	0.00166123	2.77957	A	C	72	24	0	0	Synonymous	ATC	ATA	Ile	Ile	SAR0670	49241017	-	SAR0670	putative sensor histidine kinase protein	CAG39687.1
rs46116	716352	0.00166123	2.77957	T	A	24	0	0	72	Synonymous	CCA	CCT	Pro	Pro	SAR0670	49241017	-	SAR0670	putative sensor histidine kinase protein	CAG39687.1
rs46118	716358	0.00166123	2.77957	A	T	72	0	0	24	Synonymous	ACT	ACA	Thr	Thr	SAR0670	49241017	-	SAR0670	putative sensor histidine kinase protein	CAG39687.1
rs46120	716370	0.00166123	2.77957	A	G	72	0	24	0	Synonymous	TTG	TTA	Leu	Leu	SAR0670	49241017	-	SAR0670	putative sensor histidine kinase protein	CAG39687.1
rs46138	716475	0.00166123	2.77957	A	G	72	0	24	0	Synonymous	GAG	GAA	Glu	Glu	SAR0670	49241017	-	SAR0670	putative sensor histidine kinase protein	CAG39687.1
rs46139	716478	0.00166123	2.77957	T	G	0	0	24	72	Synonymous	TCG	TCT	Ser	Ser	SAR0670	49241017	-	SAR0670	putative sensor histidine kinase protein	CAG39687.1
rs46142	716495	0.00166123	2.77957	A	T	72	0	0	24	Non-synonymous	TTT	TAT	Phe	Tyr	SAR0670	49241017	-	SAR0670	putative sensor histidine kinase protein	CAG39687.1
rs46143	716505	0.00166123	2.77957	C	T	0	72	0	24	Synonymous	TAT	TAC	Tyr	Tyr	SAR0670	49241017	-	SAR0670	putative sensor histidine kinase protein	CAG39687.1
rs46144	716508	0.00166123	2.77957	G	C	0	24	72	0	Synonymous	GTC	GTG	Val	Val	SAR0670	49241017	-	SAR0670	putative sensor histidine kinase protein	CAG39687.1
rs46146	716512	0.00166123	2.77957	C	T	0	72	0	24	Synonymous	TTG	CTG	Leu	Leu	SAR0670	49241017	-	SAR0670	putative sensor histidine kinase protein	CAG39687.1
rs46147	716514	0.00166123	2.77957	T	G	0	0	24	72	Non-synonymous	TTG	TTT	Leu	Phe	SAR0670	49241017	-	SAR0670	putative sensor histidine kinase protein	CAG39687.1
rs46148	716517	0.00166123	2.77957	A	G	72	0	24	0	Synonymous	AAG	AAA	Lys	Lys	SAR0670	49241017	-	SAR0670	putative sensor histidine kinase protein	CAG39687.1
rs46149	716526	0.00166123	2.77957	C	T	0	72	0	24	Synonymous	GTT	GTC	Val	Val	SAR0670	49241017	-	SAR0670	putative sensor histidine kinase protein	CAG39687.1
rs46151	716538	0.00166123	2.77957	A	T	72	0	0	24	Synonymous	ATT	ATA	Ile	Ile	SAR0670	49241017	-	SAR0670	putative sensor histidine kinase protein	CAG39687.1
rs46152	716550	0.00166123	2.77957	A	G	72	0	24	0	Synonymous	AGG	AGA	Arg	Arg	SAR0670	49241017	-	SAR0670	putative sensor histidine kinase protein	CAG39687.1
rs46153	716556	0.00166123	2.77957	T	A	24	0	0	72	Synonymous	ATA	ATT	Ile	Ile	SAR0670	49241017	-	SAR0670	putative sensor histidine kinase protein	CAG39687.1
rs46154	716562	0.00166123	2.77957	G	A	24	0	72	0	Synonymous	CAA	CAG	Gln	Gln	SAR0670	49241017	-	SAR0670	putative sensor histidine kinase protein	CAG39687.1
rs46155	716574	0.00166123	2.77957	T	C	0	24	0	72	Synonymous	ATC	ATT	Ile	Ile	SAR0670	49241017	-	SAR0670	putative sensor histidine kinase protein	CAG39687.1
rs46156	716577	0.00166123	2.77957	T	A	24	0	0	72	Synonymous	GGA	GGT	Gly	Gly	SAR0670	49241017	-	SAR0670	putative sensor histidine kinase protein	CAG39687.1
rs46158	716584	0.00166123	2.77957	G	A	24	0	72	0	Non-synonymous	ATT	GTT	Ile	Val	SAR0670	49241017	-	SAR0670	putative sensor histidine kinase protein	CAG39687.1
rs46272	717437	0.00166123	2.77957	G	A	24	0	72	0	Synonymous	TTA	TTG	Leu	Leu	SAR0671	49241018	-	SAR0671	putative ABC transporter protein	CAG39688.1
rs46527	719007	0.00166123	2.77957	T	C	0	24	0	72	Synonymous	AAC	AAT	Asn	Asn	SAR0672	49241019	-	SAR0672	putative ABC transporter permease	CAG39689.1
rs46528	719025	0.00166123	2.77957	T	C	0	24	0	72	Synonymous	GAC	GAT	Asp	Asp	SAR0672	49241019	-	SAR0672	putative ABC transporter permease	CAG39689.1
rs46625	719631	0.00166123	2.77957	T	C	0	24	0	72	Synonymous	TAC	TAT	Tyr	Tyr	SAR0672	49241019	-	SAR0672	putative ABC transporter permease	CAG39689.1
rs46675	720033	0.00166123	2.77957	C	T	0	68	0	18	Intergenic	-	-			SAR0672:SAR0673	49241019:49241020	-:-	SAR0672:SAR0673	putative ABC transporter permease:conserved hypothetical protein	CAG39689.1:CAG39690.1
rs46696	720274	0.00166123	2.77957	T	A	24	0	0	72	Intergenic	-	-			SAR0672:SAR0673	49241019:49241020	-:-	SAR0672:SAR0673	putative ABC transporter permease:conserved hypothetical protein	CAG39689.1:CAG39690.1
rs46698	720447	0.00166123	2.77957	C	T	0	72	0	24	Synonymous	TTT	TTC	Phe	Phe	SAR0673	49241020	-	SAR0673	conserved hypothetical protein	CAG39690.1
rs46699	720450	0.00166123	2.77957	T	C	0	24	0	72	Synonymous	AAC	AAT	Asn	Asn	SAR0673	49241020	-	SAR0673	conserved hypothetical protein	CAG39690.1
rs46700	720453	0.00166123	2.77957	G	A	24	0	72	0	Synonymous	CTA	CTG	Leu	Leu	SAR0673	49241020	-	SAR0673	conserved hypothetical protein	CAG39690.1
rs46701	720462	0.00166123	2.77957	T	A	24	0	0	72	Synonymous	GCA	GCT	Ala	Ala	SAR0673	49241020	-	SAR0673	conserved hypothetical protein	CAG39690.1
rs46703	720499	0.00166123	2.77957	T	C	0	24	0	72	Synonymous	CTA	TTA	Leu	Leu	SAR0673	49241020	-	SAR0673	conserved hypothetical protein	CAG39690.1
rs46716	721407	0.00166123	2.77957	A	C	72	24	0	0	Synonymous	GGC	GGA	Gly	Gly	SAR0674	49241021	-	SAR0674	putative phosphate transport protein	CAG39691.1
rs46717	721410	0.00166123	2.77957	G	A	24	0	72	0	Synonymous	GTA	GTG	Val	Val	SAR0674	49241021	-	SAR0674	putative phosphate transport protein	CAG39691.1
rs47117	726986	0.00166123	2.77957	G	A	24	0	71	0	Intergenic	-	-			SAR0677	NA	-	SAR0677	AraC family regulatory protein (pseudogene)	NA
rs47131	727163	0.00166123	2.77957	A	G	71	0	24	0	Intergenic	-	-			SAR0677	NA	-	SAR0677	AraC family regulatory protein (pseudogene)	NA
rs47377	731188	0.00166123	2.77957	T	A	12	0	0	31	Intergenic	-	-			SAR0683:SAR0684	49241028:49241029	-:-	SAR0683:SAR0684	LysR family regulatory protein:putative sugar efflux transporter	CAG39699.1:CAG39700.1
rs47401	731675	0.00166123	2.77957	T	C	0	24	0	72	Synonymous	GCC	GCT	Ala	Ala	SAR0684	49241029	-	SAR0684	putative sugar efflux transporter	CAG39700.1
rs47402	731687	0.00166123	2.77957	C	T	0	72	0	24	Synonymous	AAT	AAC	Asn	Asn	SAR0684	49241029	-	SAR0684	putative sugar efflux transporter	CAG39700.1
rs48706	766596	0.00166123	2.77957	T	C	0	24	0	72	Synonymous	GAC	GAT	Asp	Asp	SAR0730	49241062	-	SAR0730	putative lipoprotein	CAG39740.1
rs49587	780647	0.00166123	2.77957	C	G	0	58	24	0	Intergenic	-	-			SAR0744:SAR0745	49241076:49241077	-:-	SAR0744:SAR0745	putative DNA photolyase:putative membrane protein	CAG39754.1:CAG39755.1
rs49624	780859	0.00166123	2.77957	C	T	0	58	0	24	Synonymous	CTA	CTG	Leu	Leu	SAR0745	49241077	-	SAR0745	putative membrane protein	CAG39755.1
rs50041	784671	0.00166123	2.77957	A	G	72	0	24	0	Non-synonymous	GCA	ACA	Ala	Thr	SAR0750	49241082	-	SAR0750	conserved hypothetical protein	CAG39760.1
rs50043	784740	0.00166123	2.77957	T	A	24	0	0	72	Non-synonymous	ATG	TTG	Met	Leu	SAR0750	49241082	-	SAR0750	conserved hypothetical protein	CAG39760.1
rs50371	788910	0.00166123	2.77957	A	T	12	0	0	12	Intergenic	-	-			fruA:SAR0754	49241085:49241086	fruA:-	SAR0753:SAR0754	PTS transport system, fructose-specific IIABC component:putative N-acetylglucosamine-6-phosphate deacetylase	CAG39763.1:CAG39764.1
rs50516	791391	0.00166123	2.77957	C	T	0	72	0	24	Synonymous	GTT	GTC	Val	Val	SAR0755	49241087	-	SAR0755	putative membrane protein	CAG39765.1
rs50540	791862	0.00166123	2.77957	G	A	24	0	72	0	Synonymous	GTA	GTG	Val	Val	SAR0755	49241087	-	SAR0755	putative membrane protein	CAG39765.1
rs51094	804008	0.00166123	2.77957	C	T	0	72	0	24	Synonymous	GGT	GGC	Gly	Gly	SAR0771	49241103	-	SAR0771	conserved hypothetical protein	CAG39781.1
rs51517	813156	0.00166123	2.77957	A	T	72	0	0	24	Non-synonymous	GAT	GAA	Asp	Glu	SAR0776	49241108	-	SAR0776	ABC transporter permease protein	CAG39786.1
rs51518	813213	0.00166123	2.77957	G	A	24	0	72	0	Synonymous	AAA	AAG	Lys	Lys	SAR0776	49241108	-	SAR0776	ABC transporter permease protein	CAG39786.1
rs51587	814460	0.00166123	2.77957	A	G	72	0	24	0	Synonymous	ACG	ACA	Thr	Thr	SAR0777	49241109	-	SAR0777	putative aminotransferase	CAG39787.1
rs51588	814505	0.00166123	2.77957	T	A	24	0	0	62	Synonymous	CCA	CCT	Pro	Pro	SAR0777	49241109	-	SAR0777	putative aminotransferase	CAG39787.1
rs51590	814514	0.00166123	2.77957	A	T	72	0	0	24	Synonymous	GTT	GTA	Val	Val	SAR0777	49241109	-	SAR0777	putative aminotransferase	CAG39787.1
rs51591	814517	0.00166123	2.77957	A	G	72	0	24	0	Synonymous	CCG	CCA	Pro	Pro	SAR0777	49241109	-	SAR0777	putative aminotransferase	CAG39787.1
rs51592	814521	0.00166123	2.77957	A	C	72	24	0	0	Non-synonymous	CTC	ATC	Leu	Ile	SAR0777	49241109	-	SAR0777	putative aminotransferase	CAG39787.1
rs51593	814523	0.00166123	2.77957	T	C	0	24	0	72	Synonymous	CTC	CTT	Leu	Leu	SAR0777	49241109	-	SAR0777	putative aminotransferase	CAG39787.1
rs51897	818388	0.00166123	2.77957	T	A	24	0	0	72	Synonymous	GCT	GCA	Ala	Ala	SAR0781	49241113	-	SAR0781	putative proton-dependent oligopeptide transport protein	CAG39791.1
rs51936	819044	0.00166123	2.77957	C	T	0	13	0	10	Intergenic	-	-			SAR0781:SAR0782	49241113:49241114	-:-	SAR0781:SAR0782	putative proton-dependent oligopeptide transport protein:conserved hypothetical protein	CAG39791.1:CAG39792.1
rs52121	821065	0.00166123	2.77957	G	A	24	0	72	0	Intergenic	-	-			SAR0783:SAR0784	49241115:49241116	-:-	SAR0783:SAR0784	putative membrane protein:conserved hypothetical protein	CAG39793.1:CAG39794.1
rs52129	821228	0.00166123	2.77957	T	G	0	0	24	70	Intergenic	-	-			SAR0783:SAR0784	49241115:49241116	-:-	SAR0783:SAR0784	putative membrane protein:conserved hypothetical protein	CAG39793.1:CAG39794.1
rs52132	821275	0.00166123	2.77957	C	T	0	70	0	24	Intergenic	-	-			SAR0783:SAR0784	49241115:49241116	-:-	SAR0783:SAR0784	putative membrane protein:conserved hypothetical protein	CAG39793.1:CAG39794.1
rs52134	821282	0.00166123	2.77957	G	C	0	24	70	0	Intergenic	-	-			SAR0783:SAR0784	49241115:49241116	-:-	SAR0783:SAR0784	putative membrane protein:conserved hypothetical protein	CAG39793.1:CAG39794.1
rs52142	821428	0.00166123	2.77957	T	C	0	24	0	71	Intergenic	-	-			SAR0783:SAR0784	49241115:49241116	-:-	SAR0783:SAR0784	putative membrane protein:conserved hypothetical protein	CAG39793.1:CAG39794.1
rs52144	821464	0.00166123	2.77957	T	A	24	0	0	72	Intergenic	-	-			SAR0783:SAR0784	49241115:49241116	-:-	SAR0783:SAR0784	putative membrane protein:conserved hypothetical protein	CAG39793.1:CAG39794.1
rs52217	823267	0.00166123	2.77957	C	T	0	71	0	24	Synonymous	CAT	CAC	His	His	rir1	49241117	rir1	SAR0785	ribonucleoside-diphosphate reductase alpha chain	CAG39795.1
rs52218	823274	0.00166123	2.77957	C	T	0	71	0	24	Synonymous	TTA	CTA	Leu	Leu	rir1	49241117	rir1	SAR0785	ribonucleoside-diphosphate reductase alpha chain	CAG39795.1
rs52420	825880	0.00166123	2.77957	T	C	0	24	0	71	Synonymous	GTC	GTT	Val	Val	sstA	49241119	sstA	SAR0787	FecCD transport family protein	CAG39797.1
rs52440	826090	0.00166123	2.77957	C	T	0	72	0	24	Synonymous	TAT	TAC	Tyr	Tyr	sstA	49241119	sstA	SAR0787	FecCD transport family protein	CAG39797.1
rs52441	826105	0.00166123	2.77957	T	C	0	18	0	24	Synonymous	AAT	AAC	Asn	Asn	sstA	49241119	sstA	SAR0787	FecCD transport family protein	CAG39797.1
rs52443	826108	0.00166123	2.77957	T	C	0	8	0	24	Synonymous	ATT	ATC	Ile	Ile	sstA	49241119	sstA	SAR0787	FecCD transport family protein	CAG39797.1
rs52444	826111	0.00166123	2.77957	T	A	10	0	0	24	Synonymous	GCT	GCA	Ala	Ala	sstA	49241119	sstA	SAR0787	FecCD transport family protein	CAG39797.1
rs52445	826112	0.00166123	2.77957	C	T	0	24	0	14	Synonymous	CTA	TTA	Leu	Leu	sstA	49241119	sstA	SAR0787	FecCD transport family protein	CAG39797.1
rs52446	826114	0.00166123	2.77957	A	G	24	0	13	0	Synonymous	CTA	CTG	Leu	Leu	sstA	49241119	sstA	SAR0787	FecCD transport family protein	CAG39797.1
rs52447	826126	0.00166123	2.77957	A	C	72	24	0	0	Synonymous	GCC	GCA	Ala	Ala	sstA	49241119	sstA	SAR0787	FecCD transport family protein	CAG39797.1
rs52448	826129	0.00166123	2.77957	T	A	24	0	0	72	Synonymous	ACA	ACT	Thr	Thr	sstA	49241119	sstA	SAR0787	FecCD transport family protein	CAG39797.1
rs52449	826135	0.00166123	2.77957	A	G	72	0	24	0	Synonymous	ACG	ACA	Thr	Thr	sstA	49241119	sstA	SAR0787	FecCD transport family protein	CAG39797.1
rs52451	826144	0.00166123	2.77957	A	C	72	24	0	0	Synonymous	GTC	GTA	Val	Val	sstA	49241119	sstA	SAR0787	FecCD transport family protein	CAG39797.1
rs52452	826153	0.00166123	2.77957	T	A	24	0	0	72	Synonymous	ACA	ACT	Thr	Thr	sstA	49241119	sstA	SAR0787	FecCD transport family protein	CAG39797.1
rs52453	826162	0.00166123	2.77957	A	T	72	0	0	24	Synonymous	ACT	ACA	Thr	Thr	sstA	49241119	sstA	SAR0787	FecCD transport family protein	CAG39797.1
rs52462	826231	0.00166123	2.77957	T	A	24	0	0	72	Synonymous	GCA	GCT	Ala	Ala	sstA	49241119	sstA	SAR0787	FecCD transport family protein	CAG39797.1
rs52535	826784	0.00166123	2.77957	T	C	0	24	0	72	Synonymous	TAC	TAT	Tyr	Tyr	sstB	49241120	sstB	SAR0788	FecCD transport family protein	CAG39798.1
rs52557	826956	0.00166123	2.77957	T	A	18	0	0	72	Non-synonymous	ATA	TTA	Ile	Leu	sstB	49241120	sstB	SAR0788	FecCD transport family protein	CAG39798.1
rs52741	828158	0.00166123	2.77957	C	T	0	16	0	12	Intergenic	-	-			sstC:sstD	49241121:49241122	sstC:sstD	SAR0789:SAR0790	ABC transporter ATP-binding protein:lipoprotein	CAG39799.1:CAG39800.1
rs52793	828655	0.00166123	2.77957	T	A	24	0	0	72	Synonymous	GCA	GCT	Ala	Ala	sstD	49241122	sstD	SAR0790	lipoprotein	CAG39800.1
rs52794	828679	0.00166123	2.77957	C	T	0	72	0	24	Synonymous	TTT	TTC	Phe	Phe	sstD	49241122	sstD	SAR0790	lipoprotein	CAG39800.1
rs52853	829222	0.00166123	2.77957	G	T	0	0	72	24	Non-synonymous	GAT	GAG	Asp	Glu	sstD	49241122	sstD	SAR0790	lipoprotein	CAG39800.1
rs52893	829498	0.00166123	2.77957	G	A	24	0	71	0	Intergenic	-	-			sstD:SAR0791	49241122:49241123	sstD:-	SAR0790:SAR0791	lipoprotein:hypothetical protein	CAG39800.1:CAG39801.1
rs52902	829547	0.00166123	2.77957	G	T	0	0	72	24	Intergenic	-	-			sstD:SAR0791	49241122:49241123	sstD:-	SAR0790:SAR0791	lipoprotein:hypothetical protein	CAG39800.1:CAG39801.1
rs52961	830522	0.00166123	2.77957	T	A	24	0	0	72	Synonymous	ATT	ATA	Ile	Ile	murB	49241124	murB	SAR0792	putative UDP-N-acetylenolpyruvoylglucosamine reductase	CAG39802.1
rs52962	830525	0.00166123	2.77957	C	T	0	72	0	24	Synonymous	GCA	GCG	Ala	Ala	murB	49241124	murB	SAR0792	putative UDP-N-acetylenolpyruvoylglucosamine reductase	CAG39802.1
rs52993	831059	0.00166123	2.77957	A	G	72	0	24	0	Synonymous	ATC	ATT	Ile	Ile	SAR0793	49241125	-	SAR0793	hypothetical protein	CAG39803.1
rs52998	831084	0.00166123	2.77957	T	C	0	24	0	50	Non-synonymous	CGT	CAT	Arg	His	SAR0793	49241125	-	SAR0793	hypothetical protein	CAG39803.1
rs53203	835125	0.00166123	2.77957	G	A	24	0	72	0	Synonymous	TAT	TAC	Tyr	Tyr	pepT	49241129	pepT	SAR0797	putative peptidase T	CAG39807.1
rs53233	835677	0.00166123	2.77957	T	A	23	0	0	72	Synonymous	GGT	GGA	Gly	Gly	pepT	49241129	pepT	SAR0797	putative peptidase T	CAG39807.1
rs53234	835683	0.00166123	2.77957	T	A	24	0	0	72	Synonymous	ACT	ACA	Thr	Thr	pepT	49241129	pepT	SAR0797	putative peptidase T	CAG39807.1
rs53276	836778	0.00166123	2.77957	A	G	72	0	24	0	Synonymous	TTC	TTT	Phe	Phe	SAR0799	49241131	-	SAR0799	putative membrane protein	CAG39809.1
rs53277	836781	0.00166123	2.77957	T	C	0	24	0	72	Synonymous	CTG	CTA	Leu	Leu	SAR0799	49241131	-	SAR0799	putative membrane protein	CAG39809.1
rs53301	837386	0.00166123	2.77957	A	G	72	0	24	0	Synonymous	CTA	TTA	Leu	Leu	SAR0800	49241132	-	SAR0800	putative membrane protein	CAG39810.1
rs53438	840689	0.00166123	2.77957	C	T	0	72	0	24	Intergenic	-	-			SAR0802:SAR0803	49241134:49241135	-:-	SAR0802:SAR0803	putative membrane protein:conserved hypothetical protein	CAG39812.1:CAG39813.1
rs53499	841885	0.00166123	2.77957	T	G	0	0	24	72	Intergenic	-	-			SAR0803:SAR0804	49241135:49241136	-:-	SAR0803:SAR0804	conserved hypothetical protein:putative helicase	CAG39813.1:CAG39814.1
rs53516	842092	0.00166123	2.77957	G	A	24	0	72	0	Synonymous	CAA	CAG	Gln	Gln	SAR0804	49241136	-	SAR0804	putative helicase	CAG39814.1
rs53574	842884	0.00166123	2.77957	G	A	24	0	72	0	Synonymous	TTA	TTG	Leu	Leu	SAR0804	49241136	-	SAR0804	putative helicase	CAG39814.1
rs53719	846295	0.00166123	2.77957	C	T	0	72	0	24	Synonymous	ATT	ATC	Ile	Ile	secA	49241139	secA	SAR0807	preprotein translocase SecA subunit	CAG39817.1
rs53859	849270	0.00166123	2.77957	G	T	0	0	56	24	Intergenic	-	-			prfB:SAR0809	49241140:49241141	prfB:-	SAR0808:SAR0809	peptide chain release factor 2:putative exported protein	CAG39818.1:CAG39819.1
rs53860	849271	0.00166123	2.77957	T	C	0	24	0	56	Intergenic	-	-			prfB:SAR0809	49241140:49241141	prfB:-	SAR0808:SAR0809	peptide chain release factor 2:putative exported protein	CAG39818.1:CAG39819.1
rs53864	849292	0.00166123	2.77957	C	T	0	64	0	24	Intergenic	-	-			prfB:SAR0809	49241140:49241141	prfB:-	SAR0808:SAR0809	peptide chain release factor 2:putative exported protein	CAG39818.1:CAG39819.1
rs53865	849294	0.00166123	2.77957	G	C	0	24	64	0	Intergenic	-	-			prfB:SAR0809	49241140:49241141	prfB:-	SAR0808:SAR0809	peptide chain release factor 2:putative exported protein	CAG39818.1:CAG39819.1
rs53866	849303	0.00166123	2.77957	T	A	24	0	0	72	Intergenic	-	-			prfB:SAR0809	49241140:49241141	prfB:-	SAR0808:SAR0809	peptide chain release factor 2:putative exported protein	CAG39818.1:CAG39819.1
rs53867	849324	0.00166123	2.77957	T	A	24	0	0	72	Intergenic	-	-			prfB:SAR0809	49241140:49241141	prfB:-	SAR0808:SAR0809	peptide chain release factor 2:putative exported protein	CAG39818.1:CAG39819.1
rs53869	849331	0.00166123	2.77957	G	T	0	0	72	24	Intergenic	-	-			prfB:SAR0809	49241140:49241141	prfB:-	SAR0808:SAR0809	peptide chain release factor 2:putative exported protein	CAG39818.1:CAG39819.1
rs53871	849344	0.00166123	2.77957	T	A	24	0	0	72	Intergenic	-	-			prfB:SAR0809	49241140:49241141	prfB:-	SAR0808:SAR0809	peptide chain release factor 2:putative exported protein	CAG39818.1:CAG39819.1
rs53882	849404	0.00166123	2.77957	C	T	0	18	0	17	Intergenic	-	-			prfB:SAR0809	49241140:49241141	prfB:-	SAR0808:SAR0809	peptide chain release factor 2:putative exported protein	CAG39818.1:CAG39819.1
rs53906	849836	0.00166123	2.77957	G	A	24	0	72	0	Non-synonymous	ACG	GCG	Thr	Ala	SAR0809	49241141	-	SAR0809	putative exported protein	CAG39819.1
rs55071	869945	0.00166123	2.77957	T	A	24	0	0	72	Intergenic	-	-			SAR0825:SAR0826	49241156:49241157	-:-	SAR0825:SAR0826	conserved hypothetical protein:putative exported protein	CAG39834.1:CAG39835.1
rs55075	870004	0.00166123	2.77957	C	G	0	72	24	0	Intergenic	-	-			SAR0825:SAR0826	49241156:49241157	-:-	SAR0825:SAR0826	conserved hypothetical protein:putative exported protein	CAG39834.1:CAG39835.1
rs55098	870276	0.00166123	2.77957	A	G	72	0	24	0	Intergenic	-	-			SAR0825:SAR0826	49241156:49241157	-:-	SAR0825:SAR0826	conserved hypothetical protein:putative exported protein	CAG39834.1:CAG39835.1
rs55104	870324	0.00166123	2.77957	G	A	24	0	72	0	Intergenic	-	-			SAR0825:SAR0826	49241156:49241157	-:-	SAR0825:SAR0826	conserved hypothetical protein:putative exported protein	CAG39834.1:CAG39835.1
rs55832	883649	0.00166123	2.77957	A	G	72	0	24	0	Intergenic	-	-			smpB:SAR0838	49241168:49241169	smpB:-	SAR0837:SAR0838	putative tmRNA-binding protein:putative membrane protein	CAG39846.1:CAG39847.1
rs56122	888141	0.00166123	2.77957	A	T	72	0	0	23	Intergenic	-	-			SAR0841:clfA	49241172:49241173	-:clfA	SAR0841:SAR0842	putative acetyltransferase:clumping factor	CAG39850.1:CAG39851.1
rs56131	888186	0.00166123	2.77957	C	A	24	72	0	0	Intergenic	-	-			SAR0841:clfA	49241172:49241173	-:clfA	SAR0841:SAR0842	putative acetyltransferase:clumping factor	CAG39850.1:CAG39851.1
rs56132	888189	0.00166123	2.77957	T	A	24	0	0	72	Intergenic	-	-			SAR0841:clfA	49241172:49241173	-:clfA	SAR0841:SAR0842	putative acetyltransferase:clumping factor	CAG39850.1:CAG39851.1
rs56135	888254	0.00166123	2.77957	A	C	72	24	0	0	Non-synonymous	CAA	AAA	Gln	Lys	clfA	49241173	clfA	SAR0842	clumping factor	CAG39851.1
rs56136	888274	0.00166123	2.77957	G	T	0	0	72	24	Synonymous	CGT	CGG	Arg	Arg	clfA	49241173	clfA	SAR0842	clumping factor	CAG39851.1
rs56147	888397	0.00166123	2.77957	A	G	72	0	24	0	Synonymous	GAG	GAA	Glu	Glu	clfA	49241173	clfA	SAR0842	clumping factor	CAG39851.1
rs56155	888464	0.00166123	2.77957	A	T	70	0	0	23	Non-synonymous	TCT	ACT	Ser	Thr	clfA	49241173	clfA	SAR0842	clumping factor	CAG39851.1
rs56156	888469	0.00166123	2.77957	A	T	70	0	0	23	Non-synonymous	AAT	AAA	Asn	Lys	clfA	49241173	clfA	SAR0842	clumping factor	CAG39851.1
rs56159	888476	0.00166123	2.77957	T	A	22	0	0	71	Non-synonymous	ACA	TCA	Thr	Ser	clfA	49241173	clfA	SAR0842	clumping factor	CAG39851.1
rs56161	888492	0.00166123	2.77957	G	A	22	0	72	0	Non-synonymous	GAC	GGC	Asp	Gly	clfA	49241173	clfA	SAR0842	clumping factor	CAG39851.1
rs56163	888501	0.00166123	2.77957	G	A	22	0	71	0	Non-synonymous	AAT	AGT	Asn	Ser	clfA	49241173	clfA	SAR0842	clumping factor	CAG39851.1
rs56164	888505	0.00166123	2.77957	G	A	22	0	72	0	Synonymous	GTA	GTG	Val	Val	clfA	49241173	clfA	SAR0842	clumping factor	CAG39851.1
rs56175	888562	0.00166123	2.77957	G	A	24	0	71	0	Synonymous	ACA	ACG	Thr	Thr	clfA	49241173	clfA	SAR0842	clumping factor	CAG39851.1
rs56180	888588	0.00166123	2.77957	C	T	0	30	0	24	Non-synonymous	GTT	GCT	Val	Ala	clfA	49241173	clfA	SAR0842	clumping factor	CAG39851.1
rs56186	888655	0.00166123	2.77957	G	A	23	0	72	0	Synonymous	GAA	GAG	Glu	Glu	clfA	49241173	clfA	SAR0842	clumping factor	CAG39851.1
rs56188	888660	0.00166123	2.77957	T	C	0	23	0	72	Non-synonymous	TCA	TTA	Ser	Leu	clfA	49241173	clfA	SAR0842	clumping factor	CAG39851.1
rs56415	890156	0.00166123	2.77957	G	A	24	0	46	0	Non-synonymous	ACG	GCG	Thr	Ala	clfA	49241173	clfA	SAR0842	clumping factor	CAG39851.1
rs56991	893727	0.00166123	2.77957	C	T	0	72	0	24	Synonymous	TAT	TAC	Tyr	Tyr	SAR0845	49241174	-	SAR0845	putative exported protein	CAG39853.1
rs56994	893745	0.00166123	2.77957	C	A	24	72	0	0	Synonymous	CGA	CGC	Arg	Arg	SAR0845	49241174	-	SAR0845	putative exported protein	CAG39853.1
rs56997	893776	0.00166123	2.77957	C	A	24	72	0	0	Non-synonymous	AAA	CAA	Lys	Gln	SAR0845	49241174	-	SAR0845	putative exported protein	CAG39853.1
rs56998	893787	0.00166123	2.77957	T	C	0	24	0	72	Synonymous	GAC	GAT	Asp	Asp	SAR0845	49241174	-	SAR0845	putative exported protein	CAG39853.1
rs57000	893793	0.00166123	2.77957	T	A	24	0	0	71	Non-synonymous	CAA	CAT	Gln	His	SAR0845	49241174	-	SAR0845	putative exported protein	CAG39853.1
rs57001	893794	0.00166123	2.77957	T	A	24	0	0	71	Non-synonymous	ATT	TTT	Ile	Phe	SAR0845	49241174	-	SAR0845	putative exported protein	CAG39853.1
rs57005	893814	0.00166123	2.77957	A	G	72	0	24	0	Synonymous	GAG	GAA	Glu	Glu	SAR0845	49241174	-	SAR0845	putative exported protein	CAG39853.1
rs57018	893928	0.00166123	2.77957	T	C	0	24	0	72	Synonymous	AAC	AAT	Asn	Asn	SAR0845	49241174	-	SAR0845	putative exported protein	CAG39853.1
rs57022	893939	0.00166123	2.77957	C	A	12	24	0	0	Non-synonymous	TCT	TAT	Ser	Tyr	SAR0845	49241174	-	SAR0845	putative exported protein	CAG39853.1
rs57023	893946	0.00166123	2.77957	T	C	0	24	0	44	Synonymous	ATC	ATT	Ile	Ile	SAR0845	49241174	-	SAR0845	putative exported protein	CAG39853.1
rs57024	893947	0.00166123	2.77957	A	C	46	24	0	0	Non-synonymous	CAT	AAT	His	Asn	SAR0845	49241174	-	SAR0845	putative exported protein	CAG39853.1
rs57025	893950	0.00166123	2.77957	A	C	45	24	0	0	Non-synonymous	CAT	AAT	His	Asn	SAR0845	49241174	-	SAR0845	putative exported protein	CAG39853.1
rs57028	893960	0.00166123	2.77957	T	C	0	24	0	72	Non-synonymous	ACT	ATT	Thr	Ile	SAR0845	49241174	-	SAR0845	putative exported protein	CAG39853.1
rs57029	893962	0.00166123	2.77957	G	A	24	0	72	0	Non-synonymous	ATT	GTT	Ile	Val	SAR0845	49241174	-	SAR0845	putative exported protein	CAG39853.1
rs57034	894012	0.00166123	2.77957	T	G	0	0	24	42	Synonymous	TCG	TCT	Ser	Ser	SAR0845	49241174	-	SAR0845	putative exported protein	CAG39853.1
rs57045	894048	0.00166123	2.77957	T	C	0	24	0	60	Synonymous	TAC	TAT	Tyr	Tyr	SAR0845	49241174	-	SAR0845	putative exported protein	CAG39853.1
rs57046	894051	0.00166123	2.77957	C	T	0	62	0	24	Synonymous	CAT	CAC	His	His	SAR0845	49241174	-	SAR0845	putative exported protein	CAG39853.1
rs57047	894053	0.00166123	2.77957	C	G	0	61	24	0	Non-synonymous	GGT	GCT	Gly	Ala	SAR0845	49241174	-	SAR0845	putative exported protein	CAG39853.1
rs57048	894054	0.00166123	2.77957	G	T	0	0	60	24	Synonymous	GGT	GGG	Gly	Gly	SAR0845	49241174	-	SAR0845	putative exported protein	CAG39853.1
rs57049	894061	0.00166123	2.77957	T	G	0	0	24	72	Non-synonymous	GTT	TTT	Val	Phe	SAR0845	49241174	-	SAR0845	putative exported protein	CAG39853.1
rs57078	894229	0.00166123	2.77957	G	A	24	0	72	0	Non-synonymous	ACT	GCT	Thr	Ala	SAR0845	49241174	-	SAR0845	putative exported protein	CAG39853.1
rs57079	894231	0.00166123	2.77957	A	T	72	0	0	24	Synonymous	ACT	ACA	Thr	Thr	SAR0845	49241174	-	SAR0845	putative exported protein	CAG39853.1
rs57080	894235	0.00166123	2.77957	G	A	24	0	72	0	Non-synonymous	AAC	GAC	Asn	Asp	SAR0845	49241174	-	SAR0845	putative exported protein	CAG39853.1
rs57084	894249	0.00166123	2.77957	C	T	0	69	0	24	Synonymous	TTT	TTC	Phe	Phe	SAR0845	49241174	-	SAR0845	putative exported protein	CAG39853.1
rs57085	894253	0.00166123	2.77957	T	A	24	0	0	68	Non-synonymous	ACT	TCT	Thr	Ser	SAR0845	49241174	-	SAR0845	putative exported protein	CAG39853.1
rs57086	894267	0.00166123	2.77957	T	C	0	24	0	72	Synonymous	GTC	GTT	Val	Val	SAR0845	49241174	-	SAR0845	putative exported protein	CAG39853.1
rs57087	894276	0.00166123	2.77957	G	A	24	0	72	0	Synonymous	GTA	GTG	Val	Val	SAR0845	49241174	-	SAR0845	putative exported protein	CAG39853.1
rs57089	894283	0.00166123	2.77957	T	C	0	24	0	72	Non-synonymous	CAT	TAT	His	Tyr	SAR0845	49241174	-	SAR0845	putative exported protein	CAG39853.1
rs57092	894298	0.00166123	2.77957	C	A	24	72	0	0	Non-synonymous	AAA	CAA	Lys	Gln	SAR0845	49241174	-	SAR0845	putative exported protein	CAG39853.1
rs57094	894304	0.00166123	2.77957	A	C	72	24	0	0	Non-synonymous	CAT	AAT	His	Asn	SAR0845	49241174	-	SAR0845	putative exported protein	CAG39853.1
rs57097	894320	0.00166123	2.77957	G	T	0	0	72	24	Non-synonymous	GTT	GGT	Val	Gly	SAR0845	49241174	-	SAR0845	putative exported protein	CAG39853.1
rs57099	894336	0.00166123	2.77957	T	C	0	24	0	72	Synonymous	AAC	AAT	Asn	Asn	SAR0845	49241174	-	SAR0845	putative exported protein	CAG39853.1
rs57170	894822	0.00166123	2.77957	T	A	18	0	0	43	Non-synonymous	CAA	CAT	Gln	His	SAR0846	49241175	-	SAR0846	putative exported protein	CAG39854.1
rs57171	894823	0.00166123	2.77957	T	A	18	0	0	42	Non-synonymous	ACG	TCG	Thr	Ser	SAR0846	49241175	-	SAR0846	putative exported protein	CAG39854.1
rs57172	894825	0.00166123	2.77957	T	G	0	0	18	37	Synonymous	ACG	ACT	Thr	Thr	SAR0846	49241175	-	SAR0846	putative exported protein	CAG39854.1
rs57176	894837	0.00166123	2.77957	C	A	18	56	0	0	Non-synonymous	AAA	AAC	Lys	Asn	SAR0846	49241175	-	SAR0846	putative exported protein	CAG39854.1
rs57181	894860	0.00166123	2.77957	C	T	0	49	0	18	Non-synonymous	GTT	GCT	Val	Ala	SAR0846	49241175	-	SAR0846	putative exported protein	CAG39854.1
rs57182	894861	0.00166123	2.77957	A	T	49	0	0	18	Synonymous	GTT	GTA	Val	Val	SAR0846	49241175	-	SAR0846	putative exported protein	CAG39854.1
rs57185	894900	0.00166123	2.77957	G	A	18	0	51	0	Synonymous	GAA	GAG	Glu	Glu	SAR0846	49241175	-	SAR0846	putative exported protein	CAG39854.1
rs57247	895749	0.00166123	2.77957	G	A	24	0	72	0	Non-synonymous	GAA	GGA	Glu	Gly	nuc	49241176	nuc	SAR0847	thermonuclease precursor	CAG39855.1
rs57734	903563	0.00166123	2.77957	G	A	24	0	72	0	Non-synonymous	ATT	GTT	Ile	Val	SAR0860	49241190	-	SAR0860	putative type I 3-dehydroquinase	CAG39869.1
rs58195	910646	0.00166123	2.77957	G	A	24	0	72	0	Non-synonymous	AAT	GAT	Asn	Asp	SAR0872	49241200	-	SAR0872	putative lipoprotein	CAG39879.1
rs58547	918517	0.00166123	2.77957	A	G	72	0	24	0	Synonymous	ACG	ACA	Thr	Thr	SAR0880	49241207	-	SAR0880	conserved hypothetical protein	CAG39886.1
rs58578	919129	0.00166123	2.77957	T	G	0	0	24	69	Intergenic	-	-			SAR0880:SAR0881	49241207:49241208	-:-	SAR0880:SAR0881	conserved hypothetical protein:putative membrane protein	CAG39886.1:CAG39887.1
rs58579	919130	0.00166123	2.77957	C	T	0	68	0	24	Intergenic	-	-			SAR0880:SAR0881	49241207:49241208	-:-	SAR0880:SAR0881	conserved hypothetical protein:putative membrane protein	CAG39886.1:CAG39887.1
rs58581	919137	0.00166123	2.77957	T	C	0	24	0	68	Intergenic	-	-			SAR0880:SAR0881	49241207:49241208	-:-	SAR0880:SAR0881	conserved hypothetical protein:putative membrane protein	CAG39886.1:CAG39887.1
rs58614	919396	0.00166123	2.77957	T	A	24	0	0	72	Intergenic	-	-			SAR0880:SAR0881	49241207:49241208	-:-	SAR0880:SAR0881	conserved hypothetical protein:putative membrane protein	CAG39886.1:CAG39887.1
rs58616	919410	0.00166123	2.77957	A	T	71	0	0	24	Intergenic	-	-			SAR0880:SAR0881	49241207:49241208	-:-	SAR0880:SAR0881	conserved hypothetical protein:putative membrane protein	CAG39886.1:CAG39887.1
rs59025	924702	0.00166123	2.77957	A	T	72	0	0	24	Non-synonymous	GAT	GAA	Asp	Glu	SAR0886	49241213	-	SAR0886	putative 5'-nucleotidase	CAG39892.1
rs59385	934055	0.00166123	2.77957	C	T	0	72	0	24	Synonymous	TAT	TAC	Tyr	Tyr	dltD	49241224	dltD	SAR0897	putative lipoteichoic acid biosynthesis protein	CAG39903.1
rs59607	939838	0.00166123	2.77957	C	T	0	72	0	24	Synonymous	TTT	TTC	Phe	Phe	pepA	49241231	pepA	SAR0904	cytosol aminopeptidase family protein	CAG39910.1
rs59717	941457	0.00166123	2.77957	G	A	24	0	72	0	Synonymous	TTA	TTG	Leu	Leu	SAR0905	49241232	-	SAR0905	putative transporter protein	CAG39911.1
rs59730	941814	0.00166123	2.77957	A	G	72	0	24	0	Synonymous	ACG	ACA	Thr	Thr	SAR0905	49241232	-	SAR0905	putative transporter protein	CAG39911.1
rs60525	959564	0.00166123	2.77957	G	A	24	0	71	0	Synonymous	GTT	GTC	Val	Val	argG	49241250	argG	SAR0923	putative argininosuccinate synthase	CAG39929.1
rs60652	962198	0.00166123	2.77957	T	C	0	18	0	49	Intergenic	-	-			SAR0924:SAR0925	49241251:49241252	-:-	SAR0924:SAR0925	putative glucose-6-phosphate isomerase:putative membrane protein	CAG39930.1:CAG39931.1
rs61427	976933	0.00166123	2.77957	A	T	72	0	0	24	Synonymous	GGA	GGT	Gly	Gly	SAR0934	49241261	-	SAR0934	putative haloacid dehalogenase-like hydrolase	CAG39940.1
rs62235	988451	0.00166123	2.77957	C	T	0	72	0	24	Intergenic	-	-			SAR0944:SAR0945	49241271:49241272	-:-	SAR0944:SAR0945	putative exported protein:putative membrane protein	CAG39950.1:CAG39951.1
rs62788	996655	0.00166123	2.77957	T	A	23	0	0	72	Non-synonymous	AAA	AAT	Lys	Asn	SAR0953	49241280	-	SAR0953	transport system extracellular binding lipoprotein	CAG39959.1
rs62840	997016	0.00166123	2.77957	T	C	0	24	0	72	Synonymous	CTA	TTA	Leu	Leu	SAR0953	49241280	-	SAR0953	transport system extracellular binding lipoprotein	CAG39959.1
rs63106	1001470	0.00166123	2.77957	G	A	20	0	61	0	Synonymous	ACA	ACG	Thr	Thr	appD	49241282	appD	SAR0957	putative oligopeptide transport ATP-binding protein	CAG39962.1
rs63112	1001605	0.00166123	2.77957	T	G	0	0	20	61	Synonymous	CGG	CGT	Arg	Arg	appD	49241282	appD	SAR0957	putative oligopeptide transport ATP-binding protein	CAG39962.1
rs63113	1001614	0.00166123	2.77957	G	A	20	0	61	0	Synonymous	TTA	TTG	Leu	Leu	appD	49241282	appD	SAR0957	putative oligopeptide transport ATP-binding protein	CAG39962.1
rs63118	1001671	0.00166123	2.77957	A	G	60	0	20	0	Non-synonymous	GTA	ATA	Val	Ile	appF	49241283	appF	SAR0958	putative oligopeptide transport ATP-binding protein	CAG39963.1
rs63121	1001784	0.00166123	2.77957	A	C	61	20	0	0	Synonymous	GGC	GGA	Gly	Gly	appF	49241283	appF	SAR0958	putative oligopeptide transport ATP-binding protein	CAG39963.1
rs63122	1001790	0.00166123	2.77957	G	A	20	0	61	0	Synonymous	TCA	TCG	Ser	Ser	appF	49241283	appF	SAR0958	putative oligopeptide transport ATP-binding protein	CAG39963.1
rs63125	1001829	0.00166123	2.77957	G	A	20	0	61	0	Synonymous	AGA	AGG	Arg	Arg	appF	49241283	appF	SAR0958	putative oligopeptide transport ATP-binding protein	CAG39963.1
rs63137	1002042	0.00166123	2.77957	A	T	61	0	0	19	Synonymous	GTT	GTA	Val	Val	appF	49241283	appF	SAR0958	putative oligopeptide transport ATP-binding protein	CAG39963.1
rs63138	1002066	0.00166123	2.77957	C	T	0	61	0	20	Synonymous	GGT	GGC	Gly	Gly	appF	49241283	appF	SAR0958	putative oligopeptide transport ATP-binding protein	CAG39963.1
rs63317	1006509	0.00166123	2.77957	T	A	7	0	0	51	Non-synonymous	AAA	AAT	Lys	Asn	SAR0963	49241287	-	SAR0963	putative transposase	CAG39968.1
rs63432	1008162	0.00166123	2.77957	G	A	24	0	72	0	Synonymous	TTT	TTC	Phe	Phe	trpS	49241288	trpS	SAR0964	putative tryptophanyl-tRNA synthetase	CAG39969.1
rs63434	1008174	0.00166123	2.77957	A	G	72	0	24	0	Synonymous	AAC	AAT	Asn	Asn	trpS	49241288	trpS	SAR0964	putative tryptophanyl-tRNA synthetase	CAG39969.1
rs63435	1008177	0.00166123	2.77957	A	G	72	0	24	0	Synonymous	GAC	GAT	Asp	Asp	trpS	49241288	trpS	SAR0964	putative tryptophanyl-tRNA synthetase	CAG39969.1
rs63436	1008186	0.00166123	2.77957	C	T	0	72	0	24	Synonymous	AAA	AAG	Lys	Lys	trpS	49241288	trpS	SAR0964	putative tryptophanyl-tRNA synthetase	CAG39969.1
rs63440	1008222	0.00166123	2.77957	G	A	24	0	72	0	Synonymous	GTT	GTC	Val	Val	trpS	49241288	trpS	SAR0964	putative tryptophanyl-tRNA synthetase	CAG39969.1
rs63444	1008267	0.00166123	2.77957	C	G	0	72	24	0	Synonymous	GTC	GTG	Val	Val	trpS	49241288	trpS	SAR0964	putative tryptophanyl-tRNA synthetase	CAG39969.1
rs63445	1008279	0.00166123	2.77957	G	A	24	0	72	0	Synonymous	CGT	CGC	Arg	Arg	trpS	49241288	trpS	SAR0964	putative tryptophanyl-tRNA synthetase	CAG39969.1
rs63451	1008321	0.00166123	2.77957	A	G	72	0	24	0	Synonymous	CAC	CAT	His	His	trpS	49241288	trpS	SAR0964	putative tryptophanyl-tRNA synthetase	CAG39969.1
rs64419	1032539	0.00166123	2.77957	T	A	24	0	0	72	Synonymous	TCT	TCA	Ser	Ser	SAR0987	49241310	-	SAR0987	conserved hypothetical protein	CAG39992.1
rs64653	1037909	0.00166123	2.77957	A	G	72	0	24	0	Non-synonymous	GGT	GAT	Gly	Asp	SAR0992	49241315	-	SAR0992	putative protease	CAG39997.1
rs64689	1038292	0.00166123	2.77957	A	T	72	0	0	24	Non-synonymous	TCA	ACA	Ser	Thr	SAR0992	49241315	-	SAR0992	putative protease	CAG39997.1
rs64692	1038302	0.00166123	2.77957	A	T	72	0	0	24	Non-synonymous	ATA	AAA	Ile	Lys	SAR0992	49241315	-	SAR0992	putative protease	CAG39997.1
rs65658	1054013	0.00166123	2.77957	A	T	24	0	0	21	Intergenic	-	-			SAR1010:SAR1011	49241331:49241332	-:-	SAR1010:SAR1011	putative membrane protein:transport system extracellular binding lipoprotein	CAG40014.1:CAG40015.1
rs65659	1054014	0.00166123	2.77957	C	T	0	24	0	22	Intergenic	-	-			SAR1010:SAR1011	49241331:49241332	-:-	SAR1010:SAR1011	putative membrane protein:transport system extracellular binding lipoprotein	CAG40014.1:CAG40015.1
rs65662	1054039	0.00166123	2.77957	G	T	0	0	43	24	Intergenic	-	-			SAR1010:SAR1011	49241331:49241332	-:-	SAR1010:SAR1011	putative membrane protein:transport system extracellular binding lipoprotein	CAG40014.1:CAG40015.1
rs65664	1054042	0.00166123	2.77957	T	A	24	0	0	43	Intergenic	-	-			SAR1010:SAR1011	49241331:49241332	-:-	SAR1010:SAR1011	putative membrane protein:transport system extracellular binding lipoprotein	CAG40014.1:CAG40015.1
rs65677	1054133	0.00166123	2.77957	G	A	17	0	24	0	Intergenic	-	-			SAR1010:SAR1011	49241331:49241332	-:-	SAR1010:SAR1011	putative membrane protein:transport system extracellular binding lipoprotein	CAG40014.1:CAG40015.1
rs65694	1054185	0.00166123	2.77957	T	C	0	24	0	50	Intergenic	-	-			SAR1010:SAR1011	49241331:49241332	-:-	SAR1010:SAR1011	putative membrane protein:transport system extracellular binding lipoprotein	CAG40014.1:CAG40015.1
rs65696	1054191	0.00166123	2.77957	T	A	22	0	0	50	Intergenic	-	-			SAR1010:SAR1011	49241331:49241332	-:-	SAR1010:SAR1011	putative membrane protein:transport system extracellular binding lipoprotein	CAG40014.1:CAG40015.1
rs65739	1054558	0.00166123	2.77957	C	T	0	72	0	24	Synonymous	ATT	ATC	Ile	Ile	SAR1011	49241332	-	SAR1011	transport system extracellular binding lipoprotein	CAG40015.1
rs65844	1055683	0.00166123	2.77957	A	C	72	24	0	0	Intergenic	-	-			SAR1013:SAR1014	49241334:49241335	-:-	SAR1013:SAR1014	putative membrane protein:acetyltransferase (GNAT) family protein	CAG40017.1:CAG40018.1
rs65857	1055945	0.00166123	2.77957	C	A	24	72	0	0	Synonymous	AGA	CGA	Arg	Arg	SAR1014	49241335	-	SAR1014	acetyltransferase (GNAT) family protein	CAG40018.1
rs65858	1055963	0.00166123	2.77957	A	G	72	0	24	0	Non-synonymous	GTT	ATT	Val	Ile	SAR1014	49241335	-	SAR1014	acetyltransferase (GNAT) family protein	CAG40018.1
rs65859	1055978	0.00166123	2.77957	G	A	24	0	72	0	Non-synonymous	ATA	GTA	Ile	Val	SAR1014	49241335	-	SAR1014	acetyltransferase (GNAT) family protein	CAG40018.1
rs66246	1062965	0.00166123	2.77957	T	A	24	0	0	72	Synonymous	GGT	GGA	Gly	Gly	sspB	49241342	sspB	SAR1021	cysteine protease precursor	CAG40025.1
rs66248	1062998	0.00166123	2.77957	T	A	24	0	0	72	Non-synonymous	AAT	AAA	Asn	Lys	sspB	49241342	sspB	SAR1021	cysteine protease precursor	CAG40025.1
rs66249	1063000	0.00166123	2.77957	C	T	0	72	0	24	Non-synonymous	AAT	GAT	Asn	Asp	sspB	49241342	sspB	SAR1021	cysteine protease precursor	CAG40025.1
rs66265	1063246	0.00166123	2.77957	A	G	72	0	24	0	Synonymous	CTA	TTA	Leu	Leu	sspB	49241342	sspB	SAR1021	cysteine protease precursor	CAG40025.1
rs66271	1063324	0.00166123	2.77957	A	G	72	0	24	0	Synonymous	CTA	TTA	Leu	Leu	sspB	49241342	sspB	SAR1021	cysteine protease precursor	CAG40025.1
rs66273	1063331	0.00166123	2.77957	T	C	0	24	0	72	Synonymous	AAG	AAA	Lys	Lys	sspB	49241342	sspB	SAR1021	cysteine protease precursor	CAG40025.1
rs66274	1063334	0.00166123	2.77957	C	T	0	72	0	24	Synonymous	TTA	TTG	Leu	Leu	sspB	49241342	sspB	SAR1021	cysteine protease precursor	CAG40025.1
rs66275	1063339	0.00166123	2.77957	T	G	0	0	24	72	Non-synonymous	CAA	AAA	Gln	Lys	sspB	49241342	sspB	SAR1021	cysteine protease precursor	CAG40025.1
rs66278	1063375	0.00166123	2.77957	T	C	0	13	0	24	Non-synonymous	ATC	GTC	Ile	Val	sspB	49241342	sspB	SAR1021	cysteine protease precursor	CAG40025.1
rs66279	1063376	0.00166123	2.77957	G	A	12	0	24	0	Synonymous	AAC	AAT	Asn	Asn	sspB	49241342	sspB	SAR1021	cysteine protease precursor	CAG40025.1
rs66280	1063380	0.00166123	2.77957	T	C	0	7	0	24	Non-synonymous	AAT	AGT	Asn	Ser	sspB	49241342	sspB	SAR1021	cysteine protease precursor	CAG40025.1
rs66281	1063381	0.00166123	2.77957	T	C	0	7	0	24	Non-synonymous	AAT	GAT	Asn	Asp	sspB	49241342	sspB	SAR1021	cysteine protease precursor	CAG40025.1
rs66282	1063384	0.00166123	2.77957	C	G	0	24	21	0	Non-synonymous	GCT	CCT	Ala	Pro	sspB	49241342	sspB	SAR1021	cysteine protease precursor	CAG40025.1
rs66335	1064077	0.00166123	2.77957	T	G	0	0	24	54	Non-synonymous	CAA	AAA	Gln	Lys	sspA	49241343	sspA	SAR1022	glutamyl endopeptidase precursor	CAG40026.1
rs66384	1064300	0.00166123	2.77957	A	G	72	0	24	0	Synonymous	AAC	AAT	Asn	Asn	sspA	49241343	sspA	SAR1022	glutamyl endopeptidase precursor	CAG40026.1
rs66386	1064308	0.00166123	2.77957	C	G	0	72	24	0	Non-synonymous	CAA	GAA	Gln	Glu	sspA	49241343	sspA	SAR1022	glutamyl endopeptidase precursor	CAG40026.1
rs66387	1064315	0.00166123	2.77957	T	A	24	0	0	72	Synonymous	GTT	GTA	Val	Val	sspA	49241343	sspA	SAR1022	glutamyl endopeptidase precursor	CAG40026.1
rs66388	1064318	0.00166123	2.77957	A	G	72	0	24	0	Synonymous	GGC	GGT	Gly	Gly	sspA	49241343	sspA	SAR1022	glutamyl endopeptidase precursor	CAG40026.1
rs66389	1064321	0.00166123	2.77957	G	A	24	0	72	0	Synonymous	GGT	GGC	Gly	Gly	sspA	49241343	sspA	SAR1022	glutamyl endopeptidase precursor	CAG40026.1
rs66390	1064333	0.00166123	2.77957	T	G	0	0	24	72	Synonymous	GGC	GGA	Gly	Gly	sspA	49241343	sspA	SAR1022	glutamyl endopeptidase precursor	CAG40026.1
rs66514	1065579	0.00166123	2.77957	A	C	71	24	0	0	Intergenic	-	-			sspA:SAR1023	49241343:49241344	sspA:-	SAR1022:SAR1023	glutamyl endopeptidase precursor:putative aminotransferase	CAG40026.1:CAG40027.1
rs66692	1068921	0.00166123	2.77957	T	A	24	0	0	72	Synonymous	GTT	GTA	Val	Val	atl	49241346	atl	SAR1026	bifunctional autolysin precursor	CAG40030.1
rs66990	1073003	0.00166123	2.77957	A	G	72	0	24	0	Synonymous	ATC	ATT	Ile	Ile	SAR1027	49241347	-	SAR1027	acetyltransferase (GNAT) family protein	CAG40031.1
rs67097	1074030	0.00166123	2.77957	C	G	0	72	24	0	Synonymous	ACC	ACG	Thr	Thr	SAR1029	49241349	-	SAR1029	putative exported protein	CAG40033.1
rs67099	1074051	0.00166123	2.77957	C	T	0	72	0	24	Synonymous	TTA	TTG	Leu	Leu	SAR1029	49241349	-	SAR1029	putative exported protein	CAG40033.1
rs67102	1074072	0.00166123	2.77957	C	T	0	72	0	24	Synonymous	ACA	ACG	Thr	Thr	SAR1029	49241349	-	SAR1029	putative exported protein	CAG40033.1
rs67103	1074084	0.00166123	2.77957	T	G	0	0	24	72	Synonymous	CTC	CTA	Leu	Leu	SAR1029	49241349	-	SAR1029	putative exported protein	CAG40033.1
rs67104	1074087	0.00166123	2.77957	T	A	24	0	0	72	Synonymous	TCT	TCA	Ser	Ser	SAR1029	49241349	-	SAR1029	putative exported protein	CAG40033.1
rs67303	1075837	0.00166123	2.77957	A	G	72	0	24	0	Synonymous	AAG	AAA	Lys	Lys	fmt	49241350	fmt	SAR1030	autolysis and methicillin resistant-related protein	CAG40034.1
rs67488	1079141	0.00166123	2.77957	G	A	24	0	72	0	Synonymous	GGT	GGC	Gly	Gly	qoxB	49241353	qoxB	SAR1033	putative quinol oxidase polypeptide I	CAG40037.1
rs67563	1082171	0.00166123	2.77957	A	T	72	0	0	24	Intergenic	-	-			SAR1035:folD	49241355:49241356	-:folD	SAR1035:SAR1037	putative exported protein:FolD bifunctional protein [includes methylenetetrahydrofolate dehydrogenase/methenyltetrahydrofolate cyclohydrolase]	CAG40039.1:CAG40040.1
rs67932	1088137	0.00166123	2.77957	T	A	24	0	0	72	Non-synonymous	GAA	GAT	Glu	Asp	purL	49241362	purL	SAR1043	putative phosphoribosylformylglycinamidine synthase II	CAG40046.1
rs68113	1090488	0.00166123	2.77957	A	G	72	0	24	0	Synonymous	TCG	TCA	Ser	Ser	purF	49241363	purF	SAR1044	putative amidophosphoribosyltransferase precursor	CAG40047.1
rs68349	1094622	0.00166123	2.77957	T	C	0	24	0	72	Synonymous	CTA	TTA	Leu	Leu	purD	49241367	purD	SAR1048	putative phosphoribosylamine--glycine ligase	CAG40051.1
rs68497	1097724	0.00166123	2.77957	T	G	0	0	24	72	Synonymous	ATC	ATA	Ile	Ile	SAR1051	49241370	-	SAR1051	putative membrane protein	CAG40054.1
rs68501	1097742	0.00166123	2.77957	T	A	24	0	0	72	Synonymous	GCT	GCA	Ala	Ala	SAR1051	49241370	-	SAR1051	putative membrane protein	CAG40054.1
rs68509	1097912	0.00166123	2.77957	G	A	24	0	72	0	Synonymous	TTG	CTG	Leu	Leu	SAR1051	49241370	-	SAR1051	putative membrane protein	CAG40054.1
rs68525	1098395	0.00166123	2.77957	G	A	24	0	72	0	Intergenic	-	-			SAR1051:SAR1052	49241370:49241371	-:-	SAR1051:SAR1052	putative membrane protein:hypothetical protein	CAG40054.1:CAG40055.1
rs68526	1098406	0.00166123	2.77957	G	A	23	0	71	0	Intergenic	-	-			SAR1051:SAR1052	49241370:49241371	-:-	SAR1051:SAR1052	putative membrane protein:hypothetical protein	CAG40054.1:CAG40055.1
rs68528	1098419	0.00166123	2.77957	G	A	23	0	71	0	Intergenic	-	-			SAR1051:SAR1052	49241370:49241371	-:-	SAR1051:SAR1052	putative membrane protein:hypothetical protein	CAG40054.1:CAG40055.1
rs68531	1098467	0.00166123	2.77957	G	A	24	0	72	0	Intergenic	-	-			SAR1051:SAR1052	49241370:49241371	-:-	SAR1051:SAR1052	putative membrane protein:hypothetical protein	CAG40054.1:CAG40055.1
rs68532	1098470	0.00166123	2.77957	C	T	0	72	0	24	Intergenic	-	-			SAR1051:SAR1052	49241370:49241371	-:-	SAR1051:SAR1052	putative membrane protein:hypothetical protein	CAG40054.1:CAG40055.1
rs68533	1098477	0.00166123	2.77957	A	G	72	0	24	0	Intergenic	-	-			SAR1051:SAR1052	49241370:49241371	-:-	SAR1051:SAR1052	putative membrane protein:hypothetical protein	CAG40054.1:CAG40055.1
rs68538	1098522	0.00166123	2.77957	G	C	0	24	68	0	Intergenic	-	-			SAR1051:SAR1052	49241370:49241371	-:-	SAR1051:SAR1052	putative membrane protein:hypothetical protein	CAG40054.1:CAG40055.1
rs68544	1098551	0.00166123	2.77957	A	T	68	0	0	23	Intergenic	-	-			SAR1051:SAR1052	49241370:49241371	-:-	SAR1051:SAR1052	putative membrane protein:hypothetical protein	CAG40054.1:CAG40055.1
rs68591	1098771	0.00166123	2.77957	A	G	72	0	24	0	Synonymous	CTA	TTA	Leu	Leu	SAR1052	49241371	-	SAR1052	hypothetical protein	CAG40055.1
rs68609	1099450	0.00166123	2.77957	A	T	71	0	0	24	Synonymous	GTT	GTA	Val	Val	SAR1053	49241372	-	SAR1053	putative membrane protein	CAG40056.1
rs68611	1099471	0.00166123	2.77957	A	T	72	0	0	24	Synonymous	ATT	ATA	Ile	Ile	SAR1053	49241372	-	SAR1053	putative membrane protein	CAG40056.1
rs68612	1099477	0.00166123	2.77957	G	A	24	0	72	0	Synonymous	GTA	GTG	Val	Val	SAR1053	49241372	-	SAR1053	putative membrane protein	CAG40056.1
rs68616	1099735	0.00166123	2.77957	A	G	72	0	24	0	Synonymous	AAG	AAA	Lys	Lys	SAR1053	49241372	-	SAR1053	putative membrane protein	CAG40056.1
rs68618	1099858	0.00166123	2.77957	A	G	72	0	24	0	Synonymous	GAG	GAA	Glu	Glu	SAR1053	49241372	-	SAR1053	putative membrane protein	CAG40056.1
rs68619	1099903	0.00166123	2.77957	A	G	72	0	24	0	Synonymous	CCG	CCA	Pro	Pro	SAR1053	49241372	-	SAR1053	putative membrane protein	CAG40056.1
rs68635	1100188	0.00166123	2.77957	A	T	71	0	0	24	Synonymous	CTT	CTA	Leu	Leu	SAR1053	49241372	-	SAR1053	putative membrane protein	CAG40056.1
rs68646	1100421	0.00166123	2.77957	G	A	24	0	71	0	Intergenic	-	-			SAR1053:SAR1054	49241372:49241373	-:-	SAR1053:SAR1054	putative membrane protein:conserved hypothetical protein	CAG40056.1:CAG40057.1
rs68657	1100525	0.00166123	2.77957	C	T	0	71	0	24	Intergenic	-	-			SAR1053:SAR1054	49241372:49241373	-:-	SAR1053:SAR1054	putative membrane protein:conserved hypothetical protein	CAG40056.1:CAG40057.1
rs68692	1101029	0.00166123	2.77957	T	A	24	0	0	72	Synonymous	GGA	GGT	Gly	Gly	SAR1054	49241373	-	SAR1054	conserved hypothetical protein	CAG40057.1
rs68700	1101155	0.00166123	2.77957	T	A	24	0	0	72	Synonymous	ATA	ATT	Ile	Ile	SAR1054	49241373	-	SAR1054	conserved hypothetical protein	CAG40057.1
rs68770	1102255	0.00166123	2.77957	A	G	72	0	24	0	Synonymous	GCG	GCA	Ala	Ala	SAR1055	49241374	-	SAR1055	hypothetical protein	CAG40058.1
rs68787	1102693	0.00166123	2.77957	A	T	72	0	0	24	Synonymous	GTT	GTA	Val	Val	ptsH	49241375	ptsH	SAR1056	histidine-containing phosphocarrier protein (HPr)	CAG40059.1
rs68789	1102723	0.00166123	2.77957	T	C	0	24	0	72	Synonymous	ATC	ATT	Ile	Ile	ptsH	49241375	ptsH	SAR1056	histidine-containing phosphocarrier protein (HPr)	CAG40059.1
rs69221	1113366	0.00166123	2.77957	G	A	24	0	72	0	Non-synonymous	ACT	GCT	Thr	Ala	pdhA	49241385	pdhA	SAR1067	putative pyruvate dehydrogenase E1 component, alpha subunit	CAG40069.1
rs69893	1127759	0.00166123	2.77957	A	G	72	0	24	0	Intergenic	-	-			SAR1081:SAR1082	49241399:49241400	-:-	SAR1081:SAR1082	inositol monophosphatase family protein:putative membrane protein	CAG40083.1:CAG40084.1
rs69970	1130198	0.00166123	2.77957	A	G	72	0	24	0	Synonymous	CTA	TTA	Leu	Leu	SAR1084	49241402	-	SAR1084	conserved hypothetical protein	CAG40086.1
rs70295	1138000	0.00166123	2.77957	G	A	18	0	70	0	Intergenic	-	-			ctaA:ctaB	49241407:49241408	ctaA:ctaB	SAR1089:SAR1090	putative heme A synthase:putative protoheme IX farnesyltransferase	CAG40091.1:CAG40092.1
rs70296	1138002	0.00166123	2.77957	T	C	0	18	0	70	Intergenic	-	-			ctaA:ctaB	49241407:49241408	ctaA:ctaB	SAR1089:SAR1090	putative heme A synthase:putative protoheme IX farnesyltransferase	CAG40091.1:CAG40092.1
rs70308	1138064	0.00166123	2.77957	A	T	21	0	0	18	Intergenic	-	-			ctaA:ctaB	49241407:49241408	ctaA:ctaB	SAR1089:SAR1090	putative heme A synthase:putative protoheme IX farnesyltransferase	CAG40091.1:CAG40092.1
rs70471	1141853	0.00166123	2.77957	C	T	0	72	0	24	Non-synonymous	AAT	GAT	Asn	Asp	SAR1094	49241412	-	SAR1094	putative exported protein	CAG40096.1
rs70472	1141857	0.00166123	2.77957	G	A	24	0	72	0	Synonymous	GGT	GGC	Gly	Gly	SAR1094	49241412	-	SAR1094	putative exported protein	CAG40096.1
rs70500	1142242	0.00166123	2.77957	G	C	0	24	72	0	Non-synonymous	GGT	GCT	Gly	Ala	SAR1094	49241412	-	SAR1094	putative exported protein	CAG40096.1
rs70692	1146817	0.00166123	2.77957	G	A	24	0	67	0	Intergenic	-	-			rpmF:isdB	49241419:49241420	rpmF:isdB	SAR1101:SAR1102	50S ribosomal protein L32:iron-regulated heme-iron binding protein	CAG40103.1:CAG40104.1
rs70743	1147407	0.00166123	2.77957	A	G	72	0	24	0	Synonymous	GAC	GAT	Asp	Asp	isdB	49241420	isdB	SAR1102	iron-regulated heme-iron binding protein	CAG40104.1
rs70744	1147419	0.00166123	2.77957	T	C	0	24	0	72	Synonymous	AAG	AAA	Lys	Lys	isdB	49241420	isdB	SAR1102	iron-regulated heme-iron binding protein	CAG40104.1
rs70745	1147425	0.00166123	2.77957	G	A	24	0	72	0	Synonymous	AAT	AAC	Asn	Asn	isdB	49241420	isdB	SAR1102	iron-regulated heme-iron binding protein	CAG40104.1
rs70796	1148106	0.00166123	2.77957	A	G	72	0	24	0	Synonymous	ATC	ATT	Ile	Ile	isdB	49241420	isdB	SAR1102	iron-regulated heme-iron binding protein	CAG40104.1
rs70819	1148334	0.00166123	2.77957	T	G	0	0	24	28	Synonymous	GGC	GGA	Gly	Gly	isdB	49241420	isdB	SAR1102	iron-regulated heme-iron binding protein	CAG40104.1
rs70850	1148563	0.00166123	2.77957	T	A	16	0	0	72	Non-synonymous	GTG	GAG	Val	Glu	isdB	49241420	isdB	SAR1102	iron-regulated heme-iron binding protein	CAG40104.1
rs70977	1150340	0.00166123	2.77957	C	T	0	72	0	24	Non-synonymous	ATG	ACG	Met	Thr	isdC	49241422	isdC	SAR1104	putative surface anchored protein	CAG40106.1
rs70997	1150633	0.00166123	2.77957	T	C	0	23	0	72	Synonymous	CTA	TTA	Leu	Leu	isdC	49241422	isdC	SAR1104	putative surface anchored protein	CAG40106.1
rs70998	1150635	0.00166123	2.77957	G	A	23	0	72	0	Synonymous	CTA	CTG	Leu	Leu	isdC	49241422	isdC	SAR1104	putative surface anchored protein	CAG40106.1
rs71000	1150653	0.00166123	2.77957	A	G	72	0	24	0	Synonymous	GGG	GGA	Gly	Gly	isdC	49241422	isdC	SAR1104	putative surface anchored protein	CAG40106.1
rs71001	1150662	0.00166123	2.77957	C	T	0	72	0	23	Synonymous	GAT	GAC	Asp	Asp	isdC	49241422	isdC	SAR1104	putative surface anchored protein	CAG40106.1
rs71002	1150683	0.00166123	2.77957	A	G	72	0	23	0	Synonymous	GTG	GTA	Val	Val	isdC	49241422	isdC	SAR1104	putative surface anchored protein	CAG40106.1
rs71003	1150686	0.00166123	2.77957	T	C	0	24	0	72	Synonymous	AAC	AAT	Asn	Asn	isdC	49241422	isdC	SAR1104	putative surface anchored protein	CAG40106.1
rs71005	1150692	0.00166123	2.77957	G	A	24	0	72	0	Synonymous	AAA	AAG	Lys	Lys	isdC	49241422	isdC	SAR1104	putative surface anchored protein	CAG40106.1
rs71006	1150695	0.00166123	2.77957	A	T	72	0	0	23	Synonymous	CCT	CCA	Pro	Pro	isdC	49241422	isdC	SAR1104	putative surface anchored protein	CAG40106.1
rs71650	1161778	0.00166123	2.77957	G	A	24	0	72	0	Non-synonymous	ATC	GTC	Ile	Val	SAR1115	49241434	-	SAR1115	putative membrane protein	CAG40118.1
rs71827	1165515	0.00166123	2.77957	T	A	24	0	0	72	Synonymous	ACA	ACT	Thr	Thr	SAR1117	49241436	-	SAR1117	MutS family DNA mismatch repair protein	CAG40120.1
rs71855	1165830	0.00166123	2.77957	G	A	24	0	72	0	Synonymous	AAA	AAG	Lys	Lys	SAR1117	49241436	-	SAR1117	MutS family DNA mismatch repair protein	CAG40120.1
rs71886	1166460	0.00166123	2.77957	A	T	72	0	0	24	Intergenic	-	-			SAR1117:trxA	49241436:49241437	-:trxA	SAR1117:SAR1118	MutS family DNA mismatch repair protein:thioredoxin	CAG40120.1:CAG40121.1
rs72394	1174137	0.00166123	2.77957	A	G	72	0	24	0	Non-synonymous	AGA	AAA	Arg	Lys	SAR1124	49241443	-	SAR1124	conserved hypothetical protein	CAG40127.1
rs72419	1174286	0.00166123	2.77957	T	C	0	24	0	72	Synonymous	TAC	TAT	Tyr	Tyr	SAR1125	49241444	-	SAR1125	conserved hypothetical protein	CAG40128.1
rs72420	1174295	0.00166123	2.77957	T	C	0	24	0	72	Synonymous	TAC	TAT	Tyr	Tyr	SAR1125	49241444	-	SAR1125	conserved hypothetical protein	CAG40128.1
rs72424	1174313	0.00166123	2.77957	A	T	72	0	0	24	Synonymous	GCT	GCA	Ala	Ala	SAR1125	49241444	-	SAR1125	conserved hypothetical protein	CAG40128.1
rs72425	1174317	0.00166123	2.77957	G	A	24	0	72	0	Non-synonymous	ATG	GTG	Met	Val	SAR1125	49241444	-	SAR1125	conserved hypothetical protein	CAG40128.1
rs72426	1174319	0.00166123	2.77957	A	G	72	0	24	0	Non-synonymous	ATG	ATA	Met	Ile	SAR1125	49241444	-	SAR1125	conserved hypothetical protein	CAG40128.1
rs72427	1174325	0.00166123	2.77957	A	G	72	0	24	0	Synonymous	TTG	TTA	Leu	Leu	SAR1125	49241444	-	SAR1125	conserved hypothetical protein	CAG40128.1
rs72428	1174334	0.00166123	2.77957	A	C	72	24	0	0	Synonymous	GGC	GGA	Gly	Gly	SAR1125	49241444	-	SAR1125	conserved hypothetical protein	CAG40128.1
rs72430	1174346	0.00166123	2.77957	C	T	0	72	0	24	Synonymous	TTT	TTC	Phe	Phe	SAR1125	49241444	-	SAR1125	conserved hypothetical protein	CAG40128.1
rs72431	1174348	0.00166123	2.77957	C	A	24	72	0	0	Non-synonymous	GAG	GCG	Glu	Ala	SAR1125	49241444	-	SAR1125	conserved hypothetical protein	CAG40128.1
rs72432	1174361	0.00166123	2.77957	G	A	24	0	72	0	Synonymous	ACA	ACG	Thr	Thr	SAR1125	49241444	-	SAR1125	conserved hypothetical protein	CAG40128.1
rs72433	1174377	0.00166123	2.77957	A	C	71	24	0	0	Non-synonymous	CGT	AGT	Arg	Ser	SAR1125	49241444	-	SAR1125	conserved hypothetical protein	CAG40128.1
rs72434	1174378	0.00166123	2.77957	A	G	72	0	24	0	Non-synonymous	CGT	CAT	Arg	His	SAR1125	49241444	-	SAR1125	conserved hypothetical protein	CAG40128.1
rs72436	1174382	0.00166123	2.77957	A	G	72	0	24	0	Synonymous	AGG	AGA	Arg	Arg	SAR1125	49241444	-	SAR1125	conserved hypothetical protein	CAG40128.1
rs72572	1175636	0.00166123	2.77957	T	C	0	19	0	24	Intergenic	-	-			SAR1127:SAR1128	49241446:NA	-:-	SAR1127:SAR1128	putative exported protein:hypothetical protein (pseudogene)	CAG40130.1:NA
rs72573	1175637	0.00166123	2.77957	A	T	24	0	0	19	Intergenic	-	-			SAR1127:SAR1128	49241446:NA	-:-	SAR1127:SAR1128	putative exported protein:hypothetical protein (pseudogene)	CAG40130.1:NA
rs72574	1175645	0.00166123	2.77957	G	A	19	0	24	0	Intergenic	-	-			SAR1127:SAR1128	49241446:NA	-:-	SAR1127:SAR1128	putative exported protein:hypothetical protein (pseudogene)	CAG40130.1:NA
rs72581	1175730	0.00166123	2.77957	T	A	19	0	0	24	Intergenic	-	-			SAR1127:SAR1128	49241446:NA	-:-	SAR1127:SAR1128	putative exported protein:hypothetical protein (pseudogene)	CAG40130.1:NA
rs72582	1175732	0.00166123	2.77957	G	A	18	0	24	0	Intergenic	-	-			SAR1127:SAR1128	49241446:NA	-:-	SAR1127:SAR1128	putative exported protein:hypothetical protein (pseudogene)	CAG40130.1:NA
rs72584	1175737	0.00166123	2.77957	T	G	0	0	19	24	Intergenic	-	-			SAR1127:SAR1128	49241446:NA	-:-	SAR1127:SAR1128	putative exported protein:hypothetical protein (pseudogene)	CAG40130.1:NA
rs72585	1175739	0.00166123	2.77957	C	A	20	24	0	0	Intergenic	-	-			SAR1127:SAR1128	49241446:NA	-:-	SAR1127:SAR1128	putative exported protein:hypothetical protein (pseudogene)	CAG40130.1:NA
rs72586	1175740	0.00166123	2.77957	G	A	18	0	24	0	Intergenic	-	-			SAR1127:SAR1128	49241446:NA	-:-	SAR1127:SAR1128	putative exported protein:hypothetical protein (pseudogene)	CAG40130.1:NA
rs72587	1175746	0.00166123	2.77957	A	T	67	0	0	24	Intergenic	-	-			SAR1127:SAR1128	49241446:NA	-:-	SAR1127:SAR1128	putative exported protein:hypothetical protein (pseudogene)	CAG40130.1:NA
rs72718	1176490	0.00166123	2.77957	G	T	0	0	71	18	Intergenic	-	-			SAR1128:SAR1129	NA:49241447	-:-	SAR1128:SAR1129	hypothetical protein (pseudogene):putative membrane protein	NA:CAG40132.1
rs72869	1177404	0.00166123	2.77957	A	G	72	0	24	0	Synonymous	TTG	TTA	Leu	Leu	SAR1129	49241447	-	SAR1129	putative membrane protein	CAG40132.1
rs72870	1177407	0.00166123	2.77957	C	T	0	72	0	24	Synonymous	ATT	ATC	Ile	Ile	SAR1129	49241447	-	SAR1129	putative membrane protein	CAG40132.1
rs72920	1177738	0.00166123	2.77957	T	A	24	0	0	63	Synonymous	TCA	TCT	Ser	Ser	fib	49241448	fib	SAR1130	fibrinogen-binding protein precursor	CAG40133.1
rs72952	1177903	0.00166123	2.77957	C	T	0	72	0	24	Synonymous	AAT	AAC	Asn	Asn	fib	49241448	fib	SAR1130	fibrinogen-binding protein precursor	CAG40133.1
rs72953	1177904	0.00166123	2.77957	T	A	24	0	0	72	Non-synonymous	ACA	TCA	Thr	Ser	fib	49241448	fib	SAR1130	fibrinogen-binding protein precursor	CAG40133.1
rs72984	1178053	0.00166123	2.77957	T	C	0	24	0	72	Synonymous	GCC	GCT	Ala	Ala	fib	49241448	fib	SAR1130	fibrinogen-binding protein precursor	CAG40133.1
rs73109	1178723	0.00166123	2.77957	T	C	0	24	0	67	Intergenic	-	-			SAR1131:SAR1132	49241449:49241450	-:-	SAR1131:SAR1132	putative exported protein:hypothetical protein	CAG40134.1:CAG40135.1
rs73140	1178987	0.00166123	2.77957	A	C	69	24	0	0	Synonymous	CGA	AGA	Arg	Arg	SAR1133:SAR1132	49241451:49241450	-:-	SAR1133:SAR1132	putative membrane protein:hypothetical protein	CAG40136.1:CAG40135.1
rs73141	1178999	0.00166123	2.77957	A	G	70	0	24	0	Non-synonymous	GAT	AAT	Asp	Asn	SAR1133:SAR1132	49241451:49241450	-:-	SAR1133:SAR1132	putative membrane protein:hypothetical protein	CAG40136.1:CAG40135.1
rs73142	1179002	0.00166123	2.77957	A	G	69	0	24	0	Non-synonymous	GCC	ACC	Ala	Thr	SAR1133:SAR1132	49241451:49241450	-:-	SAR1133:SAR1132	putative membrane protein:hypothetical protein	CAG40136.1:CAG40135.1
rs73146	1179019	0.00166123	2.77957	A	G	63	0	24	0	Synonymous	TAG	TAA	STO	STO	SAR1133:SAR1132	49241451:49241450	-:-	SAR1133:SAR1132	putative membrane protein:hypothetical protein	CAG40136.1:CAG40135.1
rs73147	1179029	0.00166123	2.77957	G	A	24	0	72	0	Synonymous	ATT	ATC	Ile	Ile	SAR1133	49241451	-	SAR1133	putative membrane protein	CAG40136.1
rs73150	1179042	0.00166123	2.77957	A	G	48	0	24	0	Non-synonymous	GCC	GTC	Ala	Val	SAR1133	49241451	-	SAR1133	putative membrane protein	CAG40136.1
rs73151	1179044	0.00166123	2.77957	A	G	43	0	24	0	Synonymous	AGC	AGT	Ser	Ser	SAR1133	49241451	-	SAR1133	putative membrane protein	CAG40136.1
rs73156	1179071	0.00166123	2.77957	T	C	0	24	0	72	Synonymous	GAG	GAA	Glu	Glu	SAR1133	49241451	-	SAR1133	putative membrane protein	CAG40136.1
rs73168	1179222	0.00166123	2.77957	A	T	71	0	0	24	Intergenic	-	-			SAR1133:SAR1133a	49241451:49241452	-:-	SAR1133:SAR1133a	putative membrane protein:putative membrane protein	CAG40136.1:CAG40137.1
rs73170	1179231	0.00166123	2.77957	A	C	67	24	0	0	Intergenic	-	-			SAR1133:SAR1133a	49241451:49241452	-:-	SAR1133:SAR1133a	putative membrane protein:putative membrane protein	CAG40136.1:CAG40137.1
rs73171	1179234	0.00166123	2.77957	T	C	0	24	0	62	Intergenic	-	-			SAR1133:SAR1133a	49241451:49241452	-:-	SAR1133:SAR1133a	putative membrane protein:putative membrane protein	CAG40136.1:CAG40137.1
rs73174	1179262	0.00166123	2.77957	A	C	34	24	0	0	Intergenic	-	-			SAR1133:SAR1133a	49241451:49241452	-:-	SAR1133:SAR1133a	putative membrane protein:putative membrane protein	CAG40136.1:CAG40137.1
rs73184	1179325	0.00166123	2.77957	C	T	0	71	0	24	Intergenic	-	-			SAR1133:SAR1133a	49241451:49241452	-:-	SAR1133:SAR1133a	putative membrane protein:putative membrane protein	CAG40136.1:CAG40137.1
rs73186	1179346	0.00166123	2.77957	C	T	0	70	0	24	Synonymous	TAA	TAG	STO	STO	SAR1133a	49241452	-	SAR1133a	putative membrane protein	CAG40137.1
rs73188	1179364	0.00166123	2.77957	T	C	0	24	0	70	Synonymous	CTG	CTA	Leu	Leu	SAR1133a	49241452	-	SAR1133a	putative membrane protein	CAG40137.1
rs73194	1179387	0.00166123	2.77957	T	G	0	0	24	61	Non-synonymous	CTT	ATT	Leu	Ile	SAR1133a	49241452	-	SAR1133a	putative membrane protein	CAG40137.1
rs73200	1179420	0.00166123	2.77957	A	G	69	0	24	0	Synonymous	CTA	TTA	Leu	Leu	SAR1133a	49241452	-	SAR1133a	putative membrane protein	CAG40137.1
rs73205	1179475	0.00166123	2.77957	G	A	9	0	24	0	Synonymous	ATC	ATT	Ile	Ile	SAR1133a	49241452	-	SAR1133a	putative membrane protein	CAG40137.1
rs73209	1179505	0.00166123	2.77957	T	A	24	0	0	69	Synonymous	GTT	GTA	Val	Val	SAR1133a	49241452	-	SAR1133a	putative membrane protein	CAG40137.1
rs73215	1179531	0.00166123	2.77957	A	G	69	0	24	0	Synonymous	CTA	TTA	Leu	Leu	SAR1133a	49241452	-	SAR1133a	putative membrane protein	CAG40137.1
rs73221	1179541	0.00166123	2.77957	T	G	0	0	24	69	Synonymous	ATC	ATA	Ile	Ile	SAR1133a	49241452	-	SAR1133a	putative membrane protein	CAG40137.1
rs73222	1179547	0.00166123	2.77957	T	C	0	24	0	69	Synonymous	CTG	CTA	Leu	Leu	SAR1133a	49241452	-	SAR1133a	putative membrane protein	CAG40137.1
rs73243	1179694	0.00166123	2.77957	T	C	0	24	0	43	Intergenic	-	-			SAR1133a:SAR1134	49241452:49241453	-:-	SAR1133a:SAR1134	putative membrane protein:hypothetical protein	CAG40137.1:CAG40138.1
rs73245	1179698	0.00166123	2.77957	T	A	24	0	0	45	Intergenic	-	-			SAR1133a:SAR1134	49241452:49241453	-:-	SAR1133a:SAR1134	putative membrane protein:hypothetical protein	CAG40137.1:CAG40138.1
rs73260	1179791	0.00166123	2.77957	T	C	0	24	0	30	Synonymous	GCG	GCA	Ala	Ala	SAR1134	49241453	-	SAR1134	hypothetical protein	CAG40138.1
rs73283	1179908	0.00166123	2.77957	G	A	24	0	72	0	Synonymous	GTT	GTC	Val	Val	SAR1134	49241453	-	SAR1134	hypothetical protein	CAG40138.1
rs73289	1179935	0.00166123	2.77957	A	T	59	0	0	24	Synonymous	GTA	GTT	Val	Val	SAR1134	49241453	-	SAR1134	hypothetical protein	CAG40138.1
rs73308	1180024	0.00166123	2.77957	T	C	0	24	0	72	Intergenic	-	-			SAR1134:hla	49241453:NA	-:hla	SAR1134:SAR1136	hypothetical protein:alpha-hemolysin precursor (pseudogene)	CAG40138.1:NA
rs73326	1180228	0.00166123	2.77957	A	T	64	0	0	24	Intergenic	-	-			SAR1134:hla	49241453:NA	-:hla	SAR1134:SAR1136	hypothetical protein:alpha-hemolysin precursor (pseudogene)	CAG40138.1:NA
rs73341	1180380	0.00166123	2.77957	A	G	36	0	24	0	Intergenic	-	-			SAR1134:hla	49241453:NA	-:hla	SAR1134:SAR1136	hypothetical protein:alpha-hemolysin precursor (pseudogene)	CAG40138.1:NA
rs73400	1180955	0.00166123	2.77957	A	G	72	0	23	0	Intergenic	-	-			hla	NA	hla	SAR1136	alpha-hemolysin precursor (pseudogene)	NA
rs73413	1181075	0.00166123	2.77957	G	T	0	0	72	24	Intergenic	-	-			hla	NA	hla	SAR1136	alpha-hemolysin precursor (pseudogene)	NA
rs73414	1181096	0.00166123	2.77957	A	G	72	0	24	0	Intergenic	-	-			hla	NA	hla	SAR1136	alpha-hemolysin precursor (pseudogene)	NA
rs73503	1182132	0.00166123	2.77957	A	G	69	0	24	0	Non-synonymous	GTC	ATC	Val	Ile	SAR1136a	49241454	-	SAR1136a	hypothetical protein	CAG40140.1
rs73505	1182137	0.00166123	2.77957	C	T	0	69	0	24	Synonymous	ATT	ATC	Ile	Ile	SAR1136a	49241454	-	SAR1136a	hypothetical protein	CAG40140.1
rs73512	1182192	0.00166123	2.77957	A	G	72	0	24	0	Non-synonymous	GTT	ATT	Val	Ile	SAR1136a	49241454	-	SAR1136a	hypothetical protein	CAG40140.1
rs73518	1182222	0.00166123	2.77957	A	C	71	24	0	0	Synonymous	ATC	ATA	Ile	Ile	SAR1137	49241455	-	SAR1137	hypothetical protein	CAG40141.1
rs73546	1182376	0.00166123	2.77957	G	A	24	0	63	0	Non-synonymous	ACA	GCA	Thr	Ala	SAR1137	49241455	-	SAR1137	hypothetical protein	CAG40141.1
rs73616	1184798	0.00166123	2.77957	T	C	0	24	0	72	Synonymous	TTG	TTA	Leu	Leu	SAR1139	49241457	-	SAR1139	exotoxin	CAG40143.1
rs73620	1184815	0.00166123	2.77957	T	C	0	24	0	72	Non-synonymous	GAC	AAC	Asp	Asn	SAR1139	49241457	-	SAR1139	exotoxin	CAG40143.1
rs73621	1184819	0.00166123	2.77957	A	G	72	0	24	0	Synonymous	GGC	GGT	Gly	Gly	SAR1139	49241457	-	SAR1139	exotoxin	CAG40143.1
rs73629	1184863	0.00166123	2.77957	T	G	0	0	24	71	Non-synonymous	CAT	AAT	His	Asn	SAR1139	49241457	-	SAR1139	exotoxin	CAG40143.1
rs73632	1184882	0.00166123	2.77957	T	A	24	0	0	72	Synonymous	ATT	ATA	Ile	Ile	SAR1139	49241457	-	SAR1139	exotoxin	CAG40143.1
rs73633	1184887	0.00166123	2.77957	A	G	71	0	24	0	Synonymous	CTA	TTA	Leu	Leu	SAR1139	49241457	-	SAR1139	exotoxin	CAG40143.1
rs73638	1184903	0.00166123	2.77957	G	A	24	0	72	0	Synonymous	TTT	TTC	Phe	Phe	SAR1139	49241457	-	SAR1139	exotoxin	CAG40143.1
rs73647	1184948	0.00166123	2.77957	T	C	0	24	0	72	Non-synonymous	ATG	ATA	Met	Ile	SAR1139	49241457	-	SAR1139	exotoxin	CAG40143.1
rs73657	1185003	0.00166123	2.77957	T	C	0	24	0	72	Non-synonymous	AGT	AAT	Ser	Asn	SAR1139	49241457	-	SAR1139	exotoxin	CAG40143.1
rs73658	1185008	0.00166123	2.77957	A	T	72	0	0	24	Synonymous	CCA	CCT	Pro	Pro	SAR1139	49241457	-	SAR1139	exotoxin	CAG40143.1
rs73668	1185038	0.00166123	2.77957	A	T	72	0	0	24	Synonymous	GTA	GTT	Val	Val	SAR1139	49241457	-	SAR1139	exotoxin	CAG40143.1
rs73673	1185061	0.00166123	2.77957	T	G	0	0	24	46	Non-synonymous	CGT	AGT	Arg	Ser	SAR1139	49241457	-	SAR1139	exotoxin	CAG40143.1
rs73682	1185091	0.00166123	2.77957	T	C	0	24	0	72	Non-synonymous	GAA	AAA	Glu	Lys	SAR1139	49241457	-	SAR1139	exotoxin	CAG40143.1
rs73716	1185284	0.00166123	2.77957	T	C	0	24	0	71	Synonymous	GAG	GAA	Glu	Glu	SAR1139	49241457	-	SAR1139	exotoxin	CAG40143.1
rs73730	1185399	0.00166123	2.77957	G	A	24	0	56	0	Non-synonymous	ATG	ACG	Met	Thr	SAR1139	49241457	-	SAR1139	exotoxin	CAG40143.1
rs73733	1185417	0.00166123	2.77957	G	A	24	0	53	0	Non-synonymous	ATG	ACG	Met	Thr	SAR1139	49241457	-	SAR1139	exotoxin	CAG40143.1
rs73734	1185419	0.00166123	2.77957	G	A	24	0	53	0	Synonymous	ATT	ATC	Ile	Ile	SAR1139	49241457	-	SAR1139	exotoxin	CAG40143.1
rs73739	1185440	0.00166123	2.77957	A	T	58	0	0	24	Intergenic	-	-			SAR1139:SAR1140	49241457:49241458	-:-	SAR1139:SAR1140	exotoxin:exotoxin	CAG40143.1:CAG40144.1
rs73743	1185454	0.00166123	2.77957	G	T	0	0	32	24	Intergenic	-	-			SAR1139:SAR1140	49241457:49241458	-:-	SAR1139:SAR1140	exotoxin:exotoxin	CAG40143.1:CAG40144.1
rs73751	1185472	0.00166123	2.77957	A	T	40	0	0	24	Intergenic	-	-			SAR1139:SAR1140	49241457:49241458	-:-	SAR1139:SAR1140	exotoxin:exotoxin	CAG40143.1:CAG40144.1
rs73769	1185569	0.00166123	2.77957	A	G	45	0	24	0	Synonymous	ATC	ATT	Ile	Ile	SAR1140	49241458	-	SAR1140	exotoxin	CAG40144.1
rs73770	1185572	0.00166123	2.77957	T	G	0	0	24	48	Non-synonymous	CAC	CAA	His	Gln	SAR1140	49241458	-	SAR1140	exotoxin	CAG40144.1
rs73771	1185574	0.00166123	2.77957	T	G	0	0	24	47	Non-synonymous	CAC	AAC	His	Asn	SAR1140	49241458	-	SAR1140	exotoxin	CAG40144.1
rs73772	1185579	0.00166123	2.77957	T	G	0	0	24	64	Non-synonymous	ACT	AAT	Thr	Asn	SAR1140	49241458	-	SAR1140	exotoxin	CAG40144.1
rs73776	1185618	0.00166123	2.77957	T	G	0	0	6	24	Non-synonymous	AAA	ACA	Lys	Thr	SAR1140	49241458	-	SAR1140	exotoxin	CAG40144.1
rs73777	1185619	0.00166123	2.77957	T	G	0	0	7	24	Non-synonymous	AAA	CAA	Lys	Gln	SAR1140	49241458	-	SAR1140	exotoxin	CAG40144.1
rs73781	1185629	0.00166123	2.77957	A	G	31	0	24	0	Synonymous	AGC	AGT	Ser	Ser	SAR1140	49241458	-	SAR1140	exotoxin	CAG40144.1
rs73786	1185650	0.00166123	2.77957	G	A	5	0	24	0	Synonymous	AAC	AAT	Asn	Asn	SAR1140	49241458	-	SAR1140	exotoxin	CAG40144.1
rs73792	1185674	0.00166123	2.77957	T	G	0	0	24	63	Non-synonymous	CAC	CAA	His	Gln	SAR1140	49241458	-	SAR1140	exotoxin	CAG40144.1
rs73793	1185677	0.00166123	2.77957	T	G	0	0	24	62	Synonymous	GGC	GGA	Gly	Gly	SAR1140	49241458	-	SAR1140	exotoxin	CAG40144.1
rs73802	1185734	0.00166123	2.77957	A	T	69	0	0	24	Synonymous	CGA	CGT	Arg	Arg	SAR1140	49241458	-	SAR1140	exotoxin	CAG40144.1
rs73809	1185767	0.00166123	2.77957	C	T	0	72	0	24	Synonymous	AAA	AAG	Lys	Lys	SAR1140	49241458	-	SAR1140	exotoxin	CAG40144.1
rs73819	1185792	0.00166123	2.77957	C	T	0	72	0	24	Non-synonymous	GAA	GGA	Glu	Gly	SAR1140	49241458	-	SAR1140	exotoxin	CAG40144.1
rs73823	1185807	0.00166123	2.77957	T	C	0	24	0	72	Non-synonymous	GGA	GAA	Gly	Glu	SAR1140	49241458	-	SAR1140	exotoxin	CAG40144.1
rs73831	1185842	0.00166123	2.77957	G	A	24	0	72	0	Synonymous	CAT	CAC	His	His	SAR1140	49241458	-	SAR1140	exotoxin	CAG40144.1
rs73834	1185852	0.00166123	2.77957	T	C	0	24	0	72	Non-synonymous	AGC	AAC	Ser	Asn	SAR1140	49241458	-	SAR1140	exotoxin	CAG40144.1
rs73839	1185866	0.00166123	2.77957	A	T	72	0	0	24	Synonymous	CCA	CCT	Pro	Pro	SAR1140	49241458	-	SAR1140	exotoxin	CAG40144.1
rs73846	1185898	0.00166123	2.77957	A	C	28	24	0	0	Non-synonymous	GCC	TCC	Ala	Ser	SAR1140	49241458	-	SAR1140	exotoxin	CAG40144.1
rs73851	1185925	0.00166123	2.77957	G	A	24	0	62	0	Non-synonymous	TAT	CAT	Tyr	His	SAR1140	49241458	-	SAR1140	exotoxin	CAG40144.1
rs73852	1185926	0.00166123	2.77957	G	A	24	0	61	0	Synonymous	GAT	GAC	Asp	Asp	SAR1140	49241458	-	SAR1140	exotoxin	CAG40144.1
rs73853	1185934	0.00166123	2.77957	T	A	24	0	0	69	Non-synonymous	TTA	ATA	Leu	Ile	SAR1140	49241458	-	SAR1140	exotoxin	CAG40144.1
rs73855	1185936	0.00166123	2.77957	C	G	0	65	24	0	Non-synonymous	GCT	GGT	Ala	Gly	SAR1140	49241458	-	SAR1140	exotoxin	CAG40144.1
rs73864	1185995	0.00166123	2.77957	A	G	36	0	24	0	Synonymous	TTC	TTT	Phe	Phe	SAR1140	49241458	-	SAR1140	exotoxin	CAG40144.1
rs73867	1186014	0.00166123	2.77957	T	A	24	0	0	72	Non-synonymous	TTT	TAT	Phe	Tyr	SAR1140	49241458	-	SAR1140	exotoxin	CAG40144.1
rs73871	1186034	0.00166123	2.77957	C	T	0	68	0	24	Synonymous	ACA	ACG	Thr	Thr	SAR1140	49241458	-	SAR1140	exotoxin	CAG40144.1
rs73872	1186043	0.00166123	2.77957	A	G	72	0	24	0	Synonymous	ATC	ATT	Ile	Ile	SAR1140	49241458	-	SAR1140	exotoxin	CAG40144.1
rs73886	1186115	0.00166123	2.77957	T	C	0	24	0	62	Synonymous	TTG	TTA	Leu	Leu	SAR1140	49241458	-	SAR1140	exotoxin	CAG40144.1
rs73887	1186118	0.00166123	2.77957	C	T	0	62	0	24	Synonymous	GAA	GAG	Glu	Glu	SAR1140	49241458	-	SAR1140	exotoxin	CAG40144.1
rs73891	1186137	0.00166123	2.77957	T	C	0	18	0	36	Non-synonymous	AGC	AAC	Ser	Asn	SAR1140	49241458	-	SAR1140	exotoxin	CAG40144.1
rs73892	1186141	0.00166123	2.77957	G	C	0	18	35	0	Non-synonymous	GAA	CAA	Glu	Gln	SAR1140	49241458	-	SAR1140	exotoxin	CAG40144.1
rs73909	1186228	0.00166123	2.77957	C	T	0	24	0	7	Non-synonymous	GCA	ACA	Ala	Thr	SAR1140	49241458	-	SAR1140	exotoxin	CAG40144.1
rs73910	1186230	0.00166123	2.77957	A	G	24	0	7	0	Non-synonymous	ATA	ACA	Ile	Thr	SAR1140	49241458	-	SAR1140	exotoxin	CAG40144.1
rs73912	1186250	0.00166123	2.77957	C	T	0	52	0	24	Synonymous	ACA	ACG	Thr	Thr	SAR1140	49241458	-	SAR1140	exotoxin	CAG40144.1
rs73913	1186259	0.00166123	2.77957	A	G	50	0	24	0	Synonymous	AAC	AAT	Asn	Asn	SAR1140	49241458	-	SAR1140	exotoxin	CAG40144.1
rs73914	1186269	0.00166123	2.77957	C	A	24	47	0	0	Intergenic	-	-			SAR1140:SAR1141	49241458:49241459	-:-	SAR1140:SAR1141	exotoxin:exotoxin	CAG40144.1:CAG40145.1
rs73915	1186273	0.00166123	2.77957	T	A	24	0	0	49	Intergenic	-	-			SAR1140:SAR1141	49241458:49241459	-:-	SAR1140:SAR1141	exotoxin:exotoxin	CAG40144.1:CAG40145.1
rs73916	1186274	0.00166123	2.77957	T	A	24	0	0	48	Intergenic	-	-			SAR1140:SAR1141	49241458:49241459	-:-	SAR1140:SAR1141	exotoxin:exotoxin	CAG40144.1:CAG40145.1
rs73948	1186545	0.00166123	2.77957	A	G	72	0	24	0	Synonymous	AAC	AAT	Asn	Asn	SAR1141	49241459	-	SAR1141	exotoxin	CAG40145.1
rs73949	1186551	0.00166123	2.77957	T	A	24	0	0	71	Synonymous	ATT	ATA	Ile	Ile	SAR1141	49241459	-	SAR1141	exotoxin	CAG40145.1
rs73950	1186557	0.00166123	2.77957	T	A	24	0	0	72	Synonymous	ACT	ACA	Thr	Thr	SAR1141	49241459	-	SAR1141	exotoxin	CAG40145.1
rs73952	1186568	0.00166123	2.77957	C	T	0	24	0	10	Non-synonymous	GTA	ATA	Val	Ile	SAR1141	49241459	-	SAR1141	exotoxin	CAG40145.1
rs73957	1186595	0.00166123	2.77957	A	T	72	0	0	24	Non-synonymous	ATA	TTA	Ile	Leu	SAR1141	49241459	-	SAR1141	exotoxin	CAG40145.1
rs73959	1186608	0.00166123	2.77957	T	A	24	0	0	71	Synonymous	GGT	GGA	Gly	Gly	SAR1141	49241459	-	SAR1141	exotoxin	CAG40145.1
rs73960	1186613	0.00166123	2.77957	T	G	0	0	24	71	Non-synonymous	CAA	AAA	Gln	Lys	SAR1141	49241459	-	SAR1141	exotoxin	CAG40145.1
rs73962	1186620	0.00166123	2.77957	T	C	0	24	0	72	Synonymous	GAG	GAA	Glu	Glu	SAR1141	49241459	-	SAR1141	exotoxin	CAG40145.1
rs73966	1186632	0.00166123	2.77957	G	A	24	0	72	0	Synonymous	ATT	ATC	Ile	Ile	SAR1141	49241459	-	SAR1141	exotoxin	CAG40145.1
rs73967	1186635	0.00166123	2.77957	G	C	0	24	72	0	Non-synonymous	ATG	ATC	Met	Ile	SAR1141	49241459	-	SAR1141	exotoxin	CAG40145.1
rs73989	1186740	0.00166123	2.77957	G	A	24	0	72	0	Synonymous	TAT	TAC	Tyr	Tyr	SAR1141	49241459	-	SAR1141	exotoxin	CAG40145.1
rs74001	1186782	0.00166123	2.77957	A	T	72	0	0	24	Synonymous	GTA	GTT	Val	Val	SAR1141	49241459	-	SAR1141	exotoxin	CAG40145.1
rs74002	1186785	0.00166123	2.77957	G	A	24	0	72	0	Synonymous	TAT	TAC	Tyr	Tyr	SAR1141	49241459	-	SAR1141	exotoxin	CAG40145.1
rs74005	1186800	0.00166123	2.77957	C	T	0	72	0	24	Synonymous	CAA	CAG	Gln	Gln	SAR1141	49241459	-	SAR1141	exotoxin	CAG40145.1
rs74011	1186845	0.00166123	2.77957	A	C	72	24	0	0	Synonymous	ACG	ACT	Thr	Thr	SAR1141	49241459	-	SAR1141	exotoxin	CAG40145.1
rs74012	1186846	0.00166123	2.77957	C	G	0	72	24	0	Non-synonymous	ACG	AGG	Thr	Arg	SAR1141	49241459	-	SAR1141	exotoxin	CAG40145.1
rs74014	1186866	0.00166123	2.77957	C	T	0	72	0	24	Synonymous	TTA	TTG	Leu	Leu	SAR1141	49241459	-	SAR1141	exotoxin	CAG40145.1
rs74016	1186882	0.00166123	2.77957	C	G	0	72	24	0	Non-synonymous	ACC	AGC	Thr	Ser	SAR1141	49241459	-	SAR1141	exotoxin	CAG40145.1
rs74018	1186890	0.00166123	2.77957	G	A	24	0	72	0	Synonymous	CCT	CCC	Pro	Pro	SAR1141	49241459	-	SAR1141	exotoxin	CAG40145.1
rs74021	1186917	0.00166123	2.77957	T	A	18	0	0	30	Non-synonymous	TTT	TTA	Phe	Leu	SAR1141	49241459	-	SAR1141	exotoxin	CAG40145.1
rs74022	1186925	0.00166123	2.77957	A	G	30	0	18	0	Non-synonymous	CTT	TTT	Leu	Phe	SAR1141	49241459	-	SAR1141	exotoxin	CAG40145.1
rs74023	1186926	0.00166123	2.77957	A	G	30	0	18	0	Synonymous	CAC	CAT	His	His	SAR1141	49241459	-	SAR1141	exotoxin	CAG40145.1
rs74024	1186929	0.00166123	2.77957	C	T	0	30	0	18	Synonymous	CCA	CCG	Pro	Pro	SAR1141	49241459	-	SAR1141	exotoxin	CAG40145.1
rs74211	1190118	0.00166123	2.77957	T	C	0	24	0	72	Synonymous	CTA	TTA	Leu	Leu	SAR1144	49241462	-	SAR1144	putative membrane protein	CAG40148.1
rs74271	1191326	0.00166123	2.77957	A	G	72	0	24	0	Intergenic	-	-			SAR1144:SAR1146	49241462:49241463	-:-	SAR1144:SAR1146	putative membrane protein:putative membrane protein	CAG40148.1:CAG40149.1
rs74708	1197305	0.00166123	2.77957	C	G	0	72	24	0	Non-synonymous	GAT	CAT	Asp	His	SAR1153	49241469	-	SAR1153	conserved hypothetical protein	CAG40155.1
rs74709	1197337	0.00166123	2.77957	T	A	24	0	0	72	Synonymous	ATA	ATT	Ile	Ile	SAR1153	49241469	-	SAR1153	conserved hypothetical protein	CAG40155.1
rs74902	1202993	0.00166123	2.77957	A	T	72	0	0	24	Synonymous	GGT	GGA	Gly	Gly	mraY	49241474	mraY	SAR1158	phospho-N-acetylmuramoyl-pentapeptide-transfera se	CAG40160.1
rs74949	1203886	0.00166123	2.77957	C	T	0	72	0	24	Synonymous	TTA	CTA	Leu	Leu	murD	49241475	murD	SAR1159	UDP-N-acetylmuramoylalanine--D-glutamate ligase	CAG40161.1
rs75106	1208627	0.00166123	2.77957	A	G	72	0	24	0	Intergenic	-	-			ftsZ:SAR1163	49241478:49241479	ftsZ:-	SAR1162:SAR1163	cell division protein FtsZ:conserved hypothetical protein	CAG40164.1:CAG40165.1
rs76596	1240784	0.00166123	2.77957	G	A	24	0	72	0	Synonymous	GGA	GGG	Gly	Gly	SAR1192	49241508	-	SAR1192	methionyl-tRNA formyltransferase	CAG40194.1
rs78468	1279580	0.00166123	2.77957	T	A	24	0	0	72	Synonymous	ATA	ATT	Ile	Ile	topA	49241542	topA	SAR1226	DNA topoisomerase I	CAG40228.1
rs79371	1302411	0.00166123	2.77957	G	A	24	0	72	0	Non-synonymous	AAT	GAT	Asn	Asp	SAR1244	49241560	-	SAR1244	putative ribosomal protein	CAG40246.1
rs79836	1315834	0.00166123	2.77957	G	A	24	0	71	0	Synonymous	TCA	TCG	Ser	Ser	SAR1254	49241570	-	SAR1254	conserved hypothetical protein	CAG40256.1
rs80026	1320945	0.00166123	2.77957	A	T	70	0	0	24	Intergenic	-	-			pgsA:SAR1260	49241575:49241576	pgsA:-	SAR1259:SAR1260	putative CDP-diacylglycerol--glycerol-3-phosphate 3-phosphatidyltransferase:conserved hypothetical protein	CAG40261.1:CAG40262.1
rs80154	1324504	0.00166123	2.77957	C	T	0	72	0	24	Synonymous	CGT	CGC	Arg	Arg	SAR1262	49241578	-	SAR1262	putative exported protein	CAG40264.1
rs80739	1338343	0.00166123	2.77957	C	T	0	72	0	24	Intergenic	-	-			SAR1273a:glpF	49241590:49241591	-:glpF	SAR1273a:SAR1274	hypothetical protein:putative glycerol uptake facilitator protein	CAG40276.1:CAG40277.1
rs80740	1338344	0.00166123	2.77957	T	C	0	24	0	72	Intergenic	-	-			SAR1273a:glpF	49241590:49241591	-:glpF	SAR1273a:SAR1274	hypothetical protein:putative glycerol uptake facilitator protein	CAG40276.1:CAG40277.1
rs80743	1338416	0.00166123	2.77957	G	A	24	0	72	0	Intergenic	-	-			SAR1273a:glpF	49241590:49241591	-:glpF	SAR1273a:SAR1274	hypothetical protein:putative glycerol uptake facilitator protein	CAG40276.1:CAG40277.1
rs81036	1345042	0.00166123	2.77957	G	C	0	24	72	0	Non-synonymous	GCT	GGT	Ala	Gly	SAR1279	49241596	-	SAR1279	conserved hypothetical protein	CAG40282.1
rs81039	1345174	0.00166123	2.77957	T	C	0	24	0	72	Intergenic	-	-			SAR1279:SAR1280	49241596:49241597	-:-	SAR1279:SAR1280	conserved hypothetical protein:putative glutathione peroxidase	CAG40282.1:CAG40283.1
rs81073	1345700	0.00166123	2.77957	C	T	0	72	0	24	Synonymous	AAA	AAG	Lys	Lys	SAR1280	49241597	-	SAR1280	putative glutathione peroxidase	CAG40283.1
rs81099	1346395	0.00166123	2.77957	C	T	0	72	0	24	Synonymous	CGT	CGC	Arg	Arg	SAR1281	49241598	-	SAR1281	conserved hypothetical protein	CAG40284.1
rs81136	1347223	0.00166123	2.77957	T	C	0	24	0	72	Synonymous	AAC	AAT	Asn	Asn	SAR1282	49241599	-	SAR1282	conserved hypothetical protein	CAG40285.1
rs81148	1347373	0.00166123	2.77957	T	C	0	24	0	72	Synonymous	CGC	CGT	Arg	Arg	SAR1282	49241599	-	SAR1282	conserved hypothetical protein	CAG40285.1
rs81149	1347376	0.00166123	2.77957	G	A	24	0	72	0	Synonymous	CCA	CCG	Pro	Pro	SAR1282	49241599	-	SAR1282	conserved hypothetical protein	CAG40285.1
rs81156	1347538	0.00166123	2.77957	G	A	24	0	72	0	Synonymous	TCA	TCG	Ser	Ser	SAR1282	49241599	-	SAR1282	conserved hypothetical protein	CAG40285.1
rs81162	1347596	0.00166123	2.77957	G	A	24	0	72	0	Non-synonymous	ATT	GTT	Ile	Val	SAR1282	49241599	-	SAR1282	conserved hypothetical protein	CAG40285.1
rs81341	1350450	0.00166123	2.77957	T	A	7	0	0	48	Intergenic	-	-			glnA:SAR1285	49241601:49241602	glnA:-	SAR1284:SAR1285	glutamine synthetase:hypothetical protein	CAG40287.1:CAG40288.1
rs82729	1365087	0.00166123	2.77957	G	T	0	0	65	9	Intergenic	-	-			SAR1300:SAR1302	49241615:49241616	-:-	SAR1300:SAR1302	hypothetical protein:conserved hypothetical protein	CAG40302.1:CAG40303.1
rs82779	1365493	0.00166123	2.77957	T	C	0	9	0	65	Intergenic	-	-			SAR1302:SAR1303	49241616:49241617	-:-	SAR1302:SAR1303	conserved hypothetical protein:hypothetical protein	CAG40303.1:CAG40304.1
rs82899	1366684	0.00166123	2.77957	A	T	62	0	0	10	Intergenic	-	-			SAR1303:SAR1304	49241617:49241618	-:-	SAR1303:SAR1304	hypothetical protein:putative DNA-binding protein	CAG40304.1:CAG40305.1
rs83352	1375195	0.00166123	2.77957	G	A	14	0	15	0	Synonymous	CAA	CAG	Gln	Gln	SAR1322	49241632	-	SAR1322	hypothetical protein	CAG40320.1
rs83354	1375301	0.00166123	2.77957	A	G	16	0	14	0	Non-synonymous	GAT	AAT	Asp	Asn	SAR1322	49241632	-	SAR1322	hypothetical protein	CAG40320.1
rs83355	1375312	0.00166123	2.77957	T	A	14	0	0	16	Non-synonymous	CAA	CAT	Gln	His	SAR1322	49241632	-	SAR1322	hypothetical protein	CAG40320.1
rs83360	1375450	0.00166123	2.77957	T	A	14	0	0	15	Non-synonymous	ATT	TTT	Ile	Phe	SAR1323	49241633	-	SAR1323	hypothetical protein	CAG40321.1
rs83361	1375452	0.00166123	2.77957	A	T	15	0	0	14	Synonymous	ATT	ATA	Ile	Ile	SAR1323	49241633	-	SAR1323	hypothetical protein	CAG40321.1
rs83363	1375528	0.00166123	2.77957	A	C	15	14	0	0	Non-synonymous	CGC	AGC	Arg	Ser	SAR1323	49241633	-	SAR1323	hypothetical protein	CAG40321.1
rs83371	1375608	0.00166123	2.77957	A	G	22	0	14	0	Intergenic	-	-			SAR1323:SAR1324	49241633:49241634	-:-	SAR1323:SAR1324	hypothetical protein:hypothetical protein	CAG40321.1:CAG40322.1
rs83376	1375691	0.00166123	2.77957	A	G	14	0	12	0	Intergenic	-	-			SAR1323:SAR1324	49241633:49241634	-:-	SAR1323:SAR1324	hypothetical protein:hypothetical protein	CAG40321.1:CAG40322.1
rs83377	1375908	0.00166123	2.77957	C	T	0	18	0	14	Non-synonymous	ATG	ACG	Met	Thr	SAR1324	49241634	-	SAR1324	hypothetical protein	CAG40322.1
rs83378	1375919	0.00166123	2.77957	A	G	19	0	14	0	Non-synonymous	GAA	AAA	Glu	Lys	SAR1324	49241634	-	SAR1324	hypothetical protein	CAG40322.1
rs83381	1375981	0.00166123	2.77957	T	A	14	0	0	20	Intergenic	-	-			SAR1324:SAR1325	49241634:49241635	-:-	SAR1324:SAR1325	hypothetical protein:hypothetical protein	CAG40322.1:CAG40323.1
rs83383	1376075	0.00166123	2.77957	G	A	14	0	20	0	Non-synonymous	ATT	GTT	Ile	Val	SAR1325	49241635	-	SAR1325	hypothetical protein	CAG40323.1
rs84661	1390989	0.00166123	2.77957	T	C	0	24	0	71	Synonymous	GAC	GAT	Asp	Asp	SAR1341	49241652	-	SAR1341	haloacid dehalogenase-like hydrolase	CAG40340.1
rs84828	1393557	0.00166123	2.77957	A	G	72	0	24	0	Synonymous	ATC	ATT	Ile	Ile	SAR1343	49241654	-	SAR1343	amino acid permease	CAG40342.1
rs84829	1393575	0.00166123	2.77957	C	T	0	72	0	24	Synonymous	TTA	TTG	Leu	Leu	SAR1343	49241654	-	SAR1343	amino acid permease	CAG40342.1
rs84832	1393865	0.00166123	2.77957	A	C	72	24	0	0	Non-synonymous	GCA	TCA	Ala	Ser	SAR1343	49241654	-	SAR1343	amino acid permease	CAG40342.1
rs84950	1396349	0.00166123	2.77957	G	A	18	0	69	0	Intergenic	-	-			rpmG2:SAR1346	49241656:49241657	rpmG2:-	SAR1345:SAR1346	50S ribosomal protein L33 type 2:30S ribosomal protein S14	CAG40344.1:CAG40345.1
rs85037	1398177	0.00166123	2.77957	A	G	71	0	24	0	Non-synonymous	GGT	GAT	Gly	Asp	SAR1348	49241659	-	SAR1348	hypothetical protein	CAG40347.1
rs85157	1400654	0.00166123	2.77957	T	A	24	0	0	72	Intergenic	-	-			SAR1351:SAR1352	49241662:49241663	-:-	SAR1351:SAR1352	conserved hypothetical protein:putative transketolase	CAG40350.1:CAG40351.1
rs85168	1401147	0.00166123	2.77957	A	T	72	0	0	24	Synonymous	GTT	GTA	Val	Val	SAR1352	49241663	-	SAR1352	putative transketolase	CAG40351.1
rs85253	1403772	0.00166123	2.77957	A	G	72	0	24	0	Non-synonymous	GTC	ATC	Val	Ile	SAR1355	49241665	-	SAR1355	putative membrane protein	CAG40353.1
rs85673	1412444	0.00166123	2.77957	A	T	72	0	0	18	Intergenic	-	-			opuD1:citB	49241671:49241672	opuD1:citB	SAR1361:SAR1362	glycine betaine transporter 1:aconitate hydratase	CAG40359.1:CAG40360.1
rs85675	1412455	0.00166123	2.77957	G	A	24	0	67	0	Intergenic	-	-			opuD1:citB	49241671:49241672	opuD1:citB	SAR1361:SAR1362	glycine betaine transporter 1:aconitate hydratase	CAG40359.1:CAG40360.1
rs85703	1412829	0.00166123	2.77957	C	G	0	72	23	0	Synonymous	TCG	TCC	Ser	Ser	citB	49241672	citB	SAR1362	aconitate hydratase	CAG40360.1
rs85711	1413141	0.00166123	2.77957	T	A	24	0	0	72	Synonymous	GCA	GCT	Ala	Ala	citB	49241672	citB	SAR1362	aconitate hydratase	CAG40360.1
rs85721	1413564	0.00166123	2.77957	T	C	0	23	0	72	Synonymous	GGC	GGT	Gly	Gly	citB	49241672	citB	SAR1362	aconitate hydratase	CAG40360.1
rs85728	1413642	0.00166123	2.77957	A	T	72	0	0	23	Synonymous	CCT	CCA	Pro	Pro	citB	49241672	citB	SAR1362	aconitate hydratase	CAG40360.1
rs85754	1414257	0.00166123	2.77957	C	T	0	72	0	24	Synonymous	ATT	ATC	Ile	Ile	citB	49241672	citB	SAR1362	aconitate hydratase	CAG40360.1
rs85967	1418836	0.00166123	2.77957	T	A	24	0	0	72	Synonymous	GTA	GTT	Val	Val	grlB	49241676	grlB	SAR1366	topoisomerase IV subunit B	CAG40364.1
rs85971	1419028	0.00166123	2.77957	C	T	0	72	0	24	Synonymous	AAT	AAC	Asn	Asn	grlB	49241676	grlB	SAR1366	topoisomerase IV subunit B	CAG40364.1
rs86125	1423233	0.00166123	2.77957	C	T	0	72	0	24	Synonymous	ATT	ATC	Ile	Ile	SAR1368	49241678	-	SAR1368	sodiumalanine symporter family protein	CAG40366.1
rs86130	1423299	0.00166123	2.77957	C	A	24	72	0	0	Synonymous	GCA	GCC	Ala	Ala	SAR1368	49241678	-	SAR1368	sodiumalanine symporter family protein	CAG40366.1
rs86133	1423311	0.00166123	2.77957	T	G	0	0	24	72	Synonymous	CCG	CCT	Pro	Pro	SAR1368	49241678	-	SAR1368	sodiumalanine symporter family protein	CAG40366.1
rs86134	1423314	0.00166123	2.77957	T	C	0	24	0	72	Synonymous	GTC	GTT	Val	Val	SAR1368	49241678	-	SAR1368	sodiumalanine symporter family protein	CAG40366.1
rs86135	1423393	0.00166123	2.77957	C	T	0	72	0	24	Synonymous	TTA	CTA	Leu	Leu	SAR1368	49241678	-	SAR1368	sodiumalanine symporter family protein	CAG40366.1
rs86142	1423446	0.00166123	2.77957	T	C	0	24	0	72	Synonymous	ACC	ACT	Thr	Thr	SAR1368	49241678	-	SAR1368	sodiumalanine symporter family protein	CAG40366.1
rs86143	1423464	0.00166123	2.77957	G	A	24	0	71	0	Synonymous	GAA	GAG	Glu	Glu	SAR1368	49241678	-	SAR1368	sodiumalanine symporter family protein	CAG40366.1
rs86172	1423791	0.00166123	2.77957	C	T	0	72	0	24	Synonymous	GTT	GTC	Val	Val	SAR1368	49241678	-	SAR1368	sodiumalanine symporter family protein	CAG40366.1
rs86192	1424046	0.00166123	2.77957	C	T	0	69	0	24	Intergenic	-	-			SAR1368:SAR1369	49241678:49241679	-:-	SAR1368:SAR1369	sodiumalanine symporter family protein:transcription antiterminator	CAG40366.1:CAG40367.1
rs86490	1428183	0.00166123	2.77957	T	C	0	24	0	71	Synonymous	GCC	GCT	Ala	Ala	mprF	49241682	mprF	SAR1372	putative membrane protein	CAG40370.1
rs86547	1428573	0.00166123	2.77957	G	A	23	0	72	0	Synonymous	TTA	TTG	Leu	Leu	mprF	49241682	mprF	SAR1372	putative membrane protein	CAG40370.1
rs86800	1435280	0.00166123	2.77957	C	T	0	72	0	24	Synonymous	CTA	CTG	Leu	Leu	SAR1378	49241688	-	SAR1378	prephenate dehydrogenase	CAG40376.1
rs86988	1438713	0.00166123	2.77957	T	C	0	24	0	72	Synonymous	TAC	TAT	Tyr	Tyr	trpE	49241690	trpE	SAR1380	anthranilate synthase component I	CAG40378.1
rs87045	1439459	0.00166123	2.77957	T	C	0	24	0	71	Synonymous	GGC	GGT	Gly	Gly	trpG	49241691	trpG	SAR1381	anthranilate synthase component II	CAG40379.1
rs87127	1439989	0.00166123	2.77957	T	A	24	0	0	72	Intergenic	-	-			trpD	NA	trpD	SAR1382	anthranilate phosphoribosyltransferase (pseudogene)	NA
rs87166	1440209	0.00166123	2.77957	T	A	24	0	0	72	Intergenic	-	-			trpD	NA	trpD	SAR1382	anthranilate phosphoribosyltransferase (pseudogene)	NA
rs87176	1440266	0.00166123	2.77957	A	T	72	0	0	20	Intergenic	-	-			trpD	NA	trpD	SAR1382	anthranilate phosphoribosyltransferase (pseudogene)	NA
rs87177	1440272	0.00166123	2.77957	A	T	72	0	0	24	Intergenic	-	-			trpD	NA	trpD	SAR1382	anthranilate phosphoribosyltransferase (pseudogene)	NA
rs87178	1440275	0.00166123	2.77957	A	G	72	0	20	0	Intergenic	-	-			trpD	NA	trpD	SAR1382	anthranilate phosphoribosyltransferase (pseudogene)	NA
rs87179	1440276	0.00166123	2.77957	A	T	72	0	0	20	Intergenic	-	-			trpD	NA	trpD	SAR1382	anthranilate phosphoribosyltransferase (pseudogene)	NA
rs87181	1440290	0.00166123	2.77957	A	G	72	0	24	0	Intergenic	-	-			trpD	NA	trpD	SAR1382	anthranilate phosphoribosyltransferase (pseudogene)	NA
rs87182	1440293	0.00166123	2.77957	T	A	24	0	0	72	Intergenic	-	-			trpD	NA	trpD	SAR1382	anthranilate phosphoribosyltransferase (pseudogene)	NA
rs87183	1440296	0.00166123	2.77957	C	G	0	72	24	0	Intergenic	-	-			trpD	NA	trpD	SAR1382	anthranilate phosphoribosyltransferase (pseudogene)	NA
rs87185	1440303	0.00166123	2.77957	A	G	72	0	24	0	Intergenic	-	-			trpD	NA	trpD	SAR1382	anthranilate phosphoribosyltransferase (pseudogene)	NA
rs87186	1440312	0.00166123	2.77957	G	A	24	0	72	0	Intergenic	-	-			trpD	NA	trpD	SAR1382	anthranilate phosphoribosyltransferase (pseudogene)	NA
rs87195	1440356	0.00166123	2.77957	G	A	24	0	72	0	Intergenic	-	-			trpD	NA	trpD	SAR1382	anthranilate phosphoribosyltransferase (pseudogene)	NA
rs87208	1440473	0.00166123	2.77957	G	A	24	0	72	0	Intergenic	-	-			trpD	NA	trpD	SAR1382	anthranilate phosphoribosyltransferase (pseudogene)	NA
rs87211	1440480	0.00166123	2.77957	T	C	0	24	0	72	Intergenic	-	-			trpD	NA	trpD	SAR1382	anthranilate phosphoribosyltransferase (pseudogene)	NA
rs87271	1440885	0.00166123	2.77957	T	C	0	24	0	72	Intergenic	-	-			trpD:trpC	NA:49241692	trpD:trpC	SAR1382:SAR1383	anthranilate phosphoribosyltransferase (pseudogene):indole-3-glycerol phosphate synthase	NA:CAG40381.1
rs87274	1440899	0.00166123	2.77957	C	A	24	72	0	0	Non-synonymous	GAA	GCA	Glu	Ala	trpC	49241692	trpC	SAR1383	indole-3-glycerol phosphate synthase	CAG40381.1
rs88623	1452648	0.00166123	2.77957	T	A	18	0	0	72	Intergenic	-	-			SAR1395:SAR1396	49241702:49241703	-:-	SAR1395:SAR1396	putative oligopeptide transport system permease:putative membrane protein	CAG40392.1:CAG40393.1
rs89635	1466958	0.00166123	2.77957	A	C	72	24	0	0	Non-synonymous	GCG	GAG	Ala	Glu	dapB	49241715	dapB	SAR1408	dihydrodipicolinate reductase	CAG40405.1
rs89896	1470787	0.00166123	2.77957	A	C	72	24	0	0	Non-synonymous	CTT	ATT	Leu	Ile	lysA	49241719	lysA	SAR1412	diaminopimelate decarboxylase	CAG40409.1
rs90604	1481643	0.00166123	2.77957	A	G	71	0	24	0	Intergenic	-	-			SAR1423:odhB	49241730:49241731	-:odhB	SAR1423:SAR1424	hypothetical protein:dihydrolipoamide succinyltransferase E2 component of 2-oxoglutarate dehydrogenase complex	CAG40420.1:CAG40421.1
rs90629	1482139	0.00166123	2.77957	A	G	72	0	24	0	Synonymous	CTA	TTA	Leu	Leu	odhB	49241731	odhB	SAR1424	dihydrolipoamide succinyltransferase E2 component of 2-oxoglutarate dehydrogenase complex	CAG40421.1
rs90670	1482737	0.00166123	2.77957	T	A	24	0	0	44	Non-synonymous	GAT	GAA	Asp	Glu	odhB	49241731	odhB	SAR1424	dihydrolipoamide succinyltransferase E2 component of 2-oxoglutarate dehydrogenase complex	CAG40421.1
rs90830	1486301	0.00166123	2.77957	C	T	0	71	0	24	Intergenic	-	-			odhA:arlS	49241732:49241733	odhA:arlS	SAR1425:SAR1426	2-oxoglutarate dehydrogenase E1 component:sensor kinase protein	CAG40422.1:CAG40423.1
rs90943	1488610	0.00166123	2.77957	T	C	0	11	0	12	Intergenic	-	-			arlR:SAR1428	49241734:49241735	arlR:-	SAR1427:SAR1428	response regulator protein:hypothetical protein	CAG40424.1:CAG40425.1
rs90953	1488739	0.00166123	2.77957	G	A	24	0	72	0	Intergenic	-	-			arlR:SAR1428	49241734:49241735	arlR:-	SAR1427:SAR1428	response regulator protein:hypothetical protein	CAG40424.1:CAG40425.1
rs91075	1491397	0.00166123	2.77957	A	G	71	0	24	0	Intergenic	-	-			SAR1431:SAR1432	49241738:49241739	-:-	SAR1431:SAR1432	putative acetyltransferase:putative protease	CAG40428.1:CAG40429.1
rs91160	1492552	0.00166123	2.77957	A	G	72	0	24	0	Synonymous	AGC	AGT	Ser	Ser	SAR1432	49241739	-	SAR1432	putative protease	CAG40429.1
rs91164	1492608	0.00166123	2.77957	G	T	0	0	72	24	Synonymous	AGA	CGA	Arg	Arg	SAR1432	49241739	-	SAR1432	putative protease	CAG40429.1
rs91167	1492645	0.00166123	2.77957	A	G	72	0	24	0	Synonymous	CGC	CGT	Arg	Arg	SAR1432	49241739	-	SAR1432	putative protease	CAG40429.1
rs91439	1498505	0.00166123	2.77957	T	C	0	24	0	72	Synonymous	AAG	AAA	Lys	Lys	thyA	49241747	thyA	SAR1440	thymidylate synthase	CAG40437.1
rs91519	1499633	0.00166123	2.77957	T	C	0	24	0	72	Synonymous	ACG	ACA	Thr	Thr	SAR1442	49241749	-	SAR1442	conserved hypothetical protein	CAG40439.1
rs91542	1499888	0.00166123	2.77957	T	A	24	0	0	72	Synonymous	ACT	ACA	Thr	Thr	SAR1442	49241749	-	SAR1442	conserved hypothetical protein	CAG40439.1
rs91834	1503180	0.00166123	2.77957	G	T	0	0	68	24	Synonymous	AGA	CGA	Arg	Arg	ebh	49241754	ebh	SAR1447	very large surface anchored protein	CAG40444.1
rs91835	1503181	0.00166123	2.77957	A	G	69	0	24	0	Synonymous	CGC	CGT	Arg	Arg	ebh	49241754	ebh	SAR1447	very large surface anchored protein	CAG40444.1
rs91893	1503589	0.00166123	2.77957	T	G	0	0	24	71	Synonymous	GGC	GGA	Gly	Gly	ebh	49241754	ebh	SAR1447	very large surface anchored protein	CAG40444.1
rs91961	1503916	0.00166123	2.77957	T	C	0	24	0	70	Synonymous	GCG	GCA	Ala	Ala	ebh	49241754	ebh	SAR1447	very large surface anchored protein	CAG40444.1
rs91964	1503924	0.00166123	2.77957	T	G	0	0	24	71	Non-synonymous	CTA	ATA	Leu	Ile	ebh	49241754	ebh	SAR1447	very large surface anchored protein	CAG40444.1
rs91980	1503996	0.00166123	2.77957	C	A	24	71	0	0	Non-synonymous	TCA	GCA	Ser	Ala	ebh	49241754	ebh	SAR1447	very large surface anchored protein	CAG40444.1
rs92001	1504090	0.00166123	2.77957	A	G	70	0	24	0	Synonymous	ATC	ATT	Ile	Ile	ebh	49241754	ebh	SAR1447	very large surface anchored protein	CAG40444.1
rs92015	1504183	0.00166123	2.77957	T	G	0	0	24	72	Non-synonymous	CAC	CAA	His	Gln	ebh	49241754	ebh	SAR1447	very large surface anchored protein	CAG40444.1
rs92020	1504203	0.00166123	2.77957	A	T	72	0	0	24	Non-synonymous	ACG	TCG	Thr	Ser	ebh	49241754	ebh	SAR1447	very large surface anchored protein	CAG40444.1
rs92039	1504357	0.00166123	2.77957	T	C	0	24	0	72	Synonymous	GCG	GCA	Ala	Ala	ebh	49241754	ebh	SAR1447	very large surface anchored protein	CAG40444.1
rs92127	1504921	0.00166123	2.77957	T	C	0	24	0	57	Synonymous	GCG	GCA	Ala	Ala	ebh	49241754	ebh	SAR1447	very large surface anchored protein	CAG40444.1
rs92999	1511260	0.00166123	2.77957	C	T	0	63	0	21	Synonymous	GAA	GAG	Glu	Glu	ebh	49241754	ebh	SAR1447	very large surface anchored protein	CAG40444.1
rs93086	1512181	0.00166123	2.77957	T	C	0	22	0	62	Synonymous	GCG	GCA	Ala	Ala	ebh	49241754	ebh	SAR1447	very large surface anchored protein	CAG40444.1
rs94347	1522991	0.00166123	2.77957	T	G	0	0	22	70	Non-synonymous	ACT	AAT	Thr	Asn	ebh	49241754	ebh	SAR1447	very large surface anchored protein	CAG40444.1
rs95285	1529278	0.00166123	2.77957	A	T	20	0	0	6	Non-synonymous	CAT	CAA	His	Gln	ebh	49241754	ebh	SAR1447	very large surface anchored protein	CAG40444.1
rs95392	1529890	0.00166123	2.77957	C	G	0	72	24	0	Synonymous	ACC	ACG	Thr	Thr	ebh	49241754	ebh	SAR1447	very large surface anchored protein	CAG40444.1
rs95402	1529941	0.00166123	2.77957	A	T	72	0	0	24	Synonymous	ATA	ATT	Ile	Ile	ebh	49241754	ebh	SAR1447	very large surface anchored protein	CAG40444.1
rs95403	1529946	0.00166123	2.77957	G	T	0	0	72	24	Non-synonymous	ACT	CCT	Thr	Pro	ebh	49241754	ebh	SAR1447	very large surface anchored protein	CAG40444.1
rs95405	1529950	0.00166123	2.77957	A	G	72	0	24	0	Synonymous	AAT	AAC	Asn	Asn	ebh	49241754	ebh	SAR1447	very large surface anchored protein	CAG40444.1
rs95406	1529955	0.00166123	2.77957	C	T	0	72	0	24	Non-synonymous	AAT	GAT	Asn	Asp	ebh	49241754	ebh	SAR1447	very large surface anchored protein	CAG40444.1
rs95407	1529959	0.00166123	2.77957	A	G	72	0	24	0	Synonymous	AAC	AAT	Asn	Asn	ebh	49241754	ebh	SAR1447	very large surface anchored protein	CAG40444.1
rs95415	1530016	0.00166123	2.77957	A	C	72	24	0	0	Synonymous	TCG	TCT	Ser	Ser	ebh	49241754	ebh	SAR1447	very large surface anchored protein	CAG40444.1
rs95419	1530043	0.00166123	2.77957	A	T	72	0	0	22	Synonymous	GCA	GCT	Ala	Ala	ebh	49241754	ebh	SAR1447	very large surface anchored protein	CAG40444.1
rs95420	1530045	0.00166123	2.77957	A	C	72	23	0	0	Non-synonymous	GCA	TCA	Ala	Ser	ebh	49241754	ebh	SAR1447	very large surface anchored protein	CAG40444.1
rs95421	1530046	0.00166123	2.77957	A	T	72	0	0	23	Synonymous	GGA	GGT	Gly	Gly	ebh	49241754	ebh	SAR1447	very large surface anchored protein	CAG40444.1
rs95424	1530057	0.00166123	2.77957	C	T	0	71	0	22	Non-synonymous	ACA	GCA	Thr	Ala	ebh	49241754	ebh	SAR1447	very large surface anchored protein	CAG40444.1
rs95431	1530112	0.00166123	2.77957	G	A	19	0	71	0	Synonymous	GTT	GTC	Val	Val	ebh	49241754	ebh	SAR1447	very large surface anchored protein	CAG40444.1
rs95485	1530463	0.00166123	2.77957	T	C	0	24	0	72	Synonymous	TTG	TTA	Leu	Leu	ebh	49241754	ebh	SAR1447	very large surface anchored protein	CAG40444.1
rs95486	1530469	0.00166123	2.77957	G	A	24	0	72	0	Synonymous	ATT	ATC	Ile	Ile	ebh	49241754	ebh	SAR1447	very large surface anchored protein	CAG40444.1
rs95505	1530547	0.00166123	2.77957	A	C	72	24	0	0	Non-synonymous	TTG	TTT	Leu	Phe	ebh	49241754	ebh	SAR1447	very large surface anchored protein	CAG40444.1
rs95506	1530549	0.00166123	2.77957	T	A	24	0	0	72	Non-synonymous	TTG	ATG	Leu	Met	ebh	49241754	ebh	SAR1447	very large surface anchored protein	CAG40444.1
rs95558	1530874	0.00166123	2.77957	C	T	0	68	0	24	Synonymous	TCA	TCG	Ser	Ser	ebh	49241754	ebh	SAR1447	very large surface anchored protein	CAG40444.1
rs95563	1530892	0.00166123	2.77957	A	G	70	0	24	0	Synonymous	GTC	GTT	Val	Val	ebh	49241754	ebh	SAR1447	very large surface anchored protein	CAG40444.1
rs95565	1530898	0.00166123	2.77957	T	C	0	24	0	72	Synonymous	TCG	TCA	Ser	Ser	ebh	49241754	ebh	SAR1447	very large surface anchored protein	CAG40444.1
rs95568	1530907	0.00166123	2.77957	A	G	72	0	24	0	Synonymous	CAC	CAT	His	His	ebh	49241754	ebh	SAR1447	very large surface anchored protein	CAG40444.1
rs95569	1530913	0.00166123	2.77957	T	C	0	24	0	72	Synonymous	GCG	GCA	Ala	Ala	ebh	49241754	ebh	SAR1447	very large surface anchored protein	CAG40444.1
rs95580	1530952	0.00166123	2.77957	A	T	72	0	0	24	Synonymous	GGA	GGT	Gly	Gly	ebh	49241754	ebh	SAR1447	very large surface anchored protein	CAG40444.1
rs95585	1530964	0.00166123	2.77957	G	A	24	0	72	0	Synonymous	AAT	AAC	Asn	Asn	ebh	49241754	ebh	SAR1447	very large surface anchored protein	CAG40444.1
rs95600	1531032	0.00166123	2.77957	C	G	0	72	24	0	Non-synonymous	CCA	GCA	Pro	Ala	ebh	49241754	ebh	SAR1447	very large surface anchored protein	CAG40444.1
rs95607	1531058	0.00166123	2.77957	C	T	0	72	0	24	Non-synonymous	AAA	AGA	Lys	Arg	ebh	49241754	ebh	SAR1447	very large surface anchored protein	CAG40444.1
rs95620	1531120	0.00166123	2.77957	C	T	0	72	0	24	Synonymous	TTA	TTG	Leu	Leu	ebh	49241754	ebh	SAR1447	very large surface anchored protein	CAG40444.1
rs95685	1531423	0.00166123	2.77957	A	T	72	0	0	24	Synonymous	GTA	GTT	Val	Val	ebh	49241754	ebh	SAR1447	very large surface anchored protein	CAG40444.1
rs95759	1531798	0.00166123	2.77957	T	A	24	0	0	72	Synonymous	GTT	GTA	Val	Val	ebh	49241754	ebh	SAR1447	very large surface anchored protein	CAG40444.1
rs95774	1531873	0.00166123	2.77957	A	C	72	24	0	0	Synonymous	GCG	GCT	Ala	Ala	ebh	49241754	ebh	SAR1447	very large surface anchored protein	CAG40444.1
rs95786	1531926	0.00166123	2.77957	T	G	0	0	24	72	Non-synonymous	CAT	AAT	His	Asn	ebh	49241754	ebh	SAR1447	very large surface anchored protein	CAG40444.1
rs95800	1532002	0.00166123	2.77957	T	A	24	0	0	71	Synonymous	ATT	ATA	Ile	Ile	ebh	49241754	ebh	SAR1447	very large surface anchored protein	CAG40444.1
rs95802	1532021	0.00166123	2.77957	T	C	0	24	0	68	Non-synonymous	GGT	GAT	Gly	Asp	ebh	49241754	ebh	SAR1447	very large surface anchored protein	CAG40444.1
rs95803	1532022	0.00166123	2.77957	T	C	0	24	0	68	Non-synonymous	GGT	AGT	Gly	Ser	ebh	49241754	ebh	SAR1447	very large surface anchored protein	CAG40444.1
rs95804	1532025	0.00166123	2.77957	A	T	68	0	0	24	Non-synonymous	ACT	TCT	Thr	Ser	ebh	49241754	ebh	SAR1447	very large surface anchored protein	CAG40444.1
rs95805	1532028	0.00166123	2.77957	C	A	24	68	0	0	Non-synonymous	TTA	GTA	Leu	Val	ebh	49241754	ebh	SAR1447	very large surface anchored protein	CAG40444.1
rs95828	1532161	0.00166123	2.77957	T	G	0	0	24	72	Synonymous	ACC	ACA	Thr	Thr	ebh	49241754	ebh	SAR1447	very large surface anchored protein	CAG40444.1
rs95829	1532164	0.00166123	2.77957	C	T	0	72	0	24	Synonymous	GCA	GCG	Ala	Ala	ebh	49241754	ebh	SAR1447	very large surface anchored protein	CAG40444.1
rs95831	1532176	0.00166123	2.77957	A	G	72	0	24	0	Synonymous	TTC	TTT	Phe	Phe	ebh	49241754	ebh	SAR1447	very large surface anchored protein	CAG40444.1
rs95832	1532191	0.00166123	2.77957	G	A	24	0	72	0	Synonymous	AAT	AAC	Asn	Asn	ebh	49241754	ebh	SAR1447	very large surface anchored protein	CAG40444.1
rs95876	1532446	0.00166123	2.77957	A	T	72	0	0	24	Synonymous	TCA	TCT	Ser	Ser	ebh	49241754	ebh	SAR1447	very large surface anchored protein	CAG40444.1
rs95882	1532470	0.00166123	2.77957	T	A	6	0	0	24	Synonymous	ATA	ATT	Ile	Ile	ebh	49241754	ebh	SAR1447	very large surface anchored protein	CAG40444.1
rs95890	1532488	0.00166123	2.77957	T	A	24	0	0	72	Non-synonymous	AAT	AAA	Asn	Lys	ebh	49241754	ebh	SAR1447	very large surface anchored protein	CAG40444.1
rs95910	1532574	0.00166123	2.77957	G	T	0	0	70	24	Non-synonymous	ATT	CTT	Ile	Leu	ebh	49241754	ebh	SAR1447	very large surface anchored protein	CAG40444.1
rs95925	1532639	0.00166123	2.77957	G	A	24	0	63	0	Non-synonymous	ATA	ACA	Ile	Thr	ebh	49241754	ebh	SAR1447	very large surface anchored protein	CAG40444.1
rs95955	1532770	0.00166123	2.77957	T	C	0	24	0	72	Synonymous	GAG	GAA	Glu	Glu	ebh	49241754	ebh	SAR1447	very large surface anchored protein	CAG40444.1
rs95957	1532797	0.00166123	2.77957	A	T	72	0	0	24	Synonymous	CGA	CGT	Arg	Arg	ebh	49241754	ebh	SAR1447	very large surface anchored protein	CAG40444.1
rs95986	1532977	0.00166123	2.77957	A	T	72	0	0	24	Synonymous	ATA	ATT	Ile	Ile	ebh	49241754	ebh	SAR1447	very large surface anchored protein	CAG40444.1
rs95987	1532989	0.00166123	2.77957	G	A	24	0	72	0	Synonymous	AGT	AGC	Ser	Ser	ebh	49241754	ebh	SAR1447	very large surface anchored protein	CAG40444.1
rs95990	1533001	0.00166123	2.77957	A	G	72	0	24	0	Synonymous	AAC	AAT	Asn	Asn	ebh	49241754	ebh	SAR1447	very large surface anchored protein	CAG40444.1
rs96009	1533092	0.00166123	2.77957	G	C	0	24	46	0	Non-synonymous	GGT	GCT	Gly	Ala	ebh	49241754	ebh	SAR1447	very large surface anchored protein	CAG40444.1
rs96010	1533093	0.00166123	2.77957	T	C	0	24	0	46	Non-synonymous	GGT	AGT	Gly	Ser	ebh	49241754	ebh	SAR1447	very large surface anchored protein	CAG40444.1
rs96016	1533118	0.00166123	2.77957	A	G	72	0	24	0	Synonymous	AAC	AAT	Asn	Asn	ebh	49241754	ebh	SAR1447	very large surface anchored protein	CAG40444.1
rs96029	1533179	0.00166123	2.77957	T	A	18	0	0	69	Non-synonymous	TTT	TAT	Phe	Tyr	ebh	49241754	ebh	SAR1447	very large surface anchored protein	CAG40444.1
rs96174	1533742	0.00166123	2.77957	A	G	71	0	24	0	Synonymous	TTC	TTT	Phe	Phe	ebh	49241754	ebh	SAR1447	very large surface anchored protein	CAG40444.1
rs96332	1534369	0.00166123	2.77957	G	A	23	0	72	0	Synonymous	AGT	AGC	Ser	Ser	ebh	49241754	ebh	SAR1447	very large surface anchored protein	CAG40444.1
rs96333	1534372	0.00166123	2.77957	A	T	72	0	0	23	Synonymous	ACA	ACT	Thr	Thr	ebh	49241754	ebh	SAR1447	very large surface anchored protein	CAG40444.1
rs96358	1534564	0.00166123	2.77957	A	G	72	0	23	0	Synonymous	TAC	TAT	Tyr	Tyr	ebh	49241754	ebh	SAR1447	very large surface anchored protein	CAG40444.1
rs96359	1534570	0.00166123	2.77957	T	A	23	0	0	72	Synonymous	GCT	GCA	Ala	Ala	ebh	49241754	ebh	SAR1447	very large surface anchored protein	CAG40444.1
rs96362	1534597	0.00166123	2.77957	T	A	23	0	0	72	Synonymous	CGT	CGA	Arg	Arg	ebh	49241754	ebh	SAR1447	very large surface anchored protein	CAG40444.1
rs96364	1534603	0.00166123	2.77957	A	G	72	0	23	0	Synonymous	CAC	CAT	His	His	ebh	49241754	ebh	SAR1447	very large surface anchored protein	CAG40444.1
rs96367	1534619	0.00166123	2.77957	T	C	0	23	0	72	Non-synonymous	AGT	AAT	Ser	Asn	ebh	49241754	ebh	SAR1447	very large surface anchored protein	CAG40444.1
rs96368	1534624	0.00166123	2.77957	A	T	72	0	0	23	Synonymous	TCA	TCT	Ser	Ser	ebh	49241754	ebh	SAR1447	very large surface anchored protein	CAG40444.1
rs96377	1534672	0.00166123	2.77957	A	T	72	0	0	24	Synonymous	ACA	ACT	Thr	Thr	ebh	49241754	ebh	SAR1447	very large surface anchored protein	CAG40444.1
rs96422	1534819	0.00166123	2.77957	A	T	23	0	0	23	Synonymous	ACA	ACT	Thr	Thr	ebh	49241754	ebh	SAR1447	very large surface anchored protein	CAG40444.1
rs96439	1534889	0.00166123	2.77957	T	A	23	0	0	36	Non-synonymous	ATT	AAT	Ile	Asn	ebh	49241754	ebh	SAR1447	very large surface anchored protein	CAG40444.1
rs96440	1534890	0.00166123	2.77957	G	T	0	0	38	23	Non-synonymous	ATT	CTT	Ile	Leu	ebh	49241754	ebh	SAR1447	very large surface anchored protein	CAG40444.1
rs96441	1534893	0.00166123	2.77957	T	G	0	0	23	30	Non-synonymous	CCT	ACT	Pro	Thr	ebh	49241754	ebh	SAR1447	very large surface anchored protein	CAG40444.1
rs96442	1534894	0.00166123	2.77957	A	C	35	23	0	0	Synonymous	GCG	GCT	Ala	Ala	ebh	49241754	ebh	SAR1447	very large surface anchored protein	CAG40444.1
rs96451	1534983	0.00166123	2.77957	A	C	16	9	0	0	Non-synonymous	TTA	GTA	Leu	Val	ebh	49241754	ebh	SAR1447	very large surface anchored protein	CAG40444.1
rs96454	1534990	0.00166123	2.77957	A	T	24	0	0	18	Synonymous	GCT	GCA	Ala	Ala	ebh	49241754	ebh	SAR1447	very large surface anchored protein	CAG40444.1
rs96480	1535187	0.00166123	2.77957	T	A	24	0	0	72	Intergenic	-	-			ebh:SAR1448	49241754:49241755	ebh:-	SAR1447:SAR1448	very large surface anchored protein:transporter protein	CAG40444.1:CAG40445.1
rs96482	1535197	0.00166123	2.77957	T	A	24	0	0	72	Intergenic	-	-			ebh:SAR1448	49241754:49241755	ebh:-	SAR1447:SAR1448	very large surface anchored protein:transporter protein	CAG40444.1:CAG40445.1
rs96486	1535243	0.00166123	2.77957	G	A	24	0	72	0	Intergenic	-	-			ebh:SAR1448	49241754:49241755	ebh:-	SAR1447:SAR1448	very large surface anchored protein:transporter protein	CAG40444.1:CAG40445.1
rs96492	1535275	0.00166123	2.77957	C	T	0	72	0	24	Intergenic	-	-			ebh:SAR1448	49241754:49241755	ebh:-	SAR1447:SAR1448	very large surface anchored protein:transporter protein	CAG40444.1:CAG40445.1
rs96516	1535412	0.00166123	2.77957	A	G	72	0	24	0	Intergenic	-	-			ebh:SAR1448	49241754:49241755	ebh:-	SAR1447:SAR1448	very large surface anchored protein:transporter protein	CAG40444.1:CAG40445.1
rs96519	1535454	0.00166123	2.77957	G	T	0	0	69	24	Intergenic	-	-			ebh:SAR1448	49241754:49241755	ebh:-	SAR1447:SAR1448	very large surface anchored protein:transporter protein	CAG40444.1:CAG40445.1
rs96521	1535499	0.00166123	2.77957	T	C	0	18	0	72	Intergenic	-	-			ebh:SAR1448	49241754:49241755	ebh:-	SAR1447:SAR1448	very large surface anchored protein:transporter protein	CAG40444.1:CAG40445.1
rs96848	1538165	0.00166123	2.77957	C	T	0	72	0	24	Synonymous	ACA	ACG	Thr	Thr	SAR1449	49241756	-	SAR1449	amino acid permease	CAG40446.1
rs97550	1545840	0.00166123	2.77957	T	C	0	24	0	72	Intergenic	-	-			SAR1454	NA	-	SAR1454	putative membrane protein (pseudogene)	NA
rs97552	1545897	0.00166123	2.77957	C	T	0	72	0	24	Intergenic	-	-			SAR1454	NA	-	SAR1454	putative membrane protein (pseudogene)	NA
rs98408	1561911	0.00166123	2.77957	A	G	72	0	24	0	Synonymous	TAC	TAT	Tyr	Tyr	birA	49241774	birA	SAR1467	BirA bifunctional protein [includes biotin operon repressor; biotin--[acetyl-CoA-carboxylase] synthetase	CAG40465.1
rs98480	1563085	0.00166123	2.77957	T	C	0	24	0	72	Synonymous	GAG	GAA	Glu	Glu	papS	49241775	papS	SAR1468	poly A polymerase family protein	CAG40466.1
rs98540	1564286	0.00166123	2.77957	T	A	24	0	0	72	Synonymous	GTT	GTA	Val	Val	SAR1469	49241776	-	SAR1469	putative glycosyl transferase	CAG40467.1
rs104705	1644831	0.00166123	2.77957	A	G	72	0	24	0	Synonymous	GAC	GAT	Asp	Asp	SAR1571	49241874	-	SAR1571	conserved hypothetical protein	CAG40567.1
rs105774	1667207	0.00166123	2.77957	C	A	24	72	0	0	Non-synonymous	TCT	GCT	Ser	Ala	bfmB	49241894	bfmB	SAR1593	lipoamide acyltransferase component of branched-chain alpha-keto acid dehydrogenase complex	CAG40588.1
rs105777	1667231	0.00166123	2.77957	C	A	24	72	0	0	Non-synonymous	TCA	GCA	Ser	Ala	bfmB	49241894	bfmB	SAR1593	lipoamide acyltransferase component of branched-chain alpha-keto acid dehydrogenase complex	CAG40588.1
rs106077	1674258	0.00166123	2.77957	A	C	72	24	0	0	Synonymous	ACG	ACT	Thr	Thr	SAR1599	49241900	-	SAR1599	putative geranyltranstransferase	CAG40594.1
rs106175	1677754	0.00166123	2.77957	A	T	72	0	0	24	Synonymous	GCA	GCT	Ala	Ala	accC	49241905	accC	SAR1604	biotin carboxylase subunit of acetyl-CoA carboxylase	CAG40599.1
rs106232	1679020	0.00166123	2.77957	G	T	0	0	69	24	Intergenic	-	-			accB:efp	49241906:49241907	accB:efp	SAR1605:SAR1606	biotin carboxyl carrier protein of acetyl-CoA carboxylase:putative elongation factor P	CAG40600.1:CAG40601.1
rs106233	1679022	0.00166123	2.77957	T	C	0	24	0	69	Intergenic	-	-			accB:efp	49241906:49241907	accB:efp	SAR1605:SAR1606	biotin carboxyl carrier protein of acetyl-CoA carboxylase:putative elongation factor P	CAG40600.1:CAG40601.1
rs106576	1686310	0.00166123	2.77957	C	T	0	72	0	24	Non-synonymous	AGC	GGC	Ser	Gly	SAR1613	49241914	-	SAR1613	putative glycine cleavage system P-protein	CAG40608.1
rs106895	1693332	0.00166123	2.77957	A	G	72	0	24	0	Synonymous	GTC	GTT	Val	Val	glkA	49241925	glkA	SAR1624	glucokinase	CAG40619.1
rs106965	1695710	0.00166123	2.77957	G	A	24	0	72	0	Synonymous	TAT	TAC	Tyr	Tyr	SAR1627	49241928	-	SAR1627	5-formyltetrahydrofolate cyclo-ligase family protein	CAG40622.1
rs106976	1695905	0.00166123	2.77957	T	C	0	24	0	72	Synonymous	GTG	GTA	Val	Val	SAR1627	49241928	-	SAR1627	5-formyltetrahydrofolate cyclo-ligase family protein	CAG40622.1
rs107284	1704636	0.00166123	2.77957	G	A	24	0	72	0	Synonymous	TCT	TCC	Ser	Ser	SAR1636	49241937	-	SAR1636	conserved hypothetical protein	CAG40631.1
[truncated: 111,975 more rows]

## Sheet: columns_description
Supplementary data 5. GWAS results.xlsx
SNPs and their association with increased evolvability as determined by GWAS analysis
SNPid	identity of SNP
position	position of SNP in MRSA252 genome
pvalLRT	p-value reported by likelihood-ratio test for association between a SNP and evolvability
negLog10PValLRT	same as above, but transformed using the negative of log10
Allele0	wildtype allele (relative to MRSA252 genome)
Allele1	alternative allele
A	a number of strains with allele A
C	a number of strains with allele C
G	a number of strains with allele G
T	a number of strains with allele T
Type	type of mutation: Synonymous, non-synonymous, intergenic
Refcodon	codon in MRSA252 genome
Nonrefcodon	alternative codon
Refaa	amino acid in MRSA2525 genome
Nonrefaa	alternative amino acid in MRSA2525 genome
name	gene name
pid	protein id in NCBI protein database
gene	gene name
synonym	gene locus name
product	description of a gene product
proteinid	protein id in EnsemblGenomes
