# Supplementary material for: Efflux pump activity potentiates the evolution of antibiotic resistance across S. aureus isolates
Source: Nat Commun. 2020 Aug 7;11:3970. doi: 10.1038/s41467-020-17735-y (PMC7414891; doi:10.1038/s41467-020-17735-y)
Supplement: Supplementary file 10 — Source Data [file 41467_2020_17735_MOESM10_ESM.zip]

Archive with 20 entries (20 files):
- SourceData_fig 1b,s1.xlsx
- SourceData_fig 1c,s3,s5.xlsx
- SourceData_fig 2b.xlsx
- SourceData_fig 2c.xlsx
- SourceData_fig 3a.xlsx
- SourceData_fig 3b,s12.xlsx
- SourceData_fig 4a.xlsx
- SourceData_fig 4b.xlsx
- SourceData_fig 4c,4d.xlsx
- SourceData_fig 5a.xlsx
- SourceData_fig 5b.xlsx
- SourceData_fig 5c,s10a.xlsx
- SourceData_fig s10b.xlsx
- SourceData_fig s2.xlsx
- SourceData_fig s4.xlsx
- SourceData_fig s6.xlsx
- SourceData_fig s7.xlsx
- SourceData_fig s8.xlsx
- SourceData_fig s9a.xlsx
- SourceData_fig s9b.xlsx
