# Supplementary material for: Efflux pump activity potentiates the evolution of antibiotic resistance across S. aureus isolates
Source: Nat Commun. 2020 Aug 7;11:3970. doi: 10.1038/s41467-020-17735-y (PMC7414891; doi:10.1038/s41467-020-17735-y)
Supplement: Supplementary file 10 — Source Data [file 41467_2020_17735_MOESM10_ESM.zip › SourceData_fig 1b,s1.xlsx]

## Sheet: fig 1b
MLST	SRA_accession	Replicate	Transfer 1	Transfer 2	Transfer 3	Transfer 4	Transfer 5
1	ERR418453	1	0.307	0.062	0.051	0.051	0.05
1	ERR418453	2	0.256	0.069	0.05	0.05	0.05
1	ERR418453	3	0.266	0.21	0.532	0.731	1.219
1	ERR418453	4	0.187	0.055	0.051	0.049	0.05
1	ERR418453	5	0.317	0.06	0.051	0.05	0.051
1	ERR418453	6	0.311	0.07	0.052	0.05	0.051
1	ERR418453	7	0.321	0.055	0.051	0.05	0.051
1	ERR418453	8	0.14	0.057	0.05	0.052	0.051
1	ERR418453	9	0.343	0.599	0.489	0.726	1.313
1	ERR418453	10	0.244	0.495	0.794	1.215	1.39
1	ERR418453	11	0.269	0.067	0.051	0.05	0.051
1	ERR418453	12	0.283	0.149	0.678	0.836	1.118
1	ERR418502	1	0.374	0.069	0.051	0.051	0.05
1	ERR418502	2	0.311	0.183	0.199	0.638	1.067
1	ERR418502	3	0.287	0.112	0.101	0.506	1.095
1	ERR418502	4	0.22	0.246	0.501	0.492	1.252
1	ERR418502	5	0.28	0.055	0.052	0.055	0.051
1	ERR418502	6	0.31	0.07	0.051	0.051	0.052
1	ERR418502	7	0.323	0.743	1.095	1.069	1.365
1	ERR418502	8	0.17	0.282	0.281	0.554	1.297
1	ERR418502	9	0.379	0.077	0.051	0.05	0.051
1	ERR418502	10	0.317	0.064	0.051	0.05	0.05
1	ERR418502	11	0.351	0.216	0.577	1.03	1.456
1	ERR418502	12	0.381	0.237	0.818	1.08	1.288
1	ERR418523	1	0.459	0.157	0.051	0.051	0.061
1	ERR418523	2	0.391	0.166	0.201	0.539	1.37
1	ERR418523	3	0.384	0.076	0.051	0.046	0.05
1	ERR418523	4	0.396	0.29	0.444	0.548	1.196
1	ERR418523	5	0.392	0.124	0.051	0.05	0.051
1	ERR418523	6	0.439	0.067	0.051	0.107	0.051
1	ERR418523	7	0.455	0.136	0.051	0.05	0.051
1	ERR418523	8	0.508	0.089	0.052	0.049	0.05
1	ERR418523	9	0.493	0.068	0.052	0.052	0.051
1	ERR418523	10	0.394	0.274	0.407	0.641	1.092
1	ERR418523	11	0.516	0.086	0.051	0.05	0.051
1	ERR418523	12	0.368	0.082	0.051	0.051	0.051
1	ERR418525	1	0.454	0.071	0.051	0.055	0.051
1	ERR418525	2	0.214	0.057	0.051	0.049	0.05
1	ERR418525	3	0.25	0.083	0.051	0.05	0.05
1	ERR418525	4	0.163	0.056	0.051	0.05	0.05
1	ERR418525	5	0.406	0.101	0.052	0.05	0.05
1	ERR418525	6	0.253	0.157	0.115	0.437	0.793
1	ERR418525	7	0.37	0.089	0.052	0.051	0.051
1	ERR418525	8	0.322	0.411	0.541	0.461	0.673
1	ERR418525	9	0.26	0.307	0.778	1.133	1.458
1	ERR418525	10	0.329	0.058	0.051	0.053	0.05
1	ERR418525	11	0.271	0.066	0.051	0.049	0.05
1	ERR418525	12	0.257	0.071	0.051	0.05	0.06
1	ERR418546	1	0.544	0.076	0.051	0.05	0.051
1	ERR418546	2	0.165	0.25	0.533	0.588	1.002
1	ERR418546	3	0.314	0.15	0.818	0.836	1.375
1	ERR418546	4	0.163	0.257	0.311	0.63	1.342
1	ERR418546	5	0.33	0.166	0.464	0.835	1.363
1	ERR418546	6	0.249	0.308	0.346	1.129	1.35
1	ERR418546	7	0.309	0.083	0.051	0.051	0.051
1	ERR418546	8	0.334	0.305	0.313	0.946	1.273
1	ERR418546	9	0.26	0.423	0.715	1.206	1.516
1	ERR418546	10	0.354	0.532	0.563	0.625	1.155
1	ERR418546	11	0.276	0.634	0.907	1.06	1.264
1	ERR418546	12	0.27	0.662	0.503	0.456	1.044
1	ERR418577	1	0.233	0.078	0.05	0.05	0.05
1	ERR418577	2	0.275	0.056	0.05	0.049	0.05
1	ERR418577	3	0.212	0.069	0.052	0.055	0.05
1	ERR418577	4	0.166	0.058	0.051	0.051	0.05
1	ERR418577	5	0.239	0.081	0.473	1.1	1.412
1	ERR418577	6	0.355	0.057	0.051	0.05	0.05
1	ERR418577	7	0.281	0.072	0.051	0.05	0.051
1	ERR418577	8	0.229	0.067	0.05	0.049	0.05
1	ERR418577	9	0.302	0.072	0.052	0.051	0.05
1	ERR418577	10	0.265	0.064	0.052	0.051	0.051
1	ERR418577	11	0.232	0.071	0.051	0.05	0.051
1	ERR418577	12	0.237	0.072	0.051	0.05	0.051
1	ERR418599	1	0.304	0.061	0.051	0.053	0.05
1	ERR418599	2	0.189	0.057	0.051	0.05	0.05
1	ERR418599	3	0.209	0.063	0.05	0.051	0.05
1	ERR418599	4	0.19	0.425	0.43	0.542	1.261
1	ERR418599	5	0.26	0.071	0.05	0.05	0.05
1	ERR418599	6	0.38	0.057	0.051	0.05	0.051
1	ERR418599	7	0.228	0.542	0.385	0.572	1.164
1	ERR418599	8	0.329	0.082	0.05	0.048	0.05
1	ERR418599	9	0.267	0.344	0.612	0.609	1.312
1	ERR418599	10	0.309	0.473	0.525	0.65	1.115
1	ERR418599	11	0.398	0.276	0.431	0.532	1.18
1	ERR418599	12	0.262	0.064	0.051	0.062	0.051
1	ERR418722	1	0.506	0.066	0.052	0.05	0.051
1	ERR418722	2	0.445	0.068	0.051	0.05	0.051
1	ERR418722	3	0.439	0.072	0.051	0.048	0.051
1	ERR418722	4	0.529	0.07	0.051	0.05	0.051
1	ERR418722	5	0.47	0.065	0.052	0.051	0.051
1	ERR418722	6	0.466	1.06	0.893	0.772	0.958
1	ERR418722	7	0.439	0.068	0.051	0.051	0.051
1	ERR418722	8	0.469	0.058	0.052	0.051	0.051
1	ERR418722	9	0.418	0.057	0.051	0.05	0.051
1	ERR418722	10	0.45	0.86	0.813	0.86	0.941
1	ERR418722	11	0.513	0.516	0.767	0.853	1.461
1	ERR418722	12	0.506	0.072	0.051	0.051	0.051
1	ERR418991	1	0.272	0.103	0.608	0.85	1.309
1	ERR418991	2	0.238	0.108	0.398	0.63	0.931
1	ERR418991	3	0.267	0.06	0.052	0.05	0.052
1	ERR418991	4	0.329	0.058	0.052	0.051	0.051
1	ERR418991	5	0.316	0.1	0.137	0.359	0.489
1	ERR418991	6	0.307	0.663	0.512	0.701	0.99
1	ERR418991	7	0.269	0.473	1.034	1.022	1.262
1	ERR418991	8	0.247	0.387	0.575	0.742	1.416
1	ERR418991	9	0.228	0.053	0.052	0.051	0.05
1	ERR418991	10	0.274	0.054	0.05	0.05	0.051
1	ERR418991	11	0.292	0.169	0.734	0.672	1.339
1	ERR418991	12	0.336	0.522	0.916	0.619	1.184
1	ERR419049	1	0.473	0.06	0.051	0.05	0.05
1	ERR419049	2	0.451	0.067	0.051	0.051	0.051
1	ERR419049	3	0.486	0.063	0.051	0.051	0.051
1	ERR419049	4	0.425	0.07	0.051	0.05	0.051
1	ERR419049	5	0.433	0.064	0.074	0.176	0.178
1	ERR419049	6	0.598	0.714	0.699	0.855	1.312
1	ERR419049	7	0.428	0.063	0.054	0.049	0.051
1	ERR419049	8	0.41	0.059	0.051	0.05	0.05
1	ERR419049	9	0.557	0.076	0.051	0.052	0.051
1	ERR419049	10	0.558	0.199	0.496	0.655	1.265
1	ERR419049	11	0.446	0.306	0.384	0.693	1.237
1	ERR419049	12	0.427	0.071	0.053	0.052	0.051
1	ERR419052	1	0.301	0.862	1.252	1.3	1.43
1	ERR419052	2	0.474	0.92	1.265	1.244	1.355
1	ERR419052	3	0.415	1.018	1.187	1.19	1.334
1	ERR419052	4	0.472	1.074	1.223	1.149	1.417
1	ERR419052	5	0.366	1.199	1.119	0.914	1.152
1	ERR419052	6	0.423	1.352	1.16	1.233	1.325
1	ERR419052	7	0.353	0.794	0.624	0.714	1.232
1	ERR419052	8	0.5	1.377	1.343	1.329	1.318
1	ERR419052	9	0.323	1.306	1.131	1.182	1.355
1	ERR419052	10	0.287	0.736	0.501	0.55	1.247
1	ERR419052	11	0.497	1.308	1.134	1.093	1.277
1	ERR419052	12	0.246	0.599	0.989	0.741	1.346
1	ERR419057	1	0.285	0.065	0.052	0.051	0.051
1	ERR419057	2	0.236	0.071	0.052	0.051	0.051
1	ERR419057	3	0.271	0.066	0.055	0.051	0.052
1	ERR419057	4	0.275	0.067	0.052	0.05	0.052
1	ERR419057	5	0.454	0.077	0.051	0.051	0.051
1	ERR419057	6	0.24	0.228	0.389	0.756	1.28
1	ERR419057	7	0.243	0.114	0.462	0.673	1.22
1	ERR419057	8	0.384	0.065	0.053	0.051	0.052
1	ERR419057	9	0.159	0.06	0.051	0.05	0.051
1	ERR419057	10	0.264	0.063	0.051	0.05	0.05
1	ERR419057	11	0.299	0.063	0.049	0.05	0.05
1	ERR419057	12	0.259	0.069	0.05	0.055	0.051
1	ERR419113	1	0.277	0.064	0.051	0.05	0.051
1	ERR419113	2	0.256	0.213	0.422	0.546	0.952
1	ERR419113	3	0.273	0.065	0.052	0.05	0.051
1	ERR419113	4	0.286	0.071	0.051	0.051	0.051
1	ERR419113	5	0.377	0.081	0.051	0.05	0.051
1	ERR419113	6	0.283	0.061	0.053	0.049	0.05
1	ERR419113	7	0.253	0.061	0.051	0.049	0.051
1	ERR419113	8	0.35	0.062	0.051	0.051	0.05
1	ERR419113	9	0.175	0.194	0.63	0.865	1.037
1	ERR419113	10	0.35	0.068	0.051	0.049	0.05
1	ERR419113	11	0.286	0.286	0.352	0.542	1.168
1	ERR419113	12	0.248	0.227	0.301	0.438	1.153
1	ERR419200	1	0.168	0.057	0.051	0.051	0.05
1	ERR419200	2	0.18	0.058	0.051	0.05	0.051
1	ERR419200	3	0.173	0.058	0.051	0.05	0.051
1	ERR419200	4	0.189	0.058	0.051	0.049	0.051
1	ERR419200	5	0.241	0.367	0.559	0.742	1.069
1	ERR419200	6	0.283	0.062	0.051	0.05	0.052
1	ERR419200	7	0.229	0.06	0.05	0.05	0.051
1	ERR419200	8	0.284	0.059	0.051	0.05	0.05
1	ERR419200	9	0.148	0.221	0.417	0.601	1.386
1	ERR419200	10	0.208	0.063	0.052	0.049	0.05
1	ERR419200	11	0.203	0.06	0.051	0.049	0.052
1	ERR419200	12	0.166	0.061	0.051	0.052	0.053
1	ERR419226	1	0.161	0.056	0.051	0.05	0.051
1	ERR419226	2	0.149	0.067	0.051	0.05	0.106
1	ERR419226	3	0.124	0.228	0.417	0.385	1.059
1	ERR419226	4	0.101	0.179	0.791	0.589	1.12
1	ERR419226	5	0.099	0.053	0.052	0.05	0.041
1	ERR419226	6	0.1	0.086	0.054	0.08	0.253
1	ERR419226	7	0.126	0.436	0.497	0.806	1.248
1	ERR419226	8	0.123	0.054	0.051	0.067	0.05
1	ERR419226	9	0.141	0.561	0.466	0.82	1.097
1	ERR419226	10	0.088	0.054	0.052	0.051	0.051
1	ERR419226	11	0.154	0.803	0.368	0.625	1.269
1	ERR419226	12	0.107	0.054	0.051	0.049	0.052
101	ERR418483	1	0.591	0.986	1.024	0.896	1.221
101	ERR418483	2	0.519	0.125	0.132	0.316	0.442
101	ERR418483	3	0.503	0.429	0.743	0.594	1.186
101	ERR418483	4	0.51	0.829	0.596	0.518	1.339
101	ERR418483	5	0.796	0.189	0.862	0.871	0.697
101	ERR418483	6	0.608	0.165	0.18	0.658	1.291
101	ERR418483	7	0.752	0.403	1.096	1.155	1.354
101	ERR418483	8	0.457	0.328	0.557	0.742	1.54
101	ERR418483	9	0.631	0.881	0.999	0.905	1.305
101	ERR418483	10	0.581	0.863	1.181	1.221	1.322
101	ERR418483	11	0.514	0.129	0.994	1.274	1.478
101	ERR418483	12	0.599	0.573	1.213	0.965	1.27
109	ERR419071	1	0.354	0.06	0.053	0.051	0.05
109	ERR419071	2	0.346	0.06	0.052	0.051	0.052
109	ERR419071	3	0.342	0.079	0.052	0.05	0.052
109	ERR419071	4	0.379	0.079	0.051	0.05	0.051
109	ERR419071	5	0.535	0.08	0.051	0.05	0.052
109	ERR419071	6	0.421	0.063	0.051	0.052	0.052
109	ERR419071	7	0.362	0.064	0.051	0.05	0.052
109	ERR419071	8	0.447	0.067	0.053	0.051	0.052
109	ERR419071	9	0.456	0.076	0.051	0.052	0.051
109	ERR419071	10	0.393	0.092	0.051	0.049	0.05
109	ERR419071	11	0.387	0.069	0.051	0.049	0.052
109	ERR419071	12	0.341	0.093	0.051	0.053	0.051
109	ERR419075	1	0.385	0.062	0.053	0.051	0.051
109	ERR419075	2	0.397	0.064	0.052	0.051	0.051
109	ERR419075	3	0.369	0.072	0.051	0.05	0.051
109	ERR419075	4	0.434	0.082	0.051	0.05	0.051
109	ERR419075	5	0.629	0.107	0.222	0.75	1.394
109	ERR419075	6	0.505	0.097	0.215	0.554	1.256
109	ERR419075	7	0.473	0.073	0.052	0.049	0.051
109	ERR419075	8	0.549	0.073	0.051	0.05	0.05
109	ERR419075	9	0.317	0.068	0.051	0.051	0.051
109	ERR419075	10	0.526	0.07	0.052	0.05	0.051
109	ERR419075	11	0.477	0.069	0.051	0.05	0.051
109	ERR419075	12	0.411	0.073	0.051	0.052	0.051
109	ERR419132	1	0.283	0.061	0.052	0.051	0.05
109	ERR419132	2	0.338	0.05	0.051	0.051	0.051
109	ERR419132	3	0.293	0.07	0.051	0.05	0.051
109	ERR419132	4	0.312	0.076	0.052	0.049	0.051
109	ERR419132	5	0.387	0.069	0.051	0.051	0.051
109	ERR419132	6	0.436	0.076	0.051	0.049	0.05
109	ERR419132	7	0.325	0.059	0.055	0.124	0.2
109	ERR419132	8	0.386	0.061	0.051	0.05	0.05
109	ERR419132	9	0.261	0.07	0.052	0.054	0.052
109	ERR419132	10	0.259	0.069	0.052	0.05	0.05
109	ERR419132	11	0.32	0.065	0.051	0.051	0.051
109	ERR419132	12	0.282	0.064	0.051	0.052	0.052
12	ERR418411	1	0.211	0.056	0.051	0.052	0.051
12	ERR418411	2	0.131	0.054	0.052	0.05	0.051
12	ERR418411	3	0.12	0.058	0.051	0.051	0.051
12	ERR418411	4	0.114	0.054	0.051	0.05	0.051
12	ERR418411	5	0.199	0.054	0.051	0.05	0.05
12	ERR418411	6	0.131	0.053	0.052	0.05	0.051
12	ERR418411	7	0.146	0.055	0.051	0.049	0.051
12	ERR418411	8	0.095	0.053	0.049	0.054	0.052
12	ERR418411	9	0.167	0.062	0.051	0.051	0.051
12	ERR418411	10	0.171	0.055	0.05	0.05	0.051
12	ERR418411	11	0.115	0.053	0.052	0.05	0.05
12	ERR418411	12	0.15	0.072	0.051	0.051	0.051
12	ERR418456	1	0.069	0.052	0.051	0.051	0.051
12	ERR418456	2	0.067	0.052	0.051	0.05	0.051
12	ERR418456	3	0.068	0.054	0.051	0.051	0.051
12	ERR418456	4	0.065	0.052	0.051	0.05	0.05
12	ERR418456	5	0.063	0.052	0.05	0.05	0.05
12	ERR418456	6	0.067	0.054	0.051	0.05	0.05
12	ERR418456	7	0.065	0.052	0.05	0.05	0.05
12	ERR418456	8	0.069	0.052	0.049	0.05	0.05
12	ERR418456	9	0.071	0.052	0.051	0.051	0.051
12	ERR418456	10	0.067	0.052	0.05	0.05	0.05
12	ERR418456	11	0.069	0.052	0.051	0.05	0.05
12	ERR418456	12	0.069	0.057	0.061	0.41	0.8
12	ERR418493	1	0.275	0.065	0.052	0.051	0.051
12	ERR418493	2	0.174	0.059	0.051	0.052	0.051
12	ERR418493	3	0.174	0.073	0.051	0.051	0.053
12	ERR418493	4	0.171	0.072	0.051	0.049	0.05
12	ERR418493	5	0.189	0.055	0.05	0.05	0.053
12	ERR418493	6	0.194	0.061	0.05	0.06	0.051
12	ERR418493	7	0.17	0.059	0.051	0.054	0.051
12	ERR418493	8	0.176	0.057	0.05	0.051	0.05
12	ERR418493	9	0.253	0.068	0.051	0.05	0.05
12	ERR418493	10	0.24	0.058	0.05	0.05	0.05
12	ERR418493	11	0.205	0.064	0.051	0.05	0.05
12	ERR418493	12	0.228	0.067	0.051	0.05	0.051
12	ERR418514	1	0.323	0.065	0.051	0.05	0.05
12	ERR418514	2	0.223	0.193	0.211	0.7	1.352
12	ERR418514	3	0.199	0.074	0.051	0.049	0.051
12	ERR418514	4	0.257	0.068	0.051	0.049	0.051
12	ERR418514	5	0.197	0.055	0.051	0.057	0.051
12	ERR418514	6	0.202	0.068	0.051	0.051	0.051
12	ERR418514	7	0.228	0.056	0.052	0.051	0.051
12	ERR418514	8	0.146	0.059	0.052	0.05	0.051
12	ERR418514	9	0.247	0.213	0.339	0.891	1.374
12	ERR418514	10	0.181	0.057	0.051	0.051	0.099
12	ERR418514	11	0.219	0.068	0.051	0.05	0.051
12	ERR418514	12	0.257	0.227	0.256	0.546	1.348
12	ERR418544	1	0.352	0.183	0.723	1.439	1.45
12	ERR418544	2	0.175	0.055	0.051	0.049	0.049
12	ERR418544	3	0.199	0.115	0.522	0.602	1.137
12	ERR418544	4	0.18	0.058	0.052	0.083	0.052
12	ERR418544	5	0.26	0.079	0.052	0.05	0.05
12	ERR418544	6	0.316	0.055	0.051	0.052	0.053
12	ERR418544	7	0.316	0.086	0.051	0.051	0.051
12	ERR418544	8	0.352	0.072	0.371	0.576	1.066
12	ERR418544	9	0.277	0.072	0.051	0.057	0.051
12	ERR418544	10	0.359	0.085	0.399	0.73	1.113
12	ERR418544	11	0.406	0.059	0.051	0.05	0.051
12	ERR418544	12	0.284	0.07	0.151	0.395	1.081
12	ERR418553	1	0.383	0.066	0.051	0.051	0.051
12	ERR418553	2	0.204	0.77	0.051	0.049	0.05
12	ERR418553	3	0.248	0.239	0.612	0.629	1.383
12	ERR418553	4	0.152	0.06	0.131	0.245	0.278
12	ERR418553	5	0.231	0.095	0.086	0.338	1.058
12	ERR418553	6	0.215	0.06	0.051	0.051	0.051
12	ERR418553	7	0.278	0.073	0.051	0.051	0.051
12	ERR418553	8	0.284	0.068	0.051	0.05	0.053
12	ERR418553	9	0.204	0.144	0.334	0.703	1.454
12	ERR418553	10	0.239	0.063	0.052	0.051	0.051
12	ERR418553	11	0.295	0.784	0.815	0.759	1.285
12	ERR418553	12	0.206	0.065	0.051	0.049	0.052
12	ERR418583	1	0.351	1.237	1.193	1.305	1.338
12	ERR418583	2	0.288	0.798	0.796	0.524	1.314
12	ERR418583	3	0.352	0.797	1.11	0.586	1.255
12	ERR418583	4	0.194	0.212	0.244	0.536	1.387
12	ERR418583	5	0.365	1.177	1.057	1.217	1.382
12	ERR418583	6	0.546	1.223	1.373	1.314	1.279
12	ERR418583	7	0.493	1.133	0.815	0.832	1.333
12	ERR418583	8	0.447	0.63	0.613	0.547	1.016
12	ERR418583	9	0.295	0.536	1.214	1.356	1.464
12	ERR418583	10	0.334	0.712	1.177	0.896	1.332
12	ERR418583	11	0.515	0.753	0.824	1.262	1.33
12	ERR418583	12	0.337	0.077	0.249	0.138	0.817
12	ERR418597	1	0.232	0.063	0.052	0.053	0.054
12	ERR418597	2	0.238	0.056	0.052	0.051	0.051
12	ERR418597	3	0.231	0.061	0.051	0.053	0.052
12	ERR418597	4	0.247	0.062	0.052	0.051	0.052
12	ERR418597	5	0.225	0.062	0.05	0.05	0.051
12	ERR418597	6	0.364	0.06	0.05	0.051	0.051
12	ERR418597	7	0.329	0.068	0.051	0.05	0.051
12	ERR418597	8	0.238	0.069	0.05	0.05	0.051
12	ERR418597	9	0.206	0.056	0.052	0.051	0.051
12	ERR418597	10	0.21	0.058	0.142	0.286	1.108
12	ERR418597	11	0.272	0.057	0.051	0.05	0.051
12	ERR418597	12	0.215	0.061	0.051	0.05	0.052
12	ERR418600	1	0.219	0.132	0.168	1.034	1.328
12	ERR418600	2	0.231	0.225	0.272	0.66	1.413
12	ERR418600	3	0.169	0.243	0.211	0.677	1.325
12	ERR418600	4	0.226	0.155	0.245	0.85	1.52
12	ERR418600	5	0.283	0.063	0.051	0.05	0.051
12	ERR418600	6	0.24	0.057	0.05	0.05	0.05
12	ERR418600	7	0.148	0.059	0.051	0.05	0.051
12	ERR418600	8	0.203	0.058	0.051	0.049	0.05
12	ERR418600	9	0.181	0.273	0.417	0.883	1.336
12	ERR418600	10	0.178	0.352	0.325	0.719	1.342
12	ERR418600	11	0.286	0.061	0.051	0.05	0.051
12	ERR418600	12	0.159	0.134	0.217	0.621	1.239
12	ERR418603	1	0.314	0.117	0.051	0.11	0.051
12	ERR418603	2	0.159	0.055	0.051	0.049	0.05
12	ERR418603	3	0.162	0.068	0.051	0.051	0.05
12	ERR418603	4	0.116	0.5	0.682	0.554	1.429
12	ERR418603	5	0.19	0.062	0.051	0.05	0.051
12	ERR418603	6	0.206	0.054	0.051	0.051	0.051
12	ERR418603	7	0.198	0.277	0.287	0.588	1.253
12	ERR418603	8	0.282	0.069	0.05	0.049	0.051
12	ERR418603	9	0.189	0.123	0.246	0.687	1.275
12	ERR418603	10	0.269	0.059	0.051	0.051	0.05
12	ERR418603	11	0.327	0.064	0.053	0.05	0.051
12	ERR418603	12	0.175	0.058	0.051	0.049	0.051
12	ERR418640	1	0.351	0.293	0.339	1.235	1.333
12	ERR418640	2	0.155	0.24	0.407	0.464	1.349
12	ERR418640	3	0.229	0.209	0.329	0.538	1.269
12	ERR418640	4	0.141	0.058	0.051	0.052	0.05
12	ERR418640	5	0.235	0.098	0.051	0.051	0.051
12	ERR418640	6	0.224	0.057	0.051	0.051	0.051
12	ERR418640	7	0.252	0.075	0.051	0.051	0.061
12	ERR418640	8	0.407	0.085	0.052	0.049	0.051
12	ERR418640	9	0.239	0.08	0.052	0.051	0.051
12	ERR418640	10	0.285	0.201	0.701	0.878	1.409
12	ERR418640	11	0.449	0.064	0.052	0.05	0.053
12	ERR418640	12	0.296	0.182	0.213	0.494	1.162
12	ERR418644	1	0.222	0.073	0.051	0.05	0.051
12	ERR418644	2	0.183	0.07	0.052	0.05	0.051
12	ERR418644	3	0.23	0.063	0.05	0.049	0.05
12	ERR418644	4	0.201	0.068	0.051	0.05	0.051
12	ERR418644	5	0.284	0.449	0.337	0.777	1.301
12	ERR418644	6	0.22	0.073	0.051	0.05	0.05
12	ERR418644	7	0.15	0.055	0.051	0.05	0.051
12	ERR418644	8	0.263	1.27	1.117	0.869	1.486
12	ERR418644	9	0.32	0.056	0.051	0.051	0.05
12	ERR418644	10	0.231	0.06	0.051	0.05	0.051
12	ERR418644	11	0.193	0.053	0.05	0.05	0.063
12	ERR418644	12	0.254	0.062	0.051	0.05	0.051
12	ERR418999	1	0.144	0.056	0.051	0.05	0.051
12	ERR418999	2	0.116	0.054	0.051	0.05	0.051
12	ERR418999	3	0.161	0.055	0.051	0.049	0.05
12	ERR418999	4	0.228	0.053	0.051	0.05	0.051
12	ERR418999	5	0.228	0.052	0.051	0.05	0.05
12	ERR418999	6	0.173	0.053	0.051	0.05	0.051
12	ERR418999	7	0.123	0.056	0.051	0.051	0.051
12	ERR418999	8	0.138	0.051	0.05	0.05	0.05
12	ERR418999	9	0.136	0.051	0.051	0.05	0.05
12	ERR418999	10	0.136	0.052	0.05	0.05	0.052
12	ERR418999	11	0.173	0.053	0.05	0.051	0.05
12	ERR418999	12	0.26	0.058	0.051	0.051	0.051
12	ERR419045	1	0.168	0.06	0.053	0.051	0.05
12	ERR419045	2	0.2	0.154	0.179	0.232	0.545
12	ERR419045	3	0.174	0.177	0.157	0.329	0.658
12	ERR419045	4	0.251	0.07	0.064	0.199	0.631
12	ERR419045	5	0.257	0.066	0.051	0.066	0.253
12	ERR419045	6	0.397	0.088	0.14	0.205	0.635
12	ERR419045	7	0.222	0.079	0.194	0.199	0.511
12	ERR419045	8	0.296	0.157	0.173	0.279	0.527
12	ERR419045	9	0.223	0.13	0.094	0.179	0.56
12	ERR419045	10	0.308	0.067	0.051	0.049	0.05
12	ERR419045	11	0.311	0.366	0.76	0.839	1.035
12	ERR419045	12	0.191	0.264	0.682	0.834	1
12	ERR419162	1	0.233	0.273	1.07	1.204	1.465
12	ERR419162	2	0.225	0.062	0.051	0.052	0.052
12	ERR419162	3	0.186	0.064	0.051	0.05	0.052
12	ERR419162	4	0.221	0.082	0.051	0.051	0.052
12	ERR419162	5	0.412	0.704	0.843	0.672	1.195
12	ERR419162	6	0.252	0.386	0.593	0.514	1.271
12	ERR419162	7	0.194	0.937	0.556	0.497	1.145
12	ERR419162	8	0.33	0.644	1.219	1.174	1.309
12	ERR419162	9	0.235	0.064	0.05	0.051	0.051
12	ERR419162	10	0.189	0.385	0.496	0.528	1.331
12	ERR419162	11	0.217	0.854	0.586	0.488	1.192
12	ERR419162	12	0.189	0.084	0.051	0.05	0.051
12	ERR419195	1	0.148	0.059	0.052	0.051	0.052
12	ERR419195	2	0.205	0.056	0.052	0.051	0.543
12	ERR419195	3	0.186	0.067	0.051	0.052	0.051
12	ERR419195	4	0.16	0.157	0.263	0.525	1.232
12	ERR419195	5	0.121	0.084	0.173	0.565	1.069
12	ERR419195	6	0.113	0.272	0.334	0.597	1.108
12	ERR419195	7	0.144	0.055	0.072	0.079	0.087
12	ERR419195	8	0.124	0.139	0.482	0.703	0.972
12	ERR419195	9	0.145	0.221	0.187	0.384	0.537
12	ERR419195	10	0.134	0.055	0.051	0.051	0.05
12	ERR419195	11	0.185	0.058	0.05	0.049	0.05
12	ERR419195	12	0.168	0.284	0.748	0.68	1.362
12	ERR419239	1	0.162	0.119	0.34	0.899	1.195
12	ERR419239	2	0.19	0.499	0.483	0.732	1.118
12	ERR419239	3	0.229	0.181	0.26	0.587	1.008
12	ERR419239	4	0.181	0.059	0.052	0.051	0.052
12	ERR419239	5	0.118	0.049	0.051	0.051	0.051
12	ERR419239	6	0.17	0.061	0.05	0.051	0.054
12	ERR419239	7	0.136	0.055	0.052	0.055	0.042
12	ERR419239	8	0.15	0.055	0.051	0.05	0.051
12	ERR419239	9	0.202	0.118	0.17	0.51	1.206
12	ERR419239	10	0.138	0.077	0.051	0.051	0.051
12	ERR419239	11	0.197	0.134	0.461	0.44	1.074
12	ERR419239	12	0.239	0.058	0.051	0.05	0.051
121	ERR418602	1	0.61	0.082	0.051	0.051	0.051
121	ERR418602	2	0.26	0.061	0.051	0.05	0.051
121	ERR418602	3	0.376	0.086	0.052	0.051	0.051
121	ERR418602	4	0.247	0.064	0.051	0.051	0.051
121	ERR418602	5	0.353	0.21	0.61	1.151	1.453
121	ERR418602	6	0.376	0.064	0.05	0.05	0.05
121	ERR418602	7	0.437	0.196	0.227	0.638	1.229
121	ERR418602	8	0.503	0.318	0.55	0.606	1.179
121	ERR418602	9	0.339	0.147	0.627	0.944	1.413
121	ERR418602	10	0.426	0.307	0.535	0.774	1.4
121	ERR418602	11	0.608	0.07	0.052	0.05	0.049
121	ERR418602	12	0.316	0.069	0.051	0.049	0.052
1224	ERR419015	1	0.227	0.062	0.051	0.05	0.051
1224	ERR419015	2	0.245	0.067	0.051	0.05	0.051
1224	ERR419015	3	0.245	0.248	0.428	0.701	1.242
1224	ERR419015	4	0.298	0.062	0.051	0.051	0.051
1224	ERR419015	5	0.277	0.061	0.051	0.051	0.051
1224	ERR419015	6	0.242	0.069	0.052	0.051	0.052
1224	ERR419015	7	0.229	0.062	0.051	0.051	0.051
1224	ERR419015	8	0.231	0.055	0.051	0.051	0.051
1224	ERR419015	9	0.443	0.059	0.051	0.05	0.05
1224	ERR419015	10	0.274	0.069	0.052	0.05	0.05
1224	ERR419015	11	0.278	0.058	0.05	0.05	0.051
1224	ERR419015	12	0.343	0.069	0.05	0.05	0.051
1224	ERR419120	1	0.219	0.059	0.051	0.05	0.051
1224	ERR419120	2	0.202	0.062	0.051	0.051	0.051
1224	ERR419120	3	0.235	0.066	0.052	0.05	0.051
1224	ERR419120	4	0.249	0.066	0.05	0.049	0.051
1224	ERR419120	5	0.427	0.066	0.051	0.051	0.051
1224	ERR419120	6	0.362	0.073	0.051	0.049	0.051
1224	ERR419120	7	0.224	0.06	0.053	0.05	0.051
1224	ERR419120	8	0.336	0.081	0.052	0.051	0.051
1224	ERR419120	9	0.247	0.065	0.051	0.05	0.051
1224	ERR419120	10	0.398	0.069	0.051	0.049	0.05
1224	ERR419120	11	0.331	0.062	0.05	0.05	0.051
1224	ERR419120	12	0.257	0.074	0.051	0.051	0.051
1281	ERR418506	1	0.462	0.089	0.052	0.051	0.05
1281	ERR418506	2	0.248	0.082	0.052	0.052	0.051
1281	ERR418506	3	0.219	0.11	0.052	0.049	0.05
1281	ERR418506	4	0.309	0.068	0.053	0.051	0.05
1281	ERR418506	5	0.316	0.065	0.051	0.051	0.05
1281	ERR418506	6	0.352	0.086	0.05	0.051	0.051
1281	ERR418506	7	0.381	0.081	0.051	0.05	0.051
1281	ERR418506	8	0.385	0.104	0.114	0.53	1.294
1281	ERR418506	9	0.382	0.403	0.6	0.668	0.953
1281	ERR418506	10	0.382	0.67	0.933	1.366	1.366
1281	ERR418506	11	0.49	0.082	0.406	0.549	0.853
1281	ERR418506	12	0.511	0.138	0.629	1.037	1.265
130	ERR419002	1	0.308	0.054	0.051	0.05	0.051
130	ERR419002	2	0.345	0.059	0.051	0.051	0.051
130	ERR419002	3	0.295	0.061	0.052	0.05	0.051
130	ERR419002	4	0.385	0.059	0.051	0.051	0.051
130	ERR419002	5	0.402	0.055	0.051	0.05	0.051
130	ERR419002	6	0.292	0.055	0.051	0.05	0.051
130	ERR419002	7	0.284	0.056	0.071	0.051	0.051
130	ERR419002	8	0.305	0.056	0.051	0.051	0.051
130	ERR419002	9	0.366	0.054	0.052	0.051	0.051
130	ERR419002	10	0.399	0.062	0.051	0.051	0.051
130	ERR419002	11	0.542	0.056	0.055	0.052	0.055
130	ERR419002	12	0.565	0.068	0.052	0.051	0.051
146	ERR418638	1	0.078	0.161	0.285	1.063	1.263
146	ERR418638	2	0.07	0.128	0.078	0.076	0.104
146	ERR418638	3	0.064	0.055	0.07	0.128	0.11
146	ERR418638	4	0.065	0.052	0.051	0.05	0.051
146	ERR418638	5	0.07	0.414	0.672	1.029	1.284
146	ERR418638	6	0.075	0.052	0.05	0.051	0.051
146	ERR418638	7	0.077	0.054	0.051	0.051	0.051
146	ERR418638	8	0.067	0.059	0.052	0.055	0.091
146	ERR418638	9	0.067	0.051	0.052	0.05	0.05
146	ERR418638	10	0.07	0.053	0.058	0.06	0.062
146	ERR418638	11	0.107	0.053	0.068	0.073	0.113
146	ERR418638	12	0.067	0.053	0.051	0.05	0.055
15	ERR418441	1	0.486	0.817	0.973	0.977	1.297
15	ERR418441	2	0.475	0.332	0.732	0.87	0.979
15	ERR418441	3	0.361	0.075	0.051	0.05	0.05
15	ERR418441	4	0.355	0.071	0.051	0.05	0.05
15	ERR418441	5	0.268	0.061	0.05	0.05	0.05
15	ERR418441	6	0.394	0.086	0.052	0.05	0.05
15	ERR418441	7	0.514	0.987	1.326	1.222	1.409
15	ERR418441	8	0.269	0.065	0.05	0.05	0.051
15	ERR418441	9	0.485	0.113	0.052	0.051	0.051
15	ERR418441	10	0.238	0.095	0.068	0.051	0.051
15	ERR418441	11	0.425	0.089	0.052	0.051	0.05
15	ERR418441	12	0.482	0.073	0.213	0.582	0.917
15	ERR418457	1	0.22	0.058	0.053	0.052	0.051
15	ERR418457	2	0.337	0.06	0.051	0.05	0.051
15	ERR418457	3	0.184	0.058	0.052	0.051	0.052
15	ERR418457	4	0.227	0.057	0.051	0.05	0.051
15	ERR418457	5	0.229	0.057	0.051	0.05	0.051
15	ERR418457	6	0.35	0.085	0.051	0.051	0.051
15	ERR418457	7	0.338	0.068	0.11	0.182	0.431
15	ERR418457	8	0.16	0.06	0.05	0.05	0.051
15	ERR418457	9	0.342	0.559	0.373	0.944	1.118
15	ERR418457	10	0.262	0.069	0.051	0.051	0.051
15	ERR418457	11	0.223	0.062	0.052	0.051	0.05
15	ERR418457	12	0.401	0.255	0.527	0.609	1.171
15	ERR418489	1	0.258	0.057	0.051	0.051	0.05
15	ERR418489	2	0.192	0.066	0.05	0.05	0.056
15	ERR418489	3	0.192	0.06	0.051	0.05	0.051
15	ERR418489	4	0.18	0.059	0.051	0.049	0.05
15	ERR418489	5	0.402	0.06	0.052	0.053	0.052
15	ERR418489	6	0.354	0.063	0.051	0.052	0.052
15	ERR418489	7	0.467	0.052	0.051	0.052	0.052
15	ERR418489	8	0.127	0.058	0.051	0.051	0.05
15	ERR418489	9	0.265	0.065	0.051	0.051	0.051
15	ERR418489	10	0.203	0.062	0.051	0.05	0.05
15	ERR418489	11	0.288	0.053	0.051	0.05	0.05
15	ERR418489	12	0.243	0.063	0.051	0.051	0.051
15	ERR418520	1	0.412	0.068	0.051	0.059	0.05
15	ERR418520	2	0.231	0.058	0.052	0.049	0.05
15	ERR418520	3	0.276	0.2	0.311	0.539	1.161
15	ERR418520	4	0.204	0.061	0.051	0.052	0.041
15	ERR418520	5	0.328	0.08	0.052	0.051	0.051
15	ERR418520	6	0.343	0.067	0.052	0.052	0.051
15	ERR418520	7	0.368	0.073	0.052	0.052	0.052
15	ERR418520	8	0.385	0.064	0.051	0.05	0.052
15	ERR418520	9	0.282	0.062	0.051	0.05	0.05
15	ERR418520	10	0.38	0.063	0.051	0.05	0.051
15	ERR418520	11	0.336	0.063	0.051	0.05	0.051
15	ERR418520	12	0.309	0.281	0.319	0.893	1.361
15	ERR418565	1	0.678	0.277	0.557	1.183	1.217
15	ERR418565	2	0.532	0.084	0.051	0.049	0.05
15	ERR418565	3	0.469	0.137	0.211	0.376	1.177
15	ERR418565	4	0.41	0.678	0.693	0.544	1.41
15	ERR418565	5	0.555	0.247	0.294	0.763	1.369
15	ERR418565	6	0.608	0.886	1.387	1.402	1.491
15	ERR418565	7	0.502	0.782	0.726	0.737	1.327
15	ERR418565	8	0.713	0.629	0.689	0.737	1.228
15	ERR418565	9	0.45	0.092	0.054	0.05	0.05
15	ERR418565	10	0.504	0.093	0.053	0.051	0.051
15	ERR418565	11	0.724	0.952	1.297	1.382	1.444
15	ERR418565	12	0.449	0.998	0.857	0.588	1.243
15	ERR418571	1	0.108	0.054	0.05	0.051	0.054
15	ERR418571	2	0.127	0.053	0.051	0.049	0.05
15	ERR418571	3	0.108	0.061	0.051	0.052	0.05
15	ERR418571	4	0.121	0.054	0.051	0.051	0.051
15	ERR418571	5	0.082	0.054	0.051	0.05	0.05
15	ERR418571	6	0.145	0.053	0.051	0.05	0.051
15	ERR418571	7	0.11	0.056	0.051	0.052	0.051
15	ERR418571	8	0.102	0.056	0.056	0.05	0.051
15	ERR418571	9	0.094	0.053	0.05	0.05	0.05
15	ERR418571	10	0.123	0.053	0.051	0.05	0.051
15	ERR418571	11	0.236	0.055	0.051	0.05	0.051
15	ERR418571	12	0.111	0.053	0.051	0.049	0.051
15	ERR418685	1	0.47	0.066	0.052	0.051	0.052
15	ERR418685	2	0.419	0.068	0.053	0.05	0.052
15	ERR418685	3	0.285	0.065	0.051	0.049	0.051
15	ERR418685	4	0.547	0.088	0.052	0.051	0.052
15	ERR418685	5	0.501	0.088	0.052	0.052	0.052
15	ERR418685	6	0.529	0.116	0.051	0.051	0.051
15	ERR418685	7	0.353	0.067	0.052	0.054	0.052
15	ERR418685	8	0.458	0.055	0.053	0.052	0.051
15	ERR418685	9	0.526	0.057	0.051	0.051	0.05
15	ERR418685	10	0.31	0.068	0.05	0.05	0.05
15	ERR418685	11	0.453	0.053	0.05	0.05	0.051
15	ERR418685	12	0.7	0.071	0.051	0.05	0.051
15	ERR418689	1	0.232	0.062	0.051	0.051	0.051
15	ERR418689	2	0.209	0.066	0.052	0.051	0.051
15	ERR418689	3	0.189	0.061	0.051	0.049	0.051
15	ERR418689	4	0.315	0.059	0.051	0.051	0.051
15	ERR418689	5	0.279	0.059	0.051	0.05	0.051
15	ERR418689	6	0.318	0.06	0.051	0.05	0.051
15	ERR418689	7	0.342	0.067	0.051	0.05	0.05
15	ERR418689	8	0.3	0.054	0.052	0.05	0.05
15	ERR418689	9	0.208	0.053	0.051	0.051	0.051
15	ERR418689	10	0.232	0.063	0.051	0.051	0.051
15	ERR418689	11	0.237	0.058	0.051	0.051	0.051
15	ERR418689	12	0.556	0.067	0.052	0.051	0.052
15	ERR418923	1	0.302	0.074	0.052	0.051	0.051
15	ERR418923	2	0.357	0.061	0.052	0.052	0.051
15	ERR418923	3	0.252	0.068	0.052	0.05	0.051
15	ERR418923	4	0.157	0.243	0.31	0.626	1.202
15	ERR418923	5	0.221	0.059	0.051	0.051	0.052
15	ERR418923	6	0.225	0.061	0.051	0.05	0.051
15	ERR418923	7	0.29	0.053	0.051	0.051	0.051
15	ERR418923	8	0.157	0.057	0.05	0.05	0.05
15	ERR418923	9	0.303	0.208	0.343	0.637	1.164
15	ERR418923	10	0.318	0.278	0.188	0.738	1.204
15	ERR418923	11	0.212	0.135	0.501	0.919	1.041
15	ERR418923	12	0.399	0.064	0.052	0.051	0.051
15	ERR418927	1	0.269	0.066	0.051	0.05	0.05
15	ERR418927	2	0.176	0.068	0.053	0.05	0.051
15	ERR418927	3	0.141	0.064	0.051	0.05	0.051
15	ERR418927	4	0.144	0.059	0.051	0.049	0.05
15	ERR418927	5	0.195	0.055	0.051	0.05	0.051
15	ERR418927	6	0.147	0.056	0.051	0.05	0.051
15	ERR418927	7	0.206	0.054	0.051	0.05	0.052
15	ERR418927	8	0.105	0.055	0.049	0.049	0.05
15	ERR418927	9	0.261	0.086	0.051	0.051	0.052
15	ERR418927	10	0.161	0.062	0.053	0.05	0.05
15	ERR418927	11	0.19	0.058	0.051	0.05	0.05
15	ERR418927	12	0.236	0.059	0.051	0.05	0.051
15	ERR418928	1	0.367	0.078	0.052	0.051	0.051
15	ERR418928	2	0.247	0.12	0.052	0.051	0.051
15	ERR418928	3	0.216	0.097	0.051	0.051	0.051
15	ERR418928	4	0.279	0.069	0.051	0.049	0.051
15	ERR418928	5	0.236	0.055	0.05	0.05	0.05
15	ERR418928	6	0.228	0.072	0.051	0.05	0.051
15	ERR418928	7	0.283	0.055	0.05	0.05	0.05
15	ERR418928	8	0.168	0.06	0.05	0.05	0.05
15	ERR418928	9	0.31	0.086	0.052	0.051	0.052
15	ERR418928	10	0.17	0.06	0.051	0.052	0.052
15	ERR418928	11	0.26	0.073	0.053	0.051	0.051
15	ERR418928	12	0.309	0.062	0.051	0.051	0.052
15	ERR419082	1	0.214	0.069	0.123	0.191	0.412
15	ERR419082	2	0.217	0.06	0.054	0.094	0.162
15	ERR419082	3	0.181	0.081	0.069	0.081	0.161
15	ERR419082	4	0.316	0.062	0.05	0.05	0.051
15	ERR419082	5	0.239	0.065	0.05	0.05	0.051
15	ERR419082	6	0.396	0.074	0.129	0.152	0.173
15	ERR419082	7	0.204	0.058	0.052	0.053	0.136
15	ERR419082	8	0.294	0.373	0.602	1.214	1.319
15	ERR419082	9	0.216	0.278	0.355	0.609	1.287
15	ERR419082	10	0.223	0.172	1.081	1.2	1.183
15	ERR419082	11	0.299	0.123	0.456	0.816	1.164
15	ERR419082	12	0.201	0.124	0.804	1.22	1.175
15	ERR419138	1	0.075	0.051	0.05	0.05	0.05
15	ERR419138	2	0.072	0.055	0.051	0.051	0.051
15	ERR419138	3	0.08	0.054	0.051	0.05	0.051
15	ERR419138	4	0.076	0.057	0.051	0.049	0.05
15	ERR419138	5	0.293	0.073	0.051	0.05	0.051
15	ERR419138	6	0.067	0.053	0.05	0.05	0.051
15	ERR419138	7	0.104	0.054	0.052	0.05	0.052
15	ERR419138	8	0.108	0.053	0.052	0.051	0.052
15	ERR419138	9	0.063	0.052	0.05	0.054	0.05
15	ERR419138	10	0.083	0.056	0.05	0.05	0.05
15	ERR419138	11	0.204	0.059	0.05	0.052	0.051
15	ERR419138	12	0.065	0.052	0.051	0.051	0.051
15	ERR419225	1	0.517	0.057	0.051	0.051	0.051
15	ERR419225	2	0.344	0.057	0.053	0.052	0.052
15	ERR419225	3	0.348	0.063	0.051	0.05	0.05
15	ERR419225	4	0.288	0.072	0.052	0.051	0.051
15	ERR419225	5	0.142	0.061	0.191	0.631	0.869
15	ERR419225	6	0.304	0.06	0.051	0.05	0.051
15	ERR419225	7	0.111	0.054	0.051	0.05	0.051
15	ERR419225	8	0.152	0.071	0.051	0.05	0.051
15	ERR419225	9	0.278	0.076	0.18	0.542	1.021
15	ERR419225	10	0.185	0.061	0.052	0.051	0.051
15	ERR419225	11	0.334	0.062	0.05	0.048	0.055
15	ERR419225	12	0.329	0.067	0.051	0.05	0.051
1533	ERR418625	1	0.157	0.094	0.349	0.449	1.051
1533	ERR418625	2	0.151	0.102	0.314	0.62	1.277
1533	ERR418625	3	0.144	0.566	0.242	0.46	1.181
1533	ERR418625	4	0.168	0.496	0.632	0.882	1.434
1533	ERR418625	5	0.199	0.679	0.392	0.817	1.351
1533	ERR418625	6	0.133	0.297	0.821	1.297	1.364
1533	ERR418625	7	0.088	0.08	0.085	0.265	0.769
1533	ERR418625	8	0.371	0.133	0.296	0.401	0.882
1533	ERR418625	9	0.174	0.055	0.051	0.05	0.05
1533	ERR418625	10	0.271	0.063	0.063	0.051	0.051
1533	ERR418625	11	0.317	0.062	0.051	0.05	0.051
1533	ERR418625	12	0.177	0.066	0.051	0.05	0.051
1535	ERR419173	1	0.258	0.085	0.464	1.006	1.4
1535	ERR419173	2	0.249	0.07	0.052	0.05	0.051
1535	ERR419173	3	0.253	0.069	0.054	0.054	0.051
1535	ERR419173	4	0.247	0.069	0.05	0.049	0.051
1535	ERR419173	5	0.366	0.066	0.051	0.05	0.051
1535	ERR419173	6	0.32	0.1	0.051	0.05	0.05
1535	ERR419173	7	0.227	0.06	0.05	0.05	0.051
1535	ERR419173	8	0.318	0.129	0.571	1.137	1.285
1535	ERR419173	9	0.245	0.149	0.44	1.123	1.38
1535	ERR419173	10	0.243	0.307	0.967	1.135	1.292
1535	ERR419173	11	0.302	0.119	0.434	0.808	1.083
1535	ERR419173	12	0.215	0.103	0.286	0.662	1.2
1693	ERR419230	1	0.385	0.059	0.051	0.05	0.051
1693	ERR419230	2	0.341	0.067	0.05	0.05	0.051
1693	ERR419230	3	0.362	0.106	0.051	0.05	0.051
1693	ERR419230	4	0.358	0.072	0.052	0.05	0.051
1693	ERR419230	5	0.297	0.071	0.052	0.05	0.05
1693	ERR419230	6	0.341	0.071	0.051	0.051	0.053
1693	ERR419230	7	0.29	0.06	0.052	0.051	0.052
1693	ERR419230	8	0.342	0.103	0.616	0.884	1.268
1693	ERR419230	9	0.348	0.063	0.051	0.051	0.051
1693	ERR419230	10	0.392	0.06	0.051	0.052	0.051
1693	ERR419230	11	0.417	0.068	0.052	0.051	0.05
1693	ERR419230	12	0.388	0.153	0.653	0.626	1.212
182	ERR418688	1	0.224	0.06	0.051	0.05	0.051
182	ERR418688	2	0.207	0.062	0.052	0.05	0.051
182	ERR418688	3	0.358	0.061	0.051	0.048	0.05
182	ERR418688	4	0.289	0.061	0.051	0.051	0.051
182	ERR418688	5	0.305	0.062	0.051	0.051	0.051
182	ERR418688	6	0.269	0.056	0.051	0.05	0.051
182	ERR418688	7	0.287	0.063	0.051	0.05	0.051
182	ERR418688	8	0.321	0.06	0.139	0.383	1.465
182	ERR418688	9	0.272	0.053	0.052	0.05	0.05
182	ERR418688	10	0.308	0.061	0.05	0.05	0.051
182	ERR418688	11	0.389	0.064	0.374	0.717	1.408
182	ERR418688	12	0.383	0.071	0.051	0.05	0.051
188	ERR418488	1	0.311	0.164	1.046	1.123	1.297
188	ERR418488	2	0.278	0.061	0.135	0.744	0.96
188	ERR418488	3	0.321	0.07	0.051	0.05	0.051
188	ERR418488	4	0.331	0.055	0.172	0.996	1.349
188	ERR418488	5	0.235	0.057	0.051	0.051	0.051
188	ERR418488	6	0.359	0.062	0.051	0.051	0.051
188	ERR418488	7	0.285	0.055	0.05	0.05	0.05
188	ERR418488	8	0.372	0.061	0.05	0.051	0.05
188	ERR418488	9	0.46	0.059	0.192	0.4	0.856
188	ERR418488	10	0.5	0.073	0.31	1.132	1.324
188	ERR418488	11	0.369	0.063	0.096	1.088	1.42
188	ERR418488	12	0.352	0.106	0.406	0.829	1.206
188	ERR418500	1	0.563	0.313	0.68	1.182	1.326
188	ERR418500	2	0.409	0.572	1.072	1.399	1.336
188	ERR418500	3	0.38	0.106	0.11	0.219	0.773
188	ERR418500	4	0.445	0.723	0.892	1.309	1.41
188	ERR418500	5	0.489	1.095	1.289	1.268	1.321
188	ERR418500	6	0.521	0.643	1.322	1.328	1.341
188	ERR418500	7	0.507	0.817	1.194	1.159	1.298
188	ERR418500	8	0.42	0.724	1.145	1.315	1.418
188	ERR418500	9	0.633	1.05	1.267	1.38	1.347
188	ERR418500	10	0.582	1.044	1.314	1.233	1.282
188	ERR418500	11	0.541	0.404	0.828	1.279	1.307
188	ERR418500	12	0.681	0.662	1.32	1.385	1.284
188	ERR418539	1	0.269	0.059	0.052	0.147	0.05
188	ERR418539	2	0.145	0.056	0.051	0.049	0.05
188	ERR418539	3	0.168	0.077	0.051	0.051	0.051
188	ERR418539	4	0.131	0.055	0.051	0.053	0.051
188	ERR418539	5	0.202	0.064	0.05	0.05	0.05
188	ERR418539	6	0.211	0.056	0.05	0.05	0.05
188	ERR418539	7	0.244	0.064	0.051	0.05	0.051
188	ERR418539	8	0.309	0.07	0.054	0.049	0.05
188	ERR418539	9	0.18	0.057	0.052	0.051	0.051
188	ERR418539	10	0.235	0.057	0.052	0.051	0.051
188	ERR418539	11	0.233	0.059	0.051	0.05	0.052
188	ERR418539	12	0.172	0.057	0.052	0.05	0.058
188	ERR418721	1	0.663	0.055	0.051	0.05	0.051
188	ERR418721	2	0.63	0.059	0.052	0.05	0.051
188	ERR418721	3	0.511	0.076	0.051	0.05	0.05
188	ERR418721	4	0.489	0.077	0.052	0.051	0.051
188	ERR418721	5	0.451	0.142	0.365	0.745	1.255
188	ERR418721	6	0.407	0.115	0.051	0.05	0.052
188	ERR418721	7	0.683	0.083	0.169	0.737	1.33
188	ERR418721	8	0.039	0.112	0.053	0.051	0.051
188	ERR418721	9	0.348	0.06	0.052	0.051	0.051
188	ERR418721	10	0.56	0.06	0.052	0.051	0.052
188	ERR418721	11	0.509	0.063	0.05	0.049	0.051
188	ERR418721	12	0.529	0.078	0.053	0.05	0.052
188	ERR418932	1	0.454	0.339	0.467	0.81	1.246
188	ERR418932	2	0.431	0.064	0.051	0.052	0.05
188	ERR418932	3	0.455	0.133	0.372	0.766	1.308
188	ERR418932	4	0.428	0.074	0.051	0.049	0.05
188	ERR418932	5	0.513	0.501	0.732	1.199	1.411
188	ERR418932	6	0.41	0.52	0.887	0.858	1.143
188	ERR418932	7	0.566	0.069	0.051	0.05	0.051
188	ERR418932	8	0.364	0.346	0.509	0.922	1.36
188	ERR418932	9	0.439	0.777	0.684	0.675	1.095
188	ERR418932	10	0.515	0.614	1.013	1.145	1.184
188	ERR418932	11	0.382	0.066	0.052	0.05	0.05
188	ERR418932	12	0.511	0.429	0.961	0.79	1.179
188	ERR418933	1	0.371	0.567	0.591	1.014	1.26
188	ERR418933	2	0.357	0.414	0.317	0.736	1.122
188	ERR418933	3	0.337	0.41	0.488	0.785	1.324
188	ERR418933	4	0.277	0.34	0.517	0.419	1.189
188	ERR418933	5	0.349	0.139	0.455	0.842	1.056
188	ERR418933	6	0.265	0.064	0.051	0.05	0.051
188	ERR418933	7	0.399	0.449	1.226	1.323	1.148
188	ERR418933	8	0.342	0.307	0.515	0.772	1.28
188	ERR418933	9	0.376	0.388	0.433	0.681	1.207
188	ERR418933	10	0.367	0.068	0.05	0.05	0.05
188	ERR418933	11	0.339	0.065	0.051	0.05	0.05
188	ERR418933	12	0.379	0.426	0.9	0.846	0.974
188	ERR418934	1	0.51	0.307	0.364	0.726	1.275
188	ERR418934	2	0.394	0.067	0.051	0.05	0.05
188	ERR418934	3	0.342	0.243	0.336	0.639	1.271
188	ERR418934	4	0.381	0.059	0.051	0.049	0.05
188	ERR418934	5	0.483	0.338	0.474	1.109	0.945
188	ERR418934	6	0.333	0.297	0.49	0.718	1.351
188	ERR418934	7	0.49	0.303	0.763	1.113	1.368
188	ERR418934	8	0.358	0.129	0.499	1.021	1.329
188	ERR418934	9	0.395	0.113	0.077	0.274	1.137
188	ERR418934	10	0.484	0.078	0.051	0.052	0.051
188	ERR418934	11	0.424	0.179	0.676	1.094	1.337
188	ERR418934	12	0.456	0.072	0.051	0.05	0.051
188	ERR418982	1	0.218	0.063	0.052	0.05	0.051
188	ERR418982	2	0.181	0.06	0.051	0.05	0.051
188	ERR418982	3	0.229	0.055	0.05	0.048	0.051
188	ERR418982	4	0.221	0.054	0.051	0.051	0.051
188	ERR418982	5	0.229	0.057	0.052	0.052	0.052
188	ERR418982	6	0.192	0.058	0.051	0.05	0.05
188	ERR418982	7	0.16	0.056	0.052	0.05	0.051
188	ERR418982	8	0.162	0.054	0.052	0.051	0.051
188	ERR418982	9	0.173	0.052	0.051	0.05	0.05
188	ERR418982	10	0.237	0.056	0.05	0.05	0.05
188	ERR418982	11	0.258	0.053	0.05	0.051	0.05
188	ERR418982	12	0.233	0.061	0.051	0.051	0.051
20	ERR418969	1	0.258	0.07	0.051	0.05	0.051
20	ERR418969	2	0.192	0.063	0.051	0.05	0.051
20	ERR418969	3	0.202	0.057	0.051	0.049	0.05
20	ERR418969	4	0.331	0.067	0.051	0.051	0.051
20	ERR418969	5	0.284	0.058	0.052	0.05	0.051
20	ERR418969	6	0.253	0.077	0.207	0.45	0.983
20	ERR418969	7	0.2	0.063	0.051	0.05	0.05
20	ERR418969	8	0.218	0.054	0.051	0.05	0.051
20	ERR418969	9	0.214	0.052	0.051	0.05	0.05
20	ERR418969	10	0.246	0.065	0.051	0.05	0.051
20	ERR418969	11	0.207	0.055	0.051	0.05	0.05
20	ERR418969	12	0.514	0.07	0.05	0.05	0.051
22	ERR418568	1	0.174	0.053	0.051	0.05	0.05
22	ERR418568	2	0.124	0.054	0.052	0.05	0.05
22	ERR418568	3	0.114	0.057	0.052	0.05	0.05
22	ERR418568	4	0.11	0.053	0.051	0.051	0.051
22	ERR418568	5	0.119	0.055	0.05	0.05	0.05
22	ERR418568	6	0.216	0.055	0.05	0.052	0.05
22	ERR418568	7	0.11	0.054	0.051	0.05	0.051
22	ERR418568	8	0.161	0.054	0.05	0.049	0.05
22	ERR418568	9	0.146	0.052	0.052	0.051	0.051
22	ERR418568	10	0.235	0.054	0.052	0.051	0.051
22	ERR418568	11	0.235	0.5	0.597	0.741	1.105
22	ERR418568	12	0.129	0.056	0.051	0.05	0.052
22	ERR418616	1	0.396	0.091	0.275	0.904	1.177
22	ERR418616	2	0.218	0.059	0.051	0.049	0.05
22	ERR418616	3	0.334	0.106	0.349	0.576	0.917
22	ERR418616	4	0.225	0.065	0.051	0.051	0.051
22	ERR418616	5	0.405	0.115	0.052	0.05	0.051
22	ERR418616	6	0.245	0.06	0.051	0.051	0.051
22	ERR418616	7	0.387	0.096	0.051	0.053	0.053
22	ERR418616	8	0.32	0.078	0.05	0.05	0.052
22	ERR418616	9	0.355	0.07	0.385	0.813	1.377
22	ERR418616	10	0.359	0.118	0.066	0.196	0.717
22	ERR418616	11	0.393	0.083	0.598	1.274	1.415
22	ERR418616	12	0.31	0.078	0.147	0.675	1.244
22	ERR419007	1	0.173	0.064	0.051	0.05	0.051
22	ERR419007	2	0.186	0.062	0.14	0.433	0.788
22	ERR419007	3	0.181	0.064	0.412	0.591	1.412
22	ERR419007	4	0.297	0.082	0.2	0.666	1.31
22	ERR419007	5	0.196	0.081	0.458	1.043	1.403
22	ERR419007	6	0.188	0.062	0.051	0.05	0.051
22	ERR419007	7	0.148	0.064	0.051	0.051	0.051
22	ERR419007	8	0.203	0.104	0.415	1.007	1.51
22	ERR419007	9	0.181	0.053	0.053	0.051	0.05
22	ERR419007	10	0.208	0.062	0.053	0.05	0.051
22	ERR419007	11	0.234	0.057	0.052	0.052	0.052
22	ERR419007	12	0.321	0.07	0.052	0.052	0.051
22	ERR419012	1	0.186	0.079	0.051	0.05	0.051
22	ERR419012	2	0.191	0.068	0.052	0.051	0.051
22	ERR419012	3	0.191	0.059	0.052	0.05	0.051
22	ERR419012	4	0.202	0.08	0.189	0.496	1.2
22	ERR419012	5	0.241	0.109	0.282	0.428	0.739
22	ERR419012	6	0.16	0.053	0.051	0.05	0.05
22	ERR419012	7	0.25	0.062	0.051	0.051	0.05
22	ERR419012	8	0.198	0.052	0.051	0.05	0.05
22	ERR419012	9	0.217	0.053	0.051	0.05	0.05
22	ERR419012	10	0.188	0.062	0.051	0.051	0.051
22	ERR419012	11	0.213	0.066	0.232	0.768	1.319
22	ERR419012	12	0.293	0.069	0.051	0.05	0.051
22	ERR419087	1	0.214	0.109	0.568	1.087	1.53
22	ERR419087	2	0.215	0.389	0.975	0.762	1.274
22	ERR419087	3	0.196	0.088	0.051	0.05	0.051
22	ERR419087	4	0.245	0.086	0.056	0.131	0.543
22	ERR419087	5	0.35	1.149	1.026	0.889	1.172
22	ERR419087	6	0.286	1.139	0.881	0.756	1.425
22	ERR419087	7	0.239	0.906	0.73	0.625	1.226
22	ERR419087	8	0.315	1.362	1.287	1.301	1.452
22	ERR419087	9	0.238	1.036	0.884	0.723	1.405
22	ERR419087	10	0.24	0.859	0.742	0.688	1.353
22	ERR419087	11	0.277	0.31	0.652	0.584	1.314
22	ERR419087	12	0.238	0.705	1.009	0.693	1.131
22	ERR419135	1	0.339	0.131	0.203	0.441	1.267
22	ERR419135	2	0.317	0.09	0.052	0.051	0.051
22	ERR419135	3	0.346	0.089	0.057	0.051	0.079
22	ERR419135	4	0.341	0.079	0.052	0.05	0.051
22	ERR419135	5	0.436	0.092	0.052	0.05	0.056
22	ERR419135	6	0.375	0.137	0.215	0.324	1.266
22	ERR419135	7	0.33	0.076	0.056	0.13	0.371
22	ERR419135	8	0.37	0.099	0.053	0.096	0.159
22	ERR419135	9	0.385	0.074	0.051	0.055	0.052
22	ERR419135	10	0.372	0.154	0.215	0.43	1.331
22	ERR419135	11	0.389	0.227	0.19	0.328	1.171
22	ERR419135	12	0.334	0.102	0.051	0.053	0.051
22	ERR419204	1	0.245	0.065	0.051	0.05	0.051
22	ERR419204	2	0.274	0.064	0.051	0.05	0.051
22	ERR419204	3	0.269	0.062	0.051	0.05	0.051
22	ERR419204	4	0.285	0.067	0.052	0.05	0.051
22	ERR419204	5	0.221	0.071	0.051	0.051	0.055
22	ERR419204	6	0.173	0.081	0.051	0.051	0.054
22	ERR419204	7	0.237	0.062	0.051	0.051	0.052
22	ERR419204	8	0.303	0.099	0.051	0.05	0.051
22	ERR419204	9	0.286	0.061	0.051	0.051	0.05
22	ERR419204	10	0.248	0.065	0.052	0.051	0.051
22	ERR419204	11	0.294	0.065	0.05	0.048	0.05
22	ERR419204	12	0.308	0.067	0.051	0.049	0.052
2255	ERR419164	1	0.199	0.469	1.191	0.774	1.373
2255	ERR419164	2	0.196	0.517	0.622	0.402	0.937
2255	ERR419164	3	0.196	0.469	0.681	0.497	0.976
2255	ERR419164	4	0.213	0.312	0.336	0.46	0.831
2255	ERR419164	5	0.437	0.999	0.877	0.667	1.234
2255	ERR419164	6	0.263	0.616	0.461	0.42	1.234
2255	ERR419164	7	0.227	1.129	0.655	0.545	1.216
2255	ERR419164	8	0.348	1.207	1.29	1.262	1.319
2255	ERR419164	9	0.174	0.946	0.488	0.461	1.277
2255	ERR419164	10	0.238	0.778	0.499	0.453	1.259
2255	ERR419164	11	0.302	0.828	0.493	0.392	1.203
2255	ERR419164	12	0.215	0.505	0.627	0.428	0.714
2434	ERR418924	1	0.414	0.098	0.052	0.051	0.051
2434	ERR418924	2	0.395	0.126	0.052	0.051	0.051
2434	ERR418924	3	0.325	0.107	0.053	0.05	0.051
2434	ERR418924	4	0.339	0.066	0.052	0.05	0.051
2434	ERR418924	5	0.499	0.072	0.051	0.051	0.054
2434	ERR418924	6	0.4	0.294	0.455	0.95	1.247
2434	ERR418924	7	0.331	0.069	0.052	0.05	0.051
2434	ERR418924	8	0.284	0.083	0.05	0.051	0.052
2434	ERR418924	9	0.408	0.083	0.052	0.051	0.051
2434	ERR418924	10	0.418	0.062	0.051	0.05	0.05
2434	ERR418924	11	0.323	0.066	0.052	0.051	0.05
2434	ERR418924	12	0.471	0.241	0.571	0.644	1.158
25	ERR418415	1	0.554	0.07	0.053	0.051	0.052
25	ERR418415	2	0.4	0.067	0.052	0.05	0.05
25	ERR418415	3	0.388	0.077	0.053	0.051	0.052
25	ERR418415	4	0.442	0.081	0.051	0.049	0.05
25	ERR418415	5	0.665	0.073	0.051	0.051	0.051
25	ERR418415	6	0.558	0.073	0.05	0.051	0.051
25	ERR418415	7	0.673	0.065	0.051	0.05	0.05
25	ERR418415	8	0.405	0.071	0.491	0.906	1.052
25	ERR418415	9	0.433	0.074	0.051	0.05	0.051
25	ERR418415	10	0.592	0.083	0.05	0.05	0.05
25	ERR418415	11	0.399	0.073	0.051	0.05	0.05
25	ERR418415	12	0.632	0.079	0.051	0.05	0.051
25	ERR418426	1	0.898	0.075	0.051	0.051	0.051
25	ERR418426	2	0.638	0.124	0.17	0.281	0.843
25	ERR418426	3	0.649	0.079	0.052	0.05	0.051
25	ERR418426	4	0.797	0.112	0.052	0.05	0.05
25	ERR418426	5	0.665	0.183	0.246	0.398	0.768
25	ERR418426	6	0.536	0.07	0.051	0.051	0.051
25	ERR418426	7	0.771	0.055	0.051	0.051	0.051
25	ERR418426	8	0.735	0.167	0.164	0.395	1.186
25	ERR418426	9	0.452	0.106	0.051	0.051	0.051
25	ERR418426	10	0.691	0.111	0.051	0.051	0.05
25	ERR418426	11	0.491	0.081	0.055	0.062	0.05
25	ERR418426	12	0.731	0.084	0.052	0.05	0.051
25	ERR418447	1	0.38	0.086	0.051	0.051	0.05
25	ERR418447	2	0.228	0.079	0.051	0.051	0.051
25	ERR418447	3	0.265	0.08	0.072	0.05	0.051
25	ERR418447	4	0.211	0.069	0.051	0.049	0.05
25	ERR418447	5	0.438	0.06	0.051	0.051	0.051
25	ERR418447	6	0.239	0.086	0.051	0.165	0.97
25	ERR418447	7	0.592	0.058	0.051	0.05	0.051
25	ERR418447	8	0.162	0.06	0.06	0.29	1.389
25	ERR418447	9	0.248	0.068	0.051	0.052	0.051
25	ERR418447	10	0.213	0.062	0.054	0.051	0.051
25	ERR418447	11	0.193	0.058	0.152	0.228	1.321
25	ERR418447	12	0.295	0.07	0.073	0.215	0.248
25	ERR418529	1	0.213	0.057	0.05	0.052	0.053
25	ERR418529	2	0.359	0.06	0.051	0.049	0.05
25	ERR418529	3	0.222	0.061	0.051	0.056	0.051
25	ERR418529	4	0.362	0.06	0.051	0.051	0.051
25	ERR418529	5	0.255	0.102	0.051	0.051	0.051
25	ERR418529	6	0.523	0.06	0.051	0.051	0.051
25	ERR418529	7	0.215	0.072	0.051	0.051	0.051
25	ERR418529	8	0.444	0.075	0.051	0.051	0.051
25	ERR418529	9	0.159	0.057	0.051	0.05	0.05
25	ERR418529	10	0.27	0.061	0.051	0.051	0.051
25	ERR418529	11	0.583	0.056	0.051	0.05	0.051
25	ERR418529	12	0.23	0.059	0.051	0.049	0.063
25	ERR418615	1	0.389	0.191	0.481	1.358	1.431
25	ERR418615	2	0.167	0.058	0.051	0.049	0.05
25	ERR418615	3	0.205	0.077	0.052	0.05	0.05
25	ERR418615	4	0.162	0.058	0.051	0.05	0.05
25	ERR418615	5	0.212	0.099	0.169	0.336	1.028
25	ERR418615	6	0.266	0.056	0.051	0.051	0.051
25	ERR418615	7	0.363	0.109	0.189	0.418	1.312
25	ERR418615	8	0.275	0.07	0.051	0.049	0.051
25	ERR418615	9	0.276	0.161	0.44	0.929	1.539
25	ERR418615	10	0.422	0.27	0.406	0.583	1.177
25	ERR418615	11	0.42	0.182	0.384	0.605	1.285
25	ERR418615	12	0.254	0.214	0.297	0.436	1.209
25	ERR418643	1	0.362	0.063	0.051	0.05	0.051
25	ERR418643	2	0.323	0.066	0.051	0.051	0.051
25	ERR418643	3	0.346	0.078	0.051	0.049	0.051
25	ERR418643	4	0.324	0.072	0.051	0.05	0.051
25	ERR418643	5	0.289	0.77	0.5	1.173	1.456
25	ERR418643	6	0.273	0.559	0.69	1.234	1.392
25	ERR418643	7	0.277	0.485	1.325	1.394	1.453
25	ERR418643	8	0.388	0.93	1.269	1.374	1.424
25	ERR418643	9	0.34	0.959	1.312	1.379	1.45
25	ERR418643	10	0.254	0.07	0.052	0.051	0.052
25	ERR418643	11	0.333	0.066	0.051	0.052	0.051
25	ERR418643	12	0.405	0.079	0.051	0.05	0.051
25	ERR418712	1	0.287	0.054	0.051	0.05	0.051
25	ERR418712	2	0.251	0.058	0.052	0.05	0.051
25	ERR418712	3	0.318	0.06	0.051	0.049	0.05
25	ERR418712	4	0.357	0.057	0.051	0.051	0.051
25	ERR418712	5	0.303	0.058	0.051	0.051	0.051
25	ERR418712	6	0.265	0.053	0.051	0.051	0.051
25	ERR418712	7	0.24	0.065	0.889	0.715	0.988
25	ERR418712	8	0.26	0.098	0.277	0.756	1.148
25	ERR418712	9	0.375	0.053	0.051	0.051	0.05
25	ERR418712	10	0.388	0.06	0.356	0.694	0.7
25	ERR418712	11	0.383	0.055	0.051	0.051	0.051
25	ERR418712	12	0.351	0.062	0.051	0.051	0.051
25	ERR418913	1	0.439	0.066	0.051	0.051	0.05
25	ERR418913	2	0.246	0.155	0.413	1.05	1.322
25	ERR418913	3	0.234	0.08	0.061	0.05	0.051
25	ERR418913	4	0.272	0.067	0.051	0.049	0.05
25	ERR418913	5	0.209	0.067	0.05	0.05	0.053
25	ERR418913	6	0.325	0.089	0.051	0.051	0.051
25	ERR418913	7	0.378	0.072	0.05	0.053	0.05
25	ERR418913	8	0.438	0.097	0.05	0.05	0.05
25	ERR418913	9	0.449	0.121	0.221	0.315	1.217
25	ERR418913	10	0.344	0.066	0.051	0.051	0.051
25	ERR418913	11	0.31	0.142	0.762	1.198	1.404
25	ERR418913	12	0.33	0.166	0.517	1.127	1.473
25	ERR418914	1	0.408	0.055	0.05	0.05	0.05
25	ERR418914	2	0.404	0.055	0.051	0.05	0.051
25	ERR418914	3	0.274	0.085	0.051	0.05	0.051
25	ERR418914	4	0.306	0.091	0.051	0.05	0.051
25	ERR418914	5	0.15	0.063	0.051	0.05	0.054
25	ERR418914	6	0.195	0.188	0.254	0.592	1.077
25	ERR418914	7	0.21	0.064	0.05	0.067	0.051
25	ERR418914	8	0.228	0.103	0.445	1.25	1.403
25	ERR418914	9	0.307	0.075	0.051	0.051	0.051
25	ERR418914	10	0.341	0.073	0.052	0.051	0.051
25	ERR418914	11	0.367	0.082	0.051	0.049	0.051
25	ERR418914	12	0.526	0.103	0.148	0.286	1.128
25	ERR418916	1	0.354	0.067	0.051	0.051	0.052
25	ERR418916	2	0.282	0.063	0.052	0.051	0.051
25	ERR418916	3	0.222	0.185	0.173	0.457	1.032
25	ERR418916	4	0.235	0.06	0.052	0.05	0.051
25	ERR418916	5	0.352	0.074	0.051	0.051	0.051
25	ERR418916	6	0.355	0.083	0.052	0.05	0.051
25	ERR418916	7	0.369	0.061	0.051	0.05	0.051
25	ERR418916	8	0.224	0.069	0.05	0.052	0.052
25	ERR418916	9	0.449	0.144	0.109	0.58	0.807
25	ERR418916	10	0.318	0.065	0.05	0.05	0.051
25	ERR418916	11	0.32	0.082	0.052	0.05	0.05
25	ERR418916	12	0.417	0.065	0.051	0.05	0.051
25	ERR419199	1	0.228	0.068	0.052	0.051	0.05
25	ERR419199	2	0.256	0.062	0.051	0.051	0.052
25	ERR419199	3	0.192	0.072	0.052	0.05	0.051
25	ERR419199	4	0.227	0.064	0.049	0.049	0.051
25	ERR419199	5	0.354	0.281	0.394	0.698	1.208
25	ERR419199	6	0.318	0.064	0.051	0.05	0.05
25	ERR419199	7	0.197	0.257	0.355	0.554	1.404
25	ERR419199	8	0.379	0.084	0.051	0.05	0.931
25	ERR419199	9	0.217	0.059	0.051	0.051	0.051
25	ERR419199	10	0.227	0.058	0.051	0.051	0.05
25	ERR419199	11	0.24	0.062	0.05	0.062	0.051
25	ERR419199	12	0.206	0.061	0.05	0.051	0.051
26	ERR418938	1	0.608	0.07	0.056	0.051	0.05
26	ERR418938	2	0.424	0.076	0.05	0.05	0.05
26	ERR418938	3	0.383	0.059	0.051	0.05	0.051
26	ERR418938	4	0.486	0.067	0.05	0.048	0.05
26	ERR418938	5	0.37	0.073	0.051	0.051	0.051
26	ERR418938	6	0.291	0.056	0.05	0.051	0.051
26	ERR418938	7	0.624	0.056	0.05	0.051	0.051
26	ERR418938	8	0.369	0.07	0.053	0.05	0.05
26	ERR418938	9	0.501	0.107	0.052	0.051	0.051
26	ERR418938	10	0.69	0.084	0.051	0.051	0.051
26	ERR418938	11	0.406	0.068	0.051	0.05	0.05
26	ERR418938	12	0.538	0.074	0.051	0.05	0.051
291	ERR418433	1	0.636	0.096	0.092	0.304	0.303
291	ERR418433	2	0.583	0.236	0.658	1.042	1.297
291	ERR418433	3	0.544	0.466	0.871	0.911	1.352
291	ERR418433	4	0.513	0.458	0.731	0.874	1.36
291	ERR418433	5	0.474	0.6	1.365	1.381	1.102
291	ERR418433	6	0.49	0.23	0.649	0.959	1.399
291	ERR418433	7	0.508	1.241	1.43	1.345	1.502
291	ERR418433	8	0.406	0.226	0.786	1.024	1.41
291	ERR418433	9	0.504	0.067	0.217	0.986	1.444
291	ERR418433	10	0.46	0.063	0.051	0.05	0.05
291	ERR418433	11	0.291	0.124	0.828	1.286	1.476
291	ERR418433	12	0.516	0.458	1.263	1.17	1.386
291	ERR418467	1	0.666	0.124	0.052	0.05	0.05
291	ERR418467	2	0.466	0.258	0.807	1.05	1.361
291	ERR418467	3	0.368	0.116	0.6	0.879	1.477
291	ERR418467	4	0.595	0.484	0.825	0.897	1.475
291	ERR418467	5	0.427	0.088	0.535	1.403	1.074
291	ERR418467	6	0.504	0.974	1.152	1.015	1.47
291	ERR418467	7	0.517	0.484	0.956	1.352	1.44
291	ERR418467	8	0.495	0.856	1.245	1.214	1.489
291	ERR418467	9	0.478	0.662	0.937	1.077	1.488
291	ERR418467	10	0.389	0.374	0.349	1.108	1.371
291	ERR418467	11	0.316	0.551	1.282	1.404	1.495
291	ERR418467	12	0.456	0.574	1.411	1.283	1.526
291	ERR418476	1	0.454	0.082	0.051	0.051	0.051
291	ERR418476	2	0.347	0.203	0.617	0.955	1.308
291	ERR418476	3	0.289	0.251	0.48	0.881	1.331
291	ERR418476	4	0.413	0.44	1.014	0.981	1.378
291	ERR418476	5	0.251	1.076	1.371	1.374	1.232
291	ERR418476	6	0.271	0.778	1.019	1.084	1.41
291	ERR418476	7	0.233	0.665	1.27	1.425	1.468
291	ERR418476	8	0.308	0.623	0.997	1.008	1.393
291	ERR418476	9	0.373	1.011	1.174	1.097	1.4
291	ERR418476	10	0.487	0.953	1.407	1.416	1.452
291	ERR418476	11	0.454	0.097	0.652	1.22	1.465
291	ERR418476	12	0.585	0.613	1.334	1.232	1.429
291	ERR418628	1	0.477	0.228	0.568	1.379	1.41
291	ERR418628	2	0.254	0.102	0.135	0.835	1.5
291	ERR418628	3	0.287	0.124	0.328	0.509	1.487
291	ERR418628	4	0.224	0.185	0.854	0.809	1.507
291	ERR418628	5	0.359	0.159	0.624	1.15	1.423
291	ERR418628	6	0.23	0.153	1.213	1.42	1.37
291	ERR418628	7	0.34	0.164	0.494	0.996	1.385
291	ERR418628	8	0.432	0.114	0.058	0.364	1.055
291	ERR418628	9	0.351	0.302	1.284	1.313	1.47
291	ERR418628	10	0.477	0.139	0.192	0.893	1.411
291	ERR418628	11	0.461	1.325	1.501	1.478	1.532
291	ERR418628	12	0.348	0.2	0.506	0.882	1.225
291	ERR418695	1	0.188	0.074	0.751	0.992	1.305
291	ERR418695	2	0.217	0.458	1.116	1.103	1.312
291	ERR418695	3	0.164	0.925	0.985	1.069	1.448
291	ERR418695	4	0.3	0.071	0.053	0.052	0.077
291	ERR418695	5	0.27	0.755	0.586	0.926	1.295
291	ERR418695	6	0.19	0.77	0.972	1.126	1.187
291	ERR418695	7	0.16	0.058	0.051	0.051	0.05
291	ERR418695	8	0.282	1.098	1.22	1.102	1.519
291	ERR418695	9	0.284	0.073	0.39	1.063	1.417
291	ERR418695	10	0.219	0.651	0.83	0.856	1.113
291	ERR418695	11	0.281	0.518	0.898	0.992	1.46
291	ERR418695	12	0.304	0.102	0.052	0.052	0.066
291	ERR419111	1	0.175	0.348	0.994	1.3	1.324
291	ERR419111	2	0.179	0.134	0.406	0.558	0.807
291	ERR419111	3	0.178	0.935	1.286	1.286	1.45
291	ERR419111	4	0.213	0.184	0.581	0.893	1.081
291	ERR419111	5	0.24	0.363	0.783	1.101	1.187
291	ERR419111	6	0.196	1.227	1.195	1.221	1.417
291	ERR419111	7	0.245	1.336	1.126	1.048	1.341
291	ERR419111	8	0.204	1.353	1.368	1.39	1.435
291	ERR419111	9	0.185	0.355	0.744	1.213	1.082
291	ERR419111	10	0.255	0.683	1.118	1.269	1.435
291	ERR419111	11	0.201	0.38	0.695	0.872	1.174
291	ERR419111	12	0.221	1.22	1.223	1.18	1.422
291	ERR419224	1	0.333	0.777	1.349	1.288	1.464
291	ERR419224	2	0.337	0.056	0.051	0.05	0.051
291	ERR419224	3	0.338	0.081	0.295	0.62	1.403
291	ERR419224	4	0.361	0.08	0.051	0.05	0.05
291	ERR419224	5	0.206	0.619	1.041	1.054	1.435
291	ERR419224	6	0.301	0.194	0.946	1.201	1.402
291	ERR419224	7	0.344	0.112	0.89	1.301	1.428
291	ERR419224	8	0.441	0.282	0.863	1.34	1.433
291	ERR419224	9	0.282	0.479	0.966	1.04	1.414
291	ERR419224	10	0.29	0.7	1.056	1.085	1.438
291	ERR419224	11	0.335	0.066	0.051	0.05	0.074
291	ERR419224	12	0.346	0.453	1.098	1.08	1.375
30	ERR418414	1	0.199	0.055	0.051	0.051	0.05
30	ERR418414	2	0.121	0.162	0.174	0.579	1.021
30	ERR418414	3	0.108	0.258	0.304	0.669	1.149
30	ERR418414	4	0.139	0.058	0.05	0.049	0.05
30	ERR418414	5	0.126	0.057	0.051	0.052	0.052
30	ERR418414	6	0.178	0.153	0.381	0.339	0.909
30	ERR418414	7	0.201	0.056	0.051	0.052	0.051
30	ERR418414	8	0.146	0.061	0.051	0.051	0.05
30	ERR418414	9	0.268	0.076	0.052	0.051	0.051
30	ERR418414	10	0.178	0.063	0.051	0.052	0.051
30	ERR418414	11	0.163	0.06	0.052	0.05	0.051
30	ERR418414	12	0.194	0.057	0.051	0.05	0.051
30	ERR418486	1	0.433	0.071	0.349	0.393	0.635
30	ERR418486	2	0.326	0.079	0.099	0.477	0.614
30	ERR418486	3	0.218	0.078	0.082	0.05	0.051
30	ERR418486	4	0.297	0.061	0.053	0.051	0.051
30	ERR418486	5	0.152	0.062	0.05	0.05	0.05
30	ERR418486	6	0.231	0.061	0.051	0.05	0.05
30	ERR418486	7	0.248	0.128	0.267	0.496	1.185
30	ERR418486	8	0.191	0.068	0.049	0.05	0.05
30	ERR418486	9	0.264	0.07	0.072	0.056	0.264
30	ERR418486	10	0.215	0.193	0.397	0.937	1.226
30	ERR418486	11	0.191	0.064	0.051	0.05	0.051
30	ERR418486	12	0.315	0.198	0.135	0.558	1.185
30	ERR418545	1	0.201	0.054	0.05	0.067	0.052
30	ERR418545	2	0.095	0.054	0.051	0.049	0.05
30	ERR418545	3	0.091	0.057	0.051	0.05	0.05
30	ERR418545	4	0.092	0.054	0.051	0.05	0.05
30	ERR418545	5	0.098	0.056	0.051	0.05	0.05
30	ERR418545	6	0.164	0.09	0.136	0.806	1.253
30	ERR418545	7	0.122	0.056	0.05	0.051	0.051
30	ERR418545	8	0.122	0.054	0.05	0.05	0.051
30	ERR418545	9	0.135	0.055	0.053	0.098	0.3
30	ERR418545	10	0.125	0.055	0.051	0.051	0.051
30	ERR418545	11	0.152	0.051	0.051	0.051	0.06
30	ERR418545	12	0.134	0.055	0.05	0.05	0.052
30	ERR418569	1	0.171	0.175	0.314	0.542	0.852
30	ERR418569	2	0.128	0.053	0.051	0.049	0.05
30	ERR418569	3	0.178	0.163	0.344	0.499	0.899
30	ERR418569	4	0.11	0.126	0.238	0.492	1.201
30	ERR418569	5	0.199	0.064	0.05	0.051	0.055
30	ERR418569	6	0.174	0.057	0.05	0.051	0.05
30	ERR418569	7	0.221	0.06	0.051	0.05	0.051
30	ERR418569	8	0.117	0.053	0.05	0.049	0.05
30	ERR418569	9	0.147	0.056	0.051	0.05	0.05
30	ERR418569	10	0.18	0.057	0.051	0.05	0.05
30	ERR418569	11	0.216	0.169	0.178	0.303	0.916
30	ERR418569	12	0.177	0.057	0.05	0.049	0.051
30	ERR418609	1	0.085	0.062	0.055	0.204	0.264
30	ERR418609	2	0.089	0.083	0.252	0.67	1.162
30	ERR418609	3	0.095	0.509	0.773	0.622	0.903
30	ERR418609	4	0.087	0.705	0.681	0.592	1.246
30	ERR418609	5	0.148	0.318	0.527	0.685	0.988
30	ERR418609	6	0.097	0.846	1.272	1.175	1.264
30	ERR418609	7	0.093	0.481	0.606	0.781	1.158
30	ERR418609	8	0.091	0.063	0.535	0.674	1.137
30	ERR418609	9	0.09	0.068	0.467	1.08	1.489
30	ERR418609	10	0.09	0.107	0.387	0.536	0.83
30	ERR418609	11	0.098	0.165	0.205	0.572	1.208
30	ERR418609	12	0.083	0.056	0.065	0.103	0.619
30	ERR418884	1	0.287	0.062	0.051	0.05	0.05
30	ERR418884	2	0.188	0.058	0.051	0.05	0.051
30	ERR418884	3	0.172	0.071	0.051	0.05	0.051
30	ERR418884	4	0.207	0.06	0.051	0.049	0.05
30	ERR418884	5	0.101	0.216	0.335	0.626	0.431
30	ERR418884	6	0.212	0.177	0.481	0.513	0.606
30	ERR418884	7	0.162	0.286	0.265	1.02	1.417
30	ERR418884	8	0.131	0.141	0.305	0.518	0.794
30	ERR418884	9	0.243	0.206	0.345	0.471	0.512
30	ERR418884	10	0.169	0.186	0.327	0.413	1.399
30	ERR418884	11	0.184	0.07	0.095	0.217	1.313
30	ERR418884	12	0.201	0.072	0.051	0.05	0.051
30	ERR418941	1	0.132	0.167	0.492	0.814	1.182
30	ERR418941	2	0.128	0.053	0.05	0.051	0.051
30	ERR418941	3	0.116	0.088	0.354	0.736	1.206
30	ERR418941	4	0.085	0.052	0.051	0.05	0.05
30	ERR418941	5	0.137	0.076	0.09	0.307	0.402
30	ERR418941	6	0.124	0.054	0.051	0.05	0.051
30	ERR418941	7	0.174	0.056	0.051	0.05	0.051
30	ERR418941	8	0.111	0.079	0.116	0.132	0.231
30	ERR418941	9	0.126	0.057	0.051	0.052	0.051
30	ERR418941	10	0.147	0.055	0.051	0.074	0.091
30	ERR418941	11	0.108	0.054	0.052	0.051	0.05
30	ERR418941	12	0.139	0.059	0.052	0.052	0.051
30	ERR419056	1	0.11	0.234	0.486	0.334	0.796
30	ERR419056	2	0.128	0.054	0.051	0.051	0.051
30	ERR419056	3	0.119	0.059	0.051	0.05	0.051
30	ERR419056	4	0.178	0.061	0.052	0.049	0.051
30	ERR419056	5	0.183	0.482	0.335	0.639	0.797
30	ERR419056	6	0.181	0.276	0.447	0.418	0.707
30	ERR419056	7	0.165	0.173	0.329	0.429	0.805
30	ERR419056	8	0.245	0.328	0.325	0.468	0.81
30	ERR419056	9	0.13	0.065	0.051	0.051	0.05
30	ERR419056	10	0.121	0.061	0.05	0.05	0.05
30	ERR419056	11	0.134	0.096	0.207	0.291	0.878
30	ERR419056	12	0.11	0.058	0.051	0.051	0.051
30	ERR419084	1	0.107	0.052	0.052	0.051	0.05
30	ERR419084	2	0.113	0.053	0.051	0.05	0.051
30	ERR419084	3	0.103	0.056	0.051	0.05	0.051
30	ERR419084	4	0.136	0.059	0.052	0.05	0.051
30	ERR419084	5	0.157	0.054	0.051	0.051	0.052
30	ERR419084	6	0.147	0.053	0.052	0.049	0.05
30	ERR419084	7	0.125	0.057	0.052	0.05	0.051
30	ERR419084	8	0.149	0.053	0.053	0.052	0.051
30	ERR419084	9	0.112	0.055	0.05	0.05	0.051
30	ERR419084	10	0.131	0.119	0.091	0.25	0.525
30	ERR419084	11	0.129	0.055	0.05	0.052	0.05
30	ERR419084	12	0.107	0.056	0.05	0.051	0.05
30	ERR419090	1	0.172	0.072	0.86	1.155	1.318
30	ERR419090	2	0.159	0.088	0.473	1.008	1.317
30	ERR419090	3	0.165	0.097	0.567	0.772	1.062
30	ERR419090	4	0.131	0.088	0.292	0.447	1.056
30	ERR419090	5	0.286	0.058	0.051	0.05	0.051
30	ERR419090	6	0.459	0.104	0.051	0.05	0.053
30	ERR419090	7	0.109	0.056	0.049	0.051	0.051
30	ERR419090	8	0.184	0.056	0.052	0.051	0.051
30	ERR419090	9	0.345	0.084	0.051	0.051	0.052
30	ERR419090	10	0.247	0.095	0.345	0.914	1.309
30	ERR419090	11	0.103	0.166	0.237	0.586	1.286
30	ERR419090	12	0.093	0.062	0.051	0.053	0.051
30	ERR419220	1	0.503	0.061	0.052	0.05	0.05
30	ERR419220	2	0.375	0.076	0.051	0.05	0.051
30	ERR419220	3	0.345	0.102	0.051	0.05	0.05
30	ERR419220	4	0.468	0.077	0.052	0.051	0.051
30	ERR419220	5	0.292	0.085	0.052	0.051	0.043
30	ERR419220	6	0.278	0.085	0.051	0.05	0.052
30	ERR419220	7	0.441	0.215	0.224	0.176	0.932
30	ERR419220	8	0.463	0.107	0.051	0.05	0.051
30	ERR419220	9	0.427	0.068	0.053	0.052	0.052
30	ERR419220	10	0.364	0.273	0.274	0.278	0.89
30	ERR419220	11	0.51	0.767	0.79	0.621	1.215
30	ERR419220	12	0.421	0.078	0.051	0.05	0.05
34	ERR419067	1	0.227	0.062	0.22	0.504	0.972
34	ERR419067	2	0.187	0.09	0.197	0.163	0.49
34	ERR419067	3	0.135	0.073	0.089	0.148	1.044
34	ERR419067	4	0.183	0.129	0.628	0.746	1.45
34	ERR419067	5	0.113	0.117	0.356	0.697	1.27
34	ERR419067	6	0.15	0.094	0.22	0.445	0.35
34	ERR419067	7	0.145	0.209	0.527	1.125	1.439
34	ERR419067	8	0.197	0.363	0.48	0.777	1.342
34	ERR419067	9	0.146	0.339	0.559	0.918	1.444
34	ERR419067	10	0.176	0.054	0.105	0.102	0.129
34	ERR419067	11	0.153	0.554	0.532	0.422	1.287
34	ERR419067	12	0.188	0.072	0.416	0.758	1.3
34	ERR419202	1	0.125	0.099	0.246	0.461	1.007
34	ERR419202	2	0.141	0.1	0.1	0.205	0.265
34	ERR419202	3	0.125	0.075	0.117	0.216	0.579
34	ERR419202	4	0.169	0.188	0.141	0.226	0.538
34	ERR419202	5	0.237	0.122	0.088	0.456	0.798
34	ERR419202	6	0.23	0.169	0.122	0.176	0.578
34	ERR419202	7	0.151	0.291	0.431	0.412	0.746
34	ERR419202	8	0.184	0.246	0.31	0.914	1.224
34	ERR419202	9	0.17	0.215	0.246	0.377	1.156
34	ERR419202	10	0.217	0.129	0.122	0.109	0.218
34	ERR419202	11	0.187	0.389	0.489	0.446	1.074
34	ERR419202	12	0.14	0.107	0.168	0.34	0.726
3422	ERR418528	1	0.149	0.054	0.051	0.052	0.055
3422	ERR418528	2	0.129	0.054	0.051	0.05	0.05
3422	ERR418528	3	0.12	0.056	0.051	0.053	0.051
3422	ERR418528	4	0.121	0.054	0.051	0.051	0.051
3422	ERR418528	5	0.222	0.102	0.099	0.561	0.877
3422	ERR418528	6	0.195	0.056	0.051	0.05	0.051
3422	ERR418528	7	0.112	0.058	0.051	0.051	0.051
3422	ERR418528	8	0.325	0.075	0.056	0.049	0.05
3422	ERR418528	9	0.109	0.054	0.051	0.05	0.05
3422	ERR418528	10	0.137	0.675	0.722	0.447	1.289
3422	ERR418528	11	0.165	0.054	0.05	0.049	0.051
3422	ERR418528	12	0.116	0.055	0.05	0.049	0.077
3424	ERR418427	1	0.535	0.084	0.052	0.051	0.051
3424	ERR418427	2	0.324	0.459	0.432	0.732	0.814
3424	ERR418427	3	0.243	0.09	0.052	0.05	0.051
3424	ERR418427	4	0.273	0.098	0.376	0.351	1.206
3424	ERR418427	5	0.285	0.055	0.05	0.05	0.051
3424	ERR418427	6	0.219	0.606	0.517	0.784	1.289
3424	ERR418427	7	0.279	0.444	0.639	1.125	1.338
3424	ERR418427	8	0.233	0.476	0.35	0.622	1.339
3424	ERR418427	9	0.281	0.109	0.332	0.538	0.98
3424	ERR418427	10	0.323	0.067	0.055	0.125	0.094
3424	ERR418427	11	0.266	0.182	0.613	1.031	1.217
3424	ERR418427	12	0.246	0.339	0.743	0.746	1.063
3434	ERR418578	1	0.356	0.888	0.671	0.934	0.995
3434	ERR418578	2	0.275	0.056	0.052	0.049	0.05
3434	ERR418578	3	0.343	0.06	0.05	0.051	0.05
3434	ERR418578	4	0.216	0.056	0.051	0.051	0.05
3434	ERR418578	5	0.257	0.121	0.247	0.709	1.011
3434	ERR418578	6	0.447	0.056	0.05	0.05	0.051
3434	ERR418578	7	0.276	0.875	0.675	0.635	0.93
3434	ERR418578	8	0.333	0.064	0.051	0.049	0.05
3434	ERR418578	9	0.258	0.056	0.065	0.245	0.421
3434	ERR418578	10	0.311	0.29	0.343	0.442	1.072
3434	ERR418578	11	0.376	0.203	0.195	0.183	0.813
3434	ERR418578	12	0.241	0.197	0.297	0.441	0.967
3439	ERR418956	1	0.108	0.055	0.051	0.05	0.051
3439	ERR418956	2	0.103	0.055	0.051	0.05	0.051
3439	ERR418956	3	0.126	0.055	0.051	0.049	0.05
3439	ERR418956	4	0.16	0.322	0.339	0.403	1.129
3439	ERR418956	5	0.15	0.06	0.051	0.05	0.05
3439	ERR418956	6	0.117	0.053	0.05	0.05	0.05
3439	ERR418956	7	0.135	0.062	0.051	0.051	0.05
3439	ERR418956	8	0.166	0.052	0.05	0.05	0.05
3439	ERR418956	9	0.142	0.052	0.052	0.051	0.051
3439	ERR418956	10	0.123	0.056	0.051	0.051	0.051
3439	ERR418956	11	0.159	0.055	0.052	0.051	0.051
3439	ERR418956	12	0.198	0.058	0.052	0.051	0.052
3446	ERR419241	1	0.207	0.057	0.05	0.05	0.051
3446	ERR419241	2	0.222	0.055	0.051	0.05	0.05
3446	ERR419241	3	0.257	0.069	0.051	0.05	0.051
3446	ERR419241	4	0.226	0.073	0.051	0.05	0.05
3446	ERR419241	5	0.146	0.055	0.051	0.051	0.052
3446	ERR419241	6	0.21	0.27	0.317	0.576	0.926
3446	ERR419241	7	0.269	0.079	0.051	0.05	0.051
3446	ERR419241	8	0.177	0.056	0.051	0.051	0.051
3446	ERR419241	9	0.203	0.06	0.051	0.05	0.05
3446	ERR419241	10	0.23	0.058	0.051	0.052	0.052
3446	ERR419241	11	0.239	0.06	0.05	0.051	0.05
3446	ERR419241	12	0.221	0.057	0.049	0.05	0.052
3447	ERR418464	1	0.421	0.096	0.052	0.051	0.05
3447	ERR418464	2	0.376	0.129	0.276	0.972	1.325
3447	ERR418464	3	0.277	0.1	0.382	1.361	1.392
3447	ERR418464	4	0.408	0.085	0.052	0.051	0.051
3447	ERR418464	5	0.273	0.335	0.391	0.817	1.004
3447	ERR418464	6	0.295	0.299	0.46	0.477	1.294
3447	ERR418464	7	0.278	0.286	0.455	0.894	1.202
3447	ERR418464	8	0.185	0.226	0.353	0.593	1.357
3447	ERR418464	9	0.355	0.299	0.474	0.602	1.162
3447	ERR418464	10	0.287	0.058	0.051	0.054	0.051
3447	ERR418464	11	0.243	0.069	0.053	0.051	0.051
3447	ERR418464	12	0.346	0.411	0.516	0.794	1.019
3448	ERR418655	1	0.466	0.065	0.051	0.05	0.051
3448	ERR418655	2	0.391	0.066	0.051	0.05	0.051
3448	ERR418655	3	0.563	0.065	0.051	0.049	0.048
3448	ERR418655	4	0.555	0.07	0.051	0.053	0.053
3448	ERR418655	5	0.551	0.069	0.051	0.057	0.05
3448	ERR418655	6	0.479	0.059	0.051	0.05	0.051
3448	ERR418655	7	0.314	0.056	0.051	0.05	0.051
3448	ERR418655	8	0.477	0.053	0.051	0.05	0.05
3448	ERR418655	9	0.344	0.054	0.052	0.051	0.053
3448	ERR418655	10	0.477	0.057	0.051	0.051	0.05
3448	ERR418655	11	0.465	0.058	0.052	0.051	0.051
3448	ERR418655	12	0.609	0.061	0.056	0.052	0.052
3448	ERR419207	1	0.532	0.069	0.052	0.05	0.051
3448	ERR419207	2	0.477	0.074	0.051	0.05	0.051
3448	ERR419207	3	0.474	0.233	0.201	0.46	1.201
3448	ERR419207	4	0.432	0.071	0.052	0.05	0.051
3448	ERR419207	5	0.418	0.061	0.052	0.05	0.041
3448	ERR419207	6	0.47	0.277	0.283	0.645	1.272
3448	ERR419207	7	0.457	0.071	0.051	0.05	0.051
3448	ERR419207	8	0.5	0.295	0.365	0.876	1.196
3448	ERR419207	9	0.441	0.23	0.237	0.436	1.223
3448	ERR419207	10	0.445	0.064	0.051	0.051	0.05
3448	ERR419207	11	0.524	0.095	0.05	0.05	0.05
3448	ERR419207	12	0.568	0.107	0.05	0.049	0.05
3449	ERR418646	1	0.267	0.058	0.052	0.051	0.052
3449	ERR418646	2	0.267	0.134	0.686	0.66	1.134
3449	ERR418646	3	0.296	0.165	0.412	0.643	1.454
3449	ERR418646	4	0.365	0.063	0.052	0.052	0.052
3449	ERR418646	5	0.345	0.129	0.228	0.73	0.997
3449	ERR418646	6	0.303	0.065	0.052	0.051	0.051
3449	ERR418646	7	0.305	0.06	0.052	0.052	0.051
3449	ERR418646	8	0.303	0.055	0.051	0.051	0.051
3449	ERR418646	9	0.264	0.108	0.698	0.844	1.269
3449	ERR418646	10	0.298	0.059	0.05	0.051	0.051
3449	ERR418646	11	0.3	0.052	0.05	0.05	0.05
3449	ERR418646	12	0.453	0.062	0.051	0.05	0.051
3451	ERR419051	1	0.267	0.058	0.051	0.05	0.05
3451	ERR419051	2	0.276	0.058	0.053	0.051	0.051
3451	ERR419051	3	0.252	0.067	0.05	0.05	0.051
3451	ERR419051	4	0.345	0.059	0.051	0.05	0.051
3451	ERR419051	5	0.426	0.077	0.051	0.051	0.05
3451	ERR419051	6	0.405	0.068	0.051	0.05	0.05
3451	ERR419051	7	0.28	0.063	0.051	0.05	0.051
3451	ERR419051	8	0.418	0.073	0.051	0.05	0.05
3451	ERR419051	9	0.238	0.06	0.05	0.053	0.051
3451	ERR419051	10	0.268	0.068	0.051	0.049	0.05
3451	ERR419051	11	0.332	0.06	0.05	0.05	0.051
3451	ERR419051	12	0.273	0.077	0.051	0.05	0.051
3453	ERR418968	1	0.42	0.567	0.793	0.918	1.249
3453	ERR418968	2	0.342	0.137	0.332	0.791	1.261
3453	ERR418968	3	0.456	0.552	0.95	1.058	1.391
3453	ERR418968	4	0.369	0.715	1.025	0.967	1.3
3453	ERR418968	5	0.529	0.302	0.258	0.493	0.765
3453	ERR418968	6	0.413	0.388	0.854	0.487	0.703
3453	ERR418968	7	0.328	0.183	0.456	1.124	1.046
3453	ERR418968	8	0.497	0.059	0.066	0.187	0.309
3453	ERR418968	9	0.313	0.724	0.971	1.041	1.389
3453	ERR418968	10	0.395	0.145	0.807	1.242	1.245
3453	ERR418968	11	0.39	0.691	1.055	0.721	1.352
3453	ERR418968	12	0.483	0.765	1.215	0.842	1.246
3453	ERR419047	1	0.382	0.537	1.154	1.149	1.316
3453	ERR419047	2	0.346	0.488	0.911	0.747	1.074
3453	ERR419047	3	0.31	0.408	0.798	0.54	1.182
3453	ERR419047	4	0.395	0.163	0.304	0.33	0.445
3453	ERR419047	5	0.531	0.419	0.286	0.581	1.078
3453	ERR419047	6	0.353	0.527	0.613	0.78	1.291
3453	ERR419047	7	0.278	0.125	0.107	0.165	0.331
3453	ERR419047	8	0.468	0.168	0.553	0.74	0.974
3453	ERR419047	9	0.253	0.065	0.051	0.052	0.058
3453	ERR419047	10	0.337	0.462	0.556	0.783	1.392
3453	ERR419047	11	0.326	0.883	0.769	0.973	1.225
3453	ERR419047	12	0.258	0.289	0.184	0.521	1.141
3460	ERR418510	1	0.659	0.267	0.705	0.862	1.001
3460	ERR418510	2	0.402	0.282	0.549	0.679	0.835
3460	ERR418510	3	0.412	0.402	0.757	0.733	1.058
3460	ERR418510	4	0.476	0.351	0.575	0.597	1.093
3460	ERR418510	5	0.452	0.53	1.129	1.188	0.958
3460	ERR418510	6	0.647	0.074	0.051	0.05	0.05
3460	ERR418510	7	0.616	0.064	0.05	0.05	0.05
3460	ERR418510	8	0.779	0.087	0.049	0.05	0.051
3460	ERR418510	9	0.589	0.404	0.626	0.752	1.09
3460	ERR418510	10	0.7	0.071	0.05	0.05	0.051
3460	ERR418510	11	0.47	0.07	0.052	0.051	0.051
3460	ERR418510	12	0.553	0.081	0.052	0.051	0.051
3462	ERR419212	1	0.17	0.063	0.05	0.05	0.052
3462	ERR419212	2	0.453	0.058	0.052	0.051	0.052
3462	ERR419212	3	0.198	0.063	0.051	0.051	0.05
3462	ERR419212	4	0.255	0.072	0.051	0.052	0.051
3462	ERR419212	5	0.335	0.067	0.051	0.051	0.054
3462	ERR419212	6	0.199	0.068	0.051	0.05	0.051
3462	ERR419212	7	0.346	0.08	0.051	0.051	0.052
3462	ERR419212	8	0.254	0.058	0.051	0.05	0.051
3462	ERR419212	9	0.32	0.056	0.059	0.051	0.05
3462	ERR419212	10	0.179	0.056	0.047	0.051	0.051
3462	ERR419212	11	0.429	0.077	0.05	0.049	0.05
3462	ERR419212	12	0.199	0.058	0.051	0.049	0.051
3469	ERR418936	1	0.403	0.065	0.05	0.05	0.05
3469	ERR418936	2	0.307	0.071	0.057	0.159	0.268
3469	ERR418936	3	0.298	0.065	0.051	0.05	0.051
3469	ERR418936	4	0.309	0.061	0.073	0.078	0.084
3469	ERR418936	5	0.343	0.063	0.052	0.051	0.052
3469	ERR418936	6	0.269	0.068	0.05	0.055	0.052
3469	ERR418936	7	0.369	0.056	0.051	0.051	0.052
3469	ERR418936	8	0.297	0.067	0.051	0.051	0.051
3469	ERR418936	9	0.301	0.067	0.051	0.05	0.051
3469	ERR418936	10	0.388	0.068	0.05	0.05	0.051
3469	ERR418936	11	0.276	0.059	0.051	0.05	0.05
3469	ERR418936	12	0.344	0.065	0.051	0.05	0.05
3535	ERR419100	1	0.163	0.605	1.299	1.346	1.469
3535	ERR419100	2	0.193	0.89	1.099	1.082	1.443
3535	ERR419100	3	0.171	0.705	1.019	1.043	1.41
3535	ERR419100	4	0.162	0.734	0.997	0.897	1.221
3535	ERR419100	5	0.273	1.412	1.23	1.053	1.304
3535	ERR419100	6	0.259	1.155	1.048	0.962	1.413
3535	ERR419100	7	0.178	1.361	1.084	0.995	1.347
3535	ERR419100	8	0.242	1.436	1.39	1.374	1.433
3535	ERR419100	9	0.181	0.983	1.083	1.093	1.446
3535	ERR419100	10	0.198	0.627	1.02	1.071	1.42
3535	ERR419100	11	0.182	1.207	1.149	1.042	1.331
3535	ERR419100	12	0.153	0.703	0.985	1.017	1.421
3559	ERR418863	1	0.246	0.059	0.051	0.05	0.05
3559	ERR418863	2	0.172	0.056	0.05	0.05	0.05
3559	ERR418863	3	0.179	0.08	0.1	0.659	0.946
3559	ERR418863	4	0.186	0.055	0.051	0.049	0.05
3559	ERR418863	5	0.341	0.057	0.05	0.05	0.051
3559	ERR418863	6	0.242	0.059	0.051	0.05	0.051
3559	ERR418863	7	0.341	0.06	0.05	0.05	0.05
3559	ERR418863	8	0.216	0.062	0.05	0.049	0.05
3559	ERR418863	9	0.241	0.065	0.053	0.095	0.146
3559	ERR418863	10	0.199	0.132	0.275	0.937	1.014
3559	ERR418863	11	0.163	0.06	0.052	0.052	0.052
3559	ERR418863	12	0.285	0.221	0.826	1.007	0.911
39	ERR418504	1	0.089	0.054	0.05	0.05	0.05
39	ERR418504	2	0.089	0.111	0.486	0.904	1.035
39	ERR418504	3	0.083	0.096	0.57	0.904	1.21
39	ERR418504	4	0.094	0.169	0.782	1.055	1.33
39	ERR418504	5	0.088	0.066	1.071	1.229	0.969
39	ERR418504	6	0.101	0.054	0.051	0.05	0.051
39	ERR418504	7	0.145	0.053	0.051	0.052	0.05
39	ERR418504	8	0.094	0.053	0.051	0.049	0.05
39	ERR418504	9	0.107	0.056	0.051	0.05	0.051
39	ERR418504	10	0.098	0.054	0.05	0.05	0.051
39	ERR418504	11	0.089	0.383	1.047	1.028	1.136
39	ERR418504	12	0.164	0.271	0.962	1.257	1.42
39	ERR418998	1	0.417	0.054	0.051	0.051	0.051
39	ERR418998	2	0.227	0.057	0.052	0.05	0.051
39	ERR418998	3	0.193	0.056	0.051	0.049	0.051
39	ERR418998	4	0.482	0.061	0.051	0.051	0.051
39	ERR418998	5	0.35	0.059	0.051	0.05	0.051
39	ERR418998	6	0.286	0.054	0.05	0.05	0.051
39	ERR418998	7	0.225	0.056	0.051	0.05	0.05
39	ERR418998	8	0.165	0.052	0.051	0.05	0.051
39	ERR418998	9	0.164	0.051	0.051	0.051	0.05
39	ERR418998	10	0.322	0.053	0.05	0.05	0.051
39	ERR418998	11	0.21	0.052	0.05	0.051	0.05
39	ERR418998	12	0.562	0.058	0.051	0.05	0.051
39	ERR419136	1	0.072	0.053	0.05	0.05	0.051
39	ERR419136	2	0.089	0.246	1.16	1.316	1.475
39	ERR419136	3	0.103	0.324	0.897	0.82	1.389
39	ERR419136	4	0.088	0.058	0.051	0.051	0.051
39	ERR419136	5	0.064	0.057	0.051	0.052	0.054
39	ERR419136	6	0.093	0.221	0.692	0.795	1.367
39	ERR419136	7	0.141	0.762	0.662	0.697	1.312
39	ERR419136	8	0.103	0.265	0.679	0.906	1.402
39	ERR419136	9	0.066	0.053	0.051	0.051	0.051
39	ERR419136	10	0.075	0.052	0.051	0.051	0.051
39	ERR419136	11	0.068	0.052	0.049	0.049	0.051
39	ERR419136	12	0.076	0.052	0.049	0.05	0.051
39	ERR419232	1	0.115	1.03	1.276	1.351	1.448
39	ERR419232	2	0.149	1.083	1.371	1.318	1.449
39	ERR419232	3	0.142	0.585	0.964	0.653	1.322
39	ERR419232	4	0.146	0.083	0.333	0.485	0.85
39	ERR419232	5	0.124	0.462	0.821	0.671	0.941
39	ERR419232	6	0.156	0.57	0.959	0.781	1.095
39	ERR419232	7	0.097	0.761	0.711	0.777	1.396
39	ERR419232	8	0.139	0.939	0.942	0.901	1.413
39	ERR419232	9	0.139	0.532	0.704	0.911	1.342
39	ERR419232	10	0.144	0.142	0.532	1.135	1.482
39	ERR419232	11	0.13	0.131	0.773	0.745	1.253
39	ERR419232	12	0.149	0.475	1.259	0.804	1.31
398	ERR418531	1	0.348	1.277	1.172	1.369	1.427
398	ERR418531	2	0.296	0.955	0.936	0.883	1.461
398	ERR418531	3	0.424	0.516	1.073	0.81	1.368
398	ERR418531	4	0.349	1.115	1.022	0.9	1.488
398	ERR418531	5	0.301	1.081	0.901	1.101	1.411
398	ERR418531	6	0.326	0.968	1.369	1.377	1.414
398	ERR418531	7	0.407	0.754	0.825	0.809	1.374
398	ERR418531	8	0.535	0.343	0.632	0.536	0.94
398	ERR418531	9	0.263	0.114	0.375	0.954	1.519
398	ERR418531	10	0.321	0.096	0.196	0.302	0.461
398	ERR418531	11	0.385	0.109	0.281	1.11	1.489
398	ERR418531	12	0.243	0.126	0.201	0.305	1.018
398	ERR418532	1	0.167	0.058	0.065	0.114	0.241
398	ERR418532	2	0.155	0.052	0.051	0.069	0.147
398	ERR418532	3	0.176	0.081	0.099	0.182	0.143
398	ERR418532	4	0.145	0.054	0.057	0.131	0.219
398	ERR418532	5	0.126	0.058	0.053	0.058	0.069
398	ERR418532	6	0.245	0.059	0.066	0.181	0.188
398	ERR418532	7	0.177	0.34	0.391	0.893	1.461
398	ERR418532	8	0.323	0.067	0.051	0.066	0.27
398	ERR418532	9	0.132	0.059	0.059	0.095	0.243
398	ERR418532	10	0.199	0.073	0.08	0.081	0.098
398	ERR418532	11	0.273	0.076	0.207	0.201	0.189
398	ERR418532	12	0.124	0.057	0.118	0.139	0.18
398	ERR418607	1	0.251	1.251	1.041	1.355	1.393
398	ERR418607	2	0.244	0.952	1.108	0.905	1.477
398	ERR418607	3	0.212	0.162	0.828	0.729	1.378
398	ERR418607	4	0.159	0.104	0.398	0.624	1.366
398	ERR418607	5	0.23	1.129	1.031	1.046	1.416
398	ERR418607	6	0.237	0.112	0.218	0.41	0.373
398	ERR418607	7	0.357	0.913	0.967	0.929	1.369
398	ERR418607	8	0.302	0.757	0.862	0.81	1.243
398	ERR418607	9	0.247	0.217	1.09	1.296	1.43
398	ERR418607	10	0.253	0.738	1.117	1.016	1.395
398	ERR418607	11	0.258	0.24	0.41	1.326	1.419
398	ERR418607	12	0.23	1.105	0.895	0.819	1.262
398	ERR418970	1	0.128	0.059	0.139	0.141	0.293
398	ERR418970	2	0.18	0.521	0.979	0.561	1.185
398	ERR418970	3	0.167	0.957	0.913	0.921	1.261
398	ERR418970	4	0.199	1.123	1.242	0.939	1.208
398	ERR418970	5	0.188	0.263	0.818	0.966	1.245
398	ERR418970	6	0.164	0.855	0.78	0.601	1.022
398	ERR418970	7	0.13	0.203	0.244	0.796	1.296
398	ERR418970	8	0.146	0.923	1.151	0.894	1.347
398	ERR418970	9	0.262	0.056	0.154	0.186	0.521
398	ERR418970	10	0.161	0.582	0.495	0.693	1.068
398	ERR418970	11	0.235	0.32	0.916	0.832	1.431
398	ERR418970	12	0.207	0.062	0.117	0.227	0.333
398	ERR419098	1	0.347	0.063	0.051	0.051	0.051
398	ERR419098	2	0.338	0.064	0.052	0.052	0.053
398	ERR419098	3	0.38	0.186	0.314	1.007	1.437
398	ERR419098	4	0.421	0.071	0.051	0.05	0.054
398	ERR419098	5	0.459	0.087	0.051	0.052	0.061
398	ERR419098	6	0.478	0.08	0.051	0.051	0.051
398	ERR419098	7	0.435	0.061	0.051	0.05	0.052
398	ERR419098	8	0.538	0.058	0.051	0.05	0.051
398	ERR419098	9	0.425	0.25	0.182	0.631	1.447
398	ERR419098	10	0.437	0.199	0.181	0.724	1.424
398	ERR419098	11	0.414	0.063	0.049	0.049	0.051
398	ERR419098	12	0.357	0.073	0.051	0.085	0.051
425	ERR419183	1	0.233	0.062	0.051	0.05	0.051
425	ERR419183	2	0.248	0.067	0.051	0.05	0.051
425	ERR419183	3	0.231	0.068	0.051	0.05	0.051
425	ERR419183	4	0.331	0.075	0.051	0.049	0.05
425	ERR419183	5	0.41	0.234	0.231	0.815	1.006
425	ERR419183	6	0.304	0.062	0.052	0.049	0.05
425	ERR419183	7	0.334	0.059	0.052	0.049	0.051
425	ERR419183	8	0.424	0.061	0.051	0.051	0.051
425	ERR419183	9	0.193	0.058	0.051	0.051	0.05
425	ERR419183	10	0.22	0.072	0.093	0.343	0.995
425	ERR419183	11	0.359	0.874	0.342	0.339	1.083
425	ERR419183	12	0.34	0.062	0.05	0.077	0.051
45	ERR418449	1	0.419	0.197	0.635	0.947	1.314
45	ERR418449	2	0.3	0.09	0.299	0.511	0.511
45	ERR418449	3	0.252	0.079	0.206	0.659	1.187
45	ERR418449	4	0.297	0.26	0.89	1.166	1.175
45	ERR418449	5	0.323	0.165	0.939	1.348	1.385
45	ERR418449	6	0.364	0.245	1.115	1.325	1.358
45	ERR418449	7	0.526	0.171	0.344	0.931	1.293
45	ERR418449	8	0.257	0.184	0.253	0.765	1.282
45	ERR418449	9	0.303	0.493	0.754	0.892	1.289
45	ERR418449	10	0.361	0.188	0.697	1.232	1.359
45	ERR418449	11	0.281	0.069	0.142	0.867	1.414
45	ERR418449	12	0.446	0.151	0.845	1.042	1.193
45	ERR418497	1	0.097	0.052	0.051	0.051	0.05
45	ERR418497	2	0.077	0.053	0.05	0.05	0.051
45	ERR418497	3	0.079	0.054	0.051	0.05	0.052
45	ERR418497	4	0.09	0.056	0.051	0.049	0.05
45	ERR418497	5	0.085	0.052	0.05	0.05	0.05
45	ERR418497	6	0.087	0.054	0.052	0.05	0.05
45	ERR418497	7	0.135	0.055	0.05	0.05	0.051
45	ERR418497	8	0.106	0.055	0.049	0.05	0.051
45	ERR418497	9	0.094	0.054	0.051	0.051	0.051
45	ERR418497	10	0.093	0.084	0.775	1.317	1.318
45	ERR418497	11	0.082	0.148	1.181	1.191	1.315
45	ERR418497	12	0.145	0.055	0.051	0.05	0.052
45	ERR418590	1	0.395	1.194	0.962	1.296	1.359
45	ERR418590	2	0.253	0.901	0.98	0.958	1.275
45	ERR418590	3	0.276	0.073	0.051	0.052	0.051
45	ERR418590	4	0.142	0.057	0.052	0.051	0.051
45	ERR418590	5	0.351	1.1	0.89	1.163	1.36
45	ERR418590	6	0.281	0.982	1.149	1.388	1.412
45	ERR418590	7	0.305	1.057	0.894	0.953	1.34
45	ERR418590	8	0.466	0.713	0.794	0.738	1.182
45	ERR418590	9	0.196	0.917	1.334	1.293	1.353
45	ERR418590	10	0.258	0.838	1.208	0.946	1.396
45	ERR418590	11	0.265	1.092	1.279	1.339	1.372
45	ERR418590	12	0.21	0.061	0.051	0.049	0.052
45	ERR418658	1	0.641	0.676	1.202	1.307	1.379
45	ERR418658	2	0.699	0.662	1.142	1.17	1.466
45	ERR418658	3	1.108	1.006	1.121	1.319	1.442
45	ERR418658	4	0.799	1.304	1.395	1.368	1.444
45	ERR418658	5	0.906	1.174	1.05	1.13	1.381
45	ERR418658	6	0.788	1.01	0.915	0.988	1.24
45	ERR418658	7	0.662	0.649	1.396	1.43	1.559
45	ERR418658	8	0.714	1.332	1.393	1.388	1.541
45	ERR418658	9	1.402	0.649	1.198	1.202	1.513
45	ERR418658	10	0.834	1.04	0.907	1.198	1.387
45	ERR418658	11	1.107	1.029	1.291	1.253	1.515
45	ERR418658	12	0.742	0.858	1.329	1.188	1.448
45	ERR418719	1	0.091	0.054	0.051	0.05	0.051
45	ERR418719	2	0.114	0.053	0.051	0.051	0.051
45	ERR418719	3	0.094	0.052	0.053	0.051	0.05
45	ERR418719	4	0.098	0.051	0.051	0.051	0.051
45	ERR418719	5	0.129	0.052	0.051	0.05	0.051
45	ERR418719	6	0.104	0.052	0.051	0.051	0.051
45	ERR418719	7	0.119	0.055	0.051	0.051	0.05
45	ERR418719	8	0.124	0.052	0.051	0.05	0.05
45	ERR418719	9	0.095	0.051	0.05	0.05	0.05
45	ERR418719	10	0.098	0.052	0.05	0.05	0.051
45	ERR418719	11	0.103	0.051	0.05	0.05	0.05
45	ERR418719	12	0.132	0.055	0.05	0.05	0.051
45	ERR418966	1	0.182	0.06	0.051	0.051	0.051
45	ERR418966	2	0.227	0.061	0.052	0.051	0.051
45	ERR418966	3	0.205	0.07	0.256	0.69	1.261
45	ERR418966	4	0.197	0.059	0.051	0.051	0.051
45	ERR418966	5	0.384	0.064	0.051	0.05	0.051
45	ERR418966	6	0.259	0.066	0.051	0.05	0.051
45	ERR418966	7	0.158	0.169	0.201	0.817	1.325
45	ERR418966	8	0.201	0.124	0.32	0.901	1.361
45	ERR418966	9	0.207	0.053	0.051	0.051	0.05
45	ERR418966	10	0.243	0.333	0.544	0.712	0.765
45	ERR418966	11	0.268	0.053	0.05	0.05	0.05
45	ERR418966	12	0.315	0.068	0.05	0.05	0.051
45	ERR418993	1	0.788	0.071	0.051	0.049	0.05
45	ERR418993	2	0.731	0.187	0.051	0.05	0.051
45	ERR418993	3	0.662	0.122	0.096	0.488	1.207
45	ERR418993	4	0.662	0.135	0.263	0.818	1.365
45	ERR418993	5	0.444	0.127	0.295	0.828	1.224
45	ERR418993	6	0.527	0.171	0.051	0.05	0.052
45	ERR418993	7	0.565	0.097	0.051	0.051	0.051
45	ERR418993	8	0.043	0.15	0.054	0.05	0.051
45	ERR418993	9	0.502	0.224	0.192	1.205	1.466
45	ERR418993	10	0.805	0.136	0.055	0.052	0.05
45	ERR418993	11	0.716	0.113	0.655	0.751	1.336
45	ERR418993	12	0.649	0.085	0.053	0.049	0.052
45	ERR418994	1	0.414	0.09	0.051	0.05	0.051
45	ERR418994	2	0.41	0.086	0.052	0.05	0.051
45	ERR418994	3	0.472	0.119	0.052	0.049	0.048
45	ERR418994	4	0.659	0.11	0.051	0.05	0.051
45	ERR418994	5	0.816	0.159	0.666	1.063	1.383
45	ERR418994	6	0.43	0.092	0.053	0.05	0.05
45	ERR418994	7	0.29	0.067	0.051	0.05	0.05
45	ERR418994	8	0.613	0.083	0.051	0.05	0.05
45	ERR418994	9	0.605	0.074	0.051	0.05	0.05
45	ERR418994	10	0.6	0.131	0.239	0.732	1.039
45	ERR418994	11	0.581	0.088	0.05	0.051	0.05
45	ERR418994	12	0.621	0.142	0.052	0.05	0.051
45	ERR419018	1	0.163	0.057	0.051	0.05	0.051
45	ERR419018	2	0.168	0.055	0.051	0.05	0.051
45	ERR419018	3	0.185	0.061	0.051	0.049	0.05
45	ERR419018	4	0.215	0.565	1.003	1.013	1.206
45	ERR419018	5	0.211	0.176	0.429	0.876	1.199
45	ERR419018	6	0.171	0.407	0.609	0.597	0.893
45	ERR419018	7	0.138	0.059	0.051	0.051	0.051
45	ERR419018	8	0.195	0.052	0.051	0.05	0.051
45	ERR419018	9	0.159	0.053	0.05	0.05	0.05
45	ERR419018	10	0.206	0.058	0.05	0.05	0.051
45	ERR419018	11	0.191	0.056	0.05	0.051	0.05
45	ERR419018	12	0.261	0.064	0.051	0.05	0.051
45	ERR419150	1	0.205	0.066	0.051	0.05	0.051
45	ERR419150	2	0.198	0.063	0.052	0.051	0.051
45	ERR419150	3	0.202	0.059	0.052	0.05	0.051
45	ERR419150	4	0.235	0.063	0.05	0.049	0.051
45	ERR419150	5	0.326	0.094	0.05	0.05	0.05
45	ERR419150	6	0.261	0.063	0.05	0.049	0.05
45	ERR419150	7	0.242	0.066	0.05	0.049	0.051
45	ERR419150	8	0.335	0.933	1.306	1.326	1.3
45	ERR419150	9	0.208	0.058	0.054	0.051	0.051
45	ERR419150	10	0.225	0.355	0.557	0.703	1.329
45	ERR419150	11	0.222	0.06	0.05	0.05	0.05
45	ERR419150	12	0.193	0.066	0.051	0.051	0.05
45	ERR419153	1	0.3	0.075	0.051	0.05	0.052
45	ERR419153	2	0.26	0.174	0.451	0.673	1.051
45	ERR419153	3	0.339	0.29	0.497	0.73	1.19
45	ERR419153	4	0.268	0.3	0.612	0.498	1.195
45	ERR419153	5	0.292	1.069	1.157	0.971	1.299
45	ERR419153	6	0.356	0.479	0.642	0.707	1.37
45	ERR419153	7	0.234	0.806	0.848	0.854	1.267
45	ERR419153	8	0.372	0.855	1.214	1.294	1.415
45	ERR419153	9	0.162	0.057	0.051	0.05	0.051
45	ERR419153	10	0.253	0.058	0.051	0.05	0.051
45	ERR419153	11	0.22	0.059	0.05	0.05	0.051
45	ERR419153	12	0.247	0.086	0.052	0.051	0.051
45	ERR419155	1	0.17	0.515	1.154	1.061	1.222
45	ERR419155	2	0.164	0.497	1.019	0.709	1.081
45	ERR419155	3	0.185	0.554	0.903	0.703	1.14
45	ERR419155	4	0.159	0.579	0.743	0.592	1.155
45	ERR419155	5	0.271	1.067	0.987	0.82	1.212
45	ERR419155	6	0.181	0.712	0.675	0.645	1.269
45	ERR419155	7	0.147	0.911	0.711	0.66	1.276
45	ERR419155	8	0.34	0.89	1.183	1.303	1.375
45	ERR419155	9	0.179	0.678	0.676	0.828	1.412
45	ERR419155	10	0.193	0.315	0.57	0.71	1.35
45	ERR419155	11	0.197	0.848	0.736	0.589	1.198
45	ERR419155	12	0.173	0.495	0.885	0.649	1.07
45	ERR419170	1	0.219	0.242	0.416	1.025	1.495
45	ERR419170	2	0.28	0.354	0.809	0.701	1.165
45	ERR419170	3	0.188	0.537	0.739	0.824	1.23
45	ERR419170	4	0.221	0.502	0.799	0.713	1.115
45	ERR419170	5	0.299	0.624	0.933	0.933	1.053
45	ERR419170	6	0.367	0.144	0.573	0.937	1.459
45	ERR419170	7	0.224	0.65	0.767	0.802	1.198
45	ERR419170	8	0.18	0.212	0.98	1.267	1.421
45	ERR419170	9	0.158	0.364	0.658	0.794	1.31
45	ERR419170	10	0.283	0.196	0.679	0.874	1.423
45	ERR419170	11	0.317	0.215	0.702	0.802	1.271
45	ERR419170	12	0.226	0.22	0.613	0.778	1.231
45	ERR419187	1	0.068	0.051	0.05	0.05	0.05
45	ERR419187	2	0.07	0.162	0.86	0.718	1.248
45	ERR419187	3	0.066	0.055	0.053	0.053	0.063
45	ERR419187	4	0.069	0.284	0.624	0.624	1.083
45	ERR419187	5	0.075	0.165	0.598	0.752	1.271
45	ERR419187	6	0.07	0.052	0.051	0.049	0.05
45	ERR419187	7	0.066	0.177	0.633	0.687	1.206
45	ERR419187	8	0.071	0.052	0.053	0.05	0.05
45	ERR419187	9	0.077	0.052	0.051	0.053	0.051
45	ERR419187	10	0.068	0.24	0.575	0.711	0.804
45	ERR419187	11	0.07	0.053	0.05	0.05	0.051
45	ERR419187	12	0.066	0.055	0.05	0.055	0.051
5	ERR418423	1	0.79	0.141	0.051	0.05	0.05
5	ERR418423	2	0.507	0.103	0.402	0.681	0.908
5	ERR418423	3	0.52	0.238	0.411	0.689	1.196
5	ERR418423	4	0.542	0.202	0.35	0.566	1.379
5	ERR418423	5	0.654	0.23	1.155	1.352	1.51
5	ERR418423	6	0.6	0.107	0.362	0.609	1.326
5	ERR418423	7	0.698	0.227	0.722	1.218	1.439
5	ERR418423	8	0.423	0.18	0.638	0.625	1.307
5	ERR418423	9	0.714	0.138	0.052	0.05	0.051
5	ERR418423	10	0.601	0.09	0.051	0.05	0.051
5	ERR418423	11	0.469	0.102	0.058	0.051	0.051
5	ERR418423	12	0.558	0.079	0.051	0.05	0.051
5	ERR418462	1	0.685	0.182	0.19	0.315	0.42
5	ERR418462	2	0.369	0.137	0.187	0.459	0.655
5	ERR418462	3	0.254	0.453	0.58	0.559	1.183
5	ERR418462	4	0.355	0.066	0.051	0.049	0.05
5	ERR418462	5	0.396	0.148	0.05	0.05	0.05
5	ERR418462	6	0.52	0.089	0.051	0.05	0.05
5	ERR418462	7	0.448	0.074	0.051	0.05	0.05
5	ERR418462	8	0.373	0.214	0.05	0.05	0.05
5	ERR418462	9	0.547	0.151	0.051	0.05	0.051
5	ERR418462	10	0.49	0.108	0.05	0.05	0.05
5	ERR418462	11	0.445	0.072	0.051	0.05	0.05
5	ERR418462	12	0.518	0.068	0.051	0.05	0.051
5	ERR418463	1	0.787	0.165	0.241	0.497	0.95
5	ERR418463	2	0.542	0.123	0.052	0.053	0.052
5	ERR418463	3	0.479	0.146	0.141	0.658	1.185
5	ERR418463	4	0.524	0.213	0.349	0.621	1.258
5	ERR418463	5	0.788	0.076	0.051	0.05	0.051
5	ERR418463	6	0.569	0.108	0.052	0.05	0.05
5	ERR418463	7	0.936	0.098	0.051	0.05	0.05
5	ERR418463	8	0.348	0.139	0.353	1.03	1.378
5	ERR418463	9	0.548	0.106	0.208	0.484	1.321
5	ERR418463	10	0.653	0.097	0.051	0.05	0.05
5	ERR418463	11	0.556	0.105	0.052	0.05	0.05
5	ERR418463	12	0.478	0.113	0.051	0.05	0.051
5	ERR418598	1	0.913	0.155	0.055	0.05	0.095
5	ERR418598	2	0.392	0.067	0.051	0.049	0.05
5	ERR418598	3	0.494	0.103	0.051	0.05	0.05
5	ERR418598	4	0.51	0.079	0.051	0.05	0.05
5	ERR418598	5	0.423	0.118	0.05	0.05	0.051
5	ERR418598	6	0.496	0.074	0.051	0.05	0.051
5	ERR418598	7	0.594	0.09	0.051	0.05	0.051
5	ERR418598	8	0.826	0.122	0.049	0.049	0.05
5	ERR418598	9	0.422	0.1	0.055	0.051	0.051
5	ERR418598	10	0.797	0.081	0.052	0.052	0.051
5	ERR418598	11	0.725	0.079	0.052	0.051	0.051
5	ERR418598	12	0.607	0.148	0.469	0.818	1.199
5	ERR418634	1	0.448	0.073	0.052	0.05	0.05
5	ERR418634	2	0.21	0.058	0.051	0.049	0.05
5	ERR418634	3	0.271	0.095	0.054	0.05	0.05
5	ERR418634	4	0.182	0.064	0.051	0.053	0.051
5	ERR418634	5	0.378	0.074	0.051	0.05	0.05
5	ERR418634	6	0.297	0.066	0.05	0.05	0.05
5	ERR418634	7	0.267	0.074	0.051	0.051	0.051
5	ERR418634	8	0.435	0.096	0.067	0.248	1.21
5	ERR418634	9	0.367	0.063	0.053	0.05	0.05
5	ERR418634	10	0.389	0.072	0.053	0.051	0.051
5	ERR418634	11	0.39	0.068	0.051	0.05	0.051
5	ERR418634	12	0.32	0.074	0.051	0.05	0.057
5	ERR418670	1	0.198	0.158	0.61	0.606	0.884
5	ERR418670	2	0.175	0.057	0.083	0.324	0.49
5	ERR418670	3	0.185	0.061	0.052	0.05	0.052
5	ERR418670	4	0.321	0.057	0.051	0.051	0.052
5	ERR418670	5	0.276	0.063	0.052	0.052	0.052
5	ERR418670	6	0.216	0.585	0.627	0.921	1.263
5	ERR418670	7	0.163	0.061	0.052	0.051	0.052
5	ERR418670	8	0.242	0.071	0.07	0.171	0.261
5	ERR418670	9	0.193	0.062	0.269	0.286	0.593
5	ERR418670	10	0.195	0.059	0.05	0.05	0.05
5	ERR418670	11	0.23	0.054	0.05	0.05	0.05
5	ERR418670	12	0.254	0.063	0.05	0.05	0.051
5	ERR418849	1	0.359	0.19	0.398	0.894	0.917
5	ERR418849	2	0.323	0.056	0.051	0.05	0.051
5	ERR418849	3	0.328	0.064	0.051	0.05	0.051
5	ERR418849	4	0.294	0.062	0.051	0.051	0.058
5	ERR418849	5	0.568	0.058	0.051	0.051	0.051
5	ERR418849	6	0.34	0.061	0.051	0.156	0.228
5	ERR418849	7	0.597	0.06	0.35	0.483	0.403
5	ERR418849	8	0.23	0.064	0.051	0.051	0.051
5	ERR418849	9	0.321	0.076	0.051	0.051	0.051
5	ERR418849	10	0.406	0.066	0.05	0.05	0.05
5	ERR418849	11	0.28	0.069	0.052	0.051	0.05
5	ERR418849	12	0.308	0.068	0.052	0.051	0.051
5	ERR418852	1	0.95	0.25	0.364	0.899	1.284
5	ERR418852	2	0.601	0.218	0.27	0.633	0.982
5	ERR418852	3	0.603	0.196	0.801	0.996	1.418
5	ERR418852	4	0.637	0.264	0.556	0.88	1.398
5	ERR418852	5	0.516	0.132	0.05	0.05	0.05
5	ERR418852	6	0.66	0.224	0.574	0.724	1.34
5	ERR418852	7	0.554	0.168	0.051	0.05	0.051
5	ERR418852	8	0.623	0.215	0.467	0.632	1.217
5	ERR418852	9	0.819	0.23	0.181	0.757	1.347
5	ERR418852	10	0.746	0.22	0.051	0.051	0.05
5	ERR418852	11	0.673	0.129	0.358	1.155	1.36
5	ERR418852	12	0.601	0.18	0.352	0.836	1.339
5	ERR418853	1	0.453	0.102	0.051	0.051	0.05
5	ERR418853	2	0.456	0.139	0.052	0.052	0.051
5	ERR418853	3	0.294	0.1	0.051	0.05	0.05
5	ERR418853	4	0.403	0.084	0.052	0.05	0.051
5	ERR418853	5	0.253	0.171	0.596	1.054	1.14
5	ERR418853	6	0.323	0.076	0.051	0.051	0.052
5	ERR418853	7	0.311	0.07	0.052	0.051	0.051
5	ERR418853	8	0.267	0.178	0.482	0.875	1.207
5	ERR418853	9	0.385	0.313	0.527	0.783	1.14
5	ERR418853	10	0.39	0.213	0.553	1.04	1.349
5	ERR418853	11	0.319	0.117	0.356	0.818	1.262
5	ERR418853	12	0.409	0.317	0.777	0.826	1.059
5	ERR418856	1	0.642	0.065	0.153	0.892	1.072
5	ERR418856	2	0.571	0.141	0.738	1.206	1.253
5	ERR418856	3	0.47	0.15	0.081	0.709	1.217
5	ERR418856	4	0.533	0.152	0.555	1.255	1.365
5	ERR418856	5	0.289	0.094	0.051	0.051	0.054
5	ERR418856	6	0.385	0.138	0.17	0.77	1.189
5	ERR418856	7	0.248	0.061	0.051	0.05	0.051
5	ERR418856	8	0.373	0.238	0.535	1.038	1.246
5	ERR418856	9	0.428	0.078	0.051	0.051	0.05
5	ERR418856	10	0.404	0.074	0.051	0.051	0.051
5	ERR418856	11	0.725	0.148	0.082	0.12	0.753
5	ERR418856	12	0.613	0.148	0.054	0.05	0.051
5	ERR418857	1	0.196	0.725	1.011	1.039	1.26
5	ERR418857	2	0.134	0.09	0.072	0.44	1.27
5	ERR418857	3	0.128	0.067	0.053	0.05	0.051
5	ERR418857	4	0.151	0.324	0.353	0.747	1.359
5	ERR418857	5	0.12	0.056	0.051	0.05	0.05
5	ERR418857	6	0.168	0.268	0.177	0.26	1.09
5	ERR418857	7	0.157	0.06	0.051	0.05	0.051
5	ERR418857	8	0.171	0.959	1.117	1.236	1.343
5	ERR418857	9	0.121	0.073	0.374	0.691	1.266
5	ERR418857	10	0.174	0.491	1.055	1.285	1.365
5	ERR418857	11	0.177	0.56	0.955	1.212	1.314
5	ERR418857	12	0.263	0.514	1.038	1.084	1.225
5	ERR418985	1	0.329	0.55	0.921	1.01	1.33
5	ERR418985	2	0.462	0.082	0.052	0.051	0.051
5	ERR418985	3	0.376	0.097	0.052	0.05	0.05
5	ERR418985	4	0.459	0.077	0.052	0.051	0.051
5	ERR418985	5	0.563	0.102	0.053	0.13	0.21
5	ERR418985	6	0.537	0.094	0.051	0.05	0.05
5	ERR418985	7	0.57	0.068	0.051	0.051	0.051
5	ERR418985	8	0.585	1.09	1.354	1.337	1.492
5	ERR418985	9	0.428	0.267	0.798	1.121	1.453
5	ERR418985	10	0.284	0.078	0.052	0.05	0.05
5	ERR418985	11	0.4	0.065	0.051	0.05	0.05
5	ERR418985	12	0.439	0.081	0.051	0.05	0.196
5	ERR419008	1	0.316	0.089	0.051	0.05	0.051
5	ERR419008	2	0.315	0.114	0.261	0.386	1.212
5	ERR419008	3	0.39	0.075	0.063	0.138	0.244
5	ERR419008	4	0.443	0.086	0.051	0.05	0.051
5	ERR419008	5	0.331	0.296	0.345	0.636	1.091
5	ERR419008	6	0.353	0.269	0.29	0.706	1.083
5	ERR419008	7	0.386	0.069	0.081	0.053	0.051
5	ERR419008	8	0.372	0.335	0.529	0.637	1.301
5	ERR419008	9	0.343	0.057	0.052	0.051	0.05
5	ERR419008	10	0.43	0.089	0.051	0.05	0.05
5	ERR419008	11	0.392	0.062	0.05	0.052	0.05
5	ERR419008	12	0.401	0.071	0.051	0.05	0.051
5	ERR419074	1	0.269	0.062	0.051	0.05	0.051
5	ERR419074	2	0.324	0.058	0.051	0.051	0.051
5	ERR419074	3	0.231	0.068	0.053	0.05	0.052
5	ERR419074	4	0.374	0.076	0.051	0.05	0.052
5	ERR419074	5	0.566	0.073	0.051	0.05	0.051
5	ERR419074	6	0.403	0.127	0.051	0.049	0.051
5	ERR419074	7	0.281	0.076	0.051	0.05	0.051
5	ERR419074	8	0.53	0.07	0.052	0.05	0.05
5	ERR419074	9	0.348	0.08	0.051	0.05	0.052
5	ERR419074	10	0.414	0.084	0.051	0.063	0.05
5	ERR419074	11	0.298	0.071	0.05	0.049	0.051
5	ERR419074	12	0.305	0.068	0.051	0.051	0.051
50	ERR419014	1	0.453	0.335	0.539	0.756	1.295
50	ERR419014	2	0.593	0.102	0.052	0.05	0.051
50	ERR419014	3	0.635	0.06	0.051	0.054	0.05
50	ERR419014	4	0.669	0.555	1.185	1.11	1.339
50	ERR419014	5	0.793	0.404	0.493	0.761	1.232
50	ERR419014	6	0.522	0.395	0.409	0.752	1.257
50	ERR419014	7	0.54	0.343	0.832	1.076	1.369
50	ERR419014	8	0.636	0.477	1.185	1.111	1.431
50	ERR419014	9	1.001	0.099	0.054	0.053	0.175
50	ERR419014	10	0.645	0.067	0.053	0.051	0.05
50	ERR419014	11	0.674	0.062	0.051	0.051	0.051
50	ERR419014	12	0.725	0.098	0.051	0.05	0.051
54	ERR419206	1	0.334	0.055	0.051	0.05	0.051
54	ERR419206	2	0.291	0.067	0.051	0.051	0.051
54	ERR419206	3	0.242	0.119	0.052	0.05	0.051
54	ERR419206	4	0.347	0.079	0.051	0.051	0.052
54	ERR419206	5	0.187	0.966	1.056	0.837	1.289
54	ERR419206	6	0.289	0.062	0.051	0.05	0.043
54	ERR419206	7	0.129	0.082	0.055	0.051	0.05
[truncated: 665 more rows]

## Sheet: columns_description
Change in optical densities of bacterial populations shown on Fig 1b and Supplementary Figure 1
MLST	mulltilocus sequence type
SRA_accession	parental strain identity. It corresponds to the accession of whole genome reads at SRA archive (BioProject: PRJEB5261)
Replicate	one of 12 replicate population
Transfer 1	Optical density mesured after transfer 1
Transfer 2	Optical density mesured after transfer 2
Transfer 3	Optical density mesured after transfer 3
Transfer 4	Optical density mesured after transfer 4
Transfer 5	Optical density mesured after transfer 5
