# Supplementary material for: Efflux pump activity potentiates the evolution of antibiotic resistance across S. aureus isolates
Source: Nat Commun. 2020 Aug 7;11:3970. doi: 10.1038/s41467-020-17735-y (PMC7414891; doi:10.1038/s41467-020-17735-y)
Supplement: Supplementary file 10 — Source Data [file 41467_2020_17735_MOESM10_ESM.zip › SourceData_fig 1c,s3,s5.xlsx]

## Sheet: summary_data fig 1c supp 3b, 4
SRA_accession	cluster	MLST	Survival	MIC	IC50	AUC
ERR418411	1	12	0	0.175	0.0789276	0.0304995
ERR418456	1	12	0.0833333	0.175	0.101888	0.0444061
ERR418600	1	12	0.583333	0.325	0.10419	0.0780026
ERR418640	1	12	0.5	0.325	0.244746	0.103347
ERR419195	1	12	0.666667	0.175	0.158403	0.0537051
ERR418644	1	12	0.25	0.25	0.130988	0.0553707
ERR419045	1	12	0.833333	0.325	0.183612	0.0720664
ERR418956	1	3439	0.0833333	0.325	0.0852976	0.0500239
ERR418544	1	12	0.416667	0.25	0.177995	0.119423
ERR418583	1	12	1	0.4	0.248637	0.124749
ERR419162	1	12	0.583333	0.25	0.112629	0.046449
ERR418597	1	12	0.0833333	0.325	0.114712	0.0994403
ERR418553	1	12	0.416667	0.4	0.23505	0.106508
ERR418493	1	12	0	0.325	0.158686	0.0773952
ERR419239	1	12	0.416667	0.175	0.133951	0.0404679
ERR418603	1	12	0.25	0.325	0.155892	0.0842859
ERR418514	1	12	0.333333	0.325	0.148265	0.0589764
ERR418999	1	12	0	0.1	0.0313024	0.0133599
ERR419085	2	72	0.333333	0.4	0.265605	0.0874172
ERR419058	2	72	0.416667	0.25	0.120391	0.0545225
ERR418587	2	7	0	0.175	0.0814522	0.0465665
ERR418958	2	72	0	0.325	0.0785798	0.0548285
ERR418528	2	3422	0.25	0.175	0.106254	0.0691031
ERR419158	2	789	0.333333	0.25	0.112172	0.043759
ERR419086	2	72	0.333333	0.475	0.284652	0.105544
ERR419207	2	3448	0.333333	0.25	0.111794	0.0543377
ERR418429	2	6	0	0.325	0.126027	0.0737723
ERR419132	2	109	0.0833333	0.175	0.0938702	0.0497219
ERR419071	2	109	0	0.175	0.0895391	0.0425841
ERR419185	2	6	0.416667	0.325	0.123866	0.0526933
ERR419124	2	6	0.416667	0.325	0.146509	0.0718696
ERR419192	2	72	0	0.25	0.137339	0.0554264
ERR419075	2	109	0.166667	0.175	0.110676	0.0550497
ERR418513	2	72	0.75	0.325	0.201771	0.0852752
ERR418655	2	3448	0	0.4	0.10811	0.0566759
ERR418535	2	6	0.0833333	0.175	0.0867414	0.0523006
ERR418647	2	Unknown	0.5	0.4	0.12745	0.0804622
ERR418522	3	97	0.916667	0.325	0.204532	0.0905663
ERR418415	3	25	0.0833333	0.175	0.0947342	0.0631107
ERR418447	3	25	0.333333	0.1	0.0307612	0.0214832
ERR418510	3	3460	0.5	0.175	0.100429	0.0521797
ERR418916	3	25	0.166667	0.25	0.0476525	0.0391856
ERR418692	3	97	0.833333	0.25	0.182322	0.0718775
ERR418636	3	97	0.416667	0.4	0.194822	0.117301
ERR418938	3	26	0	0.1	0.0271201	0.020978
ERR418969	3	20	0.0833333	0.175	0.0964637	0.0505198
ERR418529	3	25	0.0833333	0.1	0.0312348	0.0258707
ERR418554	3	97	0.25	0.25	0.134068	0.0903987
ERR418615	3	25	0.583333	0.25	0.0963407	0.0854739
ERR419199	3	25	0.25	0.25	0.117068	0.0550089
ERR418712	3	25	0.25	0.175	0.0837699	0.018051
ERR418913	3	25	0.333333	0.1	0.083417	0.056077
ERR418608	3	573	0.75	0.4	0.199905	0.102559
ERR418643	3	25	0.416667	0.175	0.0881775	0.0537207
ERR418506	3	1281	0.416667	0.25	0.12012	0.0610193
ERR418426	3	25	0.25	0.175	0.0914837	0.0426165
ERR418622	3	97	0.5	0.4	0.181891	0.112667
ERR418914	3	25	0.25	0.25	0.117305	0.0516071
ERR418489	4	15	0	0.25	0.0796121	0.0553897
ERR418441	4	15	0.333333	0.325	0.140206	0.0905711
ERR419173	4	1535	0.5	0.25	0.10304	0.0446084
ERR418689	4	15	0	0.175	0.0857053	0.0354286
ERR418924	4	2434	0.166667	0.1	0.0293946	0.0204626
ERR418457	4	15	0.25	0.175	0.10175	0.0560444
ERR418685	4	15	0	0.25	0.112762	0.0433182
ERR418565	4	15	0.75	0.325	0.1422	0.133412
ERR418923	4	15	0.333333	0.25	0.119922	0.0602322
ERR419082	4	15	0.833333	0.4	0.250145	0.0980708
ERR418520	4	15	0.166667	0.25	0.124391	0.1021
ERR418927	4	15	0	0.25	0.0923114	0.0575787
ERR418928	4	15	0	0.25	0.118377	0.0589466
ERR419225	4	15	0.166667	0.25	0.126767	0.0429102
ERR419138	4	15	0	0.175	0.0927361	0.0381213
ERR419164	4	2255	1	0.475	0.395765	0.156203
ERR418571	4	15	0	0.1	0.032282	0.0205816
ERR419157	5	8	0	0.175	0.108503	0.0465416
ERR419212	5	3462	0	0.325	0.106268	0.0547515
ERR419176	5	8	0.166667	0.25	0.0975414	0.0419081
ERR419161	5	8	0.25	0.175	0.100724	0.0462961
ERR418530	5	8	0.75	0.4	0.100089	0.108118
ERR419184	5	8	0	0.25	0.10679	0.0506504
ERR418618	5	8	0.583333	0.325	0.101658	0.0839817
ERR418656	5	8	0	0.475	0.118248	0.074116
ERR419051	5	3451	0	0.175	0.0971719	0.0406936
ERR419229	5	8	0	0.175	0.100292	0.0452437
ERR419191	5	8	0	0.175	0.0954315	0.0435506
ERR418547	5	Unknown	0	0.175	0.115431	0.0617305
ERR419022	5	8	0	0.4	0.0241271	0.0545834
ERR418997	5	8	1	0.25	0.0659733	0.0313021
ERR418446	5	8	0.666667	0.25	0.177605	0.0486702
ERR419078	5	8	0.166667	0.475	0.322556	0.0949944
ERR419079	5	8	0.5	0.325	0.128462	0.0540501
ERR419165	5	8	0	0.25	0.120913	0.0579397
ERR418463	6	5	0.416667	0.175	0.10453	0.0497978
ERR418423	6	5	0.583333	0.325	0.10783	0.0636256
ERR418853	6	5	0.5	0.25	0.11453	0.0588056
ERR418638	6	146	0.583333	0.175	0.157155	0.0689589
ERR418462	6	5	0.25	0.4	0.17182	0.0858603
ERR419008	6	5	0.416667	0.25	0.115046	0.0811843
ERR418985	6	5	0.416667	0.175	0.102379	0.0373353
ERR418634	6	5	0.0833333	0.175	0.107596	0.065814
ERR418852	6	5	0.75	0.325	0.150341	0.0760437
ERR418849	6	5	0.25	0.175	0.102084	0.0339958
ERR418483	6	101	1	1	0.287274	0.14746
ERR418670	6	5	0.416667	0.25	0.128763	0.0522913
ERR418856	6	5	0.583333	0.25	0.161567	0.0610242
ERR419074	6	5	0	0.25	0.150395	0.0598821
ERR418598	6	5	0.166667	0.25	0.159446	0.0723056
ERR418440	6	88	1	0.4	0.150454	0.102771
ERR419125	6	88	0.416667	0.25	0.163019	0.0581519
ERR418857	6	5	0.75	0.325	0.146514	0.0882763
ERR418567	6	88	0.5	0.25	0.12151	0.076047
ERR418708	6	Unknown	0.333333	1	0.158817	0.0699156
ERR419087	7	22	0.916667	0.4	0.254617	0.106999
ERR419012	7	22	0.25	0.175	0.102639	0.0495176
ERR419007	7	22	0.416667	0.175	0.0993961	0.0411216
ERR418568	7	22	0.0833333	0.25	0.113858	0.0715659
ERR419204	7	22	0	0.175	0.0969299	0.0412747
ERR418616	7	22	0.5	0.175	0.119782	0.0823226
ERR419135	7	22	0.583333	0.25	0.11007	0.0699901
ERR418427	7	3424	0.75	0.4	0.141794	0.0792544
ERR418863	7	3559	0.333333	0.175	0.0852284	0.0429951
ERR418968	8	3453	1	0.475	0.209838	0.0789047
ERR419186	8	59	1	0.325	0.144863	0.0715231
ERR419047	8	3453	0.916667	1	0.159388	0.0783448
ERR419015	8	1224	0.0833333	0.475	0.158992	0.0749499
ERR419041	8	59	0	0.25	0.113291	0.0196945
ERR419149	8	59	0.333333	0.25	0.129599	0.0139616
ERR419166	8	59	0.333333	0.475	0.230359	0.133179
ERR419120	8	1224	0	0.4	0.157554	0.071606
ERR419203	8	59	0.0833333	0.325	0.128379	0.0628994
ERR418979	8	59	0.333333	0.475	0.135443	0.08472
ERR418534	8	59	0.75	0.4	0.19911	0.109652
ERR418725	8	59	0.333333	1	0.172051	0.0825044
ERR419014	8	50	0.583333	0.175	0.100678	0.0492135
ERR418480	8	59	0.5	0.25	0.147536	0.0614414
ERR418706	8	Unknown	0	0.1	0.0291348	0.0116471
ERR418713	8	59	0.0833333	0.25	0.103145	0.0432117
ERR418551	8	59	0.166667	0.325	0.158802	0.11199
ERR419183	9	425	0.25	0.25	0.114679	0.0523607
ERR418688	9	182	0.166667	0.175	0.0973652	0.0496282
ERR418602	9	121	0.416667	0.25	0.124054	0.0894666
ERR418704	9	Unknown	0	0.175	0.0788912	0.020381
ERR419230	9	1693	0.166667	0.25	0.101623	0.0559691
ERR418646	9	3449	0.333333	0.175	0.0985629	0.0511975
ERR419030	9	95	0	0.175	0.0714648	0.0337145
ERR419002	9	130	0	0.1	0.0305557	0.0103768
ERR418970	10	398	1	0.475	0.203089	0.077227
ERR418515	10	580	0.5	0.4	0.129466	0.0797876
ERR419100	10	3535	1	0.4	0.174757	0.0903678
ERR419111	10	291	1	0.325	0.189715	0.0793141
ERR419098	10	398	0.333333	0.325	0.153225	0.0702193
ERR418467	10	291	0.916667	0.325	0.212213	0.0970642
ERR418433	10	291	0.916667	0.25	0.207283	0.104213
ERR418607	10	398	1	1	0.231748	0.145316
ERR419224	10	291	0.833333	0.4	0.19004	0.0769106
ERR418695	10	291	0.916667	0.25	0.118934	0.0511964
ERR418628	10	291	1	0.325	0.141822	0.113223
ERR418476	10	291	0.916667	0.325	0.16123	0.0666056
ERR418532	10	398	1	0.475	0.206442	0.124268
ERR418531	10	398	1	1	0.264297	0.159684
ERR419090	11	30	0.5	0.325	0.152668	0.0480106
ERR418941	11	30	0.416667	0.25	0.131901	0.0626987
ERR419067	11	34	1	0.4	0.196961	0.0771973
ERR419056	11	30	0.5	0.25	0.134395	0.051939
ERR418486	11	30	0.5	0.175	0.129437	0.0561253
ERR418569	11	30	0.333333	0.25	0.161714	0.0836823
ERR419232	11	39	1	0.25	0.132353	0.0557337
ERR418609	11	30	1	0.325	0.169681	0.093995
ERR418414	11	30	0.25	0.325	0.14968	0.082113
ERR419136	11	39	0.416667	0.1	0.0284042	0.0151616
ERR419220	11	30	0.25	0.25	0.176934	0.0518558
ERR418504	11	39	0.5	0.475	0.110597	0.0459997
ERR418545	11	30	0.25	0.4	0.153854	0.0739406
ERR419084	11	30	0.0833333	0.325	0.130164	0.0562438
ERR419202	11	34	1	0.4	0.21949	0.0991859
ERR418884	11	30	0.583333	0.25	0.152034	0.0563856
ERR418998	11	39	0	0.25	0.0752108	0.0289269
ERR419155	12	45	1	0.25	0.178018	0.068896
ERR418966	12	45	0.333333	0.175	0.0873788	0.0347218
ERR418658	12	45	1	1	0.456927	0.185589
ERR419018	12	45	0.25	0.175	0.108745	0.0373124
ERR418449	12	45	1	0.175	0.0904179	0.0377315
ERR418590	12	45	0.75	0.25	0.171511	0.0842463
ERR418497	12	45	0.166667	0.175	0.092647	0.0289604
ERR419150	12	45	0.166667	0.175	0.0896186	0.0433297
ERR419187	12	45	0.5	0.175	0.0897516	0.0316901
ERR419153	12	45	0.583333	0.175	0.0979971	0.0471178
ERR418464	12	3447	0.666667	0.325	0.207774	0.10472
ERR418672	12	924	0.166667	0.175	0.0999088	0.0271859
ERR419206	12	54	0.5	0.175	0.0728905	0.0496321
ERR418993	12	45	0.416667	0.175	0.100681	0.0420451
ERR419170	12	45	1	0.175	0.0985201	0.0430907
ERR418994	12	45	0.166667	0.175	0.0496474	0.0235278
ERR418719	12	45	0	0.175	0.0923081	0.0394146
ERR418721	13	188	0.166667	0.25	0.129933	0.0629892
ERR418932	13	188	0.666667	0.175	0.105295	0.0564635
ERR418933	13	188	0.75	0.25	0.135533	0.0742727
ERR418934	13	188	0.666667	0.25	0.107141	0.0596594
ERR418500	13	188	1	0.475	0.325412	0.124506
ERR418488	13	188	0.583333	0.25	0.112552	0.0734842
ERR418625	13	1533	0.666667	0.25	0.190735	0.122077
ERR418936	13	3469	0.166667	0.25	0.107422	0.0574573
ERR418982	13	188	0	0.1	0.0269875	0.0171149
ERR418539	13	188	0	0.25	0.124769	0.0847517
ERR418599	14	1	0.416667	0.25	0.11986	0.078818
ERR419057	14	1	0.166667	0.4	0.121606	0.0674709
ERR419241	14	3446	0.0833333	0.25	0.127762	0.0500504
ERR418523	14	1	0.333333	0.25	0.116954	0.0879667
ERR418991	14	1	0.666667	0.25	0.117579	0.060701
ERR418502	14	1	0.583333	0.175	0.109765	0.0449901
ERR419226	14	1	0.583333	0.25	0.15999	0.046292
ERR418453	14	1	0.333333	0.325	0.106194	0.0549043
ERR418546	14	1	0.833333	0.325	0.124831	0.0881621
ERR419200	14	1	0.166667	0.475	0.196681	0.089582
ERR418578	14	3434	0.583333	0.4	0.112577	0.076478
ERR419049	14	1	0.333333	0.325	0.113055	0.056333
ERR418525	14	1	0.333333	0.4	0.13203	0.0927573
ERR419052	14	1	1	1	0.284581	0.201079
ERR418722	14	1	0.25	0.175	0.102406	0.0465399
ERR418577	14	1	0.0833333	0.175	0.0963456	0.0591313
ERR419113	14	1	0.333333	0.175	0.10349	0.0495577

## Sheet: columns_description
Summary data shown on figure 1c, suppl figures 3b and 4
List of strains, their intrinsic resistance and evolvability
Raw data used to calculate population survival can be found in SourceData_fig 1b_fig_s1.xlsx
Raw data used to calculate AUC, MIC, IC50 can be found in SourceData_fig s4.xlsx
SRA_accession	parental strain identity. It corresponds to the accession of whole genome reads at SRA archive (BioProject: PRJEB5261)
MLST	mulltilocus sequence type
cluser	phylogenetic cluster
Survival	the proportion of replicate populations survied during experimental evolution (out of 12 populations in total)
MIC	intrinsic resistance to ciprofloxacin as minimal inhibitory concentration, ug/ml
IC50	intrinsic resistance to ciprofloxacin as half inhibitory concentration, ug/ml
AUC	intrinsic resistance to ciprofloxacin as area under dose-response curve

## Sheet: suppl fig 3a
Data from supplementary figure 3a showing the distribution of population survival
Raw data can be found in SourceData_fig 1b_fig_s1.xlsx
Survial	N strains
0	39
1	16
2	19
3	19
4	24
5	20
6	17
7	15
8	7
9	10
10	5
11	7
12	24

## Sheet: suppl fig 5
Summary data for each phylogenetic cluster shown on Supplementary figure 5
Data used to calculate summaries are shown on tab 'summary_data fig 1c supp 3b, 4'
Cluster	MLSTs	IC50, Mean	IC50, SD	Survival, Mean	Survival, SD	N
1	12, 3439	0.144732	0.0586807	0.361111	0.297044	18
2	6, 72, 3422, 7, 3448, 109, 789	0.132252	0.0575999	0.232456	0.217978	19
3	25, 1281, 3460, 97, 573, 26, 20	0.110648	0.055469	0.365079	0.249271	21
4	15, 2434, 2255, 1535	0.126316	0.0844723	0.264706	0.324406	17
5	8, 3451, 3462	0.115988	0.0593502	0.226852	0.324397	18
6	5, 88, 101, 146,	0.143054	0.041574	0.470833	0.26666	20
7	3424, 22, 3559	0.124924	0.051213	0.425926	0.298853	9
8	59, 3453, 50, 1224	0.145774	0.046535	0.382353	0.353626	17
9	121, 3449, 182, 130, 95, 425, 1693	0.0896493	0.0293524	0.166667	0.160604	8
10	291, 580, 398, 3535	0.18459	0.0407009	0.880952	0.205985	14
11	30, 39, 34	0.141499	0.0438122	0.504902	0.322036	17
12	45, 3447, 924, 54	0.128514	0.0936488	0.509804	0.343444	17
13	188, 1533, 3469	0.136578	0.0775018	0.466667	0.351803	10
14	1, 3434, 3446	0.1321	0.0460049	0.416667	0.258535	17
