# Supplementary material for: Efflux pump activity potentiates the evolution of antibiotic resistance across S. aureus isolates
Source: Nat Commun. 2020 Aug 7;11:3970. doi: 10.1038/s41467-020-17735-y (PMC7414891; doi:10.1038/s41467-020-17735-y)
Supplement: Supplementary file 10 — Source Data [file 41467_2020_17735_MOESM10_ESM.zip › SourceData_fig 2b.xlsx]

## Sheet: fig 2b
	High evolvability			Low evolvability
Pair	mut_rate	95% CI lower	95% CI upper	mut_rate	95% CI lower	95% CI upper
pair 1	7.0885e-09	4.99078e-09	9.47652e-09	6.76017e-09	4.84973e-09	8.90142e-09
pair 2	7.32527e-09	5.06543e-09	9.94835e-09	4.9338e-09	3.38161e-09	6.74367e-09
pair 3	4.63408e-09	3.12458e-09	6.43015e-09	4.706e-10	2.66777e-10	7.43178e-10
pair 4	1.89664e-08	1.37501e-08	2.47362e-08	3.29062e-09	2.29328e-09	4.43883e-09
pair 5	5.32197e-09	3.44879e-09	7.60975e-09	2.54972e-09	1.75538e-09	3.47381e-09
pair 6	3.0493e-09	1.92996e-09	4.45063e-09	1.12682e-09	8.03853e-10	1.4899e-09
pair 7	3.9845e-10	2.69615e-10	5.50261e-10	5.53688e-09	3.729e-09	7.67555e-09
pair 8	3.59994e-09	2.46887e-09	4.92099e-09	6.69444e-10	4.37637e-10	9.49893e-10
pair 9	6.03079e-09	3.97553e-09	8.50995e-09	7.40827e-09	4.70167e-09	1.07686e-08
pair 10	1.31426e-09	9.19025e-10	1.768e-09	6.04484e-09	4.06342e-09	8.40601e-09
pair 11	9.39602e-10	6.30528e-10	1.30797e-09	6.54082e-10	4.51324e-10	8.89363e-10

## Sheet: column_description
Data shown in Figure 2b
Mutation rate in high and low evolvability strains
Pair	Pair of high and low evolvability strains
mut_rate	mutation rate estimated using rSalvador
95% CI lower	upper 95% confidence interval
95% CI upper	lower 95% confidence interval
