# Supplementary material for: Efflux pump activity potentiates the evolution of antibiotic resistance across S. aureus isolates
Source: Nat Commun. 2020 Aug 7;11:3970. doi: 10.1038/s41467-020-17735-y (PMC7414891; doi:10.1038/s41467-020-17735-y)
Supplement: Supplementary file 10 — Source Data [file 41467_2020_17735_MOESM10_ESM.zip › SourceData_fig 2c.xlsx]

## Sheet: fig 2c
seqID	SRA_accession	genome_position	read_copy_number
WTCHG_385772_205143	ERR418695	698721	0.745507
WTCHG_385772_205143	ERR418695	698722	0.748911
WTCHG_385772_205143	ERR418695	698723	0.752315
WTCHG_385772_205143	ERR418695	698724	0.752315
WTCHG_385772_205143	ERR418695	698725	0.755719
WTCHG_385772_205143	ERR418695	698726	0.776144
WTCHG_385772_205143	ERR418695	698727	0.782952
WTCHG_385772_205143	ERR418695	698728	0.765932
WTCHG_385772_205143	ERR418695	698729	0.77274
WTCHG_385772_205143	ERR418695	698730	0.789761
WTCHG_385772_205143	ERR418695	698731	0.789761
WTCHG_385772_205143	ERR418695	698732	0.789761
WTCHG_385772_205143	ERR418695	698733	0.793165
WTCHG_385772_205143	ERR418695	698734	0.779548
WTCHG_385772_205143	ERR418695	698735	0.799973
WTCHG_385772_205143	ERR418695	698736	0.789761
WTCHG_385772_205143	ERR418695	698737	0.779548
WTCHG_385772_205143	ERR418695	698738	0.779548
WTCHG_385772_205143	ERR418695	698739	0.786356
WTCHG_385772_205143	ERR418695	698740	0.789761
WTCHG_385772_205143	ERR418695	698741	0.796569
WTCHG_385772_205143	ERR418695	698742	0.789761
WTCHG_385772_205143	ERR418695	698743	0.796569
WTCHG_385772_205143	ERR418695	698744	0.782952
WTCHG_385772_205143	ERR418695	698745	0.752315
WTCHG_385772_205143	ERR418695	698746	0.782952
WTCHG_385772_205143	ERR418695	698747	0.796569
WTCHG_385772_205143	ERR418695	698748	0.796569
WTCHG_385772_205143	ERR418695	698749	0.796569
WTCHG_385772_205143	ERR418695	698750	0.789761
WTCHG_385772_205143	ERR418695	698751	0.789761
WTCHG_385772_205143	ERR418695	698752	0.796569
WTCHG_385772_205143	ERR418695	698753	0.77274
WTCHG_385772_205143	ERR418695	698754	0.782952
WTCHG_385772_205143	ERR418695	698755	0.799973
WTCHG_385772_205143	ERR418695	698756	0.793165
WTCHG_385772_205143	ERR418695	698757	0.77274
WTCHG_385772_205143	ERR418695	698758	0.765932
WTCHG_385772_205143	ERR418695	698759	0.769336
WTCHG_385772_205143	ERR418695	698760	0.782952
WTCHG_385772_205143	ERR418695	698761	0.755719
WTCHG_385772_205143	ERR418695	698762	0.752315
WTCHG_385772_205143	ERR418695	698763	0.762527
WTCHG_385772_205143	ERR418695	698764	0.752315
WTCHG_385772_205143	ERR418695	698765	0.755719
WTCHG_385772_205143	ERR418695	698766	0.748911
WTCHG_385772_205143	ERR418695	698767	0.762527
WTCHG_385772_205143	ERR418695	698768	0.738698
WTCHG_385772_205143	ERR418695	698769	0.738698
WTCHG_385772_205143	ERR418695	698770	0.738698
WTCHG_385772_205143	ERR418695	698771	0.735294
WTCHG_385772_205143	ERR418695	698772	0.742103
WTCHG_385772_205143	ERR418695	698773	0.745507
WTCHG_385772_205143	ERR418695	698774	0.694445
WTCHG_385772_205143	ERR418695	698775	0.718274
WTCHG_385772_205143	ERR418695	698776	0.708061
WTCHG_385772_205143	ERR418695	698777	0.711465
WTCHG_385772_205143	ERR418695	698778	0.701253
WTCHG_385772_205143	ERR418695	698779	0.704657
WTCHG_385772_205143	ERR418695	698780	0.694445
WTCHG_385772_205143	ERR418695	698781	0.687636
WTCHG_385772_205143	ERR418695	698782	0.721678
WTCHG_385772_205143	ERR418695	698783	0.714869
WTCHG_385772_205143	ERR418695	698784	0.697849
WTCHG_385772_205143	ERR418695	698785	0.691041
WTCHG_385772_205143	ERR418695	698786	0.725082
WTCHG_385772_205143	ERR418695	698787	0.701253
WTCHG_385772_205143	ERR418695	698788	0.704657
WTCHG_385772_205143	ERR418695	698789	0.718274
WTCHG_385772_205143	ERR418695	698790	0.725082
WTCHG_385772_205143	ERR418695	698791	0.714869
WTCHG_385772_205143	ERR418695	698792	0.721678
WTCHG_385772_205143	ERR418695	698793	0.73189
WTCHG_385772_205143	ERR418695	698794	0.73189
WTCHG_385772_205143	ERR418695	698795	0.721678
WTCHG_385772_205143	ERR418695	698796	0.728486
WTCHG_385772_205143	ERR418695	698797	0.721678
WTCHG_385772_205143	ERR418695	698798	0.738698
WTCHG_385772_205143	ERR418695	698799	0.73189
WTCHG_385772_205143	ERR418695	698800	0.711465
WTCHG_385772_205143	ERR418695	698801	0.725082
WTCHG_385772_205143	ERR418695	698802	0.697849
WTCHG_385772_205143	ERR418695	698803	0.714869
WTCHG_385772_205143	ERR418695	698804	0.701253
WTCHG_385772_205143	ERR418695	698805	0.694445
WTCHG_385772_205143	ERR418695	698806	0.680828
WTCHG_385772_205143	ERR418695	698807	0.691041
WTCHG_385772_205143	ERR418695	698808	0.697849
WTCHG_385772_205143	ERR418695	698809	0.697849
WTCHG_385772_205143	ERR418695	698810	0.725082
WTCHG_385772_205143	ERR418695	698811	0.735294
WTCHG_385772_205143	ERR418695	698812	0.745507
WTCHG_385772_205143	ERR418695	698813	0.755719
WTCHG_385772_205143	ERR418695	698814	0.738698
WTCHG_385772_205143	ERR418695	698815	0.765932
WTCHG_385772_205143	ERR418695	698816	0.752315
WTCHG_385772_205143	ERR418695	698817	0.769336
WTCHG_385772_205143	ERR418695	698818	0.755719
WTCHG_385772_205143	ERR418695	698819	0.752315
WTCHG_385772_205143	ERR418695	698820	0.769336
WTCHG_385772_205143	ERR418695	698821	0.782952
WTCHG_385772_205143	ERR418695	698822	0.759123
WTCHG_385772_205143	ERR418695	698823	0.752315
WTCHG_385772_205143	ERR418695	698824	0.759123
WTCHG_385772_205143	ERR418695	698825	0.765932
WTCHG_385772_205143	ERR418695	698826	0.793165
WTCHG_385772_205143	ERR418695	698827	0.786356
WTCHG_385772_205143	ERR418695	698828	0.769336
WTCHG_385772_205143	ERR418695	698829	0.769336
WTCHG_385772_205143	ERR418695	698830	0.77274
WTCHG_385772_205143	ERR418695	698831	0.776144
WTCHG_385772_205143	ERR418695	698832	0.793165
WTCHG_385772_205143	ERR418695	698833	0.789761
WTCHG_385772_205143	ERR418695	698834	0.793165
WTCHG_385772_205143	ERR418695	698835	0.793165
WTCHG_385772_205143	ERR418695	698836	0.806781
WTCHG_385772_205143	ERR418695	698837	0.799973
WTCHG_385772_205143	ERR418695	698838	0.796569
WTCHG_385772_205143	ERR418695	698839	0.782952
WTCHG_385772_205143	ERR418695	698840	0.782952
WTCHG_385772_205143	ERR418695	698841	0.782952
WTCHG_385772_205143	ERR418695	698842	0.762527
WTCHG_385772_205143	ERR418695	698843	0.735294
WTCHG_385772_205143	ERR418695	698844	0.769336
WTCHG_385772_205143	ERR418695	698845	0.77274
WTCHG_385772_205143	ERR418695	698846	0.745507
WTCHG_385772_205143	ERR418695	698847	0.759123
WTCHG_385772_205143	ERR418695	698848	0.755719
WTCHG_385772_205143	ERR418695	698849	0.752315
WTCHG_385772_205143	ERR418695	698850	0.728486
WTCHG_385772_205143	ERR418695	698851	0.755719
WTCHG_385772_205143	ERR418695	698852	0.762527
WTCHG_385772_205143	ERR418695	698853	0.759123
WTCHG_385772_205143	ERR418695	698854	0.748911
WTCHG_385772_205143	ERR418695	698855	0.745507
WTCHG_385772_205143	ERR418695	698856	0.738698
WTCHG_385772_205143	ERR418695	698857	0.755719
WTCHG_385772_205143	ERR418695	698858	0.752315
WTCHG_385772_205143	ERR418695	698859	0.745507
WTCHG_385772_205143	ERR418695	698860	0.752315
WTCHG_385772_205143	ERR418695	698861	0.759123
WTCHG_385772_205143	ERR418695	698862	0.759123
WTCHG_385772_205143	ERR418695	698863	0.711465
WTCHG_385772_205143	ERR418695	698864	0.735294
WTCHG_385772_205143	ERR418695	698865	0.755719
WTCHG_385772_205143	ERR418695	698866	0.725082
WTCHG_385772_205143	ERR418695	698867	0.755719
WTCHG_385772_205143	ERR418695	698868	0.745507
WTCHG_385772_205143	ERR418695	698869	0.73189
WTCHG_385772_205143	ERR418695	698870	0.735294
WTCHG_385772_205143	ERR418695	698871	0.742103
WTCHG_385772_205143	ERR418695	698872	0.728486
WTCHG_385772_205143	ERR418695	698873	0.718274
WTCHG_385772_205143	ERR418695	698874	0.745507
WTCHG_385772_205143	ERR418695	698875	0.748911
WTCHG_385772_205143	ERR418695	698876	0.742103
WTCHG_385772_205143	ERR418695	698877	0.728486
WTCHG_385772_205143	ERR418695	698878	0.721678
WTCHG_385772_205143	ERR418695	698879	0.721678
WTCHG_385772_205143	ERR418695	698880	0.704657
WTCHG_385772_205143	ERR418695	698881	0.704657
WTCHG_385772_205143	ERR418695	698882	0.687636
WTCHG_385772_205143	ERR418695	698883	0.711465
WTCHG_385772_205143	ERR418695	698884	0.701253
WTCHG_385772_205143	ERR418695	698885	0.714869
WTCHG_385772_205143	ERR418695	698886	0.714869
WTCHG_385772_205143	ERR418695	698887	0.728486
WTCHG_385772_205143	ERR418695	698888	0.714869
WTCHG_385772_205143	ERR418695	698889	0.711465
WTCHG_385772_205143	ERR418695	698890	0.708061
WTCHG_385772_205143	ERR418695	698891	0.714869
WTCHG_385772_205143	ERR418695	698892	0.711465
WTCHG_385772_205143	ERR418695	698893	0.728486
WTCHG_385772_205143	ERR418695	698894	0.714869
WTCHG_385772_205143	ERR418695	698895	0.704657
WTCHG_385772_205143	ERR418695	698896	0.684232
WTCHG_385772_205143	ERR418695	698897	0.694445
WTCHG_385772_205143	ERR418695	698898	0.680828
WTCHG_385772_205143	ERR418695	698899	0.708061
WTCHG_385772_205143	ERR418695	698900	0.708061
WTCHG_385772_205143	ERR418695	698901	0.718274
WTCHG_385772_205143	ERR418695	698902	0.697849
WTCHG_385772_205143	ERR418695	698903	0.697849
WTCHG_385772_205143	ERR418695	698904	0.677424
WTCHG_385772_205143	ERR418695	698905	0.684232
WTCHG_385772_205143	ERR418695	698906	0.684232
WTCHG_385772_205143	ERR418695	698907	0.687636
WTCHG_385772_205143	ERR418695	698908	0.694445
WTCHG_385772_205143	ERR418695	698909	0.704657
WTCHG_385772_205143	ERR418695	698910	0.701253
WTCHG_385772_205143	ERR418695	698911	0.704657
WTCHG_385772_205143	ERR418695	698912	0.714869
WTCHG_385772_205143	ERR418695	698913	0.704657
WTCHG_385772_205143	ERR418695	698914	0.711465
WTCHG_385772_205143	ERR418695	698915	0.694445
WTCHG_385772_205143	ERR418695	698916	0.691041
WTCHG_385772_205143	ERR418695	698917	0.704657
WTCHG_385772_205143	ERR418695	698918	0.694445
WTCHG_385772_205143	ERR418695	698919	0.704657
WTCHG_385772_205143	ERR418695	698920	0.691041
WTCHG_385772_205143	ERR418695	698921	0.711465
WTCHG_385772_205143	ERR418695	698922	0.718274
WTCHG_385772_205143	ERR418695	698923	0.711465
WTCHG_385772_205143	ERR418695	698924	0.725082
WTCHG_385772_205143	ERR418695	698925	0.728486
WTCHG_385772_205143	ERR418695	698926	0.73189
WTCHG_385772_205143	ERR418695	698927	0.711465
WTCHG_385772_205143	ERR418695	698928	0.721678
WTCHG_385772_205143	ERR418695	698929	0.718274
WTCHG_385772_205143	ERR418695	698930	0.728486
WTCHG_385772_205143	ERR418695	698931	0.742103
WTCHG_385772_205143	ERR418695	698932	0.708061
WTCHG_385772_205143	ERR418695	698933	0.735294
WTCHG_385772_205143	ERR418695	698934	0.738698
WTCHG_385772_205143	ERR418695	698935	0.752315
WTCHG_385772_205143	ERR418695	698936	0.748911
WTCHG_385772_205143	ERR418695	698937	0.77274
WTCHG_385772_205143	ERR418695	698938	0.769336
WTCHG_385772_205143	ERR418695	698939	0.77274
WTCHG_385772_205143	ERR418695	698940	0.759123
WTCHG_385772_205143	ERR418695	698941	0.786356
WTCHG_385772_205143	ERR418695	698942	0.789761
WTCHG_385772_205143	ERR418695	698943	0.769336
WTCHG_385772_205143	ERR418695	698944	0.776144
WTCHG_385772_205143	ERR418695	698945	0.779548
WTCHG_385772_205143	ERR418695	698946	0.779548
WTCHG_385772_205143	ERR418695	698947	0.782952
WTCHG_385772_205143	ERR418695	698948	0.793165
WTCHG_385772_205143	ERR418695	698949	0.799973
WTCHG_385772_205143	ERR418695	698950	0.776144
WTCHG_385772_205143	ERR418695	698951	0.786356
WTCHG_385772_205143	ERR418695	698952	0.782952
WTCHG_385772_205143	ERR418695	698953	0.779548
WTCHG_385772_205143	ERR418695	698954	0.793165
WTCHG_385772_205143	ERR418695	698955	0.796569
WTCHG_385772_205143	ERR418695	698956	0.776144
WTCHG_385772_205143	ERR418695	698957	0.782952
WTCHG_385772_205143	ERR418695	698958	0.776144
WTCHG_385772_205143	ERR418695	698959	0.769336
WTCHG_385772_205143	ERR418695	698960	0.782952
WTCHG_385772_205143	ERR418695	698961	0.742103
WTCHG_385772_205143	ERR418695	698962	0.718274
WTCHG_385772_205143	ERR418695	698963	0.742103
WTCHG_385772_205143	ERR418695	698964	0.738698
WTCHG_385772_205143	ERR418695	698965	0.762527
WTCHG_385772_205143	ERR418695	698966	0.748911
WTCHG_385772_205143	ERR418695	698967	0.73189
WTCHG_385772_205143	ERR418695	698968	0.762527
WTCHG_385772_205143	ERR418695	698969	0.748911
WTCHG_385772_205143	ERR418695	698970	0.748911
WTCHG_385772_205143	ERR418695	698971	0.745507
WTCHG_385772_205143	ERR418695	698972	0.742103
WTCHG_385772_205143	ERR418695	698973	0.742103
WTCHG_385772_205143	ERR418695	698974	0.745507
WTCHG_385772_205143	ERR418695	698975	0.721678
WTCHG_385772_205143	ERR418695	698976	0.725082
WTCHG_385772_205143	ERR418695	698977	0.735294
WTCHG_385772_205143	ERR418695	698978	0.735294
WTCHG_385772_205143	ERR418695	698979	0.735294
WTCHG_385772_205143	ERR418695	698980	0.725082
WTCHG_385772_205143	ERR418695	698981	0.73189
WTCHG_385772_205143	ERR418695	698982	0.721678
WTCHG_385772_205143	ERR418695	698983	0.725082
WTCHG_385772_205143	ERR418695	698984	0.718274
WTCHG_385772_205143	ERR418695	698985	0.714869
WTCHG_385772_205143	ERR418695	698986	0.714869
WTCHG_385772_205143	ERR418695	698987	0.704657
WTCHG_385772_205143	ERR418695	698988	0.725082
WTCHG_385772_205143	ERR418695	698989	0.728486
WTCHG_385772_205143	ERR418695	698990	0.735294
WTCHG_385772_205143	ERR418695	698991	0.73189
WTCHG_385772_205143	ERR418695	698992	0.725082
WTCHG_385772_205143	ERR418695	698993	0.738698
WTCHG_385772_205143	ERR418695	698994	0.748911
WTCHG_385772_205143	ERR418695	698995	0.735294
WTCHG_385772_205143	ERR418695	698996	0.725082
WTCHG_385772_205143	ERR418695	698997	0.721678
WTCHG_385772_205143	ERR418695	698998	0.708061
WTCHG_385772_205143	ERR418695	698999	0.738698
WTCHG_385772_205143	ERR418695	699000	0.762527
WTCHG_385772_205143	ERR418695	699001	0.762527
WTCHG_385772_205143	ERR418695	699002	0.755719
WTCHG_385772_205143	ERR418695	699003	0.762527
WTCHG_385772_205143	ERR418695	699004	0.735294
WTCHG_385772_205143	ERR418695	699005	0.73189
WTCHG_385772_205143	ERR418695	699006	0.748911
WTCHG_385772_205143	ERR418695	699007	0.755719
WTCHG_385772_205143	ERR418695	699008	0.742103
WTCHG_385772_205143	ERR418695	699009	0.759123
WTCHG_385772_205143	ERR418695	699010	0.735294
WTCHG_385772_205143	ERR418695	699011	0.725082
WTCHG_385772_205143	ERR418695	699012	0.765932
WTCHG_385772_205143	ERR418695	699013	0.73189
WTCHG_385772_205143	ERR418695	699014	0.765932
WTCHG_385772_205143	ERR418695	699015	0.776144
WTCHG_385772_205143	ERR418695	699016	0.77274
WTCHG_385772_205143	ERR418695	699017	0.782952
WTCHG_385772_205143	ERR418695	699018	0.779548
WTCHG_385772_205143	ERR418695	699019	0.782952
WTCHG_385772_205143	ERR418695	699020	0.765932
WTCHG_385772_205143	ERR418695	699021	0.755719
WTCHG_385772_205143	ERR418695	699022	0.769336
WTCHG_385772_205143	ERR418695	699023	0.77274
WTCHG_385772_205143	ERR418695	699024	0.762527
WTCHG_385772_205143	ERR418695	699025	0.769336
WTCHG_385772_205143	ERR418695	699026	0.789761
WTCHG_385772_205143	ERR418695	699027	0.796569
WTCHG_385772_205143	ERR418695	699028	0.793165
WTCHG_385772_205143	ERR418695	699029	0.806781
WTCHG_385772_205143	ERR418695	699030	0.796569
WTCHG_385772_205143	ERR418695	699031	0.793165
WTCHG_385772_205143	ERR418695	699032	0.796569
WTCHG_385772_205143	ERR418695	699033	0.793165
WTCHG_385772_205143	ERR418695	699034	0.793165
WTCHG_385772_205143	ERR418695	699035	0.796569
WTCHG_385772_205143	ERR418695	699036	0.799973
WTCHG_385772_205143	ERR418695	699037	0.796569
WTCHG_385772_205143	ERR418695	699038	0.816994
WTCHG_385772_205143	ERR418695	699039	0.789761
WTCHG_385772_205143	ERR418695	699040	0.786356
WTCHG_385772_205143	ERR418695	699041	0.799973
WTCHG_385772_205143	ERR418695	699042	0.806781
WTCHG_385772_205143	ERR418695	699043	0.786356
WTCHG_385772_205143	ERR418695	699044	0.810185
WTCHG_385772_205143	ERR418695	699045	0.810185
WTCHG_385772_205143	ERR418695	699046	0.827206
WTCHG_385772_205143	ERR418695	699047	0.81359
WTCHG_385772_205143	ERR418695	699048	0.820398
WTCHG_385772_205143	ERR418695	699049	0.823802
WTCHG_385772_205143	ERR418695	699050	0.834014
WTCHG_385772_205143	ERR418695	699051	0.806781
WTCHG_385772_205143	ERR418695	699052	0.816994
WTCHG_385772_205143	ERR418695	699053	0.796569
WTCHG_385772_205143	ERR418695	699054	0.83061
WTCHG_385772_205143	ERR418695	699055	0.827206
WTCHG_385772_205143	ERR418695	699056	0.854439
WTCHG_385772_205143	ERR418695	699057	0.834014
WTCHG_385772_205143	ERR418695	699058	0.844227
WTCHG_385772_205143	ERR418695	699059	0.861248
WTCHG_385772_205143	ERR418695	699060	0.847631
WTCHG_385772_205143	ERR418695	699061	0.881672
WTCHG_385772_205143	ERR418695	699062	0.87146
WTCHG_385772_205143	ERR418695	699063	0.857843
WTCHG_385772_205143	ERR418695	699064	0.878268
WTCHG_385772_205143	ERR418695	699065	0.861248
WTCHG_385772_205143	ERR418695	699066	0.861248
WTCHG_385772_205143	ERR418695	699067	0.864652
WTCHG_385772_205143	ERR418695	699068	0.874864
WTCHG_385772_205143	ERR418695	699069	0.868056
WTCHG_385772_205143	ERR418695	699070	0.878268
WTCHG_385772_205143	ERR418695	699071	0.861248
WTCHG_385772_205143	ERR418695	699072	0.864652
WTCHG_385772_205143	ERR418695	699073	0.868056
WTCHG_385772_205143	ERR418695	699074	0.868056
WTCHG_385772_205143	ERR418695	699075	0.864652
WTCHG_385772_205143	ERR418695	699076	0.861248
WTCHG_385772_205143	ERR418695	699077	0.868056
WTCHG_385772_205143	ERR418695	699078	0.888481
WTCHG_385772_205143	ERR418695	699079	0.851035
WTCHG_385772_205143	ERR418695	699080	0.844227
WTCHG_385772_205143	ERR418695	699081	0.861248
WTCHG_385772_205143	ERR418695	699082	0.868056
WTCHG_385772_205143	ERR418695	699083	0.840823
WTCHG_385772_205143	ERR418695	699084	0.840823
WTCHG_385772_205143	ERR418695	699085	0.851035
WTCHG_385772_205143	ERR418695	699086	0.83061
WTCHG_385772_205143	ERR418695	699087	0.857843
WTCHG_385772_205143	ERR418695	699088	0.851035
WTCHG_385772_205143	ERR418695	699089	0.840823
WTCHG_385772_205143	ERR418695	699090	0.840823
WTCHG_385772_205143	ERR418695	699091	0.840823
WTCHG_385772_205143	ERR418695	699092	0.820398
WTCHG_385772_205143	ERR418695	699093	0.834014
WTCHG_385772_205143	ERR418695	699094	0.827206
WTCHG_385772_205143	ERR418695	699095	0.820398
WTCHG_385772_205143	ERR418695	699096	0.837419
WTCHG_385772_205143	ERR418695	699097	0.827206
WTCHG_385772_205143	ERR418695	699098	0.823802
WTCHG_385772_205143	ERR418695	699099	0.789761
WTCHG_385772_205143	ERR418695	699100	0.748911
WTCHG_385772_205143	ERR418695	699101	0.834014
WTCHG_385772_205143	ERR418695	699102	0.83061
WTCHG_385772_205143	ERR418695	699103	0.823802
WTCHG_385772_205143	ERR418695	699104	0.820398
WTCHG_385772_205143	ERR418695	699105	0.840823
WTCHG_385772_205143	ERR418695	699106	0.834014
WTCHG_385772_205143	ERR418695	699107	0.823802
WTCHG_385772_205143	ERR418695	699108	0.827206
WTCHG_385772_205143	ERR418695	699109	0.83061
WTCHG_385772_205143	ERR418695	699110	0.816994
WTCHG_385772_205143	ERR418695	699111	0.827206
WTCHG_385772_205143	ERR418695	699112	0.834014
WTCHG_385772_205143	ERR418695	699113	0.81359
WTCHG_385772_205143	ERR418695	699114	0.823802
WTCHG_385772_205143	ERR418695	699115	0.83061
WTCHG_385772_205143	ERR418695	699116	0.823802
WTCHG_385772_205143	ERR418695	699117	0.793165
WTCHG_385772_205143	ERR418695	699118	0.793165
WTCHG_385772_205143	ERR418695	699119	0.810185
WTCHG_385772_205143	ERR418695	699120	0.786356
WTCHG_385772_205143	ERR418695	699121	0.806781
WTCHG_385772_205143	ERR418695	699122	0.799973
WTCHG_385772_205143	ERR418695	699123	0.796569
WTCHG_385772_205143	ERR418695	699124	0.782952
WTCHG_385772_205143	ERR418695	699125	0.786356
WTCHG_385772_205143	ERR418695	699126	0.816994
WTCHG_385772_205143	ERR418695	699127	0.799973
WTCHG_385772_205143	ERR418695	699128	0.803377
WTCHG_385772_205143	ERR418695	699129	0.789761
WTCHG_385772_205143	ERR418695	699130	0.789761
WTCHG_385772_205143	ERR418695	699131	0.789761
WTCHG_385772_205143	ERR418695	699132	0.799973
WTCHG_385772_205143	ERR418695	699133	0.786356
WTCHG_385772_205143	ERR418695	699134	0.779548
WTCHG_385772_205143	ERR418695	699135	0.803377
WTCHG_385772_205143	ERR418695	699136	0.803377
WTCHG_385772_205143	ERR418695	699137	0.786356
WTCHG_385772_205143	ERR418695	699138	0.799973
WTCHG_385772_205143	ERR418695	699139	0.779548
WTCHG_385772_205143	ERR418695	699140	0.796569
WTCHG_385772_205143	ERR418695	699141	0.799973
WTCHG_385772_205143	ERR418695	699142	0.786356
WTCHG_385772_205143	ERR418695	699143	0.796569
WTCHG_385772_205143	ERR418695	699144	0.776144
WTCHG_385772_205143	ERR418695	699145	0.789761
WTCHG_385772_205143	ERR418695	699146	0.779548
WTCHG_385772_205143	ERR418695	699147	0.796569
WTCHG_385772_205143	ERR418695	699148	0.793165
WTCHG_385772_205143	ERR418695	699149	0.765932
WTCHG_385772_205143	ERR418695	699150	0.748911
WTCHG_385772_205143	ERR418695	699151	0.782952
WTCHG_385772_205143	ERR418695	699152	0.769336
WTCHG_385772_205143	ERR418695	699153	0.762527
WTCHG_385772_205143	ERR418695	699154	0.752315
WTCHG_385772_205143	ERR418695	699155	0.759123
WTCHG_385772_205143	ERR418695	699156	0.81359
WTCHG_385772_205143	ERR418695	699157	0.77274
WTCHG_385772_205143	ERR418695	699158	0.779548
WTCHG_385772_205143	ERR418695	699159	0.776144
WTCHG_385772_205143	ERR418695	699160	0.738698
WTCHG_385772_205143	ERR418695	699161	0.765932
WTCHG_385772_205143	ERR418695	699162	0.759123
WTCHG_385772_205143	ERR418695	699163	0.755719
WTCHG_385772_205143	ERR418695	699164	0.748911
WTCHG_385772_205143	ERR418695	699165	0.77274
WTCHG_385772_205143	ERR418695	699166	0.735294
WTCHG_385772_205143	ERR418695	699167	0.745507
WTCHG_385772_205143	ERR418695	699168	0.745507
WTCHG_385772_205143	ERR418695	699169	0.759123
WTCHG_385772_205143	ERR418695	699170	0.742103
WTCHG_385772_205143	ERR418695	699171	0.755719
WTCHG_385772_205143	ERR418695	699172	0.748911
WTCHG_385772_205143	ERR418695	699173	0.765932
WTCHG_385772_205143	ERR418695	699174	0.745507
WTCHG_385772_205143	ERR418695	699175	0.742103
WTCHG_385772_205143	ERR418695	699176	0.745507
WTCHG_385772_205143	ERR418695	699177	0.745507
WTCHG_385772_205143	ERR418695	699178	0.742103
WTCHG_385772_205143	ERR418695	699179	0.748911
WTCHG_385772_205143	ERR418695	699180	0.759123
WTCHG_385772_205143	ERR418695	699181	0.755719
WTCHG_385772_205143	ERR418695	699182	0.755719
WTCHG_385772_205143	ERR418695	699183	0.742103
WTCHG_385772_205143	ERR418695	699184	0.725082
WTCHG_385772_205143	ERR418695	699185	0.738698
WTCHG_385772_205143	ERR418695	699186	0.704657
WTCHG_385772_205143	ERR418695	699187	0.711465
WTCHG_385772_205143	ERR418695	699188	0.701253
WTCHG_385772_205143	ERR418695	699189	0.728486
WTCHG_385772_205143	ERR418695	699190	0.691041
WTCHG_385772_205143	ERR418695	699191	0.728486
WTCHG_385772_205143	ERR418695	699192	0.694445
WTCHG_385772_205143	ERR418695	699193	0.718274
WTCHG_385772_205143	ERR418695	699194	0.704657
WTCHG_385772_205143	ERR418695	699195	0.711465
WTCHG_385772_205143	ERR418695	699196	0.714869
WTCHG_385772_205143	ERR418695	699197	0.708061
WTCHG_385772_205143	ERR418695	699198	0.691041
WTCHG_385772_205143	ERR418695	699199	0.694445
WTCHG_385772_205143	ERR418695	699200	0.711465
WTCHG_385772_205143	ERR418695	699201	0.728486
WTCHG_385772_205143	ERR418695	699202	0.718274
WTCHG_385772_205143	ERR418695	699203	0.725082
WTCHG_385772_205143	ERR418695	699204	0.728486
WTCHG_385772_205143	ERR418695	699205	0.711465
WTCHG_385772_205143	ERR418695	699206	0.697849
WTCHG_385772_205143	ERR418695	699207	0.701253
WTCHG_385772_205143	ERR418695	699208	0.701253
WTCHG_385772_205143	ERR418695	699209	0.711465
WTCHG_385772_205143	ERR418695	699210	0.704657
WTCHG_385772_205143	ERR418695	699211	0.687636
WTCHG_385772_205143	ERR418695	699212	0.687636
WTCHG_385772_205143	ERR418695	699213	0.687636
WTCHG_385772_205143	ERR418695	699214	0.691041
WTCHG_385772_205143	ERR418695	699215	0.687636
WTCHG_385772_205143	ERR418695	699216	0.680828
WTCHG_385772_205143	ERR418695	699217	0.677424
WTCHG_385772_205143	ERR418695	699218	0.677424
WTCHG_385772_205143	ERR418695	699219	0.694445
WTCHG_385772_205143	ERR418695	699220	0.684232
WTCHG_385772_205143	ERR418695	699221	0.704657
WTCHG_385772_205143	ERR418695	699222	0.694445
WTCHG_385772_205143	ERR418695	699223	0.691041
WTCHG_385772_205143	ERR418695	699224	0.687636
WTCHG_385772_205143	ERR418695	699225	0.687636
WTCHG_385772_205143	ERR418695	699226	0.670616
WTCHG_385772_205143	ERR418695	699227	0.677424
WTCHG_385772_205143	ERR418695	699228	0.663807
WTCHG_385772_205143	ERR418695	699229	0.684232
WTCHG_385772_205143	ERR418695	699230	0.67402
WTCHG_385772_205143	ERR418695	699231	0.680828
WTCHG_385772_205143	ERR418695	699232	0.694445
WTCHG_385772_205143	ERR418695	699233	0.694445
WTCHG_385772_205143	ERR418695	699234	0.701253
WTCHG_385772_205143	ERR418695	699235	0.677424
WTCHG_385772_205143	ERR418695	699236	0.687636
WTCHG_385772_205143	ERR418695	699237	0.708061
WTCHG_385772_205143	ERR418695	699238	0.684232
WTCHG_385772_205143	ERR418695	699239	0.684232
WTCHG_385772_205143	ERR418695	699240	0.697849
WTCHG_385772_205143	ERR418695	699241	0.708061
WTCHG_385772_205143	ERR418695	699242	0.711465
WTCHG_385772_205143	ERR418695	699243	0.738698
WTCHG_385772_205143	ERR418695	699244	0.735294
WTCHG_385772_205143	ERR418695	699245	0.742103
WTCHG_385772_205143	ERR418695	699246	0.738698
WTCHG_385772_205143	ERR418695	699247	0.755719
WTCHG_385772_205143	ERR418695	699248	0.745507
WTCHG_385772_205143	ERR418695	699249	0.752315
WTCHG_385772_205143	ERR418695	699250	0.728486
WTCHG_385772_205143	ERR418695	699251	0.742103
WTCHG_385772_205143	ERR418695	699252	0.755719
WTCHG_385772_205143	ERR418695	699253	0.765932
WTCHG_385772_205143	ERR418695	699254	0.77274
WTCHG_385772_205143	ERR418695	699255	0.776144
WTCHG_385772_205143	ERR418695	699256	0.765932
WTCHG_385772_205143	ERR418695	699257	0.779548
WTCHG_385772_205143	ERR418695	699258	0.782952
WTCHG_385772_205143	ERR418695	699259	0.786356
WTCHG_385772_205143	ERR418695	699260	0.779548
WTCHG_385772_205143	ERR418695	699261	0.779548
WTCHG_385772_205143	ERR418695	699262	0.755719
WTCHG_385772_205143	ERR418695	699263	0.779548
WTCHG_385772_205143	ERR418695	699264	0.799973
WTCHG_385772_205143	ERR418695	699265	0.820398
WTCHG_385772_205143	ERR418695	699266	0.806781
WTCHG_385772_205143	ERR418695	699267	0.820398
WTCHG_385772_205143	ERR418695	699268	0.820398
WTCHG_385772_205143	ERR418695	699269	0.83061
WTCHG_385772_205143	ERR418695	699270	0.820398
WTCHG_385772_205143	ERR418695	699271	0.823802
WTCHG_385772_205143	ERR418695	699272	0.834014
WTCHG_385772_205143	ERR418695	699273	0.847631
WTCHG_385772_205143	ERR418695	699274	0.827206
WTCHG_385772_205143	ERR418695	699275	0.834014
WTCHG_385772_205143	ERR418695	699276	0.83061
WTCHG_385772_205143	ERR418695	699277	0.840823
WTCHG_385772_205143	ERR418695	699278	0.851035
WTCHG_385772_205143	ERR418695	699279	0.83061
WTCHG_385772_205143	ERR418695	699280	0.823802
WTCHG_385772_205143	ERR418695	699281	0.844227
WTCHG_385772_205143	ERR418695	699282	0.803377
WTCHG_385772_205143	ERR418695	699283	0.827206
WTCHG_385772_205143	ERR418695	699284	0.820398
WTCHG_385772_205143	ERR418695	699285	0.810185
WTCHG_385772_205143	ERR418695	699286	0.81359
WTCHG_385772_205143	ERR418695	699287	0.782952
WTCHG_385772_205143	ERR418695	699288	0.810185
WTCHG_385772_205143	ERR418695	699289	0.820398
WTCHG_385772_205143	ERR418695	699290	0.83061
WTCHG_385772_205143	ERR418695	699291	0.847631
WTCHG_385772_205143	ERR418695	699292	0.816994
WTCHG_385772_205143	ERR418695	699293	0.816994
WTCHG_385772_205143	ERR418695	699294	0.847631
WTCHG_385772_205143	ERR418695	699295	0.868056
WTCHG_385772_205143	ERR418695	699296	0.847631
WTCHG_385772_205143	ERR418695	699297	0.864652
WTCHG_385772_205143	ERR418695	699298	0.874864
WTCHG_385772_205143	ERR418695	699299	0.857843
WTCHG_385772_205143	ERR418695	699300	0.874864
WTCHG_385772_205143	ERR418695	699301	0.857843
WTCHG_385772_205143	ERR418695	699302	0.844227
WTCHG_385772_205143	ERR418695	699303	0.847631
WTCHG_385772_205143	ERR418695	699304	0.847631
WTCHG_385772_205143	ERR418695	699305	0.847631
WTCHG_385772_205143	ERR418695	699306	0.837419
WTCHG_385772_205143	ERR418695	699307	0.851035
WTCHG_385772_205143	ERR418695	699308	0.837419
WTCHG_385772_205143	ERR418695	699309	0.851035
WTCHG_385772_205143	ERR418695	699310	0.851035
WTCHG_385772_205143	ERR418695	699311	0.847631
WTCHG_385772_205143	ERR418695	699312	0.861248
WTCHG_385772_205143	ERR418695	699313	0.837419
WTCHG_385772_205143	ERR418695	699314	0.827206
WTCHG_385772_205143	ERR418695	699315	0.861248
WTCHG_385772_205143	ERR418695	699316	0.87146
WTCHG_385772_205143	ERR418695	699317	0.874864
WTCHG_385772_205143	ERR418695	699318	0.87146
WTCHG_385772_205143	ERR418695	699319	0.878268
WTCHG_385772_205143	ERR418695	699320	0.861248
WTCHG_385772_205143	ERR418695	699321	0.861248
WTCHG_385772_205143	ERR418695	699322	0.881672
WTCHG_385772_205143	ERR418695	699323	0.878268
WTCHG_385772_205143	ERR418695	699324	0.87146
WTCHG_385772_205143	ERR418695	699325	0.888481
WTCHG_385772_205143	ERR418695	699326	0.895289
WTCHG_385772_205143	ERR418695	699327	0.87146
WTCHG_385772_205143	ERR418695	699328	0.902097
WTCHG_385772_205143	ERR418695	699329	0.902097
WTCHG_385772_205143	ERR418695	699330	0.891885
WTCHG_385772_205143	ERR418695	699331	0.898693
WTCHG_385772_205143	ERR418695	699332	0.885077
WTCHG_385772_205143	ERR418695	699333	0.881672
WTCHG_385772_205143	ERR418695	699334	0.881672
WTCHG_385772_205143	ERR418695	699335	0.908905
WTCHG_385772_205143	ERR418695	699336	0.915714
WTCHG_385772_205143	ERR418695	699337	0.919118
WTCHG_385772_205143	ERR418695	699338	0.905501
WTCHG_385772_205143	ERR418695	699339	0.905501
WTCHG_385772_205143	ERR418695	699340	0.881672
WTCHG_385772_205143	ERR418695	699341	0.87146
WTCHG_385772_205143	ERR418695	699342	0.891885
WTCHG_385772_205143	ERR418695	699343	0.91231
WTCHG_385772_205143	ERR418695	699344	0.905501
WTCHG_385772_205143	ERR418695	699345	0.91231
WTCHG_385772_205143	ERR418695	699346	0.91231
WTCHG_385772_205143	ERR418695	699347	0.946351
WTCHG_385772_205143	ERR418695	699348	0.939543
WTCHG_385772_205143	ERR418695	699349	0.939543
WTCHG_385772_205143	ERR418695	699350	0.92933
WTCHG_385772_205143	ERR418695	699351	0.932734
WTCHG_385772_205143	ERR418695	699352	0.915714
WTCHG_385772_205143	ERR418695	699353	0.878268
WTCHG_385772_205143	ERR418695	699354	0.905501
WTCHG_385772_205143	ERR418695	699355	0.919118
WTCHG_385772_205143	ERR418695	699356	0.922522
WTCHG_385772_205143	ERR418695	699357	0.908905
WTCHG_385772_205143	ERR418695	699358	0.932734
WTCHG_385772_205143	ERR418695	699359	0.881672
WTCHG_385772_205143	ERR418695	699360	0.895289
WTCHG_385772_205143	ERR418695	699361	0.925926
WTCHG_385772_205143	ERR418695	699362	0.905501
WTCHG_385772_205143	ERR418695	699363	0.905501
WTCHG_385772_205143	ERR418695	699364	0.908905
WTCHG_385772_205143	ERR418695	699365	0.895289
WTCHG_385772_205143	ERR418695	699366	0.92933
WTCHG_385772_205143	ERR418695	699367	0.919118
WTCHG_385772_205143	ERR418695	699368	0.919118
WTCHG_385772_205143	ERR418695	699369	0.915714
WTCHG_385772_205143	ERR418695	699370	0.925926
WTCHG_385772_205143	ERR418695	699371	0.91231
WTCHG_385772_205143	ERR418695	699372	0.915714
WTCHG_385772_205143	ERR418695	699373	0.92933
WTCHG_385772_205143	ERR418695	699374	0.891885
WTCHG_385772_205143	ERR418695	699375	0.91231
WTCHG_385772_205143	ERR418695	699376	0.932734
WTCHG_385772_205143	ERR418695	699377	0.932734
WTCHG_385772_205143	ERR418695	699378	0.92933
WTCHG_385772_205143	ERR418695	699379	0.919118
WTCHG_385772_205143	ERR418695	699380	0.932734
WTCHG_385772_205143	ERR418695	699381	0.898693
WTCHG_385772_205143	ERR418695	699382	0.874864
WTCHG_385772_205143	ERR418695	699383	0.919118
WTCHG_385772_205143	ERR418695	699384	0.915714
WTCHG_385772_205143	ERR418695	699385	0.898693
WTCHG_385772_205143	ERR418695	699386	0.908905
WTCHG_385772_205143	ERR418695	699387	0.902097
WTCHG_385772_205143	ERR418695	699388	0.915714
WTCHG_385772_205143	ERR418695	699389	0.91231
WTCHG_385772_205143	ERR418695	699390	0.922522
WTCHG_385772_205143	ERR418695	699391	0.881672
WTCHG_385772_205143	ERR418695	699392	0.888481
WTCHG_385772_205143	ERR418695	699393	0.932734
WTCHG_385772_205143	ERR418695	699394	0.908905
WTCHG_385772_205143	ERR418695	699395	0.905501
WTCHG_385772_205143	ERR418695	699396	0.905501
WTCHG_385772_205143	ERR418695	699397	0.895289
WTCHG_385772_205143	ERR418695	699398	0.925926
WTCHG_385772_205143	ERR418695	699399	0.91231
WTCHG_385772_205143	ERR418695	699400	0.898693
WTCHG_385772_205143	ERR418695	699401	0.905501
WTCHG_385772_205143	ERR418695	699402	0.908905
WTCHG_385772_205143	ERR418695	699403	0.874864
WTCHG_385772_205143	ERR418695	699404	0.885077
WTCHG_385772_205143	ERR418695	699405	0.874864
WTCHG_385772_205143	ERR418695	699406	0.851035
WTCHG_385772_205143	ERR418695	699407	0.878268
WTCHG_385772_205143	ERR418695	699408	0.902097
WTCHG_385772_205143	ERR418695	699409	0.881672
WTCHG_385772_205143	ERR418695	699410	0.844227
WTCHG_385772_205143	ERR418695	699411	0.87146
WTCHG_385772_205143	ERR418695	699412	0.834014
WTCHG_385772_205143	ERR418695	699413	0.857843
WTCHG_385772_205143	ERR418695	699414	0.847631
WTCHG_385772_205143	ERR418695	699415	0.847631
WTCHG_385772_205143	ERR418695	699416	0.861248
WTCHG_385772_205143	ERR418695	699417	0.868056
WTCHG_385772_205143	ERR418695	699418	0.827206
WTCHG_385772_205143	ERR418695	699419	0.868056
WTCHG_385772_205143	ERR418695	699420	0.885077
WTCHG_385772_205143	ERR418695	699421	0.861248
WTCHG_385772_205143	ERR418695	699422	0.864652
WTCHG_385772_205143	ERR418695	699423	0.881672
WTCHG_385772_205143	ERR418695	699424	0.857843
WTCHG_385772_205143	ERR418695	699425	0.87146
WTCHG_385772_205143	ERR418695	699426	0.878268
WTCHG_385772_205143	ERR418695	699427	0.87146
WTCHG_385772_205143	ERR418695	699428	0.861248
WTCHG_385772_205143	ERR418695	699429	0.87146
WTCHG_385772_205143	ERR418695	699430	0.881672
WTCHG_385772_205143	ERR418695	699431	0.868056
WTCHG_385772_205143	ERR418695	699432	0.854439
WTCHG_385772_205143	ERR418695	699433	0.854439
WTCHG_385772_205143	ERR418695	699434	0.864652
WTCHG_385772_205143	ERR418695	699435	0.881672
WTCHG_385772_205143	ERR418695	699436	0.874864
WTCHG_385772_205143	ERR418695	699437	0.816994
WTCHG_385772_205143	ERR418695	699438	0.868056
WTCHG_385772_205143	ERR418695	699439	0.854439
WTCHG_385772_205143	ERR418695	699440	0.851035
WTCHG_385772_205143	ERR418695	699441	0.827206
WTCHG_385772_205143	ERR418695	699442	0.816994
WTCHG_385772_205143	ERR418695	699443	0.837419
WTCHG_385772_205143	ERR418695	699444	0.840823
WTCHG_385772_205143	ERR418695	699445	0.840823
WTCHG_385772_205143	ERR418695	699446	0.847631
WTCHG_385772_205143	ERR418695	699447	0.820398
WTCHG_385772_205143	ERR418695	699448	0.820398
WTCHG_385772_205143	ERR418695	699449	0.81359
WTCHG_385772_205143	ERR418695	699450	0.847631
WTCHG_385772_205143	ERR418695	699451	0.803377
WTCHG_385772_205143	ERR418695	699452	0.837419
WTCHG_385772_205143	ERR418695	699453	0.837419
WTCHG_385772_205143	ERR418695	699454	0.861248
WTCHG_385772_205143	ERR418695	699455	0.827206
WTCHG_385772_205143	ERR418695	699456	0.844227
WTCHG_385772_205143	ERR418695	699457	0.827206
WTCHG_385772_205143	ERR418695	699458	0.844227
WTCHG_385772_205143	ERR418695	699459	0.810185
WTCHG_385772_205143	ERR418695	699460	0.81359
WTCHG_385772_205143	ERR418695	699461	0.827206
WTCHG_385772_205143	ERR418695	699462	0.834014
WTCHG_385772_205143	ERR418695	699463	0.861248
WTCHG_385772_205143	ERR418695	699464	0.847631
WTCHG_385772_205143	ERR418695	699465	0.820398
WTCHG_385772_205143	ERR418695	699466	0.810185
WTCHG_385772_205143	ERR418695	699467	0.810185
WTCHG_385772_205143	ERR418695	699468	0.799973
WTCHG_385772_205143	ERR418695	699469	0.810185
WTCHG_385772_205143	ERR418695	699470	0.837419
WTCHG_385772_205143	ERR418695	699471	0.810185
WTCHG_385772_205143	ERR418695	699472	0.820398
WTCHG_385772_205143	ERR418695	699473	0.810185
WTCHG_385772_205143	ERR418695	699474	0.840823
WTCHG_385772_205143	ERR418695	699475	0.837419
WTCHG_385772_205143	ERR418695	699476	0.834014
WTCHG_385772_205143	ERR418695	699477	0.834014
WTCHG_385772_205143	ERR418695	699478	0.834014
WTCHG_385772_205143	ERR418695	699479	0.864652
WTCHG_385772_205143	ERR418695	699480	0.823802
WTCHG_385772_205143	ERR418695	699481	0.851035
WTCHG_385772_205143	ERR418695	699482	0.854439
WTCHG_385772_205143	ERR418695	699483	0.874864
WTCHG_385772_205143	ERR418695	699484	0.837419
WTCHG_385772_205143	ERR418695	699485	0.861248
WTCHG_385772_205143	ERR418695	699486	0.864652
WTCHG_385772_205143	ERR418695	699487	0.861248
WTCHG_385772_205143	ERR418695	699488	0.854439
WTCHG_385772_205143	ERR418695	699489	0.864652
WTCHG_385772_205143	ERR418695	699490	0.878268
WTCHG_385772_205143	ERR418695	699491	0.868056
WTCHG_385772_205143	ERR418695	699492	0.878268
WTCHG_385772_205143	ERR418695	699493	0.885077
WTCHG_385772_205143	ERR418695	699494	0.87146
WTCHG_385772_205143	ERR418695	699495	0.868056
WTCHG_385772_205143	ERR418695	699496	0.851035
WTCHG_385772_205143	ERR418695	699497	0.83061
WTCHG_385772_205143	ERR418695	699498	0.83061
WTCHG_385772_205143	ERR418695	699499	0.868056
WTCHG_385772_205143	ERR418695	699500	0.840823
WTCHG_385772_205143	ERR418695	699501	0.837419
WTCHG_385772_205143	ERR418695	699502	0.83061
WTCHG_385772_205143	ERR418695	699503	0.861248
WTCHG_385772_205143	ERR418695	699504	0.837419
WTCHG_385772_205143	ERR418695	699505	0.827206
WTCHG_385772_205143	ERR418695	699506	0.834014
WTCHG_385772_205143	ERR418695	699507	0.827206
WTCHG_385772_205143	ERR418695	699508	0.820398
WTCHG_385772_205143	ERR418695	699509	0.823802
WTCHG_385772_205143	ERR418695	699510	0.779548
WTCHG_385772_205143	ERR418695	699511	0.810185
WTCHG_385772_205143	ERR418695	699512	0.786356
WTCHG_385772_205143	ERR418695	699513	0.793165
WTCHG_385772_205143	ERR418695	699514	0.776144
WTCHG_385772_205143	ERR418695	699515	0.816994
WTCHG_385772_205143	ERR418695	699516	0.816994
WTCHG_385772_205143	ERR418695	699517	0.827206
WTCHG_385772_205143	ERR418695	699518	0.786356
WTCHG_385772_205143	ERR418695	699519	0.803377
WTCHG_385772_205143	ERR418695	699520	0.816994
WTCHG_385772_205143	ERR418695	699521	0.823802
WTCHG_385772_205143	ERR418695	699522	0.851035
WTCHG_385772_205143	ERR418695	699523	0.851035
WTCHG_385772_205143	ERR418695	699524	0.779548
WTCHG_385772_205143	ERR418695	699525	0.827206
WTCHG_385772_205143	ERR418695	699526	0.827206
WTCHG_385772_205143	ERR418695	699527	0.844227
WTCHG_385772_205143	ERR418695	699528	0.779548
WTCHG_385772_205143	ERR418695	699529	0.786356
WTCHG_385772_205143	ERR418695	699530	0.806781
WTCHG_385772_205143	ERR418695	699531	0.793165
WTCHG_385772_205143	ERR418695	699532	0.820398
WTCHG_385772_205143	ERR418695	699533	0.87146
WTCHG_385772_205143	ERR418695	699534	0.854439
WTCHG_385772_205143	ERR418695	699535	0.864652
WTCHG_385772_205143	ERR418695	699536	0.837419
WTCHG_385772_205143	ERR418695	699537	0.847631
WTCHG_385772_205143	ERR418695	699538	0.81359
WTCHG_385772_205143	ERR418695	699539	0.847631
WTCHG_385772_205143	ERR418695	699540	0.840823
WTCHG_385772_205143	ERR418695	699541	0.816994
WTCHG_385772_205143	ERR418695	699542	0.789761
WTCHG_385772_205143	ERR418695	699543	0.840823
WTCHG_385772_205143	ERR418695	699544	0.810185
WTCHG_385772_205143	ERR418695	699545	0.806781
WTCHG_385772_205143	ERR418695	699546	0.834014
WTCHG_385772_205143	ERR418695	699547	0.827206
WTCHG_385772_205143	ERR418695	699548	0.81359
WTCHG_385772_205143	ERR418695	699549	0.810185
WTCHG_385772_205143	ERR418695	699550	0.806781
WTCHG_385772_205143	ERR418695	699551	0.816994
WTCHG_385772_205143	ERR418695	699552	0.834014
WTCHG_385772_205143	ERR418695	699553	0.816994
WTCHG_385772_205143	ERR418695	699554	0.820398
WTCHG_385772_205143	ERR418695	699555	0.83061
WTCHG_385772_205143	ERR418695	699556	0.823802
WTCHG_385772_205143	ERR418695	699557	0.799973
WTCHG_385772_205143	ERR418695	699558	0.820398
WTCHG_385772_205143	ERR418695	699559	0.810185
WTCHG_385772_205143	ERR418695	699560	0.840823
WTCHG_385772_205143	ERR418695	699561	0.83061
WTCHG_385772_205143	ERR418695	699562	0.827206
WTCHG_385772_205143	ERR418695	699563	0.840823
WTCHG_385772_205143	ERR418695	699564	0.851035
WTCHG_385772_205143	ERR418695	699565	0.81359
WTCHG_385772_205143	ERR418695	699566	0.803377
WTCHG_385772_205143	ERR418695	699567	0.827206
WTCHG_385772_205143	ERR418695	699568	0.837419
WTCHG_385772_205143	ERR418695	699569	0.81359
WTCHG_385772_205143	ERR418695	699570	0.810185
WTCHG_385772_205143	ERR418695	699571	0.803377
WTCHG_385772_205143	ERR418695	699572	0.806781
WTCHG_385772_205143	ERR418695	699573	0.820398
WTCHG_385772_205143	ERR418695	699574	0.796569
WTCHG_385772_205143	ERR418695	699575	0.799973
WTCHG_385772_205143	ERR418695	699576	0.799973
WTCHG_385772_205143	ERR418695	699577	0.769336
WTCHG_385772_205143	ERR418695	699578	0.776144
WTCHG_385772_205143	ERR418695	699579	0.823802
WTCHG_385772_205143	ERR418695	699580	0.803377
WTCHG_385772_205143	ERR418695	699581	0.83061
WTCHG_385772_205143	ERR418695	699582	0.782952
WTCHG_385772_205143	ERR418695	699583	0.799973
WTCHG_385772_205143	ERR418695	699584	0.810185
WTCHG_385772_205143	ERR418695	699585	0.782952
WTCHG_385772_205143	ERR418695	699586	0.799973
WTCHG_385772_205143	ERR418695	699587	0.823802
WTCHG_385772_205143	ERR418695	699588	0.759123
WTCHG_385772_205143	ERR418695	699589	0.796569
WTCHG_385772_205143	ERR418695	699590	0.799973
WTCHG_385772_205143	ERR418695	699591	0.823802
WTCHG_385772_205143	ERR418695	699592	0.81359
WTCHG_385772_205143	ERR418695	699593	0.823802
WTCHG_385772_205143	ERR418695	699594	0.81359
WTCHG_385772_205143	ERR418695	699595	0.786356
WTCHG_385772_205143	ERR418695	699596	0.796569
WTCHG_385772_205143	ERR418695	699597	0.81359
WTCHG_385772_205143	ERR418695	699598	0.769336
WTCHG_385772_205143	ERR418695	699599	0.782952
WTCHG_385772_205143	ERR418695	699600	0.765932
WTCHG_385772_205143	ERR418695	699601	0.789761
WTCHG_385772_205143	ERR418695	699602	0.803377
WTCHG_385772_205143	ERR418695	699603	0.810185
WTCHG_385772_205143	ERR418695	699604	0.816994
WTCHG_385772_205143	ERR418695	699605	0.796569
WTCHG_385772_205143	ERR418695	699606	0.820398
WTCHG_385772_205143	ERR418695	699607	0.810185
WTCHG_385772_205143	ERR418695	699608	0.816994
WTCHG_385772_205143	ERR418695	699609	0.799973
WTCHG_385772_205143	ERR418695	699610	0.779548
WTCHG_385772_205143	ERR418695	699611	0.806781
WTCHG_385772_205143	ERR418695	699612	0.810185
WTCHG_385772_205143	ERR418695	699613	0.81359
WTCHG_385772_205143	ERR418695	699614	0.810185
WTCHG_385772_205143	ERR418695	699615	0.810185
WTCHG_385772_205143	ERR418695	699616	0.823802
WTCHG_385772_205143	ERR418695	699617	0.820398
WTCHG_385772_205143	ERR418695	699618	0.816994
WTCHG_385772_205143	ERR418695	699619	0.816994
WTCHG_385772_205143	ERR418695	699620	0.799973
WTCHG_385772_205143	ERR418695	699621	0.837419
WTCHG_385772_205143	ERR418695	699622	0.820398
WTCHG_385772_205143	ERR418695	699623	0.816994
WTCHG_385772_205143	ERR418695	699624	0.847631
WTCHG_385772_205143	ERR418695	699625	0.834014
WTCHG_385772_205143	ERR418695	699626	0.834014
WTCHG_385772_205143	ERR418695	699627	0.816994
WTCHG_385772_205143	ERR418695	699628	0.81359
WTCHG_385772_205143	ERR418695	699629	0.806781
WTCHG_385772_205143	ERR418695	699630	0.820398
WTCHG_385772_205143	ERR418695	699631	0.810185
WTCHG_385772_205143	ERR418695	699632	0.820398
WTCHG_385772_205143	ERR418695	699633	0.81359
WTCHG_385772_205143	ERR418695	699634	0.803377
WTCHG_385772_205143	ERR418695	699635	0.779548
WTCHG_385772_205143	ERR418695	699636	0.803377
WTCHG_385772_205143	ERR418695	699637	0.810185
WTCHG_385772_205143	ERR418695	699638	0.782952
WTCHG_385772_205143	ERR418695	699639	0.803377
WTCHG_385772_205143	ERR418695	699640	0.796569
WTCHG_385772_205143	ERR418695	699641	0.810185
WTCHG_385772_205143	ERR418695	699642	0.81359
WTCHG_385772_205143	ERR418695	699643	0.799973
WTCHG_385772_205143	ERR418695	699644	0.786356
WTCHG_385772_205143	ERR418695	699645	0.789761
WTCHG_385772_205143	ERR418695	699646	0.81359
WTCHG_385772_205143	ERR418695	699647	0.803377
WTCHG_385772_205143	ERR418695	699648	0.823802
WTCHG_385772_205143	ERR418695	699649	0.816994
WTCHG_385772_205143	ERR418695	699650	0.827206
WTCHG_385772_205143	ERR418695	699651	0.810185
WTCHG_385772_205143	ERR418695	699652	0.816994
WTCHG_385772_205143	ERR418695	699653	0.83061
WTCHG_385772_205143	ERR418695	699654	0.823802
WTCHG_385772_205143	ERR418695	699655	0.840823
WTCHG_385772_205143	ERR418695	699656	0.827206
WTCHG_385772_205143	ERR418695	699657	0.840823
WTCHG_385772_205143	ERR418695	699658	0.83061
WTCHG_385772_205143	ERR418695	699659	0.840823
WTCHG_385772_205143	ERR418695	699660	0.857843
WTCHG_385772_205143	ERR418695	699661	0.834014
WTCHG_385772_205143	ERR418695	699662	0.834014
WTCHG_385772_205143	ERR418695	699663	0.847631
WTCHG_385772_205143	ERR418695	699664	0.847631
WTCHG_385772_205143	ERR418695	699665	0.840823
WTCHG_385772_205143	ERR418695	699666	0.837419
WTCHG_385772_205143	ERR418695	699667	0.827206
WTCHG_385772_205143	ERR418695	699668	0.834014
WTCHG_385772_205143	ERR418695	699669	0.806781
WTCHG_385772_205143	ERR418695	699670	0.806781
WTCHG_385772_205143	ERR418695	699671	0.793165
WTCHG_385772_205143	ERR418695	699672	0.810185
WTCHG_385772_205143	ERR418695	699673	0.810185
WTCHG_385772_205143	ERR418695	699674	0.799973
WTCHG_385772_205143	ERR418695	699675	0.789761
WTCHG_385772_205143	ERR418695	699676	0.793165
WTCHG_385772_205143	ERR418695	699677	0.803377
WTCHG_385772_205143	ERR418695	699678	0.803377
WTCHG_385772_205143	ERR418695	699679	0.799973
WTCHG_385772_205143	ERR418695	699680	0.782952
WTCHG_385772_205143	ERR418695	699681	0.793165
WTCHG_385772_205143	ERR418695	699682	0.816994
WTCHG_385772_205143	ERR418695	699683	0.81359
WTCHG_385772_205143	ERR418695	699684	0.765932
WTCHG_385772_205143	ERR418695	699685	0.786356
WTCHG_385772_205143	ERR418695	699686	0.776144
WTCHG_385772_205143	ERR418695	699687	0.796569
WTCHG_385772_205143	ERR418695	699688	0.810185
WTCHG_385772_205143	ERR418695	699689	0.799973
WTCHG_385772_205143	ERR418695	699690	0.796569
WTCHG_385772_205143	ERR418695	699691	0.799973
WTCHG_385772_205143	ERR418695	699692	0.796569
WTCHG_385772_205143	ERR418695	699693	0.786356
WTCHG_385772_205143	ERR418695	699694	0.77274
WTCHG_385772_205143	ERR418695	699695	0.782952
WTCHG_385772_205143	ERR418695	699696	0.77274
WTCHG_385772_205143	ERR418695	699697	0.782952
WTCHG_385772_205143	ERR418695	699698	0.803377
WTCHG_385772_205143	ERR418695	699699	0.765932
WTCHG_385772_205143	ERR418695	699700	0.776144
WTCHG_385772_205143	ERR418695	699701	0.789761
WTCHG_385772_205143	ERR418695	699702	0.796569
WTCHG_385772_205143	ERR418695	699703	0.789761
WTCHG_385772_205143	ERR418695	699704	0.799973
WTCHG_385772_205143	ERR418695	699705	0.796569
WTCHG_385772_205143	ERR418695	699706	0.799973
WTCHG_385772_205143	ERR418695	699707	0.796569
WTCHG_385772_205143	ERR418695	699708	0.806781
WTCHG_385772_205143	ERR418695	699709	0.810185
WTCHG_385772_205143	ERR418695	699710	0.806781
WTCHG_385772_205143	ERR418695	699711	0.810185
WTCHG_385772_205143	ERR418695	699712	0.806781
WTCHG_385772_205143	ERR418695	699713	0.796569
WTCHG_385772_205143	ERR418695	699714	0.823802
WTCHG_385772_205143	ERR418695	699715	0.840823
WTCHG_385772_205143	ERR418695	699716	0.823802
WTCHG_385772_205143	ERR418695	699717	0.83061
WTCHG_385772_205143	ERR418695	699718	0.847631
WTCHG_385772_205143	ERR418695	699719	0.820398
WTCHG_385772_205143	ERR418695	699720	0.823802
WTCHG_385772_205143	ERR418695	699721	0.837419
WTCHG_385772_205143	ERR418695	699722	0.83061
WTCHG_385772_205143	ERR418695	699723	0.837419
WTCHG_385772_205143	ERR418695	699724	0.827206
WTCHG_385772_205143	ERR418695	699725	0.834014
WTCHG_385772_205143	ERR418695	699726	0.834014
WTCHG_385772_205143	ERR418695	699727	0.837419
WTCHG_385772_205143	ERR418695	699728	0.854439
WTCHG_385772_205143	ERR418695	699729	0.857843
WTCHG_385772_205143	ERR418695	699730	0.844227
WTCHG_385772_205143	ERR418695	699731	0.844227
WTCHG_385772_205143	ERR418695	699732	0.857843
WTCHG_385772_205143	ERR418695	699733	0.840823
WTCHG_385772_205143	ERR418695	699734	0.83061
WTCHG_385772_205143	ERR418695	699735	0.823802
WTCHG_385772_205143	ERR418695	699736	0.844227
WTCHG_385772_205143	ERR418695	699737	0.840823
WTCHG_385772_205143	ERR418695	699738	0.844227
WTCHG_385772_205143	ERR418695	699739	0.83061
WTCHG_385772_205143	ERR418695	699740	0.827206
WTCHG_385772_205143	ERR418695	699741	0.823802
WTCHG_385772_205143	ERR418695	699742	0.840823
WTCHG_385772_205143	ERR418695	699743	0.827206
WTCHG_385772_205143	ERR418695	699744	0.827206
WTCHG_385772_205143	ERR418695	699745	0.827206
WTCHG_385772_205143	ERR418695	699746	0.806781
WTCHG_385772_205143	ERR418695	699747	0.806781
WTCHG_385772_205143	ERR418695	699748	0.816994
WTCHG_385772_205143	ERR418695	699749	0.823802
WTCHG_385772_205143	ERR418695	699750	0.810185
WTCHG_385772_205143	ERR418695	699751	0.810185
WTCHG_385772_205143	ERR418695	699752	0.810185
WTCHG_385772_205143	ERR418695	699753	0.806781
WTCHG_385772_205143	ERR418695	699754	0.83061
WTCHG_385772_205143	ERR418695	699755	0.799973
WTCHG_385772_205143	ERR418695	699756	0.796569
WTCHG_385772_205143	ERR418695	699757	0.786356
WTCHG_385772_205143	ERR418695	699758	0.789761
WTCHG_385772_205143	ERR418695	699759	0.779548
WTCHG_385772_205143	ERR418695	699760	0.77274
WTCHG_385772_205143	ERR418695	699761	0.769336
WTCHG_385772_205143	ERR418695	699762	0.789761
WTCHG_385772_205143	ERR418695	699763	0.782952
WTCHG_385772_205143	ERR418695	699764	0.769336
WTCHG_385772_205143	ERR418695	699765	0.748911
WTCHG_385772_205143	ERR418695	699766	0.765932
WTCHG_385772_205143	ERR418695	699767	0.765932
WTCHG_385772_205143	ERR418695	699768	0.803377
WTCHG_385772_205143	ERR418695	699769	0.796569
WTCHG_385772_205143	ERR418695	699770	0.776144
WTCHG_385772_205143	ERR418695	699771	0.769336
WTCHG_385772_205143	ERR418695	699772	0.765932
WTCHG_385772_205143	ERR418695	699773	0.765932
WTCHG_385772_205143	ERR418695	699774	0.779548
WTCHG_385772_205143	ERR418695	699775	0.776144
WTCHG_385772_205143	ERR418695	699776	0.782952
WTCHG_385772_205143	ERR418695	699777	0.77274
WTCHG_385772_205143	ERR418695	699778	0.759123
WTCHG_385772_205143	ERR418695	699779	0.769336
WTCHG_385772_205143	ERR418695	699780	0.81359
WTCHG_385772_205143	ERR418695	699781	0.789761
WTCHG_385772_205143	ERR418695	699782	0.782952
WTCHG_385772_205143	ERR418695	699783	0.803377
WTCHG_385772_205143	ERR418695	699784	0.796569
WTCHG_385772_205143	ERR418695	699785	0.803377
WTCHG_385772_205143	ERR418695	699786	0.810185
WTCHG_385772_205143	ERR418695	699787	0.81359
WTCHG_385772_205143	ERR418695	699788	0.820398
WTCHG_385772_205143	ERR418695	699789	0.796569
WTCHG_385772_205143	ERR418695	699790	0.799973
WTCHG_385772_205143	ERR418695	699791	0.796569
WTCHG_385772_205143	ERR418695	699792	0.77274
WTCHG_385772_205143	ERR418695	699793	0.779548
WTCHG_385772_205143	ERR418695	699794	0.762527
WTCHG_385772_205143	ERR418695	699795	0.762527
WTCHG_385772_205143	ERR418695	699796	0.752315
WTCHG_385772_205143	ERR418695	699797	0.73189
WTCHG_385772_205143	ERR418695	699798	0.728486
WTCHG_385772_205143	ERR418695	699799	0.73189
WTCHG_385772_205143	ERR418695	699800	0.73189
WTCHG_385772_205143	ERR418695	699801	0.742103
WTCHG_385772_205143	ERR418695	699802	0.735294
WTCHG_385772_205143	ERR418695	699803	0.728486
WTCHG_385772_205143	ERR418695	699804	0.704657
WTCHG_385772_205143	ERR418695	699805	0.735294
WTCHG_385772_205143	ERR418695	699806	0.718274
WTCHG_385772_205143	ERR418695	699807	0.735294
WTCHG_385772_205143	ERR418695	699808	0.73189
WTCHG_385772_205143	ERR418695	699809	0.711465
WTCHG_385772_205143	ERR418695	699810	0.735294
WTCHG_385772_205143	ERR418695	699811	0.725082
WTCHG_385772_205143	ERR418695	699812	0.728486
WTCHG_385772_205143	ERR418695	699813	0.738698
WTCHG_385772_205143	ERR418695	699814	0.718274
WTCHG_385772_205143	ERR418695	699815	0.73189
WTCHG_385772_205143	ERR418695	699816	0.748911
WTCHG_385772_205143	ERR418695	699817	0.742103
WTCHG_385772_205143	ERR418695	699818	0.752315
WTCHG_385772_205143	ERR418695	699819	0.765932
WTCHG_385772_205143	ERR418695	699820	0.759123
WTCHG_385772_205143	ERR418695	699821	0.77274
WTCHG_385772_205143	ERR418695	699822	0.789761
WTCHG_385772_205143	ERR418695	699823	0.782952
WTCHG_385772_205143	ERR418695	699824	0.765932
WTCHG_385772_205143	ERR418695	699825	0.789761
WTCHG_385772_205143	ERR418695	699826	0.782952
WTCHG_385772_205143	ERR418695	699827	0.77274
WTCHG_385772_205143	ERR418695	699828	0.77274
WTCHG_385772_205143	ERR418695	699829	0.769336
WTCHG_385772_205143	ERR418695	699830	0.77274
WTCHG_385772_205143	ERR418695	699831	0.779548
WTCHG_385772_205143	ERR418695	699832	0.776144
WTCHG_385772_205143	ERR418695	699833	0.799973
WTCHG_385772_205143	ERR418695	699834	0.77274
WTCHG_385772_205143	ERR418695	699835	0.779548
WTCHG_385772_205143	ERR418695	699836	0.779548
WTCHG_385772_205143	ERR418695	699837	0.765932
WTCHG_385772_205143	ERR418695	699838	0.748911
WTCHG_385772_205143	ERR418695	699839	0.762527
WTCHG_385772_205143	ERR418695	699840	0.748911
WTCHG_385772_205143	ERR418695	699841	0.759123
WTCHG_385772_205143	ERR418695	699842	0.769336
WTCHG_385772_205143	ERR418695	699843	0.762527
WTCHG_385772_205143	ERR418695	699844	0.745507
WTCHG_385772_205143	ERR418695	699845	0.755719
WTCHG_385772_205143	ERR418695	699846	0.748911
WTCHG_385772_205143	ERR418695	699847	0.745507
WTCHG_385772_205143	ERR418695	699848	0.745507
WTCHG_385772_205143	ERR418695	699849	0.742103
WTCHG_385772_205143	ERR418695	699850	0.721678
WTCHG_385772_205143	ERR418695	699851	0.73189
WTCHG_385772_205143	ERR418695	699852	0.708061
WTCHG_385772_205143	ERR418695	699853	0.742103
WTCHG_385772_205143	ERR418695	699854	0.755719
WTCHG_385772_205143	ERR418695	699855	0.718274
WTCHG_385772_205143	ERR418695	699856	0.735294
WTCHG_385772_205143	ERR418695	699857	0.721678
WTCHG_385772_205143	ERR418695	699858	0.714869
WTCHG_385772_205143	ERR418695	699859	0.721678
WTCHG_385772_205143	ERR418695	699860	0.714869
WTCHG_385772_205143	ERR418695	699861	0.711465
WTCHG_385772_205143	ERR418695	699862	0.755719
WTCHG_385772_205143	ERR418695	699863	0.755719
WTCHG_385772_205143	ERR418695	699864	0.762527
WTCHG_385772_205143	ERR418695	699865	0.745507
WTCHG_385772_205143	ERR418695	699866	0.786356
WTCHG_385772_205143	ERR418695	699867	0.748911
WTCHG_385772_205143	ERR418695	699868	0.742103
WTCHG_385772_205143	ERR418695	699869	0.755719
WTCHG_385772_205143	ERR418695	699870	0.759123
WTCHG_385772_205143	ERR418695	699871	0.748911
WTCHG_385772_205143	ERR418695	699872	0.759123
WTCHG_385772_205143	ERR418695	699873	0.755719
WTCHG_385772_205143	ERR418695	699874	0.752315
WTCHG_385772_205143	ERR418695	699875	0.748911
WTCHG_385772_205143	ERR418695	699876	0.742103
WTCHG_385772_205143	ERR418695	699877	0.738698
WTCHG_385772_205143	ERR418695	699878	0.73189
WTCHG_385772_205143	ERR418695	699879	0.73189
WTCHG_385772_205143	ERR418695	699880	0.73189
WTCHG_385772_205143	ERR418695	699881	0.748911
WTCHG_385772_205143	ERR418695	699882	0.745507
WTCHG_385772_205143	ERR418695	699883	0.752315
WTCHG_385772_205143	ERR418695	699884	0.755719
WTCHG_385772_205143	ERR418695	699885	0.769336
WTCHG_385772_205143	ERR418695	699886	0.748911
WTCHG_385772_205143	ERR418695	699887	0.748911
WTCHG_385772_205143	ERR418695	699888	0.755719
WTCHG_385772_205143	ERR418695	699889	0.765932
WTCHG_385772_205143	ERR418695	699890	0.759123
WTCHG_385772_205143	ERR418695	699891	0.748911
WTCHG_385772_205143	ERR418695	699892	0.762527
WTCHG_385772_205143	ERR418695	699893	0.752315
WTCHG_385772_205143	ERR418695	699894	0.742103
WTCHG_385772_205143	ERR418695	699895	0.735294
WTCHG_385772_205143	ERR418695	699896	0.728486
WTCHG_385772_205143	ERR418695	699897	0.728486
WTCHG_385772_205143	ERR418695	699898	0.762527
WTCHG_385772_205143	ERR418695	699899	0.77274
WTCHG_385772_205143	ERR418695	699900	0.759123
WTCHG_385772_205143	ERR418695	699901	0.77274
WTCHG_385772_205143	ERR418695	699902	0.759123
WTCHG_385772_205143	ERR418695	699903	0.755719
WTCHG_385772_205143	ERR418695	699904	0.748911
WTCHG_385772_205143	ERR418695	699905	0.752315
WTCHG_385772_205143	ERR418695	699906	0.77274
WTCHG_385772_205143	ERR418695	699907	0.759123
WTCHG_385772_205143	ERR418695	699908	0.782952
WTCHG_385772_205143	ERR418695	699909	0.779548
WTCHG_385772_205143	ERR418695	699910	0.779548
WTCHG_385772_205143	ERR418695	699911	0.786356
WTCHG_385772_205143	ERR418695	699912	0.776144
WTCHG_385772_205143	ERR418695	699913	0.765932
WTCHG_385772_205143	ERR418695	699914	0.762527
WTCHG_385772_205143	ERR418695	699915	0.77274
WTCHG_385772_205143	ERR418695	699916	0.752315
WTCHG_385772_205143	ERR418695	699917	0.752315
WTCHG_385772_205143	ERR418695	699918	0.742103
WTCHG_385772_205143	ERR418695	699919	0.759123
WTCHG_385772_205143	ERR418695	699920	0.765932
WTCHG_385772_205143	ERR418695	699921	0.786356
WTCHG_385772_205143	ERR418695	699922	0.748911
WTCHG_385772_205143	ERR418695	699923	0.738698
WTCHG_385772_205143	ERR418695	699924	0.745507
WTCHG_385772_205143	ERR418695	699925	0.762527
WTCHG_385772_205143	ERR418695	699926	0.762527
WTCHG_385772_205143	ERR418695	699927	0.769336
WTCHG_385772_205143	ERR418695	699928	0.759123
WTCHG_385772_205143	ERR418695	699929	0.738698
WTCHG_385772_205143	ERR418695	699930	0.728486
WTCHG_385772_205143	ERR418695	699931	0.735294
WTCHG_385772_205143	ERR418695	699932	0.73189
WTCHG_385772_205143	ERR418695	699933	0.745507
WTCHG_385772_205143	ERR418695	699934	0.745507
WTCHG_385772_205143	ERR418695	699935	0.759123
WTCHG_385772_205143	ERR418695	699936	0.745507
WTCHG_385772_205143	ERR418695	699937	0.742103
WTCHG_385772_205143	ERR418695	699938	0.748911
WTCHG_385772_205143	ERR418695	699939	0.745507
WTCHG_385772_205143	ERR418695	699940	0.752315
WTCHG_385772_205143	ERR418695	699941	0.765932
WTCHG_385772_205143	ERR418695	699942	0.752315
WTCHG_385772_205143	ERR418695	699943	0.755719
WTCHG_385772_205143	ERR418695	699944	0.762527
WTCHG_385772_205143	ERR418695	699945	0.752315
WTCHG_385772_205143	ERR418695	699946	0.73189
WTCHG_385772_205143	ERR418695	699947	0.742103
WTCHG_385772_205143	ERR418695	699948	0.745507
WTCHG_385772_205143	ERR418695	699949	0.745507
WTCHG_385772_205143	ERR418695	699950	0.752315
WTCHG_385772_205143	ERR418695	699951	0.735294
WTCHG_385772_205143	ERR418695	699952	0.738698
WTCHG_385772_205143	ERR418695	699953	0.745507
WTCHG_385772_205143	ERR418695	699954	0.728486
WTCHG_385772_205143	ERR418695	699955	0.721678
WTCHG_385772_205143	ERR418695	699956	0.745507
WTCHG_385772_205143	ERR418695	699957	0.721678
WTCHG_385772_205143	ERR418695	699958	0.721678
WTCHG_385772_205143	ERR418695	699959	0.701253
WTCHG_385772_205143	ERR418695	699960	0.704657
WTCHG_385772_205143	ERR418695	699961	0.708061
WTCHG_385772_205143	ERR418695	699962	0.718274
WTCHG_385772_205143	ERR418695	699963	0.718274
WTCHG_385772_205143	ERR418695	699964	0.711465
WTCHG_385772_205143	ERR418695	699965	0.718274
WTCHG_385772_205143	ERR418695	699966	0.704657
WTCHG_385772_205143	ERR418695	699967	0.697849
WTCHG_385772_205143	ERR418695	699968	0.684232
WTCHG_385772_205143	ERR418695	699969	0.687636
WTCHG_385772_205143	ERR418695	699970	0.660403
WTCHG_385772_205143	ERR418695	699971	0.670616
WTCHG_385772_205143	ERR418695	699972	0.67402
WTCHG_385772_205143	ERR418695	699973	0.660403
WTCHG_385772_205143	ERR418695	699974	0.656999
WTCHG_385772_205143	ERR418695	699975	0.653595
WTCHG_385772_205143	ERR418695	699976	0.650191
WTCHG_385772_205143	ERR418695	699977	0.643383
WTCHG_385772_205143	ERR418695	699978	0.650191
WTCHG_385772_205143	ERR418695	699979	0.626362
WTCHG_385772_205143	ERR418695	699980	0.636574
WTCHG_385772_205143	ERR418695	699981	0.653595
WTCHG_385772_205143	ERR418695	699982	0.639978
WTCHG_385772_205143	ERR418695	699983	0.619554
WTCHG_385772_205143	ERR418695	699984	0.629766
WTCHG_385772_205143	ERR418695	699985	0.616149
WTCHG_385772_205143	ERR418695	699986	0.616149
WTCHG_385772_205143	ERR418695	699987	0.612745
WTCHG_385772_205143	ERR418695	699988	0.622958
WTCHG_385772_205143	ERR418695	699989	0.612745
WTCHG_385772_205143	ERR418695	699990	0.605937
WTCHG_385772_205143	ERR418695	699991	0.602533
WTCHG_385772_205143	ERR418695	699992	0.59232
WTCHG_385772_205143	ERR418695	699993	0.612745
WTCHG_385772_205143	ERR418695	699994	0.605937
WTCHG_385772_205143	ERR418695	699995	0.595725
WTCHG_385772_205143	ERR418695	699996	0.59232
WTCHG_385772_205143	ERR418695	699997	0.588916
WTCHG_385772_205143	ERR418695	699998	0.588916
WTCHG_385772_205143	ERR418695	699999	0.585512
WTCHG_385772_205143	ERR418695	700000	0.578704
WTCHG_385772_205143	ERR418695	700001	0.588916
WTCHG_385772_205143	ERR418695	700002	0.585512
WTCHG_385772_205143	ERR418695	700003	0.565087
WTCHG_385772_205143	ERR418695	700004	0.558279
WTCHG_385772_205143	ERR418695	700005	0.548067
WTCHG_385772_205143	ERR418695	700006	0.585512
WTCHG_385772_205143	ERR418695	700007	0.582108
WTCHG_385772_205143	ERR418695	700008	0.551471
WTCHG_385772_205143	ERR418695	700009	0.537854
WTCHG_385772_205143	ERR418695	700010	0.541258
WTCHG_385772_205143	ERR418695	700011	0.53445
WTCHG_385772_205143	ERR418695	700012	0.53445
WTCHG_385772_205143	ERR418695	700013	0.517429
WTCHG_385772_205143	ERR418695	700014	0.520833
WTCHG_385772_205143	ERR418695	700015	0.500409
WTCHG_385772_205143	ERR418695	700016	0.517429
WTCHG_385772_205143	ERR418695	700017	0.503813
WTCHG_385772_205143	ERR418695	700018	0.510621
WTCHG_385772_205143	ERR418695	700019	0.520833
WTCHG_385772_205143	ERR418695	700020	0.514025
WTCHG_385772_205143	ERR418695	700021	0.510621
WTCHG_385772_205143	ERR418695	700022	0.517429
WTCHG_385772_205143	ERR418695	700023	0.507217
WTCHG_385772_205143	ERR418695	700024	0.514025
WTCHG_385772_205143	ERR418695	700025	0.503813
WTCHG_385772_205143	ERR418695	700026	0.500409
WTCHG_385772_205143	ERR418695	700027	0.486792
WTCHG_385772_205143	ERR418695	700028	0.490196
WTCHG_385772_205143	ERR418695	700029	0.486792
WTCHG_385772_205143	ERR418695	700030	0.500409
WTCHG_385772_205143	ERR418695	700031	0.479984
WTCHG_385772_205143	ERR418695	700032	0.490196
WTCHG_385772_205143	ERR418695	700033	0.462963
WTCHG_385772_205143	ERR418695	700034	0.452751
WTCHG_385772_205143	ERR418695	700035	0.452751
WTCHG_385772_205143	ERR418695	700036	0.456155
WTCHG_385772_205143	ERR418695	700037	0.43573
WTCHG_385772_205143	ERR418695	700038	0.439134
WTCHG_385772_205143	ERR418695	700039	0.442538
WTCHG_385772_205143	ERR418695	700040	0.432326
WTCHG_385772_205143	ERR418695	700041	0.432326
WTCHG_385772_205143	ERR418695	700042	0.422113
WTCHG_385772_205143	ERR418695	700043	0.425518
WTCHG_385772_205143	ERR418695	700044	0.418709
WTCHG_385772_205143	ERR418695	700045	0.418709
WTCHG_385772_205143	ERR418695	700046	0.422113
WTCHG_385772_205143	ERR418695	700047	0.432326
WTCHG_385772_205143	ERR418695	700048	0.422113
WTCHG_385772_205143	ERR418695	700049	0.428922
WTCHG_385772_205143	ERR418695	700050	0.405093
WTCHG_385772_205143	ERR418695	700051	0.39488
WTCHG_385772_205143	ERR418695	700052	0.39488
WTCHG_385772_205143	ERR418695	700053	0.401689
WTCHG_385772_205143	ERR418695	700054	0.384668
WTCHG_385772_205143	ERR418695	700055	0.391476
WTCHG_385772_205143	ERR418695	700056	0.384668
WTCHG_385772_205143	ERR418695	700057	0.391476
WTCHG_385772_205143	ERR418695	700058	0.360839
WTCHG_385772_205143	ERR418695	700059	0.381264
WTCHG_385772_205143	ERR418695	700060	0.360839
WTCHG_385772_205143	ERR418695	700061	0.360839
WTCHG_385772_205143	ERR418695	700062	0.367647
WTCHG_385772_205143	ERR418695	700063	0.357435
WTCHG_385772_205143	ERR418695	700064	0.360839
WTCHG_385772_205143	ERR418695	700065	0.364243
WTCHG_385772_205143	ERR418695	700066	0.37786
WTCHG_385772_205143	ERR418695	700067	0.418709
WTCHG_385772_205143	ERR418695	700068	0.418709
WTCHG_385772_205143	ERR418695	700069	0.401689
WTCHG_385772_205143	ERR418695	700070	0.401689
WTCHG_385772_205143	ERR418695	700071	0.415305
WTCHG_385772_205143	ERR418695	700072	0.428922
WTCHG_385772_205143	ERR418695	700073	0.442538
WTCHG_385772_205143	ERR418695	700074	0.466367
WTCHG_385772_205143	ERR418695	700075	0.47658
WTCHG_385772_205143	ERR418695	700076	0.500409
WTCHG_385772_205143	ERR418695	700077	0.524238
WTCHG_385772_205143	ERR418695	700078	0.531046
WTCHG_385772_205143	ERR418695	700079	0.544662
WTCHG_385772_205143	ERR418695	700080	0.565087
WTCHG_385772_205143	ERR418695	700081	0.565087
WTCHG_385772_205143	ERR418695	700082	0.568491
WTCHG_385772_205143	ERR418695	700083	0.561683
WTCHG_385772_205143	ERR418695	700084	0.585512
WTCHG_385772_205143	ERR418695	700085	0.609341
WTCHG_385772_205143	ERR418695	700086	0.63317
WTCHG_385772_205143	ERR418695	700087	0.63317
WTCHG_385772_205143	ERR418695	700088	0.653595
WTCHG_385772_205143	ERR418695	700089	0.653595
WTCHG_385772_205143	ERR418695	700090	0.687636
WTCHG_385772_205143	ERR418695	700091	0.694445
WTCHG_385772_205143	ERR418695	700092	0.738698
WTCHG_385772_205143	ERR418695	700093	0.745507
WTCHG_385772_205143	ERR418695	700094	0.752315
WTCHG_385772_205143	ERR418695	700095	0.769336
WTCHG_385772_205143	ERR418695	700096	0.762527
WTCHG_385772_205143	ERR418695	700097	0.77274
WTCHG_385772_205143	ERR418695	700098	0.782952
WTCHG_385772_205143	ERR418695	700099	0.782952
WTCHG_385772_205143	ERR418695	700100	0.803377
WTCHG_385772_205143	ERR418695	700101	0.83061
WTCHG_385772_205143	ERR418695	700102	0.834014
WTCHG_385772_205143	ERR418695	700103	0.844227
WTCHG_385772_205143	ERR418695	700104	0.878268
WTCHG_385772_205143	ERR418695	700105	0.878268
WTCHG_385772_205143	ERR418695	700106	0.919118
WTCHG_385772_205143	ERR418695	700107	0.905501
WTCHG_385772_205143	ERR418695	700108	0.963372
WTCHG_385772_205143	ERR418695	700109	0.976988
WTCHG_385772_205143	ERR418695	700110	0.963372
WTCHG_385772_205143	ERR418695	700111	0.983797
WTCHG_385772_205143	ERR418695	700112	0.987201
WTCHG_385772_205143	ERR418695	700113	0.963372
WTCHG_385772_205143	ERR418695	700114	0.973584
WTCHG_385772_205143	ERR418695	700115	0.97018
WTCHG_385772_205143	ERR418695	700116	0.997413
WTCHG_385772_205143	ERR418695	700117	1.00763
WTCHG_385772_205143	ERR418695	700118	1.03145
WTCHG_385772_205143	ERR418695	700119	1.04167
WTCHG_385772_205143	ERR418695	700120	1.03145
WTCHG_385772_205143	ERR418695	700121	1.04507
WTCHG_385772_205143	ERR418695	700122	1.0689
WTCHG_385772_205143	ERR418695	700123	1.08592
WTCHG_385772_205143	ERR418695	700124	1.08932
WTCHG_385772_205143	ERR418695	700125	1.10294
WTCHG_385772_205143	ERR418695	700126	1.10975
WTCHG_385772_205143	ERR418695	700127	1.11315
WTCHG_385772_205143	ERR418695	700128	1.154
WTCHG_385772_205143	ERR418695	700129	1.20847
WTCHG_385772_205143	ERR418695	700130	1.24251
WTCHG_385772_205143	ERR418695	700131	1.25613
WTCHG_385772_205143	ERR418695	700132	1.2323
WTCHG_385772_205143	ERR418695	700133	1.24251
WTCHG_385772_205143	ERR418695	700134	1.26634
WTCHG_385772_205143	ERR418695	700135	1.27655
WTCHG_385772_205143	ERR418695	700136	1.27996
WTCHG_385772_205143	ERR418695	700137	1.30379
WTCHG_385772_205143	ERR418695	700138	1.32421
WTCHG_385772_205143	ERR418695	700139	1.36166
WTCHG_385772_205143	ERR418695	700140	1.37527
WTCHG_385772_205143	ERR418695	700141	1.39229
WTCHG_385772_205143	ERR418695	700142	1.3957
WTCHG_385772_205143	ERR418695	700143	1.43314
WTCHG_385772_205143	ERR418695	700144	1.42633
WTCHG_385772_205143	ERR418695	700145	1.43995
WTCHG_385772_205143	ERR418695	700146	1.45016
WTCHG_385772_205143	ERR418695	700147	1.42974
WTCHG_385772_205143	ERR418695	700148	1.46378
WTCHG_385772_205143	ERR418695	700149	1.46038
WTCHG_385772_205143	ERR418695	700150	1.46038
WTCHG_385772_205143	ERR418695	700151	1.49101
WTCHG_385772_205143	ERR418695	700152	1.50123
WTCHG_385772_205143	ERR418695	700153	1.51144
WTCHG_385772_205143	ERR418695	700154	1.54888
WTCHG_385772_205143	ERR418695	700155	1.54888
WTCHG_385772_205143	ERR418695	700156	1.56931
WTCHG_385772_205143	ERR418695	700157	1.58633
WTCHG_385772_205143	ERR418695	700158	1.59995
WTCHG_385772_205143	ERR418695	700159	1.59654
WTCHG_385772_205143	ERR418695	700160	1.58973
WTCHG_385772_205143	ERR418695	700161	1.59314
WTCHG_385772_205143	ERR418695	700162	1.57952
WTCHG_385772_205143	ERR418695	700163	1.6408
WTCHG_385772_205143	ERR418695	700164	1.65441
WTCHG_385772_205143	ERR418695	700165	1.65441
WTCHG_385772_205143	ERR418695	700166	1.65441
WTCHG_385772_205143	ERR418695	700167	1.69867
WTCHG_385772_205143	ERR418695	700168	1.71569
WTCHG_385772_205143	ERR418695	700169	1.73952
WTCHG_385772_205143	ERR418695	700170	1.7293
WTCHG_385772_205143	ERR418695	700171	1.78037
WTCHG_385772_205143	ERR418695	700172	1.77015
WTCHG_385772_205143	ERR418695	700173	1.78717
WTCHG_385772_205143	ERR418695	700174	1.79739
WTCHG_385772_205143	ERR418695	700175	1.811
WTCHG_385772_205143	ERR418695	700176	1.82122
WTCHG_385772_205143	ERR418695	700177	1.811
WTCHG_385772_205143	ERR418695	700178	1.82802
WTCHG_385772_205143	ERR418695	700179	1.811
WTCHG_385772_205143	ERR418695	700180	1.82462
WTCHG_385772_205143	ERR418695	700181	1.78377
WTCHG_385772_205143	ERR418695	700182	1.85526
WTCHG_385772_205143	ERR418695	700183	1.87909
WTCHG_385772_205143	ERR418695	700184	1.89611
WTCHG_385772_205143	ERR418695	700185	1.91653
WTCHG_385772_205143	ERR418695	700186	1.90972
WTCHG_385772_205143	ERR418695	700187	1.94036
WTCHG_385772_205143	ERR418695	700188	1.96078
WTCHG_385772_205143	ERR418695	700189	1.96759
WTCHG_385772_205143	ERR418695	700190	1.971
WTCHG_385772_205143	ERR418695	700191	1.99823
WTCHG_385772_205143	ERR418695	700192	2.01525
WTCHG_385772_205143	ERR418695	700193	2.01866
WTCHG_385772_205143	ERR418695	700194	2.03568
WTCHG_385772_205143	ERR418695	700195	2.03908
WTCHG_385772_205143	ERR418695	700196	2.04589
WTCHG_385772_205143	ERR418695	700197	2.06291
WTCHG_385772_205143	ERR418695	700198	2.07312
WTCHG_385772_205143	ERR418695	700199	2.11397
WTCHG_385772_205143	ERR418695	700200	2.12078
WTCHG_385772_205143	ERR418695	700201	2.1344
WTCHG_385772_205143	ERR418695	700202	2.15142
WTCHG_385772_205143	ERR418695	700203	2.18546
WTCHG_385772_205143	ERR418695	700204	2.17184
WTCHG_385772_205143	ERR418695	700205	2.17865
WTCHG_385772_205143	ERR418695	700206	2.18546
WTCHG_385772_205143	ERR418695	700207	2.2161
WTCHG_385772_205143	ERR418695	700208	2.2195
WTCHG_385772_205143	ERR418695	700209	2.26035
WTCHG_385772_205143	ERR418695	700210	2.24673
WTCHG_385772_205143	ERR418695	700211	2.28418
WTCHG_385772_205143	ERR418695	700212	2.28758
WTCHG_385772_205143	ERR418695	700213	2.31822
WTCHG_385772_205143	ERR418695	700214	2.32162
WTCHG_385772_205143	ERR418695	700215	2.35567
WTCHG_385772_205143	ERR418695	700216	2.38971
WTCHG_385772_205143	ERR418695	700217	2.37949
WTCHG_385772_205143	ERR418695	700218	2.3829
WTCHG_385772_205143	ERR418695	700219	2.3829
WTCHG_385772_205143	ERR418695	700220	2.37949
WTCHG_385772_205143	ERR418695	700221	2.35567
WTCHG_385772_205143	ERR418695	700222	2.34886
WTCHG_385772_205143	ERR418695	700223	2.34545
WTCHG_385772_205143	ERR418695	700224	2.34545
WTCHG_385772_205143	ERR418695	700225	2.32843
WTCHG_385772_205143	ERR418695	700226	2.32162
WTCHG_385772_205143	ERR418695	700227	2.31141
WTCHG_385772_205143	ERR418695	700228	2.31822
WTCHG_385772_205143	ERR418695	700229	2.3046
WTCHG_385772_205143	ERR418695	700230	2.30801
WTCHG_385772_205143	ERR418695	700231	2.29439
WTCHG_385772_205143	ERR418695	700232	2.3012
WTCHG_385772_205143	ERR418695	700233	2.31141
WTCHG_385772_205143	ERR418695	700234	2.12078
WTCHG_385772_205143	ERR418695	700235	2.24673
WTCHG_385772_205143	ERR418695	700236	2.23992
WTCHG_385772_205143	ERR418695	700237	2.23312
WTCHG_385772_205143	ERR418695	700238	2.23992
WTCHG_385772_205143	ERR418695	700239	2.26716
WTCHG_385772_205143	ERR418695	700240	2.23992
WTCHG_385772_205143	ERR418695	700241	2.23652
WTCHG_385772_205143	ERR418695	700242	2.25014
WTCHG_385772_205143	ERR418695	700243	2.24673
WTCHG_385772_205143	ERR418695	700244	2.23992
WTCHG_385772_205143	ERR418695	700245	2.25695
WTCHG_385772_205143	ERR418695	700246	2.25354
WTCHG_385772_205143	ERR418695	700247	2.26035
WTCHG_385772_205143	ERR418695	700248	2.2195
WTCHG_385772_205143	ERR418695	700249	2.19907
WTCHG_385772_205143	ERR418695	700250	2.19227
WTCHG_385772_205143	ERR418695	700251	2.20588
WTCHG_385772_205143	ERR418695	700252	2.2195
WTCHG_385772_205143	ERR418695	700253	2.18886
WTCHG_385772_205143	ERR418695	700254	2.17525
WTCHG_385772_205143	ERR418695	700255	2.14801
WTCHG_385772_205143	ERR418695	700256	2.16503
WTCHG_385772_205143	ERR418695	700257	2.17184
WTCHG_385772_205143	ERR418695	700258	2.13099
WTCHG_385772_205143	ERR418695	700259	2.17525
WTCHG_385772_205143	ERR418695	700260	2.14461
WTCHG_385772_205143	ERR418695	700261	2.1412
WTCHG_385772_205143	ERR418695	700262	2.15823
WTCHG_385772_205143	ERR418695	700263	2.10035
WTCHG_385772_205143	ERR418695	700264	2.0561
WTCHG_385772_205143	ERR418695	700265	2.08333
WTCHG_385772_205143	ERR418695	700266	2.10035
WTCHG_385772_205143	ERR418695	700267	2.10716
WTCHG_385772_205143	ERR418695	700268	2.09355
WTCHG_385772_205143	ERR418695	700269	2.10035
WTCHG_385772_205143	ERR418695	700270	2.06631
WTCHG_385772_205143	ERR418695	700271	2.06631
WTCHG_385772_205143	ERR418695	700272	2.08333
WTCHG_385772_205143	ERR418695	700273	2.02206
WTCHG_385772_205143	ERR418695	700274	2.04589
WTCHG_385772_205143	ERR418695	700275	2.0527
WTCHG_385772_205143	ERR418695	700276	2.00844
WTCHG_385772_205143	ERR418695	700277	1.99823
WTCHG_385772_205143	ERR418695	700278	2.02546
WTCHG_385772_205143	ERR418695	700279	1.98461
WTCHG_385772_205143	ERR418695	700280	2.00163
WTCHG_385772_205143	ERR418695	700281	1.99483
WTCHG_385772_205143	ERR418695	700282	1.93696
WTCHG_385772_205143	ERR418695	700283	1.88249
WTCHG_385772_205143	ERR418695	700284	1.88589
WTCHG_385772_205143	ERR418695	700285	1.8927
WTCHG_385772_205143	ERR418695	700286	1.90632
WTCHG_385772_205143	ERR418695	700287	1.92334
WTCHG_385772_205143	ERR418695	700288	1.88589
WTCHG_385772_205143	ERR418695	700289	1.85526
WTCHG_385772_205143	ERR418695	700290	1.85526
WTCHG_385772_205143	ERR418695	700291	1.79058
WTCHG_385772_205143	ERR418695	700292	1.80079
WTCHG_385772_205143	ERR418695	700293	1.70888
WTCHG_385772_205143	ERR418695	700294	1.71909
WTCHG_385772_205143	ERR418695	700295	1.73952
WTCHG_385772_205143	ERR418695	700296	1.66462
WTCHG_385772_205143	ERR418695	700297	1.67484
WTCHG_385772_205143	ERR418695	700298	1.71228
WTCHG_385772_205143	ERR418695	700299	1.71569
WTCHG_385772_205143	ERR418695	700300	1.70547
WTCHG_385772_205143	ERR418695	700301	1.63399
WTCHG_385772_205143	ERR418695	700302	1.62377
WTCHG_385772_205143	ERR418695	700303	1.62037
WTCHG_385772_205143	ERR418695	700304	1.59654
WTCHG_385772_205143	ERR418695	700305	1.54208
WTCHG_385772_205143	ERR418695	700306	1.58633
WTCHG_385772_205143	ERR418695	700307	1.55229
WTCHG_385772_205143	ERR418695	700308	1.51484
WTCHG_385772_205143	ERR418695	700309	1.51825
WTCHG_385772_205143	ERR418695	700310	1.51825
WTCHG_385772_205143	ERR418695	700311	1.52165
WTCHG_385772_205143	ERR418695	700312	1.53527
WTCHG_385772_205143	ERR418695	700313	1.50803
WTCHG_385772_205143	ERR418695	700314	1.45697
WTCHG_385772_205143	ERR418695	700315	1.41612
WTCHG_385772_205143	ERR418695	700316	1.42633
WTCHG_385772_205143	ERR418695	700317	1.34804
WTCHG_385772_205143	ERR418695	700318	1.31059
WTCHG_385772_205143	ERR418695	700319	1.29017
WTCHG_385772_205143	ERR418695	700320	1.29357
WTCHG_385772_205143	ERR418695	700321	1.21187
WTCHG_385772_205143	ERR418695	700322	1.19826
WTCHG_385772_205143	ERR418695	700323	1.19826
WTCHG_385772_205143	ERR418695	700324	1.20166
WTCHG_385772_205143	ERR418695	700325	1.20166
WTCHG_385772_205143	ERR418695	700326	1.16422
WTCHG_385772_205143	ERR418695	700327	1.13017
WTCHG_385772_205143	ERR418695	700328	1.11656
WTCHG_385772_205143	ERR418695	700329	1.0689
WTCHG_385772_205143	ERR418695	700330	1.10975
WTCHG_385772_205143	ERR418695	700331	1.0655
WTCHG_385772_205143	ERR418695	700332	1.00082
WTCHG_385772_205143	ERR418695	700333	0.994009
WTCHG_385772_205143	ERR418695	700334	0.966776
WTCHG_385772_205143	ERR418695	700335	0.942947
WTCHG_385772_205143	ERR418695	700336	0.92933
WTCHG_385772_205143	ERR418695	700337	0.885077
WTCHG_385772_205143	ERR418695	700338	0.874864
WTCHG_385772_205143	ERR418695	700339	0.847631
WTCHG_385772_205143	ERR418695	700340	0.799973
WTCHG_385772_205143	ERR418695	700341	0.755719
WTCHG_385772_205143	ERR418695	700342	0.769336
WTCHG_385772_205143	ERR418695	700343	0.782952
WTCHG_385772_205143	ERR418695	700344	0.738698
WTCHG_385772_205143	ERR418695	700345	0.711465
WTCHG_385772_205143	ERR418695	700346	0.714869
WTCHG_385772_205143	ERR418695	700347	0.697849
WTCHG_385772_205143	ERR418695	700348	0.67402
WTCHG_385772_205143	ERR418695	700349	0.656999
WTCHG_385772_205143	ERR418695	700350	0.616149
WTCHG_385772_205143	ERR418695	700351	0.59232
WTCHG_385772_205143	ERR418695	700352	0.554875
WTCHG_385772_205143	ERR418695	700353	0.548067
WTCHG_385772_205143	ERR418695	700354	0.483388
WTCHG_385772_205143	ERR418695	700355	0.4936
WTCHG_385772_205143	ERR418695	700356	0.483388
WTCHG_385772_205143	ERR418695	700357	0.401689
WTCHG_385772_205143	ERR418695	700358	0.418709
WTCHG_385772_205143	ERR418695	700359	0.354031
WTCHG_385772_205143	ERR418695	700360	0.313181
WTCHG_385772_205143	ERR418695	700361	0.234886
WTCHG_385772_205143	ERR418695	700362	0.245098
WTCHG_385772_205143	ERR418695	700363	0.183824
WTCHG_385772_205143	ERR418695	700364	0.173611
WTCHG_385772_205143	ERR418695	700365	0.0782952
WTCHG_385772_205143	ERR418695	700366	0.0851035
WTCHG_385772_205143	ERR418695	700367	0.0816994
WTCHG_385772_205143	ERR418695	700368	0.0885077
WTCHG_385772_205143	ERR418695	700369	0.0885077
WTCHG_385772_205143	ERR418695	700370	0.0851035
WTCHG_385772_205143	ERR418695	700371	0.0782952
WTCHG_385772_205143	ERR418695	700372	0.0714869
WTCHG_385772_205143	ERR418695	700373	0.0646787
WTCHG_385772_205143	ERR418695	700374	0.0714869
WTCHG_385772_205143	ERR418695	700375	0.0782952
WTCHG_385772_205143	ERR418695	700376	0.0646787
WTCHG_385772_205143	ERR418695	700377	0.0680828
WTCHG_385772_205143	ERR418695	700378	0.0646787
WTCHG_385772_205143	ERR418695	700379	0.0680828
WTCHG_385772_205143	ERR418695	700380	0.0646787
WTCHG_385772_205143	ERR418695	700381	0.0646787
WTCHG_385772_205143	ERR418695	700382	0.0680828
WTCHG_385772_205143	ERR418695	700383	0.0680828
WTCHG_385772_205143	ERR418695	700384	0.0680828
WTCHG_385772_205143	ERR418695	700385	0.0578704
WTCHG_385772_205143	ERR418695	700386	0.0714869
WTCHG_385772_205143	ERR418695	700387	0.0612745
WTCHG_385772_205143	ERR418695	700388	0.0646787
WTCHG_385772_205143	ERR418695	700389	0.0544662
WTCHG_385772_205143	ERR418695	700390	0.0646787
WTCHG_385772_205143	ERR418695	700391	0.0646787
WTCHG_385772_205143	ERR418695	700392	0.0510621
WTCHG_385772_205143	ERR418695	700393	0.0544662
WTCHG_385772_205143	ERR418695	700394	0.0646787
WTCHG_385772_205143	ERR418695	700395	0.0680828
WTCHG_385772_205143	ERR418695	700396	0.0680828
WTCHG_385772_205143	ERR418695	700397	0.0748911
WTCHG_385772_205143	ERR418695	700398	0.0646787
WTCHG_385772_205143	ERR418695	700399	0.0680828
WTCHG_385772_205143	ERR418695	700400	0.0748911
WTCHG_385772_205143	ERR418695	700401	0.0714869
WTCHG_385772_205143	ERR418695	700402	0.0714869
WTCHG_385772_205143	ERR418695	700403	0.0748911
WTCHG_385772_205143	ERR418695	700404	0.0816994
WTCHG_385772_205143	ERR418695	700405	0.0782952
WTCHG_385772_205143	ERR418695	700406	0.0782952
WTCHG_385772_205143	ERR418695	700407	0.0816994
WTCHG_385772_205143	ERR418695	700408	0.0782952
WTCHG_385772_205143	ERR418695	700409	0.0748911
WTCHG_385772_205143	ERR418695	700410	0.0782952
WTCHG_385772_205143	ERR418695	700411	0.0816994
WTCHG_385772_205143	ERR418695	700412	0.0782952
WTCHG_385772_205143	ERR418695	700413	0.0851035
WTCHG_385772_205143	ERR418695	700414	0.0851035
WTCHG_385772_205143	ERR418695	700415	0.0885077
WTCHG_385772_205143	ERR418695	700416	0.0851035
WTCHG_385772_205143	ERR418695	700417	0.0851035
WTCHG_385772_205143	ERR418695	700418	0.0987201
WTCHG_385772_205143	ERR418695	700419	0.102124
WTCHG_385772_205143	ERR418695	700420	0.0919118
WTCHG_385772_205143	ERR418695	700421	0.0953159
WTCHG_385772_205143	ERR418695	700422	0.0987201
WTCHG_385772_205143	ERR418695	700423	0.0987201
WTCHG_385772_205143	ERR418695	700424	0.0953159
WTCHG_385772_205143	ERR418695	700425	0.0987201
WTCHG_385772_205143	ERR418695	700426	0.102124
WTCHG_385772_205143	ERR418695	700427	0.108932
WTCHG_385772_205143	ERR418695	700428	0.105528
WTCHG_385772_205143	ERR418695	700429	0.108932
WTCHG_385772_205143	ERR418695	700430	0.119145
WTCHG_385772_205143	ERR418695	700431	0.122549
WTCHG_385772_205143	ERR418695	700432	0.115741
WTCHG_385772_205143	ERR418695	700433	0.119145
WTCHG_385772_205143	ERR418695	700434	0.132761
WTCHG_385772_205143	ERR418695	700435	0.132761
WTCHG_385772_205143	ERR418695	700436	0.142974
WTCHG_385772_205143	ERR418695	700437	0.15659
WTCHG_385772_205143	ERR418695	700438	0.149782
WTCHG_385772_205143	ERR418695	700439	0.15659
WTCHG_385772_205143	ERR418695	700440	0.15659
WTCHG_385772_205143	ERR418695	700441	0.153186
WTCHG_385772_205143	ERR418695	700442	0.163399
WTCHG_385772_205143	ERR418695	700443	0.166803
WTCHG_385772_205143	ERR418695	700444	0.153186
WTCHG_385772_205143	ERR418695	700445	0.170207
WTCHG_385772_205143	ERR418695	700446	0.170207
WTCHG_385772_205143	ERR418695	700447	0.187228
WTCHG_385772_205143	ERR418695	700448	0.190632
WTCHG_385772_205143	ERR418695	700449	0.187228
WTCHG_385772_205143	ERR418695	700450	0.207653
WTCHG_385772_205143	ERR418695	700451	0.221269
WTCHG_385772_205143	ERR418695	700452	0.224673
WTCHG_385772_205143	ERR418695	700453	0.214461
WTCHG_385772_205143	ERR418695	700454	0.234886
WTCHG_385772_205143	ERR418695	700455	0.231482
WTCHG_385772_205143	ERR418695	700456	0.228077
WTCHG_385772_205143	ERR418695	700457	0.245098
WTCHG_385772_205143	ERR418695	700458	0.27914
WTCHG_385772_205143	ERR418695	700459	0.285948
WTCHG_385772_205143	ERR418695	700460	0.29616
WTCHG_385772_205143	ERR418695	700461	0.29616
WTCHG_385772_205143	ERR418695	700462	0.302968
WTCHG_385772_205143	ERR418695	700463	0.29616
WTCHG_385772_205143	ERR418695	700464	0.302968
WTCHG_385772_205143	ERR418695	700465	0.29616
WTCHG_385772_205143	ERR418695	700466	0.306373
WTCHG_385772_205143	ERR418695	700467	0.309777
WTCHG_385772_205143	ERR418695	700468	0.309777
WTCHG_385772_205143	ERR418695	700469	0.316585
WTCHG_385772_205143	ERR418695	700470	0.302968
WTCHG_385772_205143	ERR418695	700471	0.319989
WTCHG_385772_205143	ERR418695	700472	0.330202
WTCHG_385772_205143	ERR418695	700473	0.309777
WTCHG_385772_205143	ERR418695	700474	0.313181
WTCHG_385772_205143	ERR418695	700475	0.333606
WTCHG_385772_205143	ERR418695	700476	0.333606
WTCHG_385772_205143	ERR418695	700477	0.330202
WTCHG_385772_205143	ERR418695	700478	0.340414
WTCHG_385772_205143	ERR418695	700479	0.33701
WTCHG_385772_205143	ERR418695	700480	0.343818
WTCHG_385772_205143	ERR418695	700481	0.374455
WTCHG_385772_205143	ERR418695	700482	0.374455
WTCHG_385772_205143	ERR418695	700483	0.381264
WTCHG_385772_205143	ERR418695	700484	0.381264
WTCHG_385772_205143	ERR418695	700485	0.391476
WTCHG_385772_205143	ERR418695	700486	0.398284
WTCHG_385772_205143	ERR418695	700487	0.371051
WTCHG_385772_205143	ERR418695	700488	0.37786
WTCHG_385772_205143	ERR418695	700489	0.39488
WTCHG_385772_205143	ERR418695	700490	0.428922
WTCHG_385772_205143	ERR418695	700491	0.422113
WTCHG_385772_205143	ERR418695	700492	0.43573
WTCHG_385772_205143	ERR418695	700493	0.442538
WTCHG_385772_205143	ERR418695	700494	0.449347
WTCHG_385772_205143	ERR418695	700495	0.452751
WTCHG_385772_205143	ERR418695	700496	0.442538
WTCHG_385772_205143	ERR418695	700497	0.439134
WTCHG_385772_205143	ERR418695	700498	0.456155
WTCHG_385772_205143	ERR418695	700499	0.456155
WTCHG_385772_205143	ERR418695	700500	0.462963
WTCHG_385772_205143	ERR418695	700501	0.43573
WTCHG_385772_205143	ERR418695	700502	0.445942
WTCHG_385772_205143	ERR418695	700503	0.479984
WTCHG_385772_205143	ERR418695	700504	0.462963
WTCHG_385772_205143	ERR418695	700505	0.459559
WTCHG_385772_205143	ERR418695	700506	0.479984
WTCHG_385772_205143	ERR418695	700507	0.462963
WTCHG_385772_205143	ERR418695	700508	0.47658
WTCHG_385772_205143	ERR418695	700509	0.514025
WTCHG_385772_205143	ERR418695	700510	0.571896
WTCHG_385772_205143	ERR418695	700511	0.599129
WTCHG_385772_205143	ERR418695	700512	0.63317
WTCHG_385772_205143	ERR418695	700513	0.626362
WTCHG_385772_205143	ERR418695	700514	0.660403
WTCHG_385772_205143	ERR418695	700515	0.721678
WTCHG_385772_205143	ERR418695	700516	0.660403
WTCHG_385772_205143	ERR418695	700517	0.776144
WTCHG_385772_205143	ERR418695	700518	0.816994
WTCHG_385772_205143	ERR418695	700519	0.799973
WTCHG_385772_205143	ERR418695	700520	0.905501
WTCHG_385772_205143	ERR418695	700521	0.997413
WTCHG_385772_205143	ERR418695	700522	1.04507
WTCHG_385772_205143	ERR418695	700523	1.10635
WTCHG_385772_205143	ERR418695	700524	1.11996
WTCHG_385772_205143	ERR418695	700525	1.17783
WTCHG_385772_205143	ERR418695	700526	1.25953
WTCHG_385772_205143	ERR418695	700527	1.25272
WTCHG_385772_205143	ERR418695	700528	1.33102
WTCHG_385772_205143	ERR418695	700529	1.34123
WTCHG_385772_205143	ERR418695	700530	1.37527
WTCHG_385772_205143	ERR418695	700531	1.40591
WTCHG_385772_205143	ERR418695	700532	1.45697
WTCHG_385772_205143	ERR418695	700533	1.43314
WTCHG_385772_205143	ERR418695	700534	1.46718
WTCHG_385772_205143	ERR418695	700535	1.53186
WTCHG_385772_205143	ERR418695	700536	1.61016
WTCHG_385772_205143	ERR418695	700537	1.63399
WTCHG_385772_205143	ERR418695	700538	1.69867
WTCHG_385772_205143	ERR418695	700539	1.75994
WTCHG_385772_205143	ERR418695	700540	1.79058
WTCHG_385772_205143	ERR418695	700541	1.83824
WTCHG_385772_205143	ERR418695	700542	1.91313
WTCHG_385772_205143	ERR418695	700543	1.96759
WTCHG_385772_205143	ERR418695	700544	1.91313
WTCHG_385772_205143	ERR418695	700545	1.91653
WTCHG_385772_205143	ERR418695	700546	2.01185
WTCHG_385772_205143	ERR418695	700547	2.12418
WTCHG_385772_205143	ERR418695	700548	2.16163
WTCHG_385772_205143	ERR418695	700549	1.98802
WTCHG_385772_205143	ERR418695	700550	2.20929
WTCHG_385772_205143	ERR418695	700551	2.20248
WTCHG_385772_205143	ERR418695	700552	2.20588
WTCHG_385772_205143	ERR418695	700553	2.23992
WTCHG_385772_205143	ERR418695	700554	2.3829
WTCHG_385772_205143	ERR418695	700555	2.35226
WTCHG_385772_205143	ERR418695	700556	2.3863
WTCHG_385772_205143	ERR418695	700557	2.47141
WTCHG_385772_205143	ERR418695	700558	2.50885
WTCHG_385772_205143	ERR418695	700559	2.54289
WTCHG_385772_205143	ERR418695	700560	2.63821
WTCHG_385772_205143	ERR418695	700561	2.64502
WTCHG_385772_205143	ERR418695	700562	2.72672
WTCHG_385772_205143	ERR418695	700563	2.70289
WTCHG_385772_205143	ERR418695	700564	2.74374
WTCHG_385772_205143	ERR418695	700565	2.82544
WTCHG_385772_205143	ERR418695	700566	2.89692
WTCHG_385772_205143	ERR418695	700567	2.93096
WTCHG_385772_205143	ERR418695	700568	2.93777
WTCHG_385772_205143	ERR418695	700569	2.90373
WTCHG_385772_205143	ERR418695	700570	2.96841
WTCHG_385772_205143	ERR418695	700571	3.06373
WTCHG_385772_205143	ERR418695	700572	3.08075
WTCHG_385772_205143	ERR418695	700573	3.125
WTCHG_385772_205143	ERR418695	700574	3.03309
WTCHG_385772_205143	ERR418695	700575	3.15564
WTCHG_385772_205143	ERR418695	700576	3.15904
WTCHG_385772_205143	ERR418695	700577	3.2067
WTCHG_385772_205143	ERR418695	700578	3.22372
WTCHG_385772_205143	ERR418695	700579	3.2101
WTCHG_385772_205143	ERR418695	700580	3.30882
WTCHG_385772_205143	ERR418695	700581	3.33606
WTCHG_385772_205143	ERR418695	700582	3.2918
WTCHG_385772_205143	ERR418695	700583	3.32925
WTCHG_385772_205143	ERR418695	700584	3.39052
WTCHG_385772_205143	ERR418695	700585	3.41095
WTCHG_385772_205143	ERR418695	700586	3.48584
WTCHG_385772_205143	ERR418695	700587	3.50286
WTCHG_385772_205143	ERR418695	700588	3.43818
WTCHG_385772_205143	ERR418695	700589	3.49946
WTCHG_385772_205143	ERR418695	700590	3.75817
WTCHG_385772_205143	ERR418695	700591	3.73775
WTCHG_385772_205143	ERR418695	700592	3.7854
WTCHG_385772_205143	ERR418695	700593	3.77519
WTCHG_385772_205143	ERR418695	700594	3.81264
WTCHG_385772_205143	ERR418695	700595	3.93519
WTCHG_385772_205143	ERR418695	700596	3.90795
WTCHG_385772_205143	ERR418695	700597	3.98965
WTCHG_385772_205143	ERR418695	700598	3.95902
WTCHG_385772_205143	ERR418695	700599	4.06114
WTCHG_385772_205143	ERR418695	700600	4.07816
WTCHG_385772_205143	ERR418695	700601	4.13943
WTCHG_385772_205143	ERR418695	700602	4.12582
WTCHG_385772_205143	ERR418695	700603	4.10539
WTCHG_385772_205143	ERR418695	700604	4.23475
WTCHG_385772_205143	ERR418695	700605	4.31985
WTCHG_385772_205143	ERR418695	700606	4.31985
WTCHG_385772_205143	ERR418695	700607	4.3607
WTCHG_385772_205143	ERR418695	700608	4.45602
WTCHG_385772_205143	ERR418695	700609	4.37092
WTCHG_385772_205143	ERR418695	700610	4.33347
WTCHG_385772_205143	ERR418695	700611	4.40155
WTCHG_385772_205143	ERR418695	700612	4.47985
WTCHG_385772_205143	ERR418695	700613	4.49687
WTCHG_385772_205143	ERR418695	700614	4.57857
WTCHG_385772_205143	ERR418695	700615	4.61261
WTCHG_385772_205143	ERR418695	700616	4.72154
WTCHG_385772_205143	ERR418695	700617	4.69091
WTCHG_385772_205143	ERR418695	700618	4.74537
WTCHG_385772_205143	ERR418695	700619	4.81686
WTCHG_385772_205143	ERR418695	700620	4.98026
WTCHG_385772_205143	ERR418695	700621	5.03813
WTCHG_385772_205143	ERR418695	700622	5.06877
WTCHG_385772_205143	ERR418695	700623	5.07557
WTCHG_385772_205143	ERR418695	700624	5.10281
WTCHG_385772_205143	ERR418695	700625	5.21855
WTCHG_385772_205143	ERR418695	700626	5.3411
WTCHG_385772_205143	ERR418695	700627	5.31727
WTCHG_385772_205143	ERR418695	700628	5.45343
WTCHG_385772_205143	ERR418695	700629	5.57258
WTCHG_385772_205143	ERR418695	700630	5.43641
WTCHG_385772_205143	ERR418695	700631	5.54194
WTCHG_385772_205143	ERR418695	700632	5.57598
WTCHG_385772_205143	ERR418695	700633	5.63045
WTCHG_385772_205143	ERR418695	700634	5.68832
WTCHG_385772_205143	ERR418695	700635	5.74619
WTCHG_385772_205143	ERR418695	700636	5.84491
WTCHG_385772_205143	ERR418695	700637	5.91299
WTCHG_385772_205143	ERR418695	700638	5.88235
WTCHG_385772_205143	ERR418695	700639	5.94363
WTCHG_385772_205143	ERR418695	700640	5.95725
WTCHG_385772_205143	ERR418695	700641	6.06277
WTCHG_385772_205143	ERR418695	700642	5.93001
WTCHG_385772_205143	ERR418695	700643	6.07299
WTCHG_385772_205143	ERR418695	700644	6.06958
WTCHG_385772_205143	ERR418695	700645	6.20575
WTCHG_385772_205143	ERR418695	700646	6.31128
WTCHG_385772_205143	ERR418695	700647	6.25
WTCHG_385772_205143	ERR418695	700648	6.2466
WTCHG_385772_205143	ERR418695	700649	6.37596
WTCHG_385772_205143	ERR418695	700650	6.40659
WTCHG_385772_205143	ERR418695	700651	6.47468
WTCHG_385772_205143	ERR418695	700652	6.45765
WTCHG_385772_205143	ERR418695	700653	6.59722
WTCHG_385772_205143	ERR418695	700654	6.53935
WTCHG_385772_205143	ERR418695	700655	6.67212
WTCHG_385772_205143	ERR418695	700656	6.59042
WTCHG_385772_205143	ERR418695	700657	6.70956
WTCHG_385772_205143	ERR418695	700658	6.69594
WTCHG_385772_205143	ERR418695	700659	6.75722
WTCHG_385772_205143	ERR418695	700660	6.53935
WTCHG_385772_205143	ERR418695	700661	6.66871
WTCHG_385772_205143	ERR418695	700662	6.70275
WTCHG_385772_205143	ERR418695	700663	6.80828
WTCHG_385772_205143	ERR418695	700664	6.66871
WTCHG_385772_205143	ERR418695	700665	6.8219
WTCHG_385772_205143	ERR418695	700666	6.68914
WTCHG_385772_205143	ERR418695	700667	6.72318
WTCHG_385772_205143	ERR418695	700668	6.68914
WTCHG_385772_205143	ERR418695	700669	6.71637
WTCHG_385772_205143	ERR418695	700670	6.62786
WTCHG_385772_205143	ERR418695	700671	6.72999
WTCHG_385772_205143	ERR418695	700672	6.67892
WTCHG_385772_205143	ERR418695	700673	6.72999
WTCHG_385772_205143	ERR418695	700674	6.77424
WTCHG_385772_205143	ERR418695	700675	6.72318
WTCHG_385772_205143	ERR418695	700676	6.68914
WTCHG_385772_205143	ERR418695	700677	6.45765
WTCHG_385772_205143	ERR418695	700678	6.70275
WTCHG_385772_205143	ERR418695	700679	6.40659
WTCHG_385772_205143	ERR418695	700680	6.68233
WTCHG_385772_205143	ERR418695	700681	6.66871
WTCHG_385772_205143	ERR418695	700682	6.68914
WTCHG_385772_205143	ERR418695	700683	6.70275
WTCHG_385772_205143	ERR418695	700684	6.64488
WTCHG_385772_205143	ERR418695	700685	6.71296
WTCHG_385772_205143	ERR418695	700686	6.69935
WTCHG_385772_205143	ERR418695	700687	6.77084
WTCHG_385772_205143	ERR418695	700688	6.84573
WTCHG_385772_205143	ERR418695	700689	6.92743
WTCHG_385772_205143	ERR418695	700690	6.95466
WTCHG_385772_205143	ERR418695	700691	6.85594
WTCHG_385772_205143	ERR418695	700692	6.88658
WTCHG_385772_205143	ERR418695	700693	6.92743
WTCHG_385772_205143	ERR418695	700694	6.92062
WTCHG_385772_205143	ERR418695	700695	6.87296
WTCHG_385772_205143	ERR418695	700696	6.87977
WTCHG_385772_205143	ERR418695	700697	6.84573
WTCHG_385772_205143	ERR418695	700698	6.84573
WTCHG_385772_205143	ERR418695	700699	6.91041
WTCHG_385772_205143	ERR418695	700700	6.83211
WTCHG_385772_205143	ERR418695	700701	6.82871
WTCHG_385772_205143	ERR418695	700702	6.87977
WTCHG_385772_205143	ERR418695	700703	6.97168
WTCHG_385772_205143	ERR418695	700704	6.94104
WTCHG_385772_205143	ERR418695	700705	6.907
WTCHG_385772_205143	ERR418695	700706	7.03976
WTCHG_385772_205143	ERR418695	700707	6.95125
WTCHG_385772_205143	ERR418695	700708	6.92743
WTCHG_385772_205143	ERR418695	700709	6.88317
WTCHG_385772_205143	ERR418695	700710	6.92062
WTCHG_385772_205143	ERR418695	700711	6.86956
WTCHG_385772_205143	ERR418695	700712	6.75722
WTCHG_385772_205143	ERR418695	700713	6.80147
WTCHG_385772_205143	ERR418695	700714	6.76403
WTCHG_385772_205143	ERR418695	700715	6.87636
WTCHG_385772_205143	ERR418695	700716	6.94445
WTCHG_385772_205143	ERR418695	700717	6.37596
WTCHG_385772_205143	ERR418695	700718	6.8253
WTCHG_385772_205143	ERR418695	700719	6.84573
[truncated: 95,073 more rows]

## Sheet: columns_description
Data shown of figure 2 c
Read coverage of amplified region contining norA
seqID	sequence read file ID of evolved strains
SRA_accession	parental strain identity. It corresponds to the accession of whole genome reads at SRA archive (BioProject: PRJEB5261)
genome_position	position in the genome aligned to ST291 reference genome
read_copy_number	normalized read coverage per position
