# Supplementary material for: Efflux pump activity potentiates the evolution of antibiotic resistance across S. aureus isolates
Source: Nat Commun. 2020 Aug 7;11:3970. doi: 10.1038/s41467-020-17735-y (PMC7414891; doi:10.1038/s41467-020-17735-y)
Supplement: Supplementary file 10 — Source Data [file 41467_2020_17735_MOESM10_ESM.zip › SourceData_fig 3a.xlsx]

## Sheet: fig 3a
gene	log2FoldChange	padj
SAR0001	-0.122044	0.765479
SAR0002	0.00702164	0.986381
SAR0003	-0.0730793	0.887557
SAR0004	-0.164373	0.74232
SAR0005	0.0266333	0.962108
SAR0006	0.0271431	0.954661
SAR0007	-0.0787456	0.86484
SAR0008	-0.425817	0.408031
SAR0009	-0.0173338	0.962108
SAR0010	0.478128	0.116763
SAR0011	0.126054	0.763252
SAR0012	0.632206	0.266489
SAR0013	-0.0658651	0.87457
SAR0014	-0.370931	0.215235
SAR0015	-0.585391	0.0471121
SAR0016	-0.347628	0.195822
SAR0017	-0.0546936	0.905227
SAR0018	0.0788013	0.850467
SAR0019	0.0581142	0.862691
SAR0020	-0.137025	0.594308
SAR0021	0.13541	0.698355
SAR0022	-0.157519	0.554603
SAR0023	0.236298	0.60258
SAR0024	-0.174779	0.587997
SAR0099	-0.0500066	0.889675
SAR0104	-0.160557	0.63569
SAR0105	0.458742	0.221438
SAR0107	0.143345	0.74232
SAR0108	0.836319	0.0300501
SAR0109	0.736791	0.0250294
SAR0110	0.100151	0.871772
SAR0111	0.731544	0.156909
SAR0112	0.211825	0.681627
SAR0113	-0.0444876	0.898745
SAR0114	0.378832	0.707129
SAR0115	-0.355388	0.267934
SAR0116	0.429785	0.424055
SAR0117	-0.161802	0.83288
SAR0118	-0.357643	0.522007
SAR0119	0.724486	0.130708
SAR0120	0.534251	0.308757
SAR0121	0.466812	0.33851
SAR0122	0.622885	0.0777185
SAR0123	0.580699	0.151344
SAR0124	0.368266	0.322
SAR0125	0.164673	0.688669
SAR0126	-0.00296332	0.992837
SAR0127	-0.0194963	0.968006
SAR0129	0.425288	0.37244
SAR0130	1.28982	0.103544
SAR0132	1.17025	0.0117132
SAR0133	0.805323	0.146976
SAR0134	0.0529934	0.907858
SAR0135	-0.3599	0.325925
SAR0137	0.234852	0.407014
SAR0138	0.0146639	0.973878
SAR0139	0.0450401	0.902192
SAR0140	0.365623	0.512361
SAR0141	0.223686	0.351976
SAR0142	0.704517	0.0204118
SAR0143	0.757757	0.00954061
SAR0144	0.780653	0.0444119
SAR0145	0.548356	0.221404
SAR0146	0.462207	0.153121
SAR0147	0.359667	0.190149
SAR0151	1.25648	0.151344
SAR0152	1.56354	0.0803605
SAR0153	1.13515	0.170716
SAR0154	1.14293	0.0792584
SAR0155	0.940019	0.129562
SAR0156	0.949356	0.156909
SAR0157	0.997197	0.116876
SAR0162	0.531977	0.330738
SAR0163	0.662616	0.178427
SAR0164	0.405873	0.456913
SAR0165	0.492217	0.33851
SAR0166	0.399511	0.413023
SAR0167	-0.051909	0.912568
SAR0168	0.281078	0.598698
SAR0169	-0.528189	0.322
SAR0170	0.2199	0.573031
SAR0171	1.77558	0.00559708
SAR0172	0.425589	0.162793
SAR0173	0.579467	0.0776014
SAR0174	0.526466	0.122226
SAR0175	0.364811	0.361121
SAR0176	0.470917	0.0719261
SAR0180	0.480849	0.247821
SAR0181	0.170198	0.749132
SAR0182	0.525119	0.136621
SAR0183	0.297727	0.485457
SAR0184	0.0697254	0.889675
SAR0185	0.837626	0.0444119
SAR0186	1.0948	0.00559708
SAR0187	-0.352352	0.414849
SAR0188	0.148436	0.88008
SAR0189	-0.295958	0.573646
SAR0190	-0.120254	0.761264
SAR0191	0.850127	0.179915
SAR0192	0.904467	0.140367
SAR0193	0.551014	0.349277
SAR0194	0.23343	0.738469
SAR0196	0.0703909	0.898745
SAR0198	-0.309632	0.349277
SAR0199	0.802135	0.0707756
SAR0200	0.762391	0.133511
SAR0201	0.351148	0.364683
SAR0202	0.155062	0.674192
SAR0203	-0.25706	0.539214
SAR0204	0.264365	0.37693
SAR0205	0.307774	0.632366
SAR0206	0.10702	0.864235
SAR0207	-0.182253	0.771983
SAR0208	-0.327627	0.589198
SAR0209	-0.0734989	0.921796
SAR0210	-0.173893	0.79932
SAR0211	-0.00254727	0.996437
SAR0212	-0.46864	0.384715
SAR0213	0.356284	0.414849
SAR0214	-0.0361697	0.920498
SAR0215	0.0324874	0.933435
SAR0216	0.092213	0.821593
SAR0217	0.235018	0.616241
SAR0218	0.364032	0.475019
SAR0220	0.0267179	0.945092
SAR0221	0.0377419	0.969451
SAR0222	0.748481	0.254041
SAR0223	0.231638	0.532454
SAR0224	0.31734	0.309771
SAR0225	0.482564	0.171759
SAR0226	0.7558	0.0300501
SAR0227	0.973377	0.0731569
SAR0229	0.264991	0.428171
SAR0230	1.04573	0.0068027
SAR0231	1.23319	0.0185755
SAR0233	0.852771	0.0300501
SAR0234	0.247826	0.57009
SAR0235	0.133845	0.707129
SAR0236	-0.12182	0.813998
SAR0238	0.552004	0.177417
SAR0242	0.625848	0.0762517
SAR0243	0.613772	0.0707392
SAR0245	0.41711	0.219334
SAR0246	0.190406	0.577584
SAR0247	0.00981111	0.983192
SAR0248	-0.108054	0.798676
SAR0249	0.251271	0.658145
SAR0251	0.0891823	0.654477
SAR0252	-0.10564	0.560506
SAR0253	0.0291023	0.90844
SAR0254	-0.124021	0.577584
SAR0255	-0.11935	0.66114
SAR0256	0.033846	0.944573
SAR0257	0.25246	0.361132
SAR0258	0.209358	0.519055
SAR0259	2.34028	0.0284678
SAR0260	2.01936	0.0526853
SAR0262	0.75756	0.134371
SAR0263	1.09974	0.0204118
SAR0264	0.854621	0.0179438
SAR0265	0.774177	0.0707392
SAR0266	-0.0515626	0.879101
SAR0267	-0.0385393	0.921328
SAR0268	0.263586	0.403377
SAR0269	0.593952	0.115031
SAR0271	-0.0424713	0.94161
SAR0272	0.0751241	0.837505
SAR0273	0.432363	0.26489
SAR0274	0.225882	0.591427
SAR0275	0.262238	0.589231
SAR0276	0.674947	0.212613
SAR0277	0.771806	0.163465
SAR0278	1.10484	0.0204118
SAR0279	0.868773	0.0719261
SAR0280	0.821221	0.0444119
SAR0281	0.858014	0.0777185
SAR0283	1.07366	0.0471121
SAR0284	0.895191	0.0068027
SAR0299	0.373945	0.496511
SAR0301	0.38998	0.326231
SAR0302	0.435968	0.379693
SAR0303	-0.00359997	0.990206
SAR0304	0.0488754	0.94812
SAR0305	0.825431	0.0283412
SAR0306	0.822206	0.0152566
SAR0307	0.185712	0.686258
SAR0308	0.029264	0.973878
SAR0309	-0.0947393	0.902192
SAR0310	0.0191259	0.983192
SAR0311	-0.676659	0.209294
SAR0312	-0.515542	0.245675
SAR0313	-0.346666	0.22317
SAR0314	0.178113	0.70535
SAR0315	-0.352024	0.28314
SAR0316	0.597401	0.321003
SAR0317	-0.191092	0.805333
SAR0318	0.218127	0.646949
SAR0319	0.218971	0.406202
SAR0320	-0.0205971	0.969451
SAR0321	-0.158388	0.716336
SAR0322	-0.119613	0.779342
SAR0324	-0.0839582	0.844512
SAR0326	-0.240103	0.645389
SAR0327	-0.176121	0.779785
SAR0329	-0.363213	0.560242
SAR0330	-0.279331	0.609264
SAR0331	0.432356	0.586492
SAR0332	-0.110212	0.905255
SAR0333	0.189747	0.756275
SAR0334	0.104417	0.787268
SAR0335	0.113906	0.744923
SAR0336	0.179081	0.591427
SAR0338	0.159194	0.801985
SAR0339	0.69062	0.0527462
SAR0340	0.190445	0.776812
SAR0341	0.469525	0.23355
SAR0342	0.51391	0.151411
SAR0343	-0.00873203	0.98769
SAR0344	-0.114011	0.814592
SAR0347	1.14045	0.0300501
SAR0348	0.351717	0.330738
SAR0349	0.13333	0.699765
SAR0350	0.00672842	0.990206
SAR0351	-0.291451	0.279879
SAR0352	0.0827919	0.786504
SAR0353	0.47905	0.159306
SAR0354	0.483004	0.277689
SAR0355	0.703475	0.182289
SAR0356	0.878291	0.101341
SAR0357	0.354215	0.223824
SAR0360	0.193374	0.396188
SAR0361	-0.47633	0.196787
SAR0362	0.00650394	0.983192
SAR0363	0.0118413	0.969451
SAR0364	-0.105515	0.651103
SAR0389	-0.11213	0.879936
SAR0390	0.071875	0.913377
SAR0391	-0.365334	0.266489
SAR0392	0.375522	0.355807
SAR0394	0.434283	0.172802
SAR0395	0.00478822	0.990206
SAR0396	-0.245728	0.444618
SAR0398	-0.241356	0.443125
SAR0399	-0.358353	0.115031
SAR0400	0.260257	0.453243
SAR0401	-0.333846	0.560506
SAR0403	-0.0512524	0.872783
SAR0404	-0.250828	0.152888
SAR0405	-0.156776	0.658967
SAR0406	-0.227118	0.485457
SAR0407	-0.104182	0.798676
SAR0408	-0.0193581	0.968006
SAR0409	0.0142786	0.978406
SAR0420	0.424103	0.349277
SAR0421	0.514688	0.094337
SAR0433	0.296497	0.62395
SAR0437	0.991472	0.0474725
SAR0447	0.723691	0.178427
SAR0450	0.756729	0.0335163
SAR0452	0.626108	0.0444119
SAR0453	0.311499	0.444618
SAR0454	0.0789462	0.86118
SAR0455	1.04615	0.0204415
SAR0456	-0.175999	0.560699
SAR0457	-0.0648228	0.843087
SAR0458	0.143435	0.809163
SAR0459	0.585447	0.275761
SAR0460	0.331083	0.498291
SAR0461	1.08791	0.0068027
SAR0462	0.82349	0.0132102
SAR0463	0.57116	0.15224
SAR0464	-0.0306613	0.944573
SAR0465	-0.553918	0.0735081
SAR0466	-0.078034	0.831581
SAR0467	-0.0154284	0.9671
SAR0468	0.121256	0.606658
SAR0469	0.276707	0.295941
SAR0470	1.14746	0.0234069
SAR0471	1.08033	0.0219231
SAR0472	0.899836	0.0271859
SAR0473	-0.0667229	0.897425
SAR0474	0.338587	0.218748
SAR0475	0.214947	0.361132
SAR0476	0.385385	0.153121
SAR0477	-0.0489048	0.838219
SAR0478	-0.187312	0.406953
SAR0479	-0.169522	0.493748
SAR0482	0.366216	0.360971
SAR0483	0.327443	0.259998
SAR0484	0.122219	0.590446
SAR0485	-0.155767	0.651103
SAR0486	0.197448	0.485852
SAR0487	-0.225186	0.560506
SAR0488	0.199459	0.426182
SAR0489	0.193147	0.471692
SAR0490	0.307282	0.148982
SAR0491	-0.17469	0.414849
SAR0492	-0.06652	0.841739
SAR0494	-0.0381169	0.914356
SAR0495	-0.956693	0.028334
SAR0496	-0.59381	0.0522756
SAR0497	-0.450888	0.092841
SAR0498	-0.0437335	0.92119
SAR0499	-0.0594686	0.883312
SAR0500	0.0367982	0.905468
SAR0501	0.0747151	0.749277
SAR0502	0.140336	0.699765
SAR0503	0.214503	0.264071
SAR0504	0.0653544	0.828128
SAR0505	-0.219896	0.417811
SAR0506	-0.125216	0.679251
SAR0507	-0.102197	0.681176
SAR0508	-0.29126	0.162136
SAR0509	-0.260616	0.134371
SAR0510	0.0863159	0.800895
SAR0511	-0.24152	0.451772
SAR0512	-0.0043556	0.98769
SAR0513	0.107264	0.761264
SAR0514	-0.305422	0.26489
SAR0515	-0.176618	0.636104
SAR0516	-0.196153	0.327512
SAR0517	-0.285762	0.495356
SAR0518	-0.26843	0.268053
SAR0521	0.565306	0.137462
SAR0522	0.06309	0.900913
SAR0523	0.16764	0.679251
SAR0524	-0.682317	0.0558913
SAR0525	0.387419	0.416148
SAR0526	0.636855	0.136905
SAR0527	0.405316	0.349277
SAR0528	0.143412	0.73723
SAR0529	-0.300998	0.422761
SAR0530	-0.49026	0.179915
SAR0531	-0.224759	0.279879
SAR0532	-0.0267622	0.933435
SAR0533	0.0339463	0.919381
SAR0534	-0.224375	0.410904
SAR0535	0.0513681	0.86484
SAR0536	-0.103544	0.739828
SAR0537	-0.0910096	0.805333
SAR0538	-0.295314	0.247055
SAR0539	-0.319223	0.174149
SAR0540	-0.182094	0.471058
SAR0542	-0.0666592	0.840947
SAR0543	-0.184915	0.426182
SAR0544	-0.330873	0.260648
SAR0545	-0.258234	0.403377
SAR0546	-0.378122	0.204617
SAR0547	-0.00881023	0.97763
SAR0548	0.0221308	0.93773
SAR0549	-0.445091	0.0573325
SAR0550	-0.129457	0.606658
SAR0551	-0.15777	0.471165
SAR0552	0.0183132	0.957938
SAR0553	-0.0725791	0.824726
SAR0554	-0.105585	0.681627
SAR0555	-0.253018	0.302179
SAR0556	0.196126	0.715257
SAR0557	-0.30066	0.349498
SAR0558	-0.386271	0.149132
SAR0559	-0.188389	0.525536
SAR0560	-0.413824	0.296507
SAR0561	-0.383854	0.280842
SAR0562	-0.231111	0.761264
SAR0563	-0.069185	0.898745
SAR0564	-0.0281657	0.93788
SAR0565	-0.350981	0.153121
SAR0568	0.0361635	0.920688
SAR0569	0.0989614	0.779342
SAR0570	-0.0889843	0.594572
SAR0571	-0.0235358	0.920688
SAR0572	-0.105386	0.69896
SAR0573	-0.100446	0.776812
SAR0574	0.220216	0.545164
SAR0575	0.405927	0.320108
SAR0576	-0.0446313	0.953279
SAR0577	0.628534	0.0235611
SAR0580	0.0809897	0.898745
SAR0581	0.0307844	0.934223
SAR0582	0.255536	0.633484
SAR0584	-0.3377	0.394876
SAR0585	0.135839	0.686329
SAR0586	-0.124966	0.69708
SAR0587	-0.184612	0.606658
SAR0588	-0.232215	0.153121
SAR0589	0.166016	0.636104
SAR0590	0.47185	0.166999
SAR0591	0.278689	0.300604
SAR0592	0.25339	0.679251
SAR0593	-0.108165	0.74232
SAR0594	-0.18934	0.258763
SAR0595	-0.249294	0.136621
SAR0596	0.245383	0.493748
SAR0597	0.387224	0.21991
SAR0598	0.357521	0.272323
SAR0599	0.164191	0.620377
SAR0600	-0.239825	0.5611
SAR0602	0.612947	0.0819239
SAR0605	0.45263	0.392476
SAR0608	0.0877392	0.791297
SAR0609	0.0801209	0.838219
SAR0610	-0.435743	0.271367
SAR0611	-0.241322	0.2959
SAR0612	-0.304314	0.1858
SAR0613	-0.320315	0.600576
SAR0614	-0.491006	0.0471121
SAR0615	-0.546856	0.0471121
SAR0617	0.148922	0.824726
SAR0618	-0.126549	0.670233
SAR0619	0.0544382	0.905468
SAR0620	-0.069454	0.751967
SAR0621	-0.15781	0.425147
SAR0622	-0.0661089	0.840089
SAR0623	-0.0340237	0.934579
SAR0624	0.10296	0.774978
SAR0625	0.385127	0.405728
SAR0626	0.0825591	0.86484
SAR0630	0.457314	0.28314
SAR0633	0.555305	0.247204
SAR0634	0.419516	0.367481
SAR0635	0.674428	0.266489
SAR0636	0.526351	0.24988
SAR0637	0.131545	0.647613
SAR0641	-0.152629	0.608046
SAR0642	-0.424692	0.230192
SAR0643	-0.243628	0.542727
SAR0644	0.107054	0.792642
SAR0645	0.690933	0.130708
SAR0646	0.0853617	0.862105
SAR0647	0.23371	0.560506
SAR0648	-0.0803822	0.838219
SAR0649	0.341706	0.259998
SAR0650	0.282857	0.216042
SAR0651	0.266547	0.306621
SAR0652	0.122131	0.798676
SAR0653	0.71549	0.0426135
SAR0655	-0.308546	0.121031
SAR0656	-0.273209	0.349748
SAR0657	0.235787	0.478553
SAR0658	0.130543	0.671632
SAR0659	-0.166901	0.633484
SAR0660	-0.0198401	0.973878
SAR0661	0.0500635	0.933379
SAR0662	-0.0897196	0.879936
SAR0663	-0.17819	0.626366
SAR0664	0.0573711	0.932959
SAR0665	0.180996	0.602849
SAR0666	-0.0107104	0.982173
SAR0667	0.759138	0.0424568
SAR0668	0.231392	0.482653
SAR0669	0.448388	0.203839
SAR0673	-0.126931	0.721281
SAR0674	0.222642	0.458305
SAR0675	-0.113509	0.770082
SAR0676	0.2966	0.394876
SAR0677	0.396968	0.179049
SAR0680	0.227781	0.515531
SAR0681	0.175416	0.665567
SAR0682	0.145228	0.649828
SAR0683	-0.0945234	0.749132
SAR0684	-0.0907185	0.731862
SAR0685	-0.21435	0.349049
SAR0728	-0.105692	0.831581
SAR0729	0.435464	0.349277
SAR0730	-0.2364	0.442773
SAR0731	-0.234527	0.640428
SAR0732	0.125856	0.788479
SAR0733	-0.0389723	0.932932
SAR0734	-0.158504	0.686258
SAR0735	0.119663	0.799878
SAR0736	0.108267	0.744923
SAR0737	-0.370627	0.215235
SAR0738	-0.317249	0.251626
SAR0739	-0.885521	0.00559708
SAR0740	0.110174	0.739323
SAR0741	-0.120589	0.651103
SAR0742	-0.211171	0.70535
SAR0743	-0.00294879	0.992672
SAR0744	0.0867947	0.779342
SAR0748	0.979559	0.0068027
SAR0749	0.0719472	0.920688
SAR0750	0.117734	0.721281
SAR0751	0.241615	0.51731
SAR0752	0.330264	0.29268
SAR0753	0.171672	0.681176
SAR0754	0.112877	0.681627
SAR0755	-0.0376902	0.912405
SAR0756	0.51168	0.223824
SAR0757	0.330213	0.373821
SAR0758	0.104324	0.831249
SAR0759	0.267475	0.536615
SAR0760	0.510715	0.303968
SAR0761	0.0846289	0.903534
SAR0762	0.155805	0.751967
SAR0763	-0.159351	0.606658
SAR0764	-0.340339	0.293594
SAR0765	-0.188382	0.636371
SAR0766	0.138685	0.70535
SAR0767	0.158157	0.503711
SAR0768	0.184568	0.516191
SAR0769	-0.488601	0.170716
SAR0770	-0.27363	0.26489
SAR0771	-0.210338	0.385128
SAR0772	-0.111162	0.60258
SAR0773	0.198888	0.197577
SAR0774	-0.1314	0.518621
SAR0775	0.574249	0.106265
SAR0776	0.335223	0.344914
SAR0777	0.32845	0.369056
SAR0778	0.00973528	0.98022
SAR0780	0.540152	0.139968
SAR0781	-0.0607883	0.855281
SAR0782	-0.337002	0.451356
SAR0783	-0.410815	0.216352
SAR0784	-0.721072	0.0068027
SAR0785	-0.699261	0.00954061
SAR0786	-0.858159	0.00625695
SAR0789	0.799347	0.175377
SAR0790	0.555201	0.349277
SAR0791	0.0893709	0.77157
SAR0792	0.0375399	0.898745
SAR0793	0.353366	0.589231
SAR0794	-0.0758901	0.840947
SAR0795	0.131277	0.763252
SAR0796	0.275177	0.21991
SAR0797	-0.0966934	0.792938
SAR0798	-0.165843	0.560506
SAR0799	-0.0866017	0.805333
SAR0800	-0.0893947	0.831581
SAR0801	0.170219	0.521597
SAR0802	0.373853	0.185874
SAR0803	-0.0922741	0.78409
SAR0804	0.492387	0.0938649
SAR0805	0.367632	0.360893
SAR0806	-0.246065	0.577584
SAR0807	0.133188	0.444262
SAR0808	0.132267	0.517221
SAR0809	1.03802	0.0300501
SAR0810	-0.0220162	0.959344
SAR0811	0.479533	0.362224
SAR0812	0.0409411	0.92119
SAR0813	0.129517	0.705441
SAR0814	0.0850965	0.715257
SAR0815	-0.0322541	0.905468
SAR0816	-0.0461525	0.840839
SAR0817	-0.166972	0.407834
SAR0818	-0.106974	0.639381
SAR0820	0.238982	0.444618
SAR0821	0.56454	0.0918221
SAR0822	0.360749	0.273632
SAR0823	-0.133052	0.64782
SAR0825	0.164252	0.69038
SAR0826	0.152265	0.715257
SAR0827	0.221923	0.410904
SAR0828	0.0996692	0.780513
SAR0829	0.29017	0.432444
SAR0830	0.375749	0.308757
SAR0831	0.444726	0.219276
SAR0832	0.180624	0.567146
SAR0833	-0.404599	0.182142
SAR0834	-0.206114	0.465479
SAR0836	0.202849	0.614629
SAR0837	-0.0620597	0.858547
SAR0839	1.17689	0.00954061
SAR0840	0.422152	0.402189
SAR0841	0.149891	0.643561
SAR0842	0.654665	0.174251
SAR0843	0.45467	0.5611
SAR0847	-0.201002	0.790277
SAR0848	-0.317329	0.633484
SAR0849	0.618633	0.221438
SAR0850	0.124825	0.739323
SAR0851	-0.0626734	0.889675
SAR0852	-0.157997	0.838219
SAR0853	0.0260949	0.975565
SAR0854	0.167624	0.699765
SAR0855	-0.388589	0.405728
SAR0856	0.265608	0.452597
SAR0857	0.84318	0.0841195
SAR0858	0.405335	0.402189
SAR0859	0.645174	0.0853005
SAR0860	0.392771	0.199235
SAR0861	0.252175	0.418605
SAR0862	-0.104258	0.688669
SAR0863	-0.651138	0.0474725
SAR0864	-0.280219	0.199234
SAR0865	-0.10886	0.755341
SAR0867	0.175119	0.739323
SAR0868	0.631472	0.196787
SAR0870	0.670339	0.0776014
SAR0871	0.537044	0.205886
SAR0872	0.064592	0.92119
SAR0874	-0.825513	0.101365
SAR0875	0.0628406	0.9043
SAR0876	0.0617627	0.889675
SAR0877	0.045287	0.906732
SAR0878	0.117245	0.70535
SAR0879	0.163326	0.605815
SAR0880	-0.0225927	0.947348
SAR0882	0.430981	0.264071
SAR0883	0.700525	0.122226
SAR0884	-0.0479772	0.900913
SAR0885	-0.0748396	0.779342
SAR0886	-0.205193	0.40928
SAR0887	-0.331763	0.201696
SAR0888	-0.330683	0.185312
SAR0889	-0.0485189	0.943118
SAR0890	-0.96441	0.0300501
SAR0891	-0.39099	0.108722
SAR0892	-0.354145	0.0733428
SAR0893	-0.00568559	0.990206
SAR0894	0.0466215	0.907462
SAR0895	-0.0450487	0.905468
SAR0896	-0.267535	0.410904
SAR0897	-0.184821	0.615653
SAR0898	0.0992888	0.782493
SAR0899	0.171493	0.646949
SAR0900	0.122767	0.743023
SAR0901	0.266677	0.349277
SAR0902	-0.0732893	0.807261
SAR0903	0.267829	0.35107
SAR0904	-0.233452	0.589896
SAR0905	-0.119389	0.715325
SAR0906	-0.0381542	0.889675
SAR0907	0.401647	0.420246
SAR0908	-0.552051	0.0474725
SAR0909	-0.540916	0.0444119
SAR0910	-0.716034	0.0068027
SAR0911	-0.596926	0.0203115
SAR0912	-0.671561	0.00327968
SAR0913	-0.696144	0.00327968
SAR0914	-0.388072	0.0492127
SAR0915	-0.784764	0.0068027
SAR0916	-0.0884205	0.846987
SAR0917	-0.240313	0.539214
SAR0918	0.265844	0.368989
SAR0919	-0.287745	0.414849
SAR0920	-0.247263	0.466194
SAR0921	0.154935	0.776812
SAR0922	0.482277	0.414849
SAR0923	0.57079	0.361132
SAR0924	-0.115322	0.743675
SAR0925	0.101844	0.798676
SAR0926	-0.0867152	0.807261
SAR0927	-0.179661	0.516734
SAR0928	-0.0134982	0.969451
SAR0929	-0.188811	0.519142
SAR0930	-0.0309839	0.905468
SAR0931	-0.149032	0.364251
SAR0933	-0.0555567	0.86484
SAR0934	-0.0708576	0.792642
SAR0935	-0.279455	0.235211
SAR0937	0.559387	0.129202
SAR0938	0.568968	0.215235
SAR0943	0.249916	0.632845
SAR0944	0.72428	0.170716
SAR0945	-0.57624	0.115031
SAR0946	0.22943	0.238486
SAR0947	0.0290328	0.917669
SAR0949	0.740607	0.0300501
SAR0950	0.64964	0.0664019
SAR0951	0.553285	0.103544
SAR0953	0.570759	0.112289
SAR0964	0.0662263	0.911995
SAR0965	-0.366023	0.296118
SAR0966	-0.226946	0.274184
SAR0967	0.791923	0.188284
SAR0968	-0.0668383	0.898745
SAR0969	0.304518	0.152632
SAR0970	0.168961	0.606658
SAR0971	0.215771	0.532454
SAR0972	-0.349529	0.415887
SAR0973	-0.213488	0.589231
SAR0974	-0.337304	0.280842
SAR0975	-0.575537	0.0300501
SAR0976	-0.319188	0.266489
SAR0977	-0.383492	0.122226
SAR0978	-0.47378	0.121181
SAR0979	-0.546539	0.0686605
SAR0980	0.281841	0.334174
SAR0981	0.257261	0.396837
SAR0985	-0.171935	0.541691
SAR0986	0.0765185	0.798676
SAR0987	0.00913481	0.978406
SAR0988	-0.0653052	0.760113
SAR0989	-0.0700392	0.786206
SAR0990	-0.0709086	0.743023
SAR0991	0.228139	0.450345
SAR0992	-0.0967339	0.731862
SAR0993	-0.230527	0.282961
SAR0994	-0.00830084	0.981841
SAR0995	0.643608	0.0484473
SAR0996	0.53369	0.404454
SAR0997	-0.2354	0.519564
SAR0998	-0.417274	0.322
SAR0999	-0.252778	0.407834
SAR1000	0.106212	0.905468
SAR1002	1.15101	0.0280349
SAR1004	0.900745	0.0908148
SAR1005	0.61516	0.269005
SAR1010	0.38783	0.422631
SAR1011	0.97329	0.027893
SAR1013	-0.145694	0.847241
SAR1014	0.804201	0.0219024
SAR1015	-0.0911263	0.76926
SAR1016	0.157454	0.471058
SAR1017	-0.123294	0.581831
SAR1018	-0.258363	0.246426
SAR1019	-0.244798	0.298759
SAR1020	0.161067	0.761264
SAR1021	0.463418	0.35809
SAR1022	0.578773	0.428171
SAR1023	-0.04679	0.889675
SAR1024	0.329598	0.493748
SAR1025	-0.0115806	0.98769
SAR1026	0.358394	0.241952
SAR1027	0.495966	0.349395
SAR1028	-0.232662	0.567282
SAR1029	0.597043	0.0670177
SAR1030	0.412895	0.344311
SAR1031	-0.64224	0.0262974
SAR1032	-0.273627	0.385128
SAR1033	-0.326207	0.221389
SAR1034	-0.412073	0.156597
SAR1035	0.124293	0.757672
SAR1037	-0.293743	0.349498
SAR1038	0.287817	0.557677
SAR1039	0.0806979	0.86118
SAR1040	0.0760634	0.889705
SAR1041	-0.155376	0.739323
SAR1042	0.147217	0.749132
SAR1043	0.232492	0.632157
SAR1044	0.158121	0.779342
SAR1045	0.159766	0.770082
SAR1046	0.11448	0.849222
SAR1047	0.276415	0.577584
SAR1048	0.273264	0.5611
SAR1049	-0.759168	0.0719445
SAR1050	-0.716595	0.103544
SAR1051	-0.764364	0.0510581
SAR1052	-0.208146	0.761264
SAR1053	0.202474	0.514446
SAR1054	0.0244539	0.940018
SAR1055	0.178004	0.759757
SAR1056	-0.104307	0.7972
SAR1057	-0.161849	0.598698
SAR1059	0.0585005	0.9043
SAR1060	-0.016564	0.977604
SAR1061	0.287305	0.321569
SAR1063	-0.287289	0.149688
SAR1064	-0.638545	0.0466613
SAR1065	-0.333493	0.180995
SAR1066	-0.49861	0.192768
SAR1067	0.104748	0.718094
SAR1068	0.228684	0.373821
SAR1069	0.218202	0.463254
SAR1070	0.0982085	0.77462
SAR1071	-0.327616	0.151344
SAR1072	-0.627707	0.221438
SAR1073	-0.375239	0.453243
SAR1074	-0.424898	0.378689
SAR1075	-0.454888	0.295941
SAR1076	-0.235435	0.514535
SAR1077	-0.0781006	0.844785
SAR1078	-0.0932465	0.743023
SAR1079	0.887985	0.0466613
SAR1080	-0.184162	0.49184
SAR1081	0.019128	0.962108
SAR1082	-0.107206	0.883312
SAR1083	-0.286847	0.403957
SAR1084	0.0831357	0.860679
SAR1085	-0.142886	0.671205
SAR1086	-0.470412	0.230192
SAR1087	-0.163371	0.58043
SAR1088	-0.13313	0.772464
SAR1089	-0.114959	0.759754
SAR1090	-0.193505	0.530964
SAR1091	-0.448789	0.212587
SAR1092	-0.486915	0.0314984
SAR1093	-0.522161	0.0484954
SAR1094	0.0799039	0.755867
SAR1095	-0.600405	0.247055
SAR1096	-0.0798651	0.898745
SAR1097	-0.259778	0.291547
SAR1098	-0.444095	0.0301879
SAR1099	-0.0202637	0.977604
SAR1100	-0.376837	0.344311
SAR1101	-0.622701	0.0587455
SAR1102	-0.192006	0.831249
SAR1103	-0.107246	0.889675
SAR1104	0.192234	0.855415
SAR1106	0.247011	0.681486
SAR1107	0.218826	0.727637
SAR1108	0.148119	0.862105
SAR1110	-0.0840115	0.863319
SAR1111	-0.126256	0.589821
SAR1112	-0.244604	0.383552
SAR1113	0.0942037	0.827965
SAR1114	0.0266172	0.95725
SAR1115	0.10671	0.800856
SAR1116	-0.0905355	0.705441
SAR1117	-0.216263	0.406202
SAR1118	-0.192589	0.435038
SAR1119	0.0302091	0.934579
SAR1120	-0.466743	0.0234069
SAR1121	-0.228509	0.466194
SAR1122	-0.408147	0.413302
SAR1123	-0.108591	0.765479
SAR1124	-0.283813	0.341174
SAR1127	0.894523	0.0934504
SAR1129	0.398723	0.525353
SAR1130	1.47672	0.0250294
SAR1136	0.534704	0.453243
SAR1142	0.676798	0.092841
SAR1143	0.57616	0.151411
SAR1144	0.450777	0.115031
SAR1146	-0.323406	0.671534
SAR1147	0.175811	0.715257
SAR1148	-0.0126148	0.988482
SAR1150	0.779983	0.526771
SAR1151	0.515579	0.112146
SAR1152	-0.56893	0.0219024
SAR1153	0.029443	0.935544
SAR1154	0.0964832	0.821593
SAR1155	0.14242	0.704577
SAR1156	-0.182175	0.577584
SAR1157	-0.0241637	0.933994
SAR1158	0.158936	0.560506
SAR1159	0.25829	0.272297
SAR1160	0.193213	0.41426
SAR1161	-0.21841	0.22317
SAR1162	-0.0847049	0.63569
SAR1163	0.0625837	0.852244
SAR1164	-0.520264	0.0235611
SAR1165	-0.393153	0.0587455
SAR1166	-0.605119	0.0471121
SAR1167	-0.178775	0.582579
SAR1168	-0.110502	0.761264
SAR1169	-0.0562586	0.885463
SAR1171	-0.312219	0.0707392
SAR1172	-0.762315	0.00625695
SAR1173	-0.437944	0.0719261
SAR1174	-0.365343	0.349277
SAR1175	-0.0415915	0.952332
SAR1176	-0.0530083	0.941808
SAR1177	0.0649669	0.932932
SAR1178	-0.00664465	0.990652
SAR1179	0.0697601	0.921947
SAR1180	0.222858	0.715257
SAR1181	0.202713	0.744923
SAR1182	0.066554	0.908372
SAR1183	0.0357438	0.914878
SAR1184	-0.268508	0.30733
SAR1185	-0.108689	0.724984
SAR1186	-0.211618	0.527192
SAR1187	0.0377589	0.905468
SAR1188	-0.217821	0.296026
SAR1189	0.348441	0.415135
SAR1190	-0.288403	0.57009
SAR1191	-0.0615298	0.871772
SAR1192	0.00305325	0.990206
SAR1193	-0.1729	0.442773
SAR1194	-0.172829	0.492621
SAR1195	-0.278399	0.252337
SAR1196	-0.391677	0.0982377
SAR1197	0.0306698	0.931995
SAR1198	-0.191559	0.35107
SAR1199	-0.183696	0.277689
SAR1200	-0.45043	0.0955636
SAR1201	-0.0835247	0.828128
SAR1202	-0.0272371	0.947907
SAR1203	-0.125702	0.441861
SAR1204	-0.725025	0.018205
SAR1205	-0.589146	0.065537
SAR1206	-0.504758	0.0931125
SAR1207	-0.431576	0.149688
SAR1208	-0.484794	0.0282744
SAR1209	0.182046	0.303416
SAR1210	-0.099546	0.681176
SAR1211	-0.0729267	0.816245
SAR1212	-0.154558	0.610327
SAR1213	-0.172309	0.484337
SAR1214	-0.0972084	0.805333
SAR1215	-0.166112	0.560242
SAR1216	-0.0602714	0.862105
SAR1217	-0.192315	0.615645
SAR1218	0.111132	0.669764
SAR1219	-0.118021	0.736439
SAR1220	-0.0262707	0.935544
SAR1221	0.00643397	0.986381
SAR1222	-0.034311	0.933435
SAR1225	0.144887	0.745036
SAR1226	0.25331	0.319282
SAR1227	0.166028	0.525536
SAR1228	0.499345	0.0283412
SAR1229	0.468524	0.0234069
SAR1230	0.430531	0.0300501
SAR1231	0.20388	0.426182
SAR1232	0.0835393	0.842301
SAR1233	-0.0504078	0.870737
SAR1234	-0.171294	0.633484
SAR1235	0.0710655	0.86484
SAR1236	-0.220281	0.326231
SAR1237	-0.245167	0.447998
SAR1238	-0.0489301	0.774307
SAR1239	-0.227906	0.29268
SAR1240	-0.201068	0.29724
SAR1241	-0.211225	0.264071
SAR1242	-0.110653	0.627743
SAR1243	-0.104198	0.699765
SAR1244	-0.0640173	0.860679
SAR1245	-0.222237	0.349498
SAR1246	-0.491372	0.0147709
SAR1247	-0.220448	0.541691
SAR1248	-0.0304985	0.935544
SAR1249	-0.0590737	0.885594
SAR1250	0.0628493	0.846987
SAR1251	-0.272167	0.131415
SAR1252	-0.161069	0.396331
SAR1253	-0.145775	0.37934
SAR1254	-0.211363	0.589231
SAR1255	0.0488622	0.9043
SAR1256	0.017421	0.968006
SAR1257	-0.0294886	0.92119
SAR1258	-0.0880194	0.77462
SAR1259	-0.337353	0.221955
SAR1260	0.013719	0.970988
SAR1261	-0.0915843	0.76494
SAR1262	-0.0474499	0.898745
SAR1263	-0.11346	0.898745
SAR1264	-0.302759	0.230192
SAR1265	-0.0958444	0.70535
SAR1266	-0.0982883	0.705441
SAR1267	-0.535711	0.0707756
SAR1268	-0.39822	0.0498056
SAR1269	-0.587948	0.018205
SAR1270	-0.386418	0.0707392
SAR1271	-0.0455372	0.879101
SAR1272	-0.223794	0.392362
SAR1273	-0.279125	0.361132
SAR1274	0.0517262	0.905468
SAR1275	-0.0933023	0.792242
SAR1276	0.392428	0.219276
SAR1277	0.232994	0.444788
SAR1278	0.0270557	0.936296
SAR1279	0.0579762	0.902192
SAR1280	0.00393529	0.990206
SAR1281	-0.00246749	0.994718
SAR1282	-0.0835451	0.798676
SAR1283	-0.151531	0.679451
SAR1284	-0.0711448	0.851059
SAR1326	1.02378	0.0068027
SAR1328	-0.0586088	0.898745
SAR1334	0.014633	0.977604
SAR1335	-0.0478813	0.898745
SAR1336	-0.510469	0.295941
SAR1337	0.646719	0.218748
SAR1338	0.470192	0.223824
SAR1339	0.39353	0.287116
SAR1340	0.268522	0.493748
SAR1341	-0.139807	0.589231
SAR1342	-0.319794	0.585519
SAR1343	0.23609	0.326231
SAR1344	0.133419	0.713771
SAR1345	-0.0785945	0.848118
SAR1346	-0.51208	0.115853
SAR1347	0.436416	0.266012
SAR1348	0.362171	0.247055
SAR1349	-0.257551	0.334559
SAR1350	-0.445683	0.345901
SAR1351	-0.556097	0.0558913
SAR1352	-0.122985	0.708366
SAR1353	-0.466499	0.025341
SAR1355	-0.312634	0.254573
SAR1356	0.0789058	0.871772
SAR1357	-0.341657	0.395882
SAR1361	-0.369831	0.0792584
SAR1362	-0.20364	0.539214
SAR1363	-0.356667	0.170716
SAR1364	-0.100727	0.779342
SAR1365	-0.256627	0.444618
SAR1366	-0.131592	0.60258
SAR1367	-0.217329	0.308578
SAR1368	-0.140109	0.5753
SAR1369	0.118446	0.824726
SAR1371	-0.233069	0.301826
SAR1372	-0.412858	0.212587
SAR1373	-0.0119484	0.978406
SAR1374	0.0440402	0.831249
SAR1376	-0.0964183	0.763252
SAR1377	-0.599895	0.179915
SAR1378	-0.36684	0.414849
SAR1379	-0.651935	0.0573325
SAR1380	-0.466282	0.29724
SAR1383	0.193828	0.805333
SAR1384	-0.133329	0.889675
SAR1385	0.260923	0.646949
SAR1386	0.345392	0.560506
SAR1387	-0.179093	0.612154
SAR1388	-0.182666	0.571957
SAR1391	-0.541029	0.046068
SAR1396	-0.257369	0.596321
SAR1397	-0.196018	0.68306
SAR1398	0.439713	0.495405
SAR1399	0.661741	0.322
SAR1400	0.891338	0.131415
SAR1401	1.0001	0.107869
SAR1402	0.743394	0.282666
SAR1403	-0.251528	0.419535
SAR1404	-0.0698313	0.840839
SAR1405	0.964431	0.0573325
SAR1406	0.791909	0.0735081
SAR1407	0.7988	0.0777996
SAR1408	0.883667	0.0180891
SAR1409	0.597927	0.0798993
SAR1410	0.201104	0.457768
SAR1411	-0.100747	0.807261
SAR1412	-0.187592	0.600576
SAR1414	-0.0476417	0.934579
SAR1415	0.178467	0.671205
SAR1416	-0.0204276	0.959824
SAR1417	-0.294383	0.227406
SAR1418	-0.102336	0.740273
SAR1419	-0.0143994	0.977604
SAR1420	0.218976	0.418605
SAR1421	0.25041	0.265317
SAR1423	0.250941	0.442773
SAR1424	-0.0307778	0.942141
SAR1425	-0.0985529	0.744923
SAR1426	0.0481968	0.908987
SAR1427	-0.0338428	0.940018
SAR1429	0.151041	0.539214
SAR1430	0.143588	0.705035
SAR1431	0.297185	0.410612
SAR1432	0.112916	0.761264
SAR1434	-0.489942	0.116259
SAR1435	-0.364411	0.304346
SAR1436	-0.680042	0.0300501
SAR1437	-0.42026	0.197419
SAR1438	-0.175385	0.5753
SAR1439	-0.23825	0.340973
SAR1440	-0.175377	0.60258
SAR1441	-0.435783	0.0301879
SAR1442	-0.434556	0.0500343
SAR1443	-0.684381	0.00717471
SAR1444	-0.471068	0.100262
SAR1445	0.129241	0.776812
SAR1447	0.546934	0.179049
SAR1448	0.011291	0.982475
SAR1449	-0.0444443	0.934579
SAR1450	-0.174484	0.828128
SAR1451	-0.19468	0.679251
SAR1452	-0.21564	0.441588
SAR1453	-0.265631	0.218748
SAR1454	0.311507	0.560242
SAR1455	-0.79153	0.0323688
SAR1456	-0.25505	0.267353
SAR1457	-0.237291	0.349277
SAR1458	0.118089	0.699765
SAR1459	-0.260541	0.54104
SAR1460	-0.368515	0.23801
SAR1461	-0.190107	0.521597
SAR1462	-0.285316	0.465266
SAR1463	-0.403927	0.188118
SAR1464	-0.375543	0.182571
SAR1465	-0.0924747	0.653716
SAR1466	-0.441435	0.0666386
SAR1467	-0.244101	0.358137
SAR1468	-0.0985828	0.606658
SAR1469	0.0134683	0.968581
SAR1470	-0.0415886	0.935544
SAR1471	0.0116432	0.976359
SAR1472	-0.732165	0.0161222
SAR1473	-0.57723	0.0450741
SAR1474	-0.365083	0.179915
SAR1475	-0.315212	0.234337
SAR1476	-0.0920102	0.805333
SAR1477	0.399446	0.444618
SAR1478	-0.411006	0.199234
SAR1479	-0.283624	0.275761
SAR1480	-0.0865277	0.805333
SAR1481	-0.446374	0.304346
SAR1482	-0.122785	0.724984
SAR1483	-0.287093	0.194501
SAR1484	-0.257961	0.29781
SAR1485	0.314568	0.306621
SAR1486	-0.0109893	0.977604
SAR1487	-0.0547635	0.898745
SAR1488	0.111134	0.759757
SAR1489	0.598916	0.027893
SAR1490	-0.0624038	0.828128
SAR1491	-0.117392	0.755867
SAR1492	-0.274943	0.563091
SAR1493	0.0766231	0.838219
SAR1567	0.0394589	0.9043
SAR1568	0.0188601	0.969451
SAR1569	-0.114774	0.65012
SAR1570	-0.00770576	0.981928
SAR1571	-0.0085244	0.978406
SAR1572	0.0110566	0.983267
SAR1573	-0.0885857	0.755867
SAR1574	-0.19308	0.564707
SAR1575	-0.142537	0.662342
SAR1576	-0.33198	0.148982
SAR1577	-0.000924215	0.998482
SAR1578	0.0590791	0.898745
SAR1579	0.0025783	0.992672
SAR1581	-0.198156	0.577584
SAR1582	-0.21852	0.372555
SAR1583	-0.356118	0.0461547
SAR1584	-0.222154	0.614629
SAR1585	0.00259322	0.995334
SAR1586	-0.000678458	0.998484
SAR1589	0.0245864	0.934579
SAR1590	0.511941	0.0300501
SAR1591	0.380393	0.26314
SAR1592	0.297782	0.439757
SAR1593	0.0247341	0.94812
SAR1594	-0.122808	0.699765
SAR1595	0.0114349	0.978406
SAR1596	0.144827	0.650161
SAR1597	0.0455479	0.905255
SAR1598	0.151652	0.697252
SAR1599	-0.422597	0.0471121
SAR1600	-0.702993	0.00625695
SAR1601	-0.33334	0.0292234
SAR1602	-0.435275	0.0360577
SAR1603	-0.21481	0.247221
SAR1604	-0.0342952	0.905468
SAR1605	-0.0141013	0.969451
SAR1606	-0.37896	0.0827017
SAR1607	-0.301693	0.452597
SAR1608	-0.298875	0.474877
SAR1609	0.162928	0.855248
SAR1610	0.0213155	0.93454
SAR1611	-0.12687	0.70535
SAR1612	-0.139131	0.782493
SAR1613	-0.159237	0.731862
SAR1614	-0.106082	0.807261
SAR1615	-0.265608	0.29724
SAR1617	0.0779474	0.933435
SAR1621	0.867972	0.0300501
SAR1622	-0.124465	0.571867
SAR1623	-0.335254	0.19253
SAR1624	-0.190423	0.406202
SAR1625	-0.64136	0.0300501
SAR1626	-0.343614	0.108722
SAR1627	-0.465956	0.0444119
SAR1628	-0.412255	0.0885922
SAR1629	-0.0222273	0.93556
SAR1630	-0.221509	0.453243
SAR1631	-0.141573	0.770082
SAR1632	-0.07883	0.848118
SAR1633	-0.0149625	0.977604
SAR1634	-0.161288	0.525353
SAR1635	-0.166712	0.499106
SAR1636	-0.0786451	0.722679
SAR1637	-0.197333	0.453243
SAR1638	-0.0516585	0.832128
SAR1639	0.00895495	0.977604
SAR1640	0.036244	0.933435
SAR1641	0.127802	0.743023
SAR1642	-0.1346	0.520916
SAR1643	0.0685845	0.853927
SAR1644	0.013968	0.969451
SAR1645	-0.0303362	0.933435
SAR1646	-0.0855123	0.86484
SAR1647	-0.146625	0.70535
SAR1648	0.0900002	0.831249
SAR1649	-0.227516	0.486823
SAR1650	-0.243511	0.453243
SAR1651	-0.19842	0.549568
SAR1652	-0.619259	0.0471121
SAR1653	-0.216147	0.212456
SAR1654	-0.0588441	0.809163
SAR1655	-0.0427072	0.913377
SAR1656	0.0188462	0.969451
SAR1657	0.132444	0.798676
SAR1658	0.0497866	0.94386
SAR1659	0.253686	0.705441
SAR1660	0.175767	0.523645
SAR1662	0.0673946	0.74232
SAR1663	-0.779181	0.0170625
SAR1664	-0.070624	0.879246
SAR1665	0.554317	0.23424
SAR1666	0.0916256	0.86484
SAR1667	-0.111052	0.780557
SAR1668	-0.312288	0.0995924
SAR1669	-0.212258	0.31382
SAR1670	-0.148369	0.525536
SAR1671	-0.283685	0.134187
SAR1672	-0.628522	0.0186201
SAR1673	-0.242291	0.288331
SAR1674	-0.273506	0.263118
SAR1675	-0.271129	0.322
SAR1676	-0.258244	0.508425
SAR1679	0.527577	0.465262
SAR1683	0.565742	0.0651731
SAR1684	0.686404	0.0300501
SAR1685	0.773557	0.0250294
SAR1686	0.607784	0.0853005
SAR1687	0.679402	0.0707392
SAR1688	0.834338	0.0470114
SAR1689	-0.323602	0.122226
SAR1690	-0.225512	0.321569
SAR1691	-0.131156	0.586068
SAR1692	-0.170673	0.450431
SAR1693	-0.0636056	0.86484
SAR1694	-0.246524	0.213221
SAR1695	-0.266739	0.130708
SAR1696	-0.357134	0.094337
SAR1697	-0.052551	0.834278
SAR1698	-0.033606	0.847718
SAR1699	-0.131707	0.681176
SAR1701	-0.0115392	0.973878
SAR1702	0.108428	0.672607
SAR1703	0.493101	0.0573325
SAR1704	-0.556118	0.272297
SAR1705	-0.396617	0.337091
SAR1706	-0.111163	0.610949
SAR1707	-0.064315	0.883683
SAR1708	-0.266756	0.304521
SAR1709	-0.108358	0.838219
SAR1710	-0.149989	0.632157
SAR1711	-0.176678	0.437871
SAR1712	-0.373212	0.0978599
SAR1713	-0.308244	0.117119
SAR1714	-0.233533	0.292925
SAR1715	-0.180585	0.322
SAR1716	-0.276936	0.151344
SAR1717	-0.209414	0.249829
SAR1718	-0.503001	0.0301879
SAR1719	-0.347712	0.279879
SAR1720	-0.27188	0.288331
SAR1721	-0.144165	0.589231
SAR1722	-0.290144	0.172832
SAR1723	-0.396026	0.101341
SAR1724	-0.229864	0.276285
SAR1725	-0.284672	0.194265
SAR1726	-0.142834	0.519142
SAR1727	-0.116279	0.636104
SAR1728	-0.128567	0.63569
SAR1729	0.0521677	0.898745
SAR1729a	0.696529	0.286325
SAR1730	0.50071	0.410904
SAR1731	0.637099	0.26489
SAR1732	-0.00885145	0.98769
SAR1733	1.06938	0.0171457
SAR1741	0.960156	0.194407
SAR1742	-0.130604	0.688669
SAR1743	-0.0755852	0.805333
SAR1744	0.0652459	0.864235
SAR1745	-0.803297	0.027893
SAR1746	-1.11948	0.0353987
SAR1747	0.0406712	0.912405
SAR1748	0.0534734	0.855281
SAR1749	-0.22604	0.403377
SAR1750	-0.213544	0.354414
SAR1751	-0.170374	0.606658
SAR1752	-0.224711	0.523994
SAR1753	0.00991267	0.98022
SAR1754	-0.167196	0.516191
SAR1755	-0.239755	0.266489
SAR1756	-0.0594059	0.874855
SAR1757	-0.00729702	0.986552
SAR1758	-0.239122	0.437944
SAR1759	-0.290306	0.321569
SAR1760	-0.154587	0.616241
SAR1761	0.113277	0.74232
SAR1762	-0.000223704	0.999105
SAR1763	-0.257876	0.0853005
SAR1764	-0.142264	0.516191
SAR1765	-0.0230147	0.934022
SAR1766	-0.243999	0.471692
SAR1767	-0.245258	0.223824
SAR1768	-0.207435	0.304346
SAR1769	-0.00981607	0.969451
SAR1770	0.182879	0.639381
SAR1771	0.162446	0.671205
SAR1772	0.406735	0.338288
SAR1773	0.0862522	0.828128
SAR1774	-0.0507188	0.916478
SAR1776	-0.00933731	0.978406
SAR1777	0.247447	0.372376
SAR1778	-0.223863	0.29724
SAR1779	-0.227832	0.23355
SAR1780	-0.104366	0.63818
SAR1781	-0.0687051	0.817047
SAR1782	0.0818876	0.805333
SAR1783	0.261121	0.451356
SAR1784	-0.267982	0.216042
SAR1785	0.0884607	0.7972
SAR1786	0.178381	0.414849
SAR1787	-0.574236	0.0800555
SAR1788	0.100012	0.786206
SAR1789	0.19302	0.68306
SAR1790	-0.0990489	0.755928
SAR1791	0.0161352	0.972652
SAR1792	0.171049	0.636371
SAR1793	0.0627324	0.889675
SAR1794	0.199645	0.663502
SAR1795	0.0048941	0.98769
SAR1796	-0.208387	0.474064
SAR1797	-0.188918	0.503739
SAR1798	0.440679	0.222356
SAR1799	-0.0226551	0.973878
SAR1800	0.43939	0.295961
SAR1801	0.565271	0.129202
SAR1802	0.176602	0.619324
SAR1803	0.0663764	0.738699
SAR1804	0.254684	0.349277
SAR1805	0.28757	0.26489
SAR1806	-0.16053	0.589231
SAR1807	0.266936	0.442773
SAR1809	0.515747	0.170716
SAR1810	0.200079	0.605047
SAR1811	0.144679	0.704577
SAR1812	0.595297	0.0853005
SAR1813	0.489568	0.0803605
SAR1814	-0.233021	0.294509
SAR1815	-0.00912222	0.978406
SAR1816	-0.0787601	0.879936
SAR1817	-0.0907194	0.848039
SAR1818	-0.0439586	0.86484
SAR1819	0.0312737	0.92119
SAR1820	0.0203112	0.947348
SAR1821	-0.14113	0.560242
SAR1822	0.0774879	0.815763
SAR1823	0.281029	0.298759
SAR1824	-0.50923	0.309515
SAR1825	0.345947	0.212502
SAR1833	-0.0790626	0.755867
SAR1834	-0.179418	0.345341
SAR1835	0.00347689	0.990206
SAR1836	0.139395	0.414849
SAR1837	-0.213324	0.473689
SAR1838	-0.0266178	0.93454
SAR1839	0.176101	0.548028
SAR1840	-0.343711	0.254041
SAR1841	0.444401	0.217477
SAR1842	0.215448	0.447377
SAR1843	0.110897	0.5611
SAR1844	-0.30025	0.246429
SAR1845	-0.094051	0.779342
SAR1846	-0.184075	0.546116
SAR1847	-0.75238	0.0300501
SAR1848	0.0698351	0.831581
SAR1849	-0.560742	0.0697864
SAR1850	0.0390716	0.956771
SAR1851	0.408382	0.505933
SAR1852	0.564971	0.35107
SAR1853	0.73288	0.216042
SAR1854	0.691264	0.0351199
SAR1855	-0.796194	0.107021
SAR1856	-0.762854	0.0707756
SAR1857	-0.0333481	0.934223
SAR1858	-0.185951	0.697854
SAR1864	-0.211444	0.525543
SAR1865	0.0950916	0.898745
SAR1866	-0.0941569	0.846987
SAR1867	-0.155312	0.798841
SAR1868	-0.0142038	0.973878
SAR1869	-0.43745	0.0522732
SAR1870	-0.46454	0.0573325
SAR1871	0.0040365	0.990206
SAR1873	0.12667	0.779431
SAR1874	0.135243	0.6407
SAR1875	-0.230534	0.37934
SAR1876	-0.0334211	0.934579
SAR1877	0.139677	0.585519
SAR1878	0.490972	0.479353
SAR1879	0.537132	0.333895
SAR1880	0.305118	0.633484
SAR1881	1.01904	0.122092
SAR1899	0.109387	0.86484
SAR1922	-0.322162	0.501085
SAR1923	-0.020628	0.942678
SAR1924	-0.117426	0.577584
SAR1925	0.017515	0.956127
SAR1926	0.00223165	0.996746
SAR1927	-0.314433	0.0719261
SAR1928	-0.0697905	0.827965
SAR1929	-0.754008	0.0204118
SAR1930	-0.145018	0.706477
SAR1931	0.0912012	0.917924
SAR1932	0.174026	0.620377
SAR1933	-0.0470218	0.898745
SAR1934	-0.0543564	0.878793
SAR1935	-0.0962284	0.805333
SAR1936	-0.589267	0.00954061
SAR1937	-0.18052	0.472403
SAR1938	-0.31157	0.474064
SAR1939	0.0105952	0.978271
SAR1940	-0.0462797	0.893797
SAR1941	-0.523231	0.0424568
SAR1942	0.310964	0.196787
SAR1943	-0.118724	0.840947
SAR1944	-0.37658	0.396188
SAR1945	-0.246252	0.451275
SAR1946	-0.335166	0.0752579
SAR1947	-0.0889249	0.792642
SAR1948	0.0632413	0.936045
SAR1949	0.321128	0.613294
SAR1950	-0.145508	0.609264
SAR1951	-0.558048	0.0448927
SAR1952	-0.0154889	0.947348
SAR1953	-0.511737	0.0607795
SAR1954	0.238545	0.39983
SAR1955	0.177665	0.663945
SAR1956	-0.00463889	0.987707
SAR1957	0.176043	0.673349
SAR1958	0.190999	0.453328
SAR1959	0.235405	0.540148
SAR1960	-0.191392	0.493748
SAR1961	-0.31656	0.221438
SAR1962	-0.0510603	0.898745
SAR1963	0.0896317	0.795803
SAR1964	0.3026	0.447998
SAR1965	0.458351	0.29781
SAR1966	-0.0991427	0.889675
SAR1967	-0.149227	0.792642
SAR1968	0.0875346	0.700183
SAR1969	0.0854843	0.74232
SAR1971	-0.248084	0.24988
SAR1972	-0.813084	0.00327968
SAR1973	0.249297	0.514446
SAR1974	0.333194	0.212587
SAR1975	0.396763	0.202313
SAR1976	0.406269	0.219276
SAR1977	0.326221	0.442773
SAR1978	-0.156487	0.45795
SAR1981	0.553965	0.416751
SAR1982	-0.224451	0.254336
SAR1983	-0.261644	0.308949
SAR1984	-0.101169	0.845494
SAR1985	-0.837476	0.00625695
SAR1986	0.494781	0.156754
SAR1987	0.234767	0.328731
SAR1988	0.243791	0.325641
SAR1989	0.188355	0.397379
SAR1991	0.0237209	0.92119
SAR1992	-0.154545	0.452597
SAR1993	-0.612886	0.122542
SAR1994	-0.353938	0.238412
SAR1995	-0.164348	0.474064
SAR1996	-0.0574381	0.842301
SAR1997	0.0438406	0.867395
SAR1998	0.137684	0.617599
SAR1999	-0.102159	0.756851
SAR2000	-0.0206903	0.940018
SAR2001	0.0509342	0.959824
SAR2002	-0.000408618	0.999105
SAR2003	0.133926	0.658145
SAR2004	-0.0957581	0.679251
SAR2005	0.152883	0.585542
SAR2006	0.182443	0.345901
SAR2007	0.0457605	0.898745
SAR2008	-0.209818	0.529334
SAR2009	-0.332449	0.392362
SAR2010	0.600858	0.0219231
SAR2011	0.0908057	0.758197
SAR2012	-0.459855	0.0068027
SAR2013	-0.250102	0.288626
SAR2014	-0.155139	0.498291
SAR2015	0.755138	0.453328
SAR2016	0.100698	0.887758
SAR2017	0.462575	0.370518
SAR2018	-0.41848	0.0301879
SAR2019	-0.526377	0.0471121
SAR2020	-0.465495	0.163517
SAR2021	-0.29515	0.288331
SAR2022	0.160882	0.672547
SAR2023	0.435194	0.301826
SAR2024	0.724423	0.125395
SAR2025	0.707297	0.194265
SAR2026	0.733358	0.216042
SAR2027a	-0.566014	0.295941
SAR2028	0.391745	0.213851
SAR2031	-0.189109	0.830495
SAR2032	0.737957	0.0940844
SAR2033	0.419214	0.468013
SAR2034	0.304711	0.44894
SAR2035	0.0511091	0.944287
SAR2042	-0.303921	0.770082
SAR2048	0.538741	0.723864
SAR2050	0.385029	0.804653
SAR2053	0.301356	0.867395
SAR2069	-0.66279	0.619324
SAR2107	1.14833	0.100055
SAR2109	1.23653	0.00954061
SAR2111	-0.120782	0.755867
SAR2116	0.168885	0.785919
SAR2117	0.184596	0.776812
SAR2118	0.241186	0.608785
SAR2119	0.268118	0.519142
SAR2120	-0.0193139	0.97763
SAR2121	0.0204712	0.973878
SAR2122	1.13143	0.197577
SAR2123	1.50455	0.0851417
SAR2125	0.729363	0.29936
SAR2126	0.616935	0.266489
SAR2127	0.0850421	0.681261
SAR2128	0.178581	0.334174
SAR2129	-0.193663	0.453306
SAR2130	1.3794	0.0471121
SAR2131	0.172754	0.770082
SAR2132	0.429214	0.179049
SAR2133	-0.0753015	0.857646
SAR2134	-0.0835685	0.679251
SAR2135	0.496938	0.356621
SAR2136	-0.41368	0.0573325
SAR2137	-0.697083	0.0300501
SAR2138	-0.585426	0.0068027
SAR2139	-0.345346	0.364251
SAR2140	0.729179	0.134187
SAR2141	0.778128	0.107869
SAR2142	0.757784	0.269396
SAR2143	0.734107	0.192768
SAR2144	0.888362	0.0776451
SAR2145	0.896326	0.0733428
SAR2146	0.772265	0.103544
SAR2147	0.444535	0.48489
SAR2148	0.33899	0.48557
SAR2150	-0.0557732	0.885463
SAR2151	-0.0252441	0.93788
SAR2152	-0.035763	0.936296
SAR2153	-0.192456	0.681486
SAR2154	-0.119345	0.786132
SAR2155	-0.147503	0.571362
SAR2156	-0.111969	0.712863
SAR2157	-0.458479	0.0484473
SAR2158	-0.475129	0.0982656
SAR2159	-0.589041	0.0300501
SAR2160	-0.419759	0.202171
SAR2161	-0.386951	0.23586
SAR2162	-0.256874	0.612942
SAR2163	-0.440633	0.654729
SAR2164	-0.334155	0.761264
SAR2165	-0.168142	0.889675
SAR2166	0.286159	0.723864
SAR2167	0.153293	0.864235
SAR2168	-0.185606	0.58043
SAR2169	-0.0191584	0.933994
SAR2170	0.0197764	0.935544
SAR2171	-0.228321	0.400117
SAR2173	0.511678	0.105105
SAR2174	0.242242	0.598682
SAR2175	0.215447	0.471692
SAR2177	0.124831	0.620852
SAR2178	-0.0835046	0.770082
SAR2179	-0.791589	0.025341
SAR2180	-1.0006	0.0709829
SAR2181	-1.05071	0.0475126
SAR2182	-0.887673	0.109498
SAR2183	-1.23627	0.0204118
SAR2184	0.708159	0.246426
SAR2185	-0.279876	0.444618
SAR2186	-0.0159478	0.97763
SAR2187	0.0455417	0.875582
SAR2188	0.123003	0.680286
SAR2189	-0.118574	0.838219
SAR2190	0.00978427	0.97763
SAR2191	0.0432928	0.900723
SAR2192	0.0286627	0.934579
SAR2193	-0.0702641	0.823878
SAR2194	-0.237371	0.361517
SAR2195	0.065958	0.838219
SAR2196	-0.0733565	0.779342
SAR2197	-0.149117	0.482088
SAR2198	-0.262208	0.397379
SAR2199	-0.0764179	0.798676
SAR2200	-0.141612	0.589231
SAR2201	-0.107349	0.62395
SAR2202	-0.0535626	0.827965
SAR2203	-0.487299	0.139905
SAR2204	-0.341534	0.216042
SAR2205	-0.253045	0.286932
SAR2206	-0.196915	0.443125
SAR2207	-0.191738	0.450505
SAR2208	-0.367629	0.178427
SAR2209	0.134056	0.752078
SAR2210	0.399624	0.282027
SAR2211	-0.076439	0.773403
SAR2212	0.144207	0.610949
SAR2213	0.18509	0.408226
SAR2214	-0.180785	0.744923
SAR2215	-0.0881681	0.721512
SAR2216	0.0344941	0.934579
SAR2217	0.241337	0.424055
SAR2218	-0.144274	0.727914
SAR2219	-0.110069	0.733156
SAR2220	0.566577	0.0573325
SAR2221	0.745909	0.0300501
SAR2222	-0.084075	0.84505
SAR2223	-0.808375	0.046245
SAR2224	-0.318674	0.482653
SAR2225	-0.0617102	0.893684
SAR2226	-0.305401	0.267353
SAR2227	0.195247	0.70535
SAR2228	0.228938	0.589231
SAR2229	-0.141986	0.673349
SAR2230	-0.648457	0.0522756
SAR2231	-0.372761	0.185874
SAR2232	0.672981	0.0815987
SAR2233	-0.304263	0.658145
SAR2234	-0.562785	0.136621
SAR2235	0.296099	0.538355
SAR2240	0.23979	0.22017
SAR2241	0.489397	0.046245
SAR2242	0.463783	0.136621
SAR2244	0.732417	0.151411
SAR2245	0.572519	0.130708
SAR2246	0.827369	0.0474725
SAR2247	0.748764	0.0976083
SAR2248	0.499315	0.358209
SAR2252	-0.0049164	0.98769
SAR2253	-0.0775952	0.70535
SAR2254	-0.1717	0.377358
SAR2255	-0.179201	0.710941
SAR2256	0.355612	0.171759
SAR2257	0.0698474	0.889675
SAR2261	-0.211287	0.519142
SAR2262	-0.0158722	0.969451
SAR2263	-0.0881304	0.840089
SAR2264	-0.297582	0.321569
SAR2265	0.210115	0.702785
SAR2266	0.0711202	0.898745
SAR2267	0.222965	0.730994
SAR2268	0.243219	0.645073
SAR2269	0.232525	0.36148
SAR2270	0.51879	0.0940844
SAR2271	0.949557	0.0164122
SAR2272	0.312639	0.468013
SAR2273	0.316504	0.444618
SAR2274	0.550153	0.208931
SAR2275	0.699883	0.0776014
SAR2276	0.676092	0.122542
SAR2277	0.079082	0.779785
SAR2278	0.181252	0.616241
SAR2279	-0.145864	0.658145
SAR2280	0.155463	0.629201
SAR2281	0.1639	0.620852
SAR2283	0.113131	0.846987
SAR2284	0.543553	0.26489
SAR2285	0.647001	0.159432
SAR2286	0.409292	0.349748
SAR2287	0.351957	0.295941
SAR2288	-0.0882933	0.851059
SAR2290	0.60021	0.0707392
SAR2291	0.445991	0.321003
SAR2292	1.08565	0.0234069
SAR2295	1.76729	0.00327968
SAR2296	1.10899	0.0068027
SAR2297	0.809917	0.00625695
SAR2300	-0.174089	0.539214
SAR2301	-0.215869	0.414849
SAR2302	-0.15591	0.605047
SAR2303	-0.109009	0.606658
SAR2304	-0.0312216	0.921328
SAR2305	0.242774	0.308757
SAR2308	-0.236274	0.344311
SAR2309	-0.0180833	0.966148
SAR2310	-0.0355147	0.920688
SAR2311	-0.0078216	0.982475
SAR2312	-0.260265	0.272297
SAR2313	-0.158034	0.564353
SAR2314	0.142689	0.606658
SAR2315	0.0577689	0.86484
SAR2316	0.0349498	0.920688
SAR2317	-0.0120672	0.975565
SAR2318	-0.0441819	0.898745
SAR2319	-0.0347488	0.911995
SAR2320	0.0165176	0.9671
SAR2321	-0.109676	0.699765
SAR2322	0.0363114	0.920498
SAR2323	0.00160208	0.995272
SAR2324	0.0247855	0.940018
SAR2325	0.0139962	0.972652
SAR2326	-0.312107	0.202313
SAR2327	-0.110751	0.697366
SAR2328	0.0242025	0.943118
SAR2329	0.0356575	0.914356
SAR2330	0.00341531	0.990206
SAR2331	0.029294	0.932932
SAR2332	-0.097499	0.735941
SAR2333	-0.188368	0.414849
SAR2334	-0.0910206	0.757467
SAR2335	-0.0319742	0.920688
SAR2336	0.0196004	0.94812
SAR2337	0.0383071	0.934579
SAR2338	-0.252219	0.360971
SAR2339	-0.0302823	0.913659
SAR2340	-0.0787862	0.846987
SAR2341	-0.174158	0.664228
SAR2342	0.421676	0.204617
SAR2343	-0.343028	0.606658
SAR2344	-0.515801	0.116876
SAR2345	0.486697	0.0573325
SAR2346	0.24537	0.133511
SAR2347	0.758346	0.247221
SAR2348	0.649074	0.027893
SAR2349	-0.212795	0.620852
SAR2350	0.270701	0.529334
SAR2351	0.0853783	0.910981
SAR2352	0.00437448	0.98769
SAR2353	0.0722106	0.792642
SAR2354	0.00603144	0.983192
SAR2355	-0.0390915	0.893684
SAR2356	-0.0346556	0.913377
SAR2357	0.0728136	0.729223
SAR2358	0.0753872	0.838219
SAR2359	0.340199	0.344311
SAR2360	0.0843422	0.779342
SAR2361	-0.0686876	0.8361
SAR2362	-0.209233	0.471058
SAR2363	-0.128087	0.759754
SAR2364	0.864061	0.0234069
SAR2365	0.0238128	0.947348
SAR2366	0.00538038	0.98769
SAR2367	0.0541922	0.879936
SAR2368	0.441778	0.28532
SAR2369	0.460437	0.202313
SAR2371	0.69609	0.196787
SAR2372	1.39961	0.0157209
SAR2373	1.37264	0.0250294
SAR2374	0.758727	0.0204118
SAR2375	0.229904	0.605047
SAR2376	0.515816	0.116876
SAR2377	0.379321	0.203839
SAR2378	0.370894	0.136621
SAR2379	-0.0997912	0.889675
SAR2380	-0.317281	0.238486
SAR2381	-0.295248	0.577584
SAR2382	-0.416564	0.301143
SAR2383	-0.0543207	0.930367
SAR2384	0.0844334	0.898745
SAR2385	0.161365	0.62395
SAR2386	0.148968	0.708195
SAR2387	0.762319	0.0735081
SAR2388	0.32925	0.451356
SAR2389	-0.0530053	0.862105
SAR2390	-0.165176	0.447939
SAR2391	-0.262624	0.449252
SAR2392	0.400222	0.364683
SAR2393	0.396034	0.266489
SAR2394	0.380026	0.0797604
SAR2395	-0.0330953	0.905468
SAR2396	0.180811	0.616241
SAR2397	-0.211235	0.749132
SAR2399	0.0567799	0.889675
SAR2400	-0.250801	0.197419
SAR2401	-0.031226	0.940873
SAR2402	-0.188242	0.546116
SAR2403	-0.261774	0.416751
SAR2404	-0.138313	0.468013
SAR2405	0.371951	0.364251
SAR2407	-0.143196	0.820968
SAR2408	0.0627186	0.898745
SAR2410	0.142164	0.577357
SAR2411	0.0166573	0.959824
SAR2412	0.578712	0.153121
SAR2413	0.459193	0.214439
SAR2414	0.524421	0.0811362
SAR2416	0.00821179	0.992672
SAR2417	0.121401	0.916544
SAR2418	0.019549	0.969451
SAR2420	0.359575	0.358554
SAR2421	-0.163471	0.585519
SAR2422	0.0779546	0.84025
SAR2423	0.406102	0.219276
SAR2424	0.344598	0.217477
SAR2425	0.218762	0.569283
SAR2426	0.237052	0.529334
SAR2427	0.455209	0.318303
SAR2428	0.69281	0.103544
SAR2429	-0.129601	0.705035
SAR2430	-0.316039	0.584325
SAR2431	-0.173572	0.337091
SAR2432	-0.186259	0.402189
SAR2433	0.0867581	0.807261
SAR2434	0.050405	0.898745
SAR2435	0.122195	0.589198
SAR2436	-0.0394927	0.911995
SAR2437	0.58354	0.110731
SAR2438	0.725263	0.125395
SAR2439	0.0938508	0.867395
SAR2441	0.0512268	0.889675
SAR2442	-0.14187	0.5611
SAR2443	-0.294158	0.383272
SAR2444	0.00587275	0.98769
SAR2445	0.404826	0.249829
SAR2446	0.680485	0.178427
SAR2447	0.576475	0.092841
SAR2448	0.298157	0.21394
SAR2449	-0.37215	0.636858
SAR2450	-0.418318	0.526649
SAR2454	0.120429	0.647613
SAR2455	0.209328	0.57009
SAR2456	-0.0639274	0.78141
SAR2457	0.910583	0.0498056
SAR2458	0.706679	0.0300501
SAR2459	0.350548	0.149656
SAR2460	0.748275	0.087127
SAR2461	0.522526	0.134185
SAR2462	0.0940396	0.763252
SAR2463	-0.0339387	0.941808
SAR2464	-0.376364	0.317646
SAR2465	-0.372778	0.310525
SAR2466	0.604343	0.221438
SAR2467	-0.305059	0.437871
SAR2468	-0.0612059	0.789114
SAR2469	0.00799776	0.985021
SAR2472	0.0350273	0.934223
SAR2473	-0.144641	0.805333
SAR2474	-0.253446	0.744923
SAR2475	0.0601829	0.933853
SAR2476	0.933737	0.0666386
SAR2480	0.150082	0.805333
SAR2481	0.573537	0.402189
SAR2482	0.360785	0.49173
SAR2483	0.218393	0.807261
SAR2484	0.619104	0.152632
SAR2485	0.916233	0.0444119
SAR2486	0.773225	0.0707756
SAR2487	0.978279	0.020195
SAR2489	0.828967	0.0301879
SAR2490	0.675205	0.185874
SAR2491	0.435156	0.208903
SAR2495	0.406999	0.432807
SAR2496	0.308752	0.304521
SAR2499	-0.135204	0.606658
SAR2500	0.327496	0.466242
SAR2501	0.643854	0.23355
SAR2502	0.360014	0.718094
SAR2503	0.206628	0.770082
SAR2504	0.193267	0.705441
SAR2505	0.262458	0.266489
SAR2506	-0.352962	0.254336
SAR2507	0.0686932	0.889705
SAR2508	0.0200054	0.979532
SAR2509	0.473427	0.391804
SAR2510	0.492754	0.379693
SAR2511	0.601529	0.185312
SAR2513	0.49654	0.259998
SAR2514	0.856729	0.0471888
SAR2516	0.83096	0.198331
SAR2518	0.88673	0.0301879
SAR2521	0.181956	0.779342
SAR2522	0.287882	0.457315
SAR2523	0.21326	0.541691
SAR2524	-0.132198	0.636104
SAR2525	-0.159777	0.754677
SAR2526	0.421804	0.0853005
SAR2527	0.354938	0.1858
SAR2528	0.221583	0.765479
SAR2529	-0.0078618	0.983267
SAR2532	0.586034	0.156597
SAR2541	0.173003	0.625303
SAR2545	0.0196131	0.972652
SAR2547	0.150064	0.606658
SAR2548	0.975557	0.0204118
SAR2549	-0.0635059	0.898745
SAR2551	-0.174395	0.720393
SAR2552	-0.0290498	0.9671
SAR2553	-0.186126	0.642785
SAR2554	-0.305766	0.47028
SAR2555	0.141691	0.786132
SAR2556	0.379218	0.411404
SAR2557	0.206075	0.633484
SAR2559	1.06968	0.0889114
SAR2560	0.361561	0.294906
SAR2567	0.0556339	0.879101
SAR2569	-0.270242	0.5753
SAR2576	-0.0967657	0.729522
SAR2579	0.167343	0.540148
SAR2580	0.62089	0.202313
SAR2582	-0.0446632	0.932932
SAR2584	0.362666	0.392362
SAR2587	0.438784	0.341238
SAR2589	-0.418003	0.414849
SAR2590	0.874487	0.0204415
SAR2594	-0.537198	0.446563
SAR2595	-0.54177	0.455679
SAR2596	0.290719	0.477109
SAR2597	-0.205919	0.396188
SAR2598	0.348851	0.326231
SAR2599	0.30132	0.466242
SAR2600	0.481664	0.288331
SAR2601	-0.0985292	0.86082
SAR2602	0.0386908	0.93773
SAR2603	0.46946	0.364251
SAR2605	0.305471	0.761264
SAR2607	0.309495	0.35107
SAR2608	-0.129999	0.671632
SAR2609	0.138544	0.77462
SAR2610	0.16996	0.554603
SAR2611	0.186703	0.514446
SAR2612	0.146242	0.63818
SAR2613	0.430156	0.593061
SAR2614	0.46899	0.263109
SAR2615	0.00664955	0.986947
SAR2616	0.191571	0.705441
SAR2617	0.644081	0.121031
SAR2618	0.369689	0.292925
SAR2619	0.161467	0.736235
SAR2620	0.290119	0.470714
SAR2621	0.116655	0.867395
SAR2622	0.571619	0.163517
SAR2623	-0.01933	0.962108
SAR2624	0.285195	0.465835
SAR2625	-0.280359	0.0853005
SAR2626	-0.149822	0.517221
SAR2627	0.137543	0.611967
SAR2628	1.05272	0.027893
SAR2630	0.997062	0.0484473
SAR2632	0.134529	0.834278
SAR2634	-0.251199	0.584345
SAR2635	0.678142	0.112289
SAR2636	0.634062	0.379693
SAR2637	-0.47968	0.153121
SAR2639	-0.706363	0.00954061
SAR2640	0.416573	0.298759
SAR2641	0.641239	0.129907
SAR2642	0.464112	0.334559
SAR2643	0.456559	0.286271
SAR2645	0.486424	0.2499
SAR2646	0.432623	0.288331
SAR2647	0.548463	0.276064
SAR2648	-0.28824	0.615128
SAR2649	0.272975	0.406202
SAR2650	-0.155748	0.705441
SAR2652	0.400168	0.216352
SAR2653	-0.456682	0.37934
SAR2654	-0.525417	0.383771
SAR2655	0.160482	0.5611
SAR2656	0.496359	0.092233
SAR2658	0.399091	0.355807
SAR2659	0.251917	0.577584
SAR2660	0.692217	0.0308578
SAR2661	0.637826	0.0719445
SAR2662	0.0319833	0.953534
SAR2663	0.301607	0.527741
SAR2664	0.764334	0.0940844
SAR2666	1.07391	0.0282744
SAR2668	0.554055	0.115031
SAR2669	0.123322	0.663945
SAR2670	-0.00816109	0.980043
SAR2671	-0.568082	0.0918221
SAR2672	0.697345	0.170716
SAR2674	0.535615	0.179049
SAR2675	0.0353428	0.92119
SAR2676	0.218619	0.304521
SAR2677	0.164593	0.583075
SAR2678	0.248145	0.294509
SAR2679	0.133771	0.70535
SAR2680	-0.204983	0.681627
SAR2681	0.402114	0.122226
SAR2682	0.867633	0.0471121
SAR2683	0.8556	0.144006
SAR2684	0.249412	0.57009
SAR2685	-0.135817	0.602628
SAR2687	0.258371	0.42976
SAR2688	0.181365	0.74422
SAR2689	-0.15163	0.820968
SAR2690	-0.304168	0.679251
SAR2691	-0.148161	0.848039
SAR2692	-0.489597	0.156597
SAR2693	-0.740848	0.138336
SAR2694	-0.111316	0.826563
SAR2695	-0.0392781	0.935544
SAR2696	0.7948	0.0335163
SAR2697	0.213092	0.405728
SAR2698	0.016483	0.960712
SAR2699	0.520633	0.129202
SAR2700	-0.00844196	0.978572
SAR2701	0.127179	0.672607
SAR2702	0.160522	0.539214
SAR2703	-0.0666427	0.847718
SAR2704	0.0272792	0.956597
SAR2706	0.9433	0.158371
SAR2707	-0.0395123	0.903534
SAR2708	-0.0454173	0.916632
SAR2709	0.112188	0.826205
SAR2710	0.28812	0.238412
SAR2711	0.398805	0.122092
SAR2712	0.451377	0.285259
SAR2713	0.577394	0.216352
SAR2714	0.874898	0.0308578
SAR2719	-0.0317637	0.933853
SAR2720	-0.312013	0.471098
SAR2721	-0.494883	0.196787
SAR2722	-0.0346513	0.905255
SAR2723	-0.01248	0.976359
SAR2724	0.165449	0.519142
SAR2725	0.301761	0.33851
SAR2726	0.384245	0.13671
SAR2727	0.505239	0.0735081
SAR2728	0.603156	0.0474725
SAR2729	0.886054	0.0204118
[truncated: 48 more rows]

## Sheet: columns_description
Data shown in Figure 3a
Differentially expressed genes in high and low evolvability strains
gene	gene name as in MRS252 reference genome (ASM1150v1)
log2FoldChange	fold change difference in gene expression between high and low evolvability strains
padj	p-values calculated using two-sided Wald test and corrected using Benjamini-Hochberg method
