# Supplementary material for: Efflux pump activity potentiates the evolution of antibiotic resistance across S. aureus isolates
Source: Nat Commun. 2020 Aug 7;11:3970. doi: 10.1038/s41467-020-17735-y (PMC7414891; doi:10.1038/s41467-020-17735-y)
Supplement: Supplementary file 10 — Source Data [file 41467_2020_17735_MOESM10_ESM.zip › SourceData_fig 3b,s12.xlsx]

## Sheet: fig 3b,s12
	Normalized read count
	High evolvability		Low evolvability
Pair	norA	mgrA	norA	mgrA
ERR418857-ERR419074	250.859	6142.35	146.079	12954.9
ERR418427-ERR418568	548.15	7504.39	535.214	9144.52
ERR418483-ERR419071	625.799	7915.3	105.286	6928.15
ERR418500-ERR418539	300.289	11609.8	176.198	16772.2
ERR418522-ERR418938	179.619	7018.97	125.433	13276.5
ERR418530-ERR419229	221.607	7072.89	206.58	17027
ERR418583-ERR418597	116.76	8058.67	184.153	12296.6
ERR418609-ERR418998	830.451	7716.04	111.924	13860.1
ERR418658-ERR418719	574.549	10268.5	374.363	22506.4
ERR418968-ERR419015	142.487	9828.86	92.5867	16346.1
ERR418997-ERR419022	318.78	9667.53	135.712	11434.1
ERR419045-ERR418493	212.352	983.279	124.947	9587.73
ERR419164-ERR419138	415.485	6568.11	123.128	10625.6
ERR419186-ERR418706	270.15	5435.42	70.5943	13764.2

## Sheet: column_description
Data from figure 3b and supplementary figure 12
Expression of mgrA and norA in pairs of high and low evovlability strains
Pair	A pair of high and low evolvability strains
Normalized read count	Expression levels for norA or mgrA after 1h exposure to ciprofloxacin
