# Supplementary material for: Efflux pump activity potentiates the evolution of antibiotic resistance across S. aureus isolates
Source: Nat Commun. 2020 Aug 7;11:3970. doi: 10.1038/s41467-020-17735-y (PMC7414891; doi:10.1038/s41467-020-17735-y)
Supplement: Supplementary file 10 — Source Data [file 41467_2020_17735_MOESM10_ESM.zip › SourceData_fig 4a.xlsx]

## Sheet: fig 4a
Strain	Replicate	AB_conc_ug	OD595
empty pRMC2	1	0.025	1.095
empty pRMC2	2	0.025	1.029
empty pRMC2	3	0.025	1.024
empty pRMC2	1	0.1	0.633
empty pRMC2	2	0.1	0.416
empty pRMC2	3	0.1	0.363
empty pRMC2	1	0.175	0.242
empty pRMC2	2	0.175	0.158
empty pRMC2	3	0.175	0.109
empty pRMC2	1	0.25	0.124
empty pRMC2	2	0.25	0.059
empty pRMC2	3	0.25	0.053
empty pRMC2	1	0.325	0.057
empty pRMC2	2	0.325	0.051
empty pRMC2	3	0.325	0.052
empty pRMC2	1	0.4	0.053
empty pRMC2	2	0.4	0.051
empty pRMC2	3	0.4	0.051
empty pRMC2	1	0.475	0.056
empty pRMC2	2	0.475	0.052
empty pRMC2	3	0.475	0.051
empty pRMC2	1	1	0.053
empty pRMC2	2	1	0.05
empty pRMC2	3	1	0.05
no vector	1	0.025	1.196
no vector	2	0.025	1.157
no vector	3	0.025	1.132
no vector	1	0.1	1.076
no vector	2	0.1	0.828
no vector	3	0.1	0.588
no vector	1	0.175	0.423
no vector	2	0.175	0.253
no vector	3	0.175	0.273
no vector	1	0.25	0.321
no vector	2	0.25	0.164
no vector	3	0.25	0.093
no vector	1	0.325	0.08
no vector	2	0.325	0.076
no vector	3	0.325	0.07
no vector	1	0.4	0.073
no vector	2	0.4	0.071
no vector	3	0.4	0.067
no vector	1	0.475	0.071
no vector	2	0.475	0.069
no vector	3	0.475	0.066
no vector	1	1	0.062
no vector	2	1	0.062
no vector	3	1	0.06
pRMC2-norA	1	0.025	1.122
pRMC2-norA	2	0.025	1.114
pRMC2-norA	3	0.025	1.077
pRMC2-norA	1	0.1	0.946
pRMC2-norA	2	0.1	0.862
pRMC2-norA	3	0.1	0.847
pRMC2-norA	1	0.175	0.667
pRMC2-norA	2	0.175	0.619
pRMC2-norA	3	0.175	0.603
pRMC2-norA	1	0.25	0.318
pRMC2-norA	2	0.25	0.29
pRMC2-norA	3	0.25	0.335
pRMC2-norA	1	0.325	0.269
pRMC2-norA	2	0.325	0.107
pRMC2-norA	3	0.325	0.153
pRMC2-norA	1	0.4	0.319
pRMC2-norA	2	0.4	0.151
pRMC2-norA	3	0.4	0.135
pRMC2-norA	1	0.475	0.187
pRMC2-norA	2	0.475	0.153
pRMC2-norA	3	0.475	0.059
pRMC2-norA	1	1	0.057
pRMC2-norA	2	1	0.055
pRMC2-norA	3	1	0.055

## Sheet: columns_description
Data shown in Figure 4a
Effect of norA expression on intrinsic resistance of RN4220
Strain	RN4220 carrying pRMC2-norA, or empty vector or no vector
Replicate	replicate population
AB_conc_ug	ciprofloxacin concentration
OD595	optical density
