# Supplementary material for: Efflux pump activity potentiates the evolution of antibiotic resistance across S. aureus isolates
Source: Nat Commun. 2020 Aug 7;11:3970. doi: 10.1038/s41467-020-17735-y (PMC7414891; doi:10.1038/s41467-020-17735-y)
Supplement: Supplementary file 10 — Source Data [file 41467_2020_17735_MOESM10_ESM.zip › SourceData_fig 4b.xlsx]

## Sheet: fig 4b
Strain	Replicate	Transfer 1	Transfer 2	Transfer 3	Transfer 4	Transfer 5
empty pRMC2	1	0.372	0.056	0.201	0.329	0.609
empty pRMC2	2	0.388	0.059	0.047	0.046	0.048
empty pRMC2	3	0.456	0.085	0.401	0.612	0.729
empty pRMC2	4	0.448	0.085	0.05	0.054	0.083
empty pRMC2	5	0.35	0.063	0.047	0.047	0.049
empty pRMC2	6	0.353	0.059	0.047	0.047	0.052
empty pRMC2	7	0.402	0.488	0.652	0.708	1.037
empty pRMC2	8	0.393	0.068	0.047	0.047	0.051
empty pRMC2	9	0.431	0.055	0.047	0.046	0.047
empty pRMC2	10	0.368	0.059	0.047	0.046	0.047
empty pRMC2	11	0.428	0.062	0.047	0.046	0.06
empty pRMC2	12	0.384	0.074	0.048	0.05	0.063
empty pRMC2	13	0.369	0.056	0.046	0.046	0.047
empty pRMC2	14	0.356	0.06	0.047	0.046	0.047
empty pRMC2	15	0.466	0.072	0.047	0.046	0.055
empty pRMC2	16	0.328	0.08	0.164	0.321	0.416
empty pRMC2	17	0.348	0.057	0.047	0.046	0.047
empty pRMC2	18	0.374	0.06	0.047	0.046	0.047
empty pRMC2	19	0.454	0.064	0.047	0.046	0.051
empty pRMC2	20	0.354	0.066	0.168	0.582	0.699
empty pRMC2	21	0.368	0.51	0.604	0.671	0.694
empty pRMC2	22	0.402	0.586	0.616	0.66	0.71
empty pRMC2	23	0.42	0.062	0.046	0.046	0.048
empty pRMC2	24	0.366	0.064	0.047	0.046	0.049
empty pRMC2	25	0.363	0.07	0.048	0.047	0.047
empty pRMC2	26	0.414	0.062	0.048	0.046	0.048
empty pRMC2	27	0.406	0.06	0.046	0.046	0.048
empty pRMC2	28	0.351	0.06	0.047	0.047	0.048
empty pRMC2	29	0.444	0.067	0.048	0.047	0.047
empty pRMC2	30	0.393	0.057	0.048	0.046	0.048
empty pRMC2	31	0.42	0.064	0.046	0.046	0.047
empty pRMC2	32	0.329	0.066	0.148	0.355	0.668
empty pRMC2	33	0.361	0.059	0.047	0.047	0.048
empty pRMC2	34	0.336	0.055	0.047	0.046	0.049
empty pRMC2	35	0.399	0.287	0.587	0.656	0.834
empty pRMC2	36	0.378	0.062	0.047	0.046	0.047
empty pRMC2	37	0.405	0.062	0.047	0.047	0.048
empty pRMC2	38	0.351	0.056	0.047	0.047	0.05
empty pRMC2	39	0.474	0.613	0.603	0.6	0.864
empty pRMC2	40	0.421	0.729	0.575	0.585	0.686
no vector	1	0.37	0.067	0.048	0.047	0.061
no vector	2	0.35	0.338	0.662	0.766	0.914
no vector	3	0.581	0.098	0.108	0.246	0.644
no vector	4	0.522	0.314	0.743	0.817	1.004
no vector	5	0.482	0.078	0.047	0.049	0.216
no vector	6	0.41	0.079	0.047	0.047	0.047
no vector	7	0.491	0.076	0.047	0.047	0.067
no vector	8	0.475	0.092	0.047	0.049	0.062
no vector	9	0.375	0.061	0.047	0.047	0.055
no vector	10	0.388	0.072	0.049	0.049	0.061
no vector	11	0.535	0.083	0.048	0.046	0.048
no vector	12	0.484	0.085	0.047	0.046	0.051
no vector	13	0.378	0.079	0.261	0.392	0.55
no vector	14	0.392	0.067	0.048	0.048	0.055
no vector	15	0.525	0.081	0.048	0.117	0.285
no vector	16	0.488	0.081	0.047	0.046	0.05
no vector	17	0.369	0.056	0.047	0.046	0.048
no vector	18	0.381	0.061	0.048	0.047	0.05
no vector	19	0.474	0.072	0.047	0.046	0.049
no vector	20	0.462	0.073	0.048	0.047	0.049
no vector	21	0.386	0.055	0.047	0.046	0.047
no vector	22	0.379	0.059	0.048	0.046	0.048
no vector	23	0.457	0.208	0.521	0.629	0.789
no vector	24	0.439	0.07	0.047	0.047	0.051
no vector	25	0.373	0.058	0.047	0.047	0.047
no vector	26	0.406	0.066	0.047	0.046	0.048
no vector	27	0.467	0.074	0.047	0.046	0.054
no vector	28	0.444	0.076	0.047	0.048	0.054
no vector	29	0.363	0.056	0.047	0.047	0.047
no vector	30	0.379	0.059	0.047	0.046	0.048
no vector	31	0.468	0.079	0.203	0.395	0.802
no vector	32	0.448	0.08	0.047	0.049	0.058
no vector	33	0.351	0.056	0.047	0.046	0.047
no vector	34	0.369	0.061	0.048	0.046	0.047
no vector	35	0.462	0.075	0.047	0.046	0.061
no vector	36	0.438	0.084	0.047	0.048	0.06
no vector	37	0.359	0.059	0.046	0.046	0.047
no vector	38	0.366	0.061	0.047	0.047	0.047
no vector	39	0.511	0.086	0.047	0.046	0.064
no vector	40	0.473	0.497	0.658	0.705	1.078
pRMC2−norA	1	0.401	0.666	0.629	0.644	0.745
pRMC2−norA	2	0.513	0.783	0.598	0.687	0.748
pRMC2−norA	3	0.394	0.639	0.609	0.641	0.677
pRMC2−norA	4	0.44	0.813	0.688	0.732	0.846
pRMC2−norA	5	0.459	0.719	0.612	0.643	0.926
pRMC2−norA	6	0.548	0.802	0.587	0.601	0.71
pRMC2−norA	7	0.535	0.644	0.615	0.603	0.95
pRMC2−norA	8	0.458	0.784	0.57	0.602	0.725
pRMC2−norA	9	0.393	0.655	0.614	0.607	0.663
pRMC2−norA	10	0.489	0.749	0.577	0.626	0.674
pRMC2−norA	11	0.437	0.631	0.611	0.606	0.642
pRMC2−norA	12	0.429	0.721	0.59	0.622	0.692
pRMC2−norA	13	0.405	0.674	0.614	0.605	0.651
pRMC2−norA	14	0.486	0.751	0.575	0.605	0.658
pRMC2−norA	15	0.519	0.643	0.605	0.608	0.62
pRMC2−norA	16	0.425	0.714	0.568	0.609	0.669
pRMC2−norA	17	0.446	0.697	0.619	0.602	0.627
pRMC2−norA	18	0.477	0.745	0.571	0.607	0.654
pRMC2−norA	19	0.552	0.602	0.593	0.614	0.647
pRMC2−norA	20	0.45	0.704	0.568	0.602	0.657
pRMC2−norA	21	0.452	0.716	0.607	0.614	0.656
pRMC2−norA	22	0.489	0.747	0.551	0.61	0.664
pRMC2−norA	23	0.552	0.61	0.602	0.584	0.642
pRMC2−norA	24	0.42	0.706	0.563	0.623	0.676
pRMC2−norA	25	0.428	0.73	0.599	0.622	0.688
pRMC2−norA	26	0.491	0.749	0.578	0.614	0.66
pRMC2−norA	27	0.459	0.629	0.606	0.602	0.657
pRMC2−norA	28	0.452	0.732	0.567	0.604	0.657
pRMC2−norA	29	0.422	0.723	0.599	0.595	0.726
pRMC2−norA	30	0.505	0.752	0.555	0.605	0.673
pRMC2−norA	31	0.405	0.625	0.599	0.593	0.705
pRMC2−norA	32	0.423	0.742	0.56	0.6	0.663
pRMC2−norA	33	0.445	0.717	0.604	0.591	0.779
pRMC2−norA	34	0.549	0.743	0.534	0.609	0.665
pRMC2−norA	35	0.557	0.62	0.586	0.595	0.772
pRMC2−norA	36	0.439	0.74	0.544	0.6	0.66
pRMC2−norA	37	0.442	0.723	0.607	0.623	0.833
pRMC2−norA	38	0.565	0.779	0.56	0.602	0.671
pRMC2−norA	39	0.581	0.641	0.601	0.608	0.829
pRMC2−norA	40	0.565	0.768	0.579	0.614	0.685

## Sheet: columns_description
Data shown in Figure 4b
Effect of norA expression on evolvability of RN4220
Strain	RN4220 carrying pRMC2-norA, or empty vector or no vector
Replicate	population replicate id
Transfer 1	Optical density mesured after transfer 1
Transfer 2	Optical density mesured after transfer 2
Transfer 3	Optical density mesured after transfer 3
Transfer 4	Optical density mesured after transfer 4
Transfer 5	Optical density mesured after transfer 5
