# Supplementary material for: Efflux pump activity potentiates the evolution of antibiotic resistance across S. aureus isolates
Source: Nat Commun. 2020 Aug 7;11:3970. doi: 10.1038/s41467-020-17735-y (PMC7414891; doi:10.1038/s41467-020-17735-y)
Supplement: Supplementary file 10 — Source Data [file 41467_2020_17735_MOESM10_ESM.zip › SourceData_fig 4c,4d.xlsx]

## Sheet: fig 4c,4d
SRA_accession	Treatment	IC50	AUC	Survival
ERR418562	cipro	0.0316697	0.104995	0
ERR418562	cipro + reserpine	0.0288467	0.112499	0
ERR418706	cipro	0.0668542	0.148819	0
ERR418706	cipro + reserpine	0.0822253	0.128596	0
ERR418956	cipro	0.0923384	0.148077	0
ERR418956	cipro + reserpine	0.0396448	0.130587	0.0625
ERR418982	cipro	0.0643729	0.135157	0.0625
ERR418982	cipro + reserpine	0.0822107	0.128324	0.125
ERR418996	cipro	0.10922	0.204444	0.0625
ERR418996	cipro + reserpine	0.113345	0.158539	0
ERR419040	cipro	0.111523	0.1695	0.0625
ERR419040	cipro + reserpine	0.0919675	0.139669	0
ERR419084	cipro	0.0955623	0.146268	0
ERR419084	cipro + reserpine	0.0747044	0.13226	0
ERR419203	cipro	0.113851	0.217367	0
ERR419203	cipro + reserpine	0.126525	0.153079	0
ERR419241	cipro	0.303375	0.208624	0.0625
ERR419241	cipro + reserpine	0.116426	0.164367	0.0625
ERR418500	cipro	0.33237	0.422372	0.9375
ERR418500	cipro + reserpine	0.244278	0.272318	0.1875
ERR418583	cipro	0.29571	0.256648	0.625
ERR418583	cipro + reserpine	0.239227	0.205673	0
ERR418609	cipro	0.171074	0.19278	0.625
ERR418609	cipro + reserpine	0.125242	0.15968	0
ERR418658	cipro	0.522719	0.704897	1
ERR418658	cipro + reserpine	0.292308	0.368956	1
ERR418997	cipro	0.0943577	0.183474	0.125
ERR418997	cipro + reserpine	0.0900178	0.145305	0
ERR419034	cipro	0.120459	0.229162	0.3125
ERR419034	cipro + reserpine	0.109619	0.147261	0
ERR419047	cipro	0.157242	0.316642	0.6875
ERR419047	cipro + reserpine	0.253541	0.247253	0.0625
ERR419052	cipro	0.473699	0.472854	1
ERR419052	cipro + reserpine	0.286597	0.276838	0.5625
ERR419087	cipro	0.289449	0.321372	0.625
ERR419087	cipro + reserpine	0.191117	0.236222	0.0625
ERR418467	cipro	0.143178	0.300221	0.4375
ERR418467	cipro + reserpine	0.20246	0.208766	0
ERR418476	cipro	0.211921	0.290934	0.5
ERR418476	cipro + reserpine	0.131783	0.168526	0
ERR418531	cipro	0.237883	0.356069	1
ERR418531	cipro + reserpine	0.212469	0.245046	0.1875
ERR418607	cipro	0.300846	0.409931	1
ERR418607	cipro + reserpine	0.261539	0.267761	0
ERR418628	cipro	0.167924	0.299895	0.3125
ERR418628	cipro + reserpine	0.209868	0.220281	0
ERR418695	cipro	0.168268	0.275485	0.25
ERR418695	cipro + reserpine	0.108345	0.153018	0
ERR418970	cipro	0.244741	0.318225	0.5
ERR418970	cipro + reserpine	0.13198	0.231509	0
ERR419100	cipro	0.250286	0.404727	0.875
ERR419100	cipro + reserpine	0.167495	0.198162	0.125
ERR419111	cipro	0.202249	0.299137	0.625
ERR419111	cipro + reserpine	0.139164	0.188276	0

## Sheet: columns_description
Data shown in Figure 4c and 4d
Summary of the effect of reserpine on evolvability and intrinsic resistance
Raw data used to calculate population survival can be found in SourceData_fig s9b.xlsx
Raw data used to calculate AUC, IC50 can be found in SourceData_fig s9a.xlsx
SRA_accession	parental strain identity. It corresponds to the accession of whole genome reads at SRA archive (BioProject: PRJEB5261)
Treatment	ciprofloxacin only, ciprofloxacin + reserpine treatment
IC50	intrinsic resistance to ciprofloxacin as half inhibitory concentration, ug/ml
AUC	intrinsic resistance to ciprofloxacin as area under dose-response curve
Survival	the proportion of replicate populations survied during experimental evolution (out of 12 populations in total)
