# Supplementary material for: Efflux pump activity potentiates the evolution of antibiotic resistance across S. aureus isolates
Source: Nat Commun. 2020 Aug 7;11:3970. doi: 10.1038/s41467-020-17735-y (PMC7414891; doi:10.1038/s41467-020-17735-y)
Supplement: Supplementary file 10 — Source Data [file 41467_2020_17735_MOESM10_ESM.zip › SourceData_fig 5a.xlsx]

## Sheet: fig 5a
Treatment	Time	Density	Density_log10
empty pRMC2 + cip	0	50302	4.70159
empty pRMC2 + cip	0	31102	4.49279
empty pRMC2 + cip	0	49302	4.69286
empty pRMC2 + cip	0	46902	4.67119
empty pRMC2 + cip	0	53802	4.7308
empty pRMC2 + cip	0	50802	4.70588
empty pRMC2 + cip	1	11202	4.0493
empty pRMC2 + cip	1	8602	3.9346
empty pRMC2 + cip	1	15202	4.1819
empty pRMC2 + cip	1	13102	4.11734
empty pRMC2 + cip	1	12602	4.10044
empty pRMC2 + cip	1	9802	3.99131
empty pRMC2 + cip	2	482	2.68305
empty pRMC2 + cip	2	392	2.59329
empty pRMC2 + cip	2	442	2.64542
empty pRMC2 + cip	2	422	2.62531
empty pRMC2 + cip	2	512	2.70927
empty pRMC2 + cip	2	532	2.72591
empty pRMC2 + cip	3	132	2.12057
empty pRMC2 + cip	3	132	2.12057
empty pRMC2 + cip	3	132	2.12057
empty pRMC2 + cip	3	112	2.04922
empty pRMC2 + cip	3	112	2.04922
empty pRMC2 + cip	3	112	2.04922
empty pRMC2 + cip	4	62	1.79239
empty pRMC2 + cip	4	42	1.62325
empty pRMC2 + cip	4	92	1.96379
empty pRMC2 + cip	4	62	1.79239
empty pRMC2 + cip	4	482	2.68305
empty pRMC2 + cip	4	22	1.34242
empty pRMC2 + cip	5	22	1.34242
empty pRMC2 + cip	5	2	0.30103
empty pRMC2 + cip	5	22	1.34242
empty pRMC2 + cip	5	12	1.07918
empty pRMC2 + cip	5	22	1.34242
empty pRMC2 + cip	5	22	1.34242
no plasmid + cip	0	45002	4.65323
no plasmid + cip	0	50402	4.70245
no plasmid + cip	0	39702	4.59881
no plasmid + cip	0	53702	4.72999
no plasmid + cip	0	NA	NA
no plasmid + cip	0	40102	4.60317
no plasmid + cip	1	10402	4.01712
no plasmid + cip	1	9402	3.97322
no plasmid + cip	1	8702	3.93962
no plasmid + cip	1	9702	3.98686
no plasmid + cip	1	11002	4.04147
no plasmid + cip	1	9602	3.98236
no plasmid + cip	2	442	2.64542
no plasmid + cip	2	372	2.57054
no plasmid + cip	2	382	2.58206
no plasmid + cip	2	472	2.67394
no plasmid + cip	2	442	2.64542
no plasmid + cip	2	422	2.62531
no plasmid + cip	3	172	2.23553
no plasmid + cip	3	102	2.0086
no plasmid + cip	3	122	2.08636
no plasmid + cip	3	72	1.85733
no plasmid + cip	3	272	2.43457
no plasmid + cip	3	172	2.23553
no plasmid + cip	4	52	1.716
no plasmid + cip	4	62	1.79239
no plasmid + cip	4	42	1.62325
no plasmid + cip	4	22	1.34242
no plasmid + cip	4	32	1.50515
no plasmid + cip	4	52	1.716
no plasmid + cip	5	22	1.34242
no plasmid + cip	5	32	1.50515
no plasmid + cip	5	2	0.30103
no plasmid + cip	5	2	0.30103
no plasmid + cip	5	32	1.50515
no plasmid + cip	5	12	1.07918
pRMC2-norA	0	37302	4.57173
pRMC2-norA	0	39002	4.59109
pRMC2-norA	0	48502	4.68576
pRMC2-norA	0	46502	4.66747
pRMC2-norA	0	49902	4.69812
pRMC2-norA	0	53802	4.7308
pRMC2-norA	1	60002	4.77817
pRMC2-norA	1	108002	5.03343
pRMC2-norA	1	58002	4.76344
pRMC2-norA	1	144002	5.15837
pRMC2-norA	1	62002	4.79241
pRMC2-norA	1	89002	4.9494
pRMC2-norA	2	452002	5.65514
pRMC2-norA	2	389002	5.58995
pRMC2-norA	2	345002	5.53782
pRMC2-norA	2	478002	5.67943
pRMC2-norA	2	331002	5.51983
pRMC2-norA	2	519002	5.71517
pRMC2-norA	3	5440002	6.7356
pRMC2-norA	3	2610002	6.41664
pRMC2-norA	3	1680002	6.22531
pRMC2-norA	3	2190002	6.34044
pRMC2-norA	3	2050002	6.31175
pRMC2-norA	3	2530002	6.40312
pRMC2-norA	4	8400002	6.92428
pRMC2-norA	4	10560002	7.02366
pRMC2-norA	4	10880002	7.03663
pRMC2-norA	4	10150002	7.00647
pRMC2-norA	4	9520002	6.97864
pRMC2-norA	4	11790002	7.07151
pRMC2-norA	5	53700002	7.72997
pRMC2-norA	5	56200002	7.74974
pRMC2-norA	5	58100002	7.76418
pRMC2-norA	5	61900002	7.79169
pRMC2-norA	5	46000002	7.66276
pRMC2-norA	5	64100002	7.80686
pRMC2-norA + cip	0	57602	4.76044
pRMC2-norA + cip	0	44602	4.64935
pRMC2-norA + cip	0	61002	4.78534
pRMC2-norA + cip	0	46802	4.67026
pRMC2-norA + cip	0	62202	4.7938
pRMC2-norA + cip	0	51102	4.70844
pRMC2-norA + cip	1	46702	4.66934
pRMC2-norA + cip	1	52002	4.71602
pRMC2-norA + cip	1	51102	4.70844
pRMC2-norA + cip	1	50002	4.69899
pRMC2-norA + cip	1	51802	4.71435
pRMC2-norA + cip	1	45302	4.65612
pRMC2-norA + cip	2	2842	3.45362
pRMC2-norA + cip	2	3002	3.47741
pRMC2-norA + cip	2	3572	3.55291
pRMC2-norA + cip	2	3672	3.5649
pRMC2-norA + cip	2	2492	3.39655
pRMC2-norA + cip	2	3192	3.50406
pRMC2-norA + cip	3	332	2.52114
pRMC2-norA + cip	3	362	2.55871
pRMC2-norA + cip	3	492	2.69197
pRMC2-norA + cip	3	662	2.82086
pRMC2-norA + cip	3	592	2.77232
pRMC2-norA + cip	3	522	2.71767
pRMC2-norA + cip	4	172	2.23553
pRMC2-norA + cip	4	122	2.08636
pRMC2-norA + cip	4	102	2.0086
pRMC2-norA + cip	4	102	2.0086
pRMC2-norA + cip	4	72	1.85733
pRMC2-norA + cip	4	212	2.32634
pRMC2-norA + cip	5	22	1.34242
pRMC2-norA + cip	5	22	1.34242
pRMC2-norA + cip	5	32	1.50515
pRMC2-norA + cip	5	22	1.34242
pRMC2-norA + cip	5	42	1.62325
pRMC2-norA + cip	5	12	1.07918
pRMC2-norA + cip + res	0	46602	4.6684
pRMC2-norA + cip + res	0	43902	4.64248
pRMC2-norA + cip + res	0	51102	4.70844
pRMC2-norA + cip + res	0	48402	4.68486
pRMC2-norA + cip + res	0	52302	4.71852
pRMC2-norA + cip + res	0	50002	4.69899
pRMC2-norA + cip + res	1	8502	3.92952
pRMC2-norA + cip + res	1	4002	3.60228
pRMC2-norA + cip + res	1	4902	3.69037
pRMC2-norA + cip + res	1	5302	3.72444
pRMC2-norA + cip + res	1	5902	3.771
pRMC2-norA + cip + res	1	6802	3.83264
pRMC2-norA + cip + res	2	792	2.89873
pRMC2-norA + cip + res	2	852	2.93044
pRMC2-norA + cip + res	2	782	2.89321
pRMC2-norA + cip + res	2	682	2.83378
pRMC2-norA + cip + res	2	772	2.88762
pRMC2-norA + cip + res	2	722	2.85854
pRMC2-norA + cip + res	3	222	2.34635
pRMC2-norA + cip + res	3	192	2.2833
pRMC2-norA + cip + res	3	172	2.23553
pRMC2-norA + cip + res	3	202	2.30535
pRMC2-norA + cip + res	3	202	2.30535
pRMC2-norA + cip + res	3	232	2.36549
pRMC2-norA + cip + res	4	102	2.0086
pRMC2-norA + cip + res	4	172	2.23553
pRMC2-norA + cip + res	4	62	1.79239
pRMC2-norA + cip + res	4	82	1.91381
pRMC2-norA + cip + res	4	122	2.08636
pRMC2-norA + cip + res	4	122	2.08636
pRMC2-norA + cip + res	5	32	1.50515
pRMC2-norA + cip + res	5	102	2.0086
pRMC2-norA + cip + res	5	22	1.34242
pRMC2-norA + cip + res	5	12	1.07918
pRMC2-norA + cip + res	5	2	0.30103
pRMC2-norA + cip + res	5	22	1.34242
pRMC2-norA + res	0	36702	4.56469
pRMC2-norA + res	0	47002	4.67212
pRMC2-norA + res	0	40602	4.60855
pRMC2-norA + res	0	49902	4.69812
pRMC2-norA + res	0	44802	4.6513
pRMC2-norA + res	0	54602	4.73721
pRMC2-norA + res	1	75002	4.87507
pRMC2-norA + res	1	51002	4.70759
pRMC2-norA + res	1	97002	4.98678
pRMC2-norA + res	1	105002	5.0212
pRMC2-norA + res	1	124002	5.09343
pRMC2-norA + res	1	78002	4.89211
pRMC2-norA + res	2	298002	5.47422
pRMC2-norA + res	2	303002	5.48145
pRMC2-norA + res	2	304002	5.48288
pRMC2-norA + res	2	217002	5.33646
pRMC2-norA + res	2	189002	5.27647
pRMC2-norA + res	2	306002	5.48572
pRMC2-norA + res	3	1580002	6.19866
pRMC2-norA + res	3	700002	5.8451
pRMC2-norA + res	3	2080002	6.31806
pRMC2-norA + res	3	1080002	6.03342
pRMC2-norA + res	3	1640002	6.21484
pRMC2-norA + res	3	1420002	6.15229
pRMC2-norA + res	4	6950002	6.84198
pRMC2-norA + res	4	8260002	6.91698
pRMC2-norA + res	4	7750002	6.8893
pRMC2-norA + res	4	8920002	6.95036
pRMC2-norA + res	4	9650002	6.98453
pRMC2-norA + res	4	7030002	6.84696
pRMC2-norA + res	5	28200002	7.45025
pRMC2-norA + res	5	22200002	7.34635
pRMC2-norA + res	5	30700002	7.48714
pRMC2-norA + res	5	37900002	7.57864
pRMC2-norA + res	5	41300002	7.61595
pRMC2-norA + res	5	28000002	7.44716

## Sheet: columns_description
Data show in figure 5a
The effect of norA on ciprofloxacin killing rate, showing individual replicates
Strain	Presence or absence of ciprofloxacine or reserpine, and presence or absence or pRMC2-norA
Time	Time after exposure to ciprofloxacin , hours
Density	Population density estimated as CFU
Density_log10	Log 10 of population density
* one measurement is excluded due to contamination on a plate ofr counting (Treatment: no plasmid +cip; Time: 0 h)

## Sheet: summ fig 5a
Strain	Time	Mean_density_log10	SD_density_log10
empty pRMC2 + cip	0	4.66585	0.0869557
empty pRMC2 + cip	1	4.06248	0.0897812
empty pRMC2 + cip	2	2.66371	0.0511606
empty pRMC2 + cip	3	2.0849	0.0390832
empty pRMC2 + cip	4	1.86622	0.451891
empty pRMC2 + cip	5	1.12498	0.417161
no plasmid + cip	0	4.65753	0.0585017
no plasmid + cip	1	3.99011	0.0354191
no plasmid + cip	2	2.62378	0.0400745
no plasmid + cip	3	2.14299	0.202491
no plasmid + cip	4	1.61587	0.166313
no plasmid + cip	5	1.00566	0.567592
pRMC2-norA	0	4.65749	0.0627493
pRMC2-norA	1	4.91254	0.161941
pRMC2-norA	2	5.61622	0.0792823
pRMC2-norA	3	6.40548	0.175832
pRMC2-norA	4	7.00686	0.0509214
pRMC2-norA	5	7.75087	0.0513414
pRMC2-norA + cip	0	4.72794	0.0609458
pRMC2-norA + cip	1	4.69387	0.0252013
pRMC2-norA + cip	2	3.49158	0.0631919
pRMC2-norA + cip	3	2.68044	0.118215
pRMC2-norA + cip	4	2.08713	0.169931
pRMC2-norA + cip	5	1.37247	0.183968
pRMC2-norA + cip + res	0	4.68695	0.028031
pRMC2-norA + cip + res	1	3.75837	0.114112
pRMC2-norA + cip + res	2	2.88372	0.0335881
pRMC2-norA + cip + res	3	2.3069	0.0461404
pRMC2-norA + cip + res	4	2.02051	0.153928
pRMC2-norA + cip + res	5	1.26313	0.563267
pRMC2-norA + res	0	4.65533	0.0620278
pRMC2-norA + res	1	4.92936	0.13577
pRMC2-norA + res	2	5.42287	0.0922164
pRMC2-norA + res	3	6.12706	0.166265
pRMC2-norA + res	4	6.90502	0.0567673
pRMC2-norA + res	5	7.48758	0.0977174

## Sheet: columns_description_sum
Data show in figure 5a
The effect of norA on ciprofloxacin killing rate, averaged across replicates
Strain	Presence or absence of ciprofloxacine or reserpine, and presence or absence or pRMC2-norA
Time	Time after exposure to ciprofloxacin , hours
Mean_density_log10	Mean population density
SD_density_log10	Standard deviation for mean population density, log10
