# Supplementary material for: Efflux pump activity potentiates the evolution of antibiotic resistance across S. aureus isolates
Source: Nat Commun. 2020 Aug 7;11:3970. doi: 10.1038/s41467-020-17735-y (PMC7414891; doi:10.1038/s41467-020-17735-y)
Supplement: Supplementary file 10 — Source Data [file 41467_2020_17735_MOESM10_ESM.zip › SourceData_fig 5b.xlsx]

## Sheet: fig 5b
Mutation	Strain	Well	Treatment	GR
A116E	12	B2	no vector	0.241594
A116E	12	C2	no vector	0.224843
A116E	12	D2	no vector	0.239034
A116E	12	E2	no vector	0.2263
A116E	12	F2	no vector	0.212034
A116E	12	G2	no vector	0.196867
A116E	12	B7	pRCM2-norA	0.397145
A116E	12	C7	pRCM2-norA	0.367669
A116E	12	D7	pRCM2-norA	0.376044
A116E	12	E7	pRCM2-norA	0.344223
A116E	12	F7	pRCM2-norA	0.373541
A116E	12	G7	pRCM2-norA	0.370191
A116E	14	B3	no vector	0.246344
A116E	14	C3	no vector	0.241594
A116E	14	D3	no vector	0.229735
A116E	14	E3	no vector	0.239807
A116E	14	F3	no vector	0.228005
A116E	14	G3	no vector	0.229619
A116E	14	B8	pRCM2-norA	0.384847
A116E	14	C8	pRCM2-norA	0.366229
A116E	14	D8	pRCM2-norA	0.35505
A116E	14	E8	pRCM2-norA	0.35505
A116E	14	F8	pRCM2-norA	0.359199
A116E	14	G8	pRCM2-norA	0.405134
A116E	18	B4	no vector	0.223295
A116E	18	C4	no vector	0.192876
A116E	18	D4	no vector	0.195385
A116E	18	E4	no vector	0.189799
A116E	18	F4	no vector	0.189673
A116E	18	G4	no vector	0.192486
A116E	18	B9	pRCM2-norA	0.386082
A116E	18	C9	pRCM2-norA	0.357916
A116E	18	D9	pRCM2-norA	0.361512
A116E	18	E9	pRCM2-norA	0.378581
A116E	18	F9	pRCM2-norA	0.383758
A116E	18	G9	pRCM2-norA	0.43007
E84K	17	B3	no vector	0.12896
E84K	17	C3	no vector	0.124712
E84K	17	D3	no vector	0.134247
E84K	17	E3	no vector	0.111001
E84K	17	F3	no vector	0.120735
E84K	17	G3	no vector	0.125747
E84K	17	B8	pRCM2-norA	0.463992
E84K	17	C8	pRCM2-norA	0.418289
E84K	17	D8	pRCM2-norA	0.435675
E84K	17	E8	pRCM2-norA	0.435675
E84K	17	F8	pRCM2-norA	0.428508
E84K	17	G8	pRCM2-norA	0.445473
E84K	21	B4	no vector	0.141955
E84K	21	C4	no vector	0.1408
E84K	21	D4	no vector	0.132341
E84K	21	E4	no vector	0.139664
E84K	21	F4	no vector	0.12896
E84K	21	G4	no vector	0.145537
E84K	21	B9	pRCM2-norA	0.461601
E84K	21	C9	pRCM2-norA	0.422908
E84K	21	D9	pRCM2-norA	0.452196
E84K	21	E9	pRCM2-norA	0.458018
E84K	21	F9	pRCM2-norA	0.441428
E84K	21	G9	pRCM2-norA	0.439795
E84K	9	B8	no vector	0.15464
E84K	9	C8	no vector	0.138388
E84K	9	D8	no vector	0.138388
E84K	9	E8	no vector	0.134695
E84K	9	F8	no vector	0.125747
E84K	9	G8	no vector	0.124712
E84K	9	B9	pRCM2-norA	0.488979
E84K	9	C9	pRCM2-norA	0.473793
E84K	9	D9	pRCM2-norA	0.460986
E84K	9	E9	pRCM2-norA	0.470125
E84K	9	F9	pRCM2-norA	0.479731
E84K	9	G9	pRCM2-norA	0.501629
S80F	10	B3	no vector	0.198372
S80F	10	C3	no vector	0.200784
S80F	10	D3	no vector	0.203028
S80F	10	E3	no vector	0.221336
S80F	10	F3	no vector	0.224843
S80F	10	G3	no vector	0.210897
S80F	10	B8	pRCM2-norA	0.453043
S80F	10	C8	pRCM2-norA	0.437194
S80F	10	D8	pRCM2-norA	0.427322
S80F	10	E8	pRCM2-norA	0.44934
S80F	10	F8	pRCM2-norA	0.458713
S80F	10	G8	pRCM2-norA	0.465032
S80F	20	B4	no vector	0.215864
S80F	20	C4	no vector	0.216585
S80F	20	D4	no vector	0.222588
S80F	20	E4	no vector	0.213529
S80F	20	F4	no vector	0.238047
S80F	20	G4	no vector	0.219729
S80F	20	B9	pRCM2-norA	0.482892
S80F	20	C9	pRCM2-norA	0.439465
S80F	20	D9	pRCM2-norA	0.451131
S80F	20	E9	pRCM2-norA	0.442115
S80F	20	F9	pRCM2-norA	0.45659
S80F	20	G9	pRCM2-norA	0.500136
S80F	6	B2	no vector	0.213529
S80F	6	C2	no vector	0.20486
S80F	6	D2	no vector	0.228005
S80F	6	E2	no vector	0.247589
S80F	6	F2	no vector	0.218146
S80F	6	G2	no vector	0.210897
S80F	6	B3	pRCM2-norA	0.495223
S80F	6	C3	pRCM2-norA	0.497176
S80F	6	D3	pRCM2-norA	0.485834
S80F	6	E3	pRCM2-norA	0.446241
S80F	6	F3	pRCM2-norA	0.491589
S80F	6	G3	pRCM2-norA	0.492633
S80Y	22	B3	no vector	0.188296
S80Y	22	C3	no vector	0.206255
S80Y	22	D3	no vector	0.189799
S80Y	22	E3	no vector	0.181128
S80Y	22	F3	no vector	0.192486
S80Y	22	G3	no vector	0.188296
S80Y	22	B8	pRCM2-norA	0.447336
S80Y	22	C8	pRCM2-norA	0.429784
S80Y	22	D8	pRCM2-norA	0.421929
S80Y	22	E8	pRCM2-norA	0.432758
S80Y	22	F8	pRCM2-norA	0.45937
S80Y	22	G8	pRCM2-norA	0.459641
S80Y	24	B4	no vector	0.309676
S80Y	24	C4	no vector	0.273887
S80Y	24	D4	no vector	0.25678
S80Y	24	E4	no vector	0.291016
S80Y	24	F4	no vector	0.291016
S80Y	24	G4	no vector	0.298472
S80Y	24	B9	pRCM2-norA	0.45586
S80Y	24	C9	pRCM2-norA	0.45035
S80Y	24	D9	pRCM2-norA	0.447336
S80Y	24	E9	pRCM2-norA	0.410065
S80Y	24	F9	pRCM2-norA	0.453404
S80Y	24	G9	pRCM2-norA	0.431545
S80Y	8	B2	no vector	0.222588
S80Y	8	C2	no vector	0.212034
S80Y	8	D2	no vector	0.211294
S80Y	8	E2	no vector	0.211294
S80Y	8	F2	no vector	0.196867
S80Y	8	G2	no vector	0.214792
S80Y	8	B7	pRCM2-norA	0.467916
S80Y	8	C7	pRCM2-norA	0.442615
S80Y	8	D7	pRCM2-norA	0.423958
S80Y	8	E7	pRCM2-norA	0.415511
S80Y	8	F7	pRCM2-norA	0.448367
S80Y	8	G7	pRCM2-norA	0.462183
WT	WT	B5	no vector	0.0227802
WT	WT	B6	no vector	0.0320721
WT	WT	C5	no vector	0.0227853
WT	WT	C6	no vector	0.0245923
WT	WT	D5	no vector	0.0240904
WT	WT	D6	no vector	0.0245923
WT	WT	E5	no vector	0.0227802
WT	WT	E6	no vector	0.04477
WT	WT	F5	no vector	0.033993
WT	WT	F6	no vector	0.0245923
WT	WT	G5	no vector	0.0226628
WT	WT	G6	no vector	0.0267761
WT	WT	B10	pRCM2-norA	0.0227802
WT	WT	B11	pRCM2-norA	0.0787374
WT	WT	C10	pRCM2-norA	0.0226628
WT	WT	D10	pRCM2-norA	0.0121066
WT	WT	D11	pRCM2-norA	0.0363225
WT	WT	E10	pRCM2-norA	0.0224255
WT	WT	E11	pRCM2-norA	0.0243387
WT	WT	F10	pRCM2-norA	0.0122321
WT	WT	F11	pRCM2-norA	0.0410935
WT	WT	G10	pRCM2-norA	0.0432823
WT	WT	G11	pRCM2-norA	0.0486826

## Sheet: columns_description
Data shown in figure 5b
The effect of norA expression on growth rate at ciprofloxacin, individual replicates are shown
Mutation	mutation (A116E, E84K, S80F, S80Y) or wild type WT
Strain	ID of of single colony mutant isolate, biological replicate
Well	position in 96 well, technical replicate
Treatment	presence or absence of pRMC2-norA
GR	maximal growth rate

## Sheet: summ fig 5b
Mutation	Strain	Treatment	Mean_GR	GR_SD	N
A116E	12	no vector	0.223445	0.016847	6
A116E	12	pRCM2-norA	0.371469	0.0169877	6
A116E	14	no vector	0.235851	0.00770116	6
A116E	14	pRCM2-norA	0.370918	0.0201377	6
A116E	18	no vector	0.197252	0.0129352	6
A116E	18	pRCM2-norA	0.382987	0.0258306	6
E84K	17	no vector	0.124234	0.0079054	6
E84K	17	pRCM2-norA	0.437935	0.0156258	6
E84K	21	no vector	0.13821	0.0062697	6
E84K	21	pRCM2-norA	0.445991	0.0142751	6
E84K	9	no vector	0.136095	0.0108908	6
E84K	9	pRCM2-norA	0.479207	0.0144383	6
S80F	10	no vector	0.209877	0.0111203	6
S80F	10	pRCM2-norA	0.448441	0.0139662	6
S80F	20	no vector	0.221057	0.00890376	6
S80F	20	pRCM2-norA	0.462055	0.0242546	6
S80F	6	no vector	0.220504	0.0153694	6
S80F	6	pRCM2-norA	0.484783	0.0192724	6
S80Y	22	no vector	0.191043	0.00834788	6
S80Y	22	pRCM2-norA	0.441803	0.0159914	6
S80Y	24	no vector	0.286808	0.0187779	6
S80Y	24	pRCM2-norA	0.441426	0.0175929	6
S80Y	8	no vector	0.211478	0.00834593	6
S80Y	8	pRCM2-norA	0.443425	0.0206635	6
WT	WT	no vector	0.0272072	0.00666047	12
WT	WT	pRCM2-norA	0.0331513	0.0194572	11

## Sheet: columns_description_sum
Data shown in figure 5b
The effect of norA expression on growth rate at ciprofloxacin, the data is averaged over replicates
Mutation	mutation (A116E, E84K, S80F, S80Y) or wild type WT
Strain	ID of of single colony mutant isolate, biological replicate
Treatment	presence or absence of pRMC2-norA
Mean_GR	average of growth rate
GR_SD	standard deviation for growth rate
N	number of replicates
