# Supplementary material for: Efflux pump activity potentiates the evolution of antibiotic resistance across S. aureus isolates
Source: Nat Commun. 2020 Aug 7;11:3970. doi: 10.1038/s41467-020-17735-y (PMC7414891; doi:10.1038/s41467-020-17735-y)
Supplement: Supplementary file 10 — Source Data [file 41467_2020_17735_MOESM10_ESM.zip › SourceData_fig 5c,s10a.xlsx]

## Sheet: fig 5c,s10a
Mutant	Strain	Treatment	AB_conc_ug	Replicate	OD595
A116E	12	no vector	0.01	1	0.459
A116E	12	no vector	0.01	2	0.66
A116E	12	no vector	0.01	3	0.685
A116E	12	no vector	0.01	4	0.735
A116E	12	no vector	0.01	5	0.591
A116E	12	no vector	0.05	1	1.282
A116E	12	no vector	0.05	2	0.402
A116E	12	no vector	0.05	3	0.791
A116E	12	no vector	0.05	4	0.73
A116E	12	no vector	0.05	5	0.598
A116E	12	no vector	0.1	1	0.884
A116E	12	no vector	0.1	2	0.711
A116E	12	no vector	0.1	3	0.71
A116E	12	no vector	0.1	4	0.946
A116E	12	no vector	0.1	5	0.851
A116E	12	no vector	0.2	1	0.703
A116E	12	no vector	0.2	2	0.641
A116E	12	no vector	0.2	3	0.693
A116E	12	no vector	0.2	4	0.547
A116E	12	no vector	0.2	5	0.595
A116E	12	no vector	0.4	1	0.399
A116E	12	no vector	0.4	2	0.809
A116E	12	no vector	0.4	3	0.343
A116E	12	no vector	0.4	4	0.416
A116E	12	no vector	0.4	5	0.346
A116E	12	no vector	0.5	1	0.505
A116E	12	no vector	0.5	2	0.265
A116E	12	no vector	0.5	3	0.27
A116E	12	no vector	0.5	4	0.371
A116E	12	no vector	0.5	5	0.295
A116E	12	no vector	1	1	0.253
A116E	12	no vector	1	2	0.158
A116E	12	no vector	1	3	0.156
A116E	12	no vector	1	4	0.097
A116E	12	no vector	1	5	0.174
A116E	12	no vector	2	1	0.05
A116E	12	no vector	2	2	0.051
A116E	12	no vector	2	3	0.051
A116E	12	no vector	2	4	0.052
A116E	12	no vector	2	5	0.051
A116E	12	no vector	4	1	0.051
A116E	12	no vector	4	2	0.052
A116E	12	no vector	4	3	0.051
A116E	12	no vector	4	4	0.051
A116E	12	no vector	4	5	0.05
A116E	12	no vector	6	1	0.05
A116E	12	no vector	6	2	0.052
A116E	12	no vector	6	3	0.051
A116E	12	no vector	6	4	0.051
A116E	12	no vector	6	5	0.051
A116E	12	no vector	8	1	0.051
A116E	12	no vector	8	2	0.05
A116E	12	no vector	8	3	0.052
A116E	12	no vector	8	4	0.051
A116E	12	no vector	8	5	0.051
A116E	12	no vector	10	1	0.05
A116E	12	no vector	10	2	0.051
A116E	12	no vector	10	3	0.05
A116E	12	no vector	10	4	0.051
A116E	12	no vector	10	5	0.05
A116E	12	no vector	12	1	0.051
A116E	12	no vector	12	2	0.05
A116E	12	no vector	12	3	0.051
A116E	12	no vector	12	4	0.051
A116E	12	no vector	12	5	0.051
A116E	12	norA	0.01	1	0.502
A116E	12	norA	0.01	2	0.699
A116E	12	norA	0.01	3	0.641
A116E	12	norA	0.01	4	0.751
A116E	12	norA	0.01	5	0.603
A116E	12	norA	0.05	1	0.96
A116E	12	norA	0.05	2	0.435
A116E	12	norA	0.05	3	0.859
A116E	12	norA	0.05	4	0.766
A116E	12	norA	0.05	5	0.68
A116E	12	norA	0.1	1	0.806
A116E	12	norA	0.1	2	0.695
A116E	12	norA	0.1	3	0.72
A116E	12	norA	0.1	4	0.953
A116E	12	norA	0.1	5	0.832
A116E	12	norA	0.2	1	0.755
A116E	12	norA	0.2	2	0.701
A116E	12	norA	0.2	3	0.69
A116E	12	norA	0.2	4	0.586
A116E	12	norA	0.2	5	0.625
A116E	12	norA	0.4	1	0.459
A116E	12	norA	0.4	2	0.747
A116E	12	norA	0.4	3	0.395
A116E	12	norA	0.4	4	0.516
A116E	12	norA	0.4	5	0.415
A116E	12	norA	0.5	1	0.585
A116E	12	norA	0.5	2	0.341
A116E	12	norA	0.5	3	0.338
A116E	12	norA	0.5	4	0.581
A116E	12	norA	0.5	5	0.398
A116E	12	norA	1	1	0.491
A116E	12	norA	1	2	0.31
A116E	12	norA	1	3	0.48
A116E	12	norA	1	4	0.425
A116E	12	norA	1	5	0.4
A116E	12	norA	2	1	0.263
A116E	12	norA	2	2	0.209
A116E	12	norA	2	3	0.237
A116E	12	norA	2	4	0.182
A116E	12	norA	2	5	0.186
A116E	12	norA	4	1	0.059
A116E	12	norA	4	2	0.218
A116E	12	norA	4	3	0.139
A116E	12	norA	4	4	0.185
A116E	12	norA	4	5	0.056
A116E	12	norA	6	1	0.053
A116E	12	norA	6	2	0.167
A116E	12	norA	6	3	0.095
A116E	12	norA	6	4	0.055
A116E	12	norA	6	5	0.132
A116E	12	norA	8	1	0.052
A116E	12	norA	8	2	0.169
A116E	12	norA	8	3	0.053
A116E	12	norA	8	4	0.053
A116E	12	norA	8	5	0.053
A116E	12	norA	10	1	0.052
A116E	12	norA	10	2	0.053
A116E	12	norA	10	3	0.052
A116E	12	norA	10	4	0.052
A116E	12	norA	10	5	0.052
A116E	12	norA	12	1	0.052
A116E	12	norA	12	2	0.052
A116E	12	norA	12	3	0.052
A116E	12	norA	12	4	0.052
A116E	12	norA	12	5	0.051
A116E	14	no vector	0.01	1	0.588
A116E	14	no vector	0.01	2	0.721
A116E	14	no vector	0.01	3	0.583
A116E	14	no vector	0.01	4	0.588
A116E	14	no vector	0.01	5	0.694
A116E	14	no vector	0.05	1	1.118
A116E	14	no vector	0.05	2	0.396
A116E	14	no vector	0.05	3	0.659
A116E	14	no vector	0.05	4	0.656
A116E	14	no vector	0.05	5	0.606
A116E	14	no vector	0.1	1	0.64
A116E	14	no vector	0.1	2	0.612
A116E	14	no vector	0.1	3	0.692
A116E	14	no vector	0.1	4	0.818
A116E	14	no vector	0.1	5	0.874
A116E	14	no vector	0.2	1	0.584
A116E	14	no vector	0.2	2	0.614
A116E	14	no vector	0.2	3	0.563
A116E	14	no vector	0.2	4	0.561
A116E	14	no vector	0.2	5	0.72
A116E	14	no vector	0.4	1	0.432
A116E	14	no vector	0.4	2	0.408
A116E	14	no vector	0.4	3	0.34
A116E	14	no vector	0.4	4	0.479
A116E	14	no vector	0.4	5	0.371
A116E	14	no vector	0.5	1	0.428
A116E	14	no vector	0.5	2	0.25
A116E	14	no vector	0.5	3	0.251
A116E	14	no vector	0.5	4	0.318
A116E	14	no vector	0.5	5	0.287
A116E	14	no vector	1	1	0.171
A116E	14	no vector	1	2	0.081
A116E	14	no vector	1	3	0.182
A116E	14	no vector	1	4	0.118
A116E	14	no vector	1	5	0.081
A116E	14	no vector	2	1	0.052
A116E	14	no vector	2	2	0.052
A116E	14	no vector	2	3	0.052
A116E	14	no vector	2	4	0.055
A116E	14	no vector	2	5	0.052
A116E	14	no vector	4	1	0.051
A116E	14	no vector	4	2	0.052
A116E	14	no vector	4	3	0.051
A116E	14	no vector	4	4	0.051
A116E	14	no vector	4	5	0.051
A116E	14	no vector	6	1	0.051
A116E	14	no vector	6	2	0.051
A116E	14	no vector	6	3	0.051
A116E	14	no vector	6	4	0.051
A116E	14	no vector	6	5	0.052
A116E	14	no vector	8	1	0.051
A116E	14	no vector	8	2	0.051
A116E	14	no vector	8	3	0.051
A116E	14	no vector	8	4	0.052
A116E	14	no vector	8	5	0.05
A116E	14	no vector	10	1	0.05
A116E	14	no vector	10	2	0.051
A116E	14	no vector	10	3	0.05
A116E	14	no vector	10	4	0.051
A116E	14	no vector	10	5	0.051
A116E	14	no vector	12	1	0.051
A116E	14	no vector	12	2	0.05
A116E	14	no vector	12	3	0.05
A116E	14	no vector	12	4	0.051
A116E	14	no vector	12	5	0.051
A116E	14	norA	0.01	1	0.637
A116E	14	norA	0.01	2	0.783
A116E	14	norA	0.01	3	0.62
A116E	14	norA	0.01	4	0.627
A116E	14	norA	0.01	5	0.791
A116E	14	norA	0.05	1	0.996
A116E	14	norA	0.05	2	0.464
A116E	14	norA	0.05	3	0.839
A116E	14	norA	0.05	4	0.8
A116E	14	norA	0.05	5	0.708
A116E	14	norA	0.1	1	0.672
A116E	14	norA	0.1	2	0.651
A116E	14	norA	0.1	3	0.713
A116E	14	norA	0.1	4	0.83
A116E	14	norA	0.1	5	0.834
A116E	14	norA	0.2	1	0.677
A116E	14	norA	0.2	2	0.712
A116E	14	norA	0.2	3	0.595
A116E	14	norA	0.2	4	0.603
A116E	14	norA	0.2	5	0.747
A116E	14	norA	0.4	1	0.57
A116E	14	norA	0.4	2	0.436
A116E	14	norA	0.4	3	0.359
A116E	14	norA	0.4	4	0.496
A116E	14	norA	0.4	5	0.431
A116E	14	norA	0.5	1	0.48
A116E	14	norA	0.5	2	0.31
A116E	14	norA	0.5	3	0.35
A116E	14	norA	0.5	4	0.429
A116E	14	norA	0.5	5	0.43
A116E	14	norA	1	1	0.37
A116E	14	norA	1	2	0.267
A116E	14	norA	1	3	0.338
A116E	14	norA	1	4	0.371
A116E	14	norA	1	5	0.343
A116E	14	norA	2	1	0.293
A116E	14	norA	2	2	0.22
A116E	14	norA	2	3	0.222
A116E	14	norA	2	4	0.198
A116E	14	norA	2	5	0.228
A116E	14	norA	4	1	0.167
A116E	14	norA	4	2	0.1
A116E	14	norA	4	3	0.143
A116E	14	norA	4	4	0.06
A116E	14	norA	4	5	0.069
A116E	14	norA	6	1	0.051
A116E	14	norA	6	2	0.051
A116E	14	norA	6	3	0.052
A116E	14	norA	6	4	0.051
A116E	14	norA	6	5	0.052
A116E	14	norA	8	1	0.056
A116E	14	norA	8	2	0.051
A116E	14	norA	8	3	0.051
A116E	14	norA	8	4	0.051
A116E	14	norA	8	5	0.052
A116E	14	norA	10	1	0.05
A116E	14	norA	10	2	0.051
A116E	14	norA	10	3	0.051
A116E	14	norA	10	4	0.051
A116E	14	norA	10	5	0.051
A116E	14	norA	12	1	0.051
A116E	14	norA	12	2	0.051
A116E	14	norA	12	3	0.051
A116E	14	norA	12	4	0.051
A116E	14	norA	12	5	0.052
A116E	18	no vector	0.01	1	0.488
A116E	18	no vector	0.01	2	0.675
A116E	18	no vector	0.01	3	0.574
A116E	18	no vector	0.01	4	0.552
A116E	18	no vector	0.01	5	0.608
A116E	18	no vector	0.05	1	1.13
A116E	18	no vector	0.05	2	0.352
A116E	18	no vector	0.05	3	0.665
A116E	18	no vector	0.05	4	0.592
A116E	18	no vector	0.05	5	0.558
A116E	18	no vector	0.1	1	0.789
A116E	18	no vector	0.1	2	0.603
A116E	18	no vector	0.1	3	0.78
A116E	18	no vector	0.1	4	0.782
A116E	18	no vector	0.1	5	0.8
A116E	18	no vector	0.2	1	0.543
A116E	18	no vector	0.2	2	0.563
A116E	18	no vector	0.2	3	0.658
A116E	18	no vector	0.2	4	0.524
A116E	18	no vector	0.2	5	0.681
A116E	18	no vector	0.4	1	0.393
A116E	18	no vector	0.4	2	0.44
A116E	18	no vector	0.4	3	0.301
A116E	18	no vector	0.4	4	0.427
A116E	18	no vector	0.4	5	0.306
A116E	18	no vector	0.5	1	0.507
A116E	18	no vector	0.5	2	0.25
A116E	18	no vector	0.5	3	0.243
A116E	18	no vector	0.5	4	0.333
A116E	18	no vector	0.5	5	0.286
A116E	18	no vector	1	1	0.214
A116E	18	no vector	1	2	0.089
A116E	18	no vector	1	3	0.157
A116E	18	no vector	1	4	0.087
A116E	18	no vector	1	5	0.102
A116E	18	no vector	2	1	0.053
A116E	18	no vector	2	2	0.053
A116E	18	no vector	2	3	0.053
A116E	18	no vector	2	4	0.054
A116E	18	no vector	2	5	0.052
A116E	18	no vector	4	1	0.053
A116E	18	no vector	4	2	0.051
A116E	18	no vector	4	3	0.052
A116E	18	no vector	4	4	0.052
A116E	18	no vector	4	5	0.052
A116E	18	no vector	6	1	0.051
A116E	18	no vector	6	2	0.05
A116E	18	no vector	6	3	0.051
A116E	18	no vector	6	4	0.051
A116E	18	no vector	6	5	0.052
A116E	18	no vector	8	1	0.051
A116E	18	no vector	8	2	0.051
A116E	18	no vector	8	3	0.051
A116E	18	no vector	8	4	0.051
A116E	18	no vector	8	5	0.051
A116E	18	no vector	10	1	0.051
A116E	18	no vector	10	2	0.051
A116E	18	no vector	10	3	0.051
A116E	18	no vector	10	4	0.051
A116E	18	no vector	10	5	0.051
A116E	18	no vector	12	1	0.051
A116E	18	no vector	12	2	0.051
A116E	18	no vector	12	3	0.051
A116E	18	no vector	12	4	0.051
A116E	18	no vector	12	5	0.051
A116E	18	norA	0.01	1	0.571
A116E	18	norA	0.01	2	0.735
A116E	18	norA	0.01	3	0.599
A116E	18	norA	0.01	4	0.606
A116E	18	norA	0.01	5	0.704
A116E	18	norA	0.05	1	0.919
A116E	18	norA	0.05	2	0.424
A116E	18	norA	0.05	3	0.766
A116E	18	norA	0.05	4	0.755
A116E	18	norA	0.05	5	0.705
A116E	18	norA	0.1	1	0.702
A116E	18	norA	0.1	2	0.618
A116E	18	norA	0.1	3	0.777
A116E	18	norA	0.1	4	0.826
A116E	18	norA	0.1	5	0.808
A116E	18	norA	0.2	1	0.663
A116E	18	norA	0.2	2	0.676
A116E	18	norA	0.2	3	0.644
A116E	18	norA	0.2	4	0.575
A116E	18	norA	0.2	5	0.687
A116E	18	norA	0.4	1	0.526
A116E	18	norA	0.4	2	0.461
A116E	18	norA	0.4	3	0.326
A116E	18	norA	0.4	4	0.592
A116E	18	norA	0.4	5	0.395
A116E	18	norA	0.5	1	0.501
A116E	18	norA	0.5	2	0.299
A116E	18	norA	0.5	3	0.337
A116E	18	norA	0.5	4	0.416
A116E	18	norA	0.5	5	0.372
A116E	18	norA	1	1	0.374
A116E	18	norA	1	2	0.254
A116E	18	norA	1	3	0.347
A116E	18	norA	1	4	0.367
A116E	18	norA	1	5	0.347
A116E	18	norA	2	1	0.219
A116E	18	norA	2	2	0.064
A116E	18	norA	2	3	0.297
A116E	18	norA	2	4	0.179
A116E	18	norA	2	5	0.1
A116E	18	norA	4	1	0.233
A116E	18	norA	4	2	0.143
A116E	18	norA	4	3	0.054
A116E	18	norA	4	4	0.151
A116E	18	norA	4	5	0.056
A116E	18	norA	6	1	0.246
A116E	18	norA	6	2	0.051
A116E	18	norA	6	3	0.226
A116E	18	norA	6	4	0.163
A116E	18	norA	6	5	0.288
A116E	18	norA	8	1	0.149
A116E	18	norA	8	2	0.052
A116E	18	norA	8	3	0.051
A116E	18	norA	8	4	0.052
A116E	18	norA	8	5	0.052
A116E	18	norA	10	1	0.051
A116E	18	norA	10	2	0.13
A116E	18	norA	10	3	0.051
A116E	18	norA	10	4	0.052
A116E	18	norA	10	5	0.051
A116E	18	norA	12	1	0.052
A116E	18	norA	12	2	0.051
A116E	18	norA	12	3	0.051
A116E	18	norA	12	4	0.052
A116E	18	norA	12	5	0.051
E84K	17	no vector	0.01	1	0.523
E84K	17	no vector	0.01	2	0.69
E84K	17	no vector	0.01	3	0.613
E84K	17	no vector	0.01	4	0.551
E84K	17	no vector	0.01	5	0.642
E84K	17	no vector	0.05	1	1.208
E84K	17	no vector	0.05	2	0.375
E84K	17	no vector	0.05	3	0.667
E84K	17	no vector	0.05	4	0.61
E84K	17	no vector	0.05	5	0.614
E84K	17	no vector	0.1	1	0.655
E84K	17	no vector	0.1	2	0.601
E84K	17	no vector	0.1	3	0.728
E84K	17	no vector	0.1	4	0.786
E84K	17	no vector	0.1	5	0.794
E84K	17	no vector	0.2	1	0.59
E84K	17	no vector	0.2	2	0.586
E84K	17	no vector	0.2	3	0.624
E84K	17	no vector	0.2	4	0.529
E84K	17	no vector	0.2	5	0.64
E84K	17	no vector	0.4	1	0.425
E84K	17	no vector	0.4	2	0.473
E84K	17	no vector	0.4	3	0.315
E84K	17	no vector	0.4	4	0.434
E84K	17	no vector	0.4	5	0.351
E84K	17	no vector	0.5	1	0.578
E84K	17	no vector	0.5	2	0.258
E84K	17	no vector	0.5	3	0.25
E84K	17	no vector	0.5	4	0.342
E84K	17	no vector	0.5	5	0.294
E84K	17	no vector	1	1	0.285
E84K	17	no vector	1	2	0.111
E84K	17	no vector	1	3	0.151
E84K	17	no vector	1	4	0.137
E84K	17	no vector	1	5	0.155
E84K	17	no vector	2	1	0.052
E84K	17	no vector	2	2	0.052
E84K	17	no vector	2	3	0.053
E84K	17	no vector	2	4	0.053
E84K	17	no vector	2	5	0.053
E84K	17	no vector	4	1	0.053
E84K	17	no vector	4	2	0.052
E84K	17	no vector	4	3	0.052
E84K	17	no vector	4	4	0.052
E84K	17	no vector	4	5	0.052
E84K	17	no vector	6	1	0.05
E84K	17	no vector	6	2	0.051
E84K	17	no vector	6	3	0.051
E84K	17	no vector	6	4	0.051
E84K	17	no vector	6	5	0.052
E84K	17	no vector	8	1	0.051
E84K	17	no vector	8	2	0.05
E84K	17	no vector	8	3	0.051
E84K	17	no vector	8	4	0.051
E84K	17	no vector	8	5	0.05
E84K	17	no vector	10	1	0.05
E84K	17	no vector	10	2	0.051
E84K	17	no vector	10	3	0.051
E84K	17	no vector	10	4	0.051
E84K	17	no vector	10	5	0.051
E84K	17	no vector	12	1	0.05
E84K	17	no vector	12	2	0.051
E84K	17	no vector	12	3	0.051
E84K	17	no vector	12	4	0.051
E84K	17	no vector	12	5	0.051
E84K	17	norA	0.01	1	0.595
E84K	17	norA	0.01	2	0.753
E84K	17	norA	0.01	3	0.619
E84K	17	norA	0.01	4	0.604
E84K	17	norA	0.01	5	0.699
E84K	17	norA	0.05	1	1.003
E84K	17	norA	0.05	2	0.43
E84K	17	norA	0.05	3	0.804
E84K	17	norA	0.05	4	0.749
E84K	17	norA	0.05	5	0.724
E84K	17	norA	0.1	1	0.654
E84K	17	norA	0.1	2	0.624
E84K	17	norA	0.1	3	0.763
E84K	17	norA	0.1	4	0.83
E84K	17	norA	0.1	5	0.817
E84K	17	norA	0.2	1	0.658
E84K	17	norA	0.2	2	0.678
E84K	17	norA	0.2	3	0.614
E84K	17	norA	0.2	4	0.578
E84K	17	norA	0.2	5	0.709
E84K	17	norA	0.4	1	0.545
E84K	17	norA	0.4	2	0.482
E84K	17	norA	0.4	3	0.36
E84K	17	norA	0.4	4	0.553
E84K	17	norA	0.4	5	0.436
E84K	17	norA	0.5	1	0.55
E84K	17	norA	0.5	2	0.335
E84K	17	norA	0.5	3	0.32
E84K	17	norA	0.5	4	0.444
E84K	17	norA	0.5	5	0.471
E84K	17	norA	1	1	0.404
E84K	17	norA	1	2	0.269
E84K	17	norA	1	3	0.368
E84K	17	norA	1	4	0.405
E84K	17	norA	1	5	0.378
E84K	17	norA	2	1	0.187
E84K	17	norA	2	2	0.154
E84K	17	norA	2	3	0.24
E84K	17	norA	2	4	0.055
E84K	17	norA	2	5	0.331
E84K	17	norA	4	1	0.2
E84K	17	norA	4	2	0.135
E84K	17	norA	4	3	0.133
E84K	17	norA	4	4	0.052
E84K	17	norA	4	5	0.053
E84K	17	norA	6	1	0.051
E84K	17	norA	6	2	0.052
E84K	17	norA	6	3	0.052
E84K	17	norA	6	4	0.14
E84K	17	norA	6	5	0.053
E84K	17	norA	8	1	0.052
E84K	17	norA	8	2	0.051
E84K	17	norA	8	3	0.051
E84K	17	norA	8	4	0.052
E84K	17	norA	8	5	0.051
E84K	17	norA	10	1	0.051
E84K	17	norA	10	2	0.051
E84K	17	norA	10	3	0.051
E84K	17	norA	10	4	0.051
E84K	17	norA	10	5	0.052
E84K	17	norA	12	1	0.051
E84K	17	norA	12	2	0.051
E84K	17	norA	12	3	0.051
E84K	17	norA	12	4	0.051
E84K	17	norA	12	5	0.051
E84K	21	no vector	0.01	1	0.494
E84K	21	no vector	0.01	2	0.695
E84K	21	no vector	0.01	3	0.647
E84K	21	no vector	0.01	4	0.698
E84K	21	no vector	0.01	5	0.618
E84K	21	no vector	0.05	1	0.916
E84K	21	no vector	0.05	2	0.402
E84K	21	no vector	0.05	3	0.757
E84K	21	no vector	0.05	4	0.657
E84K	21	no vector	0.05	5	0.611
E84K	21	no vector	0.1	1	0.71
E84K	21	no vector	0.1	2	0.617
E84K	21	no vector	0.1	3	0.603
E84K	21	no vector	0.1	4	0.826
E84K	21	no vector	0.1	5	0.798
E84K	21	no vector	0.2	1	0.61
E84K	21	no vector	0.2	2	0.63
E84K	21	no vector	0.2	3	0.69
E84K	21	no vector	0.2	4	0.544
E84K	21	no vector	0.2	5	0.624
E84K	21	no vector	0.4	1	0.414
E84K	21	no vector	0.4	2	0.466
E84K	21	no vector	0.4	3	0.343
E84K	21	no vector	0.4	4	0.403
E84K	21	no vector	0.4	5	0.367
E84K	21	no vector	0.5	1	0.416
E84K	21	no vector	0.5	2	0.283
E84K	21	no vector	0.5	3	0.264
E84K	21	no vector	0.5	4	0.367
E84K	21	no vector	0.5	5	0.304
E84K	21	no vector	1	1	0.184
E84K	21	no vector	1	2	0.144
E84K	21	no vector	1	3	0.163
E84K	21	no vector	1	4	0.107
E84K	21	no vector	1	5	0.142
E84K	21	no vector	2	1	0.052
E84K	21	no vector	2	2	0.053
E84K	21	no vector	2	3	0.053
E84K	21	no vector	2	4	0.054
E84K	21	no vector	2	5	0.052
E84K	21	no vector	4	1	0.052
E84K	21	no vector	4	2	0.052
E84K	21	no vector	4	3	0.052
E84K	21	no vector	4	4	0.051
E84K	21	no vector	4	5	0.051
E84K	21	no vector	6	1	0.051
E84K	21	no vector	6	2	0.051
E84K	21	no vector	6	3	0.051
E84K	21	no vector	6	4	0.051
E84K	21	no vector	6	5	0.051
E84K	21	no vector	8	1	0.051
E84K	21	no vector	8	2	0.05
E84K	21	no vector	8	3	0.051
E84K	21	no vector	8	4	0.051
E84K	21	no vector	8	5	0.051
E84K	21	no vector	10	1	0.05
E84K	21	no vector	10	2	0.05
E84K	21	no vector	10	3	0.05
E84K	21	no vector	10	4	0.05
E84K	21	no vector	10	5	0.05
E84K	21	no vector	12	1	0.051
E84K	21	no vector	12	2	0.051
E84K	21	no vector	12	3	0.05
E84K	21	no vector	12	4	0.05
E84K	21	no vector	12	5	0.05
E84K	21	norA	0.01	1	0.557
E84K	21	norA	0.01	2	0.736
E84K	21	norA	0.01	3	0.694
E84K	21	norA	0.01	4	0.744
E84K	21	norA	0.01	5	0.682
E84K	21	norA	0.05	1	0.913
E84K	21	norA	0.05	2	0.457
E84K	21	norA	0.05	3	0.817
E84K	21	norA	0.05	4	0.728
E84K	21	norA	0.05	5	0.707
E84K	21	norA	0.1	1	0.694
E84K	21	norA	0.1	2	0.64
E84K	21	norA	0.1	3	0.677
E84K	21	norA	0.1	4	0.826
E84K	21	norA	0.1	5	0.847
E84K	21	norA	0.2	1	0.684
E84K	21	norA	0.2	2	0.702
E84K	21	norA	0.2	3	0.76
E84K	21	norA	0.2	4	0.6
E84K	21	norA	0.2	5	0.675
E84K	21	norA	0.4	1	0.539
E84K	21	norA	0.4	2	0.543
E84K	21	norA	0.4	3	0.396
E84K	21	norA	0.4	4	0.484
E84K	21	norA	0.4	5	0.45
E84K	21	norA	0.5	1	0.504
E84K	21	norA	0.5	2	0.332
E84K	21	norA	0.5	3	0.354
E84K	21	norA	0.5	4	0.525
E84K	21	norA	0.5	5	0.42
E84K	21	norA	1	1	0.431
E84K	21	norA	1	2	0.308
E84K	21	norA	1	3	0.419
E84K	21	norA	1	4	0.4
E84K	21	norA	1	5	0.394
E84K	21	norA	2	1	0.168
E84K	21	norA	2	2	0.171
E84K	21	norA	2	3	0.276
E84K	21	norA	2	4	0.249
E84K	21	norA	2	5	0.29
E84K	21	norA	4	1	0.17
E84K	21	norA	4	2	0.06
E84K	21	norA	4	3	0.214
E84K	21	norA	4	4	0.054
E84K	21	norA	4	5	0.084
E84K	21	norA	6	1	0.052
E84K	21	norA	6	2	0.054
E84K	21	norA	6	3	0.054
E84K	21	norA	6	4	0.054
E84K	21	norA	6	5	0.175
E84K	21	norA	8	1	0.054
E84K	21	norA	8	2	0.053
E84K	21	norA	8	3	0.052
E84K	21	norA	8	4	0.052
E84K	21	norA	8	5	0.052
E84K	21	norA	10	1	0.051
E84K	21	norA	10	2	0.051
E84K	21	norA	10	3	0.052
E84K	21	norA	10	4	0.052
E84K	21	norA	10	5	0.052
E84K	21	norA	12	1	0.052
E84K	21	norA	12	2	0.052
E84K	21	norA	12	3	0.051
E84K	21	norA	12	4	0.051
E84K	21	norA	12	5	0.051
E84K	9	no vector	0.01	1	0.475
E84K	9	no vector	0.01	2	0.687
E84K	9	no vector	0.01	3	0.803
E84K	9	no vector	0.01	4	0.624
E84K	9	no vector	0.01	5	0.566
E84K	9	no vector	0.05	1	0.926
E84K	9	no vector	0.05	2	0.373
E84K	9	no vector	0.05	3	0.804
E84K	9	no vector	0.05	4	0.709
E84K	9	no vector	0.05	5	0.554
E84K	9	no vector	0.1	1	0.882
E84K	9	no vector	0.1	2	0.672
E84K	9	no vector	0.1	3	0.642
E84K	9	no vector	0.1	4	0.929
E84K	9	no vector	0.1	5	0.86
E84K	9	no vector	0.2	1	0.805
E84K	9	no vector	0.2	2	0.625
E84K	9	no vector	0.2	3	0.785
E84K	9	no vector	0.2	4	0.571
E84K	9	no vector	0.2	5	0.63
E84K	9	no vector	0.4	1	0.356
E84K	9	no vector	0.4	2	1.088
E84K	9	no vector	0.4	3	0.348
E84K	9	no vector	0.4	4	0.502
E84K	9	no vector	0.4	5	0.328
E84K	9	no vector	0.5	1	1.079
E84K	9	no vector	0.5	2	0.276
E84K	9	no vector	0.5	3	0.26
E84K	9	no vector	0.5	4	0.522
E84K	9	no vector	0.5	5	0.321
E84K	9	no vector	1	1	0.09
E84K	9	no vector	1	2	0.111
E84K	9	no vector	1	3	0.086
E84K	9	no vector	1	4	0.134
E84K	9	no vector	1	5	0.065
E84K	9	no vector	2	1	0.051
E84K	9	no vector	2	2	0.053
E84K	9	no vector	2	3	0.051
E84K	9	no vector	2	4	0.052
E84K	9	no vector	2	5	0.051
E84K	9	no vector	4	1	0.052
E84K	9	no vector	4	2	0.052
E84K	9	no vector	4	3	0.052
E84K	9	no vector	4	4	0.052
E84K	9	no vector	4	5	0.049
E84K	9	no vector	6	1	0.05
E84K	9	no vector	6	2	0.052
E84K	9	no vector	6	3	0.052
E84K	9	no vector	6	4	0.051
E84K	9	no vector	6	5	0.052
E84K	9	no vector	8	1	0.052
E84K	9	no vector	8	2	0.05
E84K	9	no vector	8	3	0.051
E84K	9	no vector	8	4	0.05
E84K	9	no vector	8	5	0.052
E84K	9	no vector	10	1	0.05
E84K	9	no vector	10	2	0.051
E84K	9	no vector	10	3	0.05
E84K	9	no vector	10	4	0.051
E84K	9	no vector	10	5	0.05
E84K	9	no vector	12	1	0.052
E84K	9	no vector	12	2	0.049
E84K	9	no vector	12	3	0.051
E84K	9	no vector	12	4	0.052
E84K	9	no vector	12	5	0.05
E84K	9	norA	0.01	1	0.514
E84K	9	norA	0.01	2	0.716
E84K	9	norA	0.01	3	0.667
E84K	9	norA	0.01	4	0.631
E84K	9	norA	0.01	5	0.632
E84K	9	norA	0.05	1	1.159
E84K	9	norA	0.05	2	0.417
E84K	9	norA	0.05	3	0.881
E84K	9	norA	0.05	4	0.734
E84K	9	norA	0.05	5	0.699
E84K	9	norA	0.1	1	0.792
E84K	9	norA	0.1	2	0.653
E84K	9	norA	0.1	3	0.699
E84K	9	norA	0.1	4	0.858
E84K	9	norA	0.1	5	0.849
E84K	9	norA	0.2	1	0.748
E84K	9	norA	0.2	2	0.66
E84K	9	norA	0.2	3	0.748
E84K	9	norA	0.2	4	0.585
E84K	9	norA	0.2	5	0.619
E84K	9	norA	0.4	1	0.45
E84K	9	norA	0.4	2	0.773
E84K	9	norA	0.4	3	0.377
E84K	9	norA	0.4	4	0.561
E84K	9	norA	0.4	5	0.375
E84K	9	norA	0.5	1	0.935
E84K	9	norA	0.5	2	0.342
E84K	9	norA	0.5	3	0.328
E84K	9	norA	0.5	4	0.606
E84K	9	norA	0.5	5	0.551
E84K	9	norA	1	1	0.486
E84K	9	norA	1	2	0.278
E84K	9	norA	1	3	0.489
E84K	9	norA	1	4	0.425
E84K	9	norA	1	5	0.403
E84K	9	norA	2	1	0.245
E84K	9	norA	2	2	0.09
E84K	9	norA	2	3	0.289
E84K	9	norA	2	4	0.217
E84K	9	norA	2	5	0.232
E84K	9	norA	4	1	0.064
E84K	9	norA	4	2	0.088
E84K	9	norA	4	3	0.058
E84K	9	norA	4	4	0.067
E84K	9	norA	4	5	0.1
E84K	9	norA	6	1	0.052
E84K	9	norA	6	2	0.053
E84K	9	norA	6	3	0.067
E84K	9	norA	6	4	0.106
E84K	9	norA	6	5	0.067
E84K	9	norA	8	1	0.052
E84K	9	norA	8	2	0.135
E84K	9	norA	8	3	0.053
E84K	9	norA	8	4	0.053
E84K	9	norA	8	5	0.052
E84K	9	norA	10	1	0.052
E84K	9	norA	10	2	0.052
E84K	9	norA	10	3	0.051
E84K	9	norA	10	4	0.053
E84K	9	norA	10	5	0.052
E84K	9	norA	12	1	0.052
E84K	9	norA	12	2	0.051
E84K	9	norA	12	3	0.052
E84K	9	norA	12	4	0.051
E84K	9	norA	12	5	0.052
S80F	10	no vector	0.01	1	0.441
S80F	10	no vector	0.01	2	0.654
S80F	10	no vector	0.01	3	0.774
S80F	10	no vector	0.01	4	0.614
S80F	10	no vector	0.01	5	0.56
S80F	10	no vector	0.05	1	1.014
S80F	10	no vector	0.05	2	0.357
S80F	10	no vector	0.05	3	0.705
S80F	10	no vector	0.05	4	0.651
S80F	10	no vector	0.05	5	0.551
S80F	10	no vector	0.1	1	0.859
S80F	10	no vector	0.1	2	0.657
S80F	10	no vector	0.1	3	0.663
S80F	10	no vector	0.1	4	0.949
S80F	10	no vector	0.1	5	0.879
S80F	10	no vector	0.2	1	0.703
S80F	10	no vector	0.2	2	0.608
S80F	10	no vector	0.2	3	0.736
S80F	10	no vector	0.2	4	0.534
S80F	10	no vector	0.2	5	0.602
S80F	10	no vector	0.4	1	0.337
S80F	10	no vector	0.4	2	1.08
S80F	10	no vector	0.4	3	0.317
S80F	10	no vector	0.4	4	0.454
S80F	10	no vector	0.4	5	0.328
S80F	10	no vector	0.5	1	1.188
S80F	10	no vector	0.5	2	0.275
S80F	10	no vector	0.5	3	0.271
S80F	10	no vector	0.5	4	0.574
S80F	10	no vector	0.5	5	0.376
S80F	10	no vector	1	1	0.171
S80F	10	no vector	1	2	0.118
S80F	10	no vector	1	3	0.188
S80F	10	no vector	1	4	0.258
S80F	10	no vector	1	5	0.179
S80F	10	no vector	2	1	0.052
S80F	10	no vector	2	2	0.054
S80F	10	no vector	2	3	0.052
S80F	10	no vector	2	4	0.053
S80F	10	no vector	2	5	0.052
S80F	10	no vector	4	1	0.052
S80F	10	no vector	4	2	0.052
S80F	10	no vector	4	3	0.052
S80F	10	no vector	4	4	0.051
S80F	10	no vector	4	5	0.052
S80F	10	no vector	6	1	0.051
S80F	10	no vector	6	2	0.051
S80F	10	no vector	6	3	0.051
S80F	10	no vector	6	4	0.051
S80F	10	no vector	6	5	0.051
S80F	10	no vector	8	1	0.051
S80F	10	no vector	8	2	0.05
S80F	10	no vector	8	3	0.051
S80F	10	no vector	8	4	0.051
S80F	10	no vector	8	5	0.051
S80F	10	no vector	10	1	0.05
S80F	10	no vector	10	2	0.054
S80F	10	no vector	10	3	0.051
S80F	10	no vector	10	4	0.051
S80F	10	no vector	10	5	0.05
S80F	10	no vector	12	1	0.051
S80F	10	no vector	12	2	0.05
S80F	10	no vector	12	3	0.051
S80F	10	no vector	12	4	0.051
S80F	10	no vector	12	5	0.051
S80F	10	norA	0.01	1	0.498
S80F	10	norA	0.01	2	0.705
S80F	10	norA	0.01	3	0.654
S80F	10	norA	0.01	4	0.656
S80F	10	norA	0.01	5	0.606
S80F	10	norA	0.05	1	1.273
S80F	10	norA	0.05	2	0.399
S80F	10	norA	0.05	3	0.794
S80F	10	norA	0.05	4	0.717
S80F	10	norA	0.05	5	0.663
S80F	10	norA	0.1	1	0.778
S80F	10	norA	0.1	2	0.648
S80F	10	norA	0.1	3	0.688
S80F	10	norA	0.1	4	0.873
S80F	10	norA	0.1	5	0.839
S80F	10	norA	0.2	1	0.677
S80F	10	norA	0.2	2	0.674
S80F	10	norA	0.2	3	0.73
S80F	10	norA	0.2	4	0.564
S80F	10	norA	0.2	5	0.586
S80F	10	norA	0.4	1	0.432
S80F	10	norA	0.4	2	0.75
S80F	10	norA	0.4	3	0.366
S80F	10	norA	0.4	4	0.485
S80F	10	norA	0.4	5	0.373
S80F	10	norA	0.5	1	0.752
S80F	10	norA	0.5	2	0.329
S80F	10	norA	0.5	3	0.317
S80F	10	norA	0.5	4	0.607
S80F	10	norA	0.5	5	0.473
S80F	10	norA	1	1	0.469
S80F	10	norA	1	2	0.276
S80F	10	norA	1	3	0.441
S80F	10	norA	1	4	0.492
S80F	10	norA	1	5	0.372
S80F	10	norA	2	1	0.165
S80F	10	norA	2	2	0.172
S80F	10	norA	2	3	0.124
S80F	10	norA	2	4	0.095
S80F	10	norA	2	5	0.121
S80F	10	norA	4	1	0.054
S80F	10	norA	4	2	0.053
S80F	10	norA	4	3	0.081
S80F	10	norA	4	4	0.084
S80F	10	norA	4	5	0.11
S80F	10	norA	6	1	0.052
S80F	10	norA	6	2	0.094
S80F	10	norA	6	3	0.052
S80F	10	norA	6	4	0.053
S80F	10	norA	6	5	0.053
S80F	10	norA	8	1	0.052
S80F	10	norA	8	2	0.052
S80F	10	norA	8	3	0.051
S80F	10	norA	8	4	0.051
S80F	10	norA	8	5	0.052
S80F	10	norA	10	1	0.051
S80F	10	norA	10	2	0.051
S80F	10	norA	10	3	0.051
S80F	10	norA	10	4	0.052
S80F	10	norA	10	5	0.052
S80F	10	norA	12	1	0.052
S80F	10	norA	12	2	0.051
S80F	10	norA	12	3	0.051
S80F	10	norA	12	4	0.051
S80F	10	norA	12	5	0.051
S80F	20	no vector	0.01	1	0.494
S80F	20	no vector	0.01	2	0.703
S80F	20	no vector	0.01	3	0.611
S80F	20	no vector	0.01	4	0.623
S80F	20	no vector	0.01	5	0.621
S80F	20	no vector	0.05	1	0.975
S80F	20	no vector	0.05	2	0.366
S80F	20	no vector	0.05	3	0.722
S80F	20	no vector	0.05	4	0.618
S80F	20	no vector	0.05	5	0.572
S80F	20	no vector	0.1	1	0.72
S80F	20	no vector	0.1	2	0.608
S80F	20	no vector	0.1	3	0.597
S80F	20	no vector	0.1	4	0.807
S80F	20	no vector	0.1	5	0.852
S80F	20	no vector	0.2	1	0.573
S80F	20	no vector	0.2	2	0.623
S80F	20	no vector	0.2	3	0.802
S80F	20	no vector	0.2	4	0.593
S80F	20	no vector	0.2	5	0.748
S80F	20	no vector	0.4	1	0.435
S80F	20	no vector	0.4	2	0.46
S80F	20	no vector	0.4	3	0.325
S80F	20	no vector	0.4	4	0.411
S80F	20	no vector	0.4	5	0.353
S80F	20	no vector	0.5	1	0.442
S80F	20	no vector	0.5	2	0.262
S80F	20	no vector	0.5	3	0.246
S80F	20	no vector	0.5	4	0.366
S80F	20	no vector	0.5	5	0.276
S80F	20	no vector	1	1	0.191
S80F	20	no vector	1	2	0.144
S80F	20	no vector	1	3	0.174
S80F	20	no vector	1	4	0.192
S80F	20	no vector	1	5	0.17
S80F	20	no vector	2	1	0.053
S80F	20	no vector	2	2	0.053
S80F	20	no vector	2	3	0.053
S80F	20	no vector	2	4	0.054
S80F	20	no vector	2	5	0.053
S80F	20	no vector	4	1	0.052
S80F	20	no vector	4	2	0.052
S80F	20	no vector	4	3	0.052
S80F	20	no vector	4	4	0.052
S80F	20	no vector	4	5	0.051
S80F	20	no vector	6	1	0.05
S80F	20	no vector	6	2	0.053
S80F	20	no vector	6	3	0.051
S80F	20	no vector	6	4	0.051
S80F	20	no vector	6	5	0.052
S80F	20	no vector	8	1	0.051
S80F	20	no vector	8	2	0.05
S80F	20	no vector	8	3	0.051
S80F	20	no vector	8	4	0.051
S80F	20	no vector	8	5	0.051
S80F	20	no vector	10	1	0.05
S80F	20	no vector	10	2	0.05
S80F	20	no vector	10	3	0.05
S80F	20	no vector	10	4	0.051
S80F	20	no vector	10	5	0.05
S80F	20	no vector	12	1	0.051
S80F	20	no vector	12	2	0.05
S80F	20	no vector	12	3	0.051
S80F	20	no vector	12	4	0.051
S80F	20	no vector	12	5	0.05
S80F	20	norA	0.01	1	0.563
S80F	20	norA	0.01	2	0.739
S80F	20	norA	0.01	3	0.635
S80F	20	norA	0.01	4	0.694
S80F	20	norA	0.01	5	0.705
S80F	20	norA	0.05	1	0.92
S80F	20	norA	0.05	2	0.437
S80F	20	norA	0.05	3	0.814
S80F	20	norA	0.05	4	0.732
S80F	20	norA	0.05	5	0.702
S80F	20	norA	0.1	1	0.674
S80F	20	norA	0.1	2	0.629
S80F	20	norA	0.1	3	0.679
S80F	20	norA	0.1	4	0.845
S80F	20	norA	0.1	5	0.836
S80F	20	norA	0.2	1	0.662
S80F	20	norA	0.2	2	0.704
S80F	20	norA	0.2	3	0.815
S80F	20	norA	0.2	4	0.63
S80F	20	norA	0.2	5	0.711
S80F	20	norA	0.4	1	0.52
S80F	20	norA	0.4	2	0.545
S80F	20	norA	0.4	3	0.352
S80F	20	norA	0.4	4	0.477
S80F	20	norA	0.4	5	0.435
S80F	20	norA	0.5	1	0.488
S80F	20	norA	0.5	2	0.317
S80F	20	norA	0.5	3	0.427
S80F	20	norA	0.5	4	0.578
S80F	20	norA	0.5	5	0.486
S80F	20	norA	1	1	0.451
S80F	20	norA	1	2	0.287
S80F	20	norA	1	3	0.405
S80F	20	norA	1	4	0.426
S80F	20	norA	1	5	0.385
S80F	20	norA	2	1	0.198
S80F	20	norA	2	2	0.215
S80F	20	norA	2	3	0.205
S80F	20	norA	2	4	0.206
S80F	20	norA	2	5	0.088
S80F	20	norA	4	1	0.176
S80F	20	norA	4	2	0.223
S80F	20	norA	4	3	0.056
S80F	20	norA	4	4	0.135
S80F	20	norA	4	5	0.071
S80F	20	norA	6	1	0.052
S80F	20	norA	6	2	0.052
S80F	20	norA	6	3	0.054
S80F	20	norA	6	4	0.053
S80F	20	norA	6	5	0.053
S80F	20	norA	8	1	0.055
S80F	20	norA	8	2	0.052
S80F	20	norA	8	3	0.051
S80F	20	norA	8	4	0.052
S80F	20	norA	8	5	0.051
S80F	20	norA	10	1	0.051
S80F	20	norA	10	2	0.051
S80F	20	norA	10	3	0.051
S80F	20	norA	10	4	0.052
S80F	20	norA	10	5	0.052
S80F	20	norA	12	1	0.051
S80F	20	norA	12	2	0.051
S80F	20	norA	12	3	0.051
S80F	20	norA	12	4	0.052
S80F	20	norA	12	5	0.051
S80F	6	no vector	0.01	1	0.567
S80F	6	no vector	0.01	2	0.673
S80F	6	no vector	0.01	3	0.81
S80F	6	no vector	0.01	4	0.603
S80F	6	no vector	0.01	5	0.682
S80F	6	no vector	0.05	1	0.653
S80F	6	no vector	0.05	2	0.409
S80F	6	no vector	0.05	3	0.76
S80F	6	no vector	0.05	4	0.748
S80F	6	no vector	0.05	5	0.575
S80F	6	no vector	0.1	1	0.805
S80F	6	no vector	0.1	2	0.705
S80F	6	no vector	0.1	3	0.685
S80F	6	no vector	0.1	4	0.915
S80F	6	no vector	0.1	5	0.834
S80F	6	no vector	0.2	1	0.858
S80F	6	no vector	0.2	2	0.638
S80F	6	no vector	0.2	3	0.668
S80F	6	no vector	0.2	4	0.576
S80F	6	no vector	0.2	5	0.572
S80F	6	no vector	0.4	1	0.319
S80F	6	no vector	0.4	2	1.001
S80F	6	no vector	0.4	3	0.349
S80F	6	no vector	0.4	4	0.524
S80F	6	no vector	0.4	5	0.32
S80F	6	no vector	0.5	1	1
S80F	6	no vector	0.5	2	0.262
S80F	6	no vector	0.5	3	0.249
S80F	6	no vector	0.5	4	0.538
S80F	6	no vector	0.5	5	0.338
S80F	6	no vector	1	1	0.348
S80F	6	no vector	1	2	0.204
S80F	6	no vector	1	3	0.297
S80F	6	no vector	1	4	0.293
S80F	6	no vector	1	5	0.271
S80F	6	no vector	2	1	0.068
S80F	6	no vector	2	2	0.07
S80F	6	no vector	2	3	0.069
S80F	6	no vector	2	4	0.068
S80F	6	no vector	2	5	0.07
S80F	6	no vector	4	1	0.053
S80F	6	no vector	4	2	0.054
S80F	6	no vector	4	3	0.054
S80F	6	no vector	4	4	0.054
S80F	6	no vector	4	5	0.052
S80F	6	no vector	6	1	0.052
S80F	6	no vector	6	2	0.052
S80F	6	no vector	6	3	0.052
S80F	6	no vector	6	4	0.052
S80F	6	no vector	6	5	0.052
S80F	6	no vector	8	1	0.052
S80F	6	no vector	8	2	0.051
S80F	6	no vector	8	3	0.052
S80F	6	no vector	8	4	0.051
S80F	6	no vector	8	5	0.052
S80F	6	no vector	10	1	0.051
S80F	6	no vector	10	2	0.052
S80F	6	no vector	10	3	0.051
S80F	6	no vector	10	4	0.051
S80F	6	no vector	10	5	0.051
S80F	6	no vector	12	1	0.052
S80F	6	no vector	12	2	0.05
S80F	6	no vector	12	3	0.053
S80F	6	no vector	12	4	0.052
S80F	6	no vector	12	5	0.051
S80F	6	norA	0.01	1	0.519
S80F	6	norA	0.01	2	0.68
S80F	6	norA	0.01	3	0.658
S80F	6	norA	0.01	4	0.563
S80F	6	norA	0.01	5	0.59
S80F	6	norA	0.05	1	1.054
S80F	6	norA	0.05	2	0.423
S80F	6	norA	0.05	3	0.672
S80F	6	norA	0.05	4	0.661
S80F	6	norA	0.05	5	0.635
S80F	6	norA	0.1	1	0.659
S80F	6	norA	0.1	2	0.664
S80F	6	norA	0.1	3	0.678
S80F	6	norA	0.1	4	0.787
S80F	6	norA	0.1	5	0.762
S80F	6	norA	0.2	1	0.734
S80F	6	norA	0.2	2	0.655
S80F	6	norA	0.2	3	0.622
S80F	6	norA	0.2	4	0.58
S80F	6	norA	0.2	5	0.608
S80F	6	norA	0.4	1	0.422
S80F	6	norA	0.4	2	0.672
S80F	6	norA	0.4	3	0.408
S80F	6	norA	0.4	4	0.659
S80F	6	norA	0.4	5	0.393
S80F	6	norA	0.5	1	0.895
S80F	6	norA	0.5	2	0.402
S80F	6	norA	0.5	3	0.396
S80F	6	norA	0.5	4	0.6
S80F	6	norA	0.5	5	0.553
S80F	6	norA	1	1	0.582
S80F	6	norA	1	2	0.339
S80F	6	norA	1	3	0.695
S80F	6	norA	1	4	0.633
S80F	6	norA	1	5	0.61
S80F	6	norA	2	1	0.28
S80F	6	norA	2	2	0.234
S80F	6	norA	2	3	0.322
S80F	6	norA	2	4	0.267
S80F	6	norA	2	5	0.297
S80F	6	norA	4	1	0.237
S80F	6	norA	4	2	0.235
S80F	6	norA	4	3	0.157
S80F	6	norA	4	4	0.143
S80F	6	norA	4	5	0.167
S80F	6	norA	6	1	0.054
S80F	6	norA	6	2	0.053
S80F	6	norA	6	3	0.053
S80F	6	norA	6	4	0.07
S80F	6	norA	6	5	0.056
S80F	6	norA	8	1	0.053
S80F	6	norA	8	2	0.053
S80F	6	norA	8	3	0.053
S80F	6	norA	8	4	0.053
S80F	6	norA	8	5	0.053
S80F	6	norA	10	1	0.052
S80F	6	norA	10	2	0.052
S80F	6	norA	10	3	0.051
S80F	6	norA	10	4	0.053
S80F	6	norA	10	5	0.055
S80F	6	norA	12	1	0.077
S80F	6	norA	12	2	0.052
S80F	6	norA	12	3	0.052
S80F	6	norA	12	4	0.052
S80F	6	norA	12	5	0.054
S80Y	22	no vector	0.01	1	0.52
S80Y	22	no vector	0.01	2	0.712
S80Y	22	no vector	0.01	3	0.816
S80Y	22	no vector	0.01	4	0.768
S80Y	22	no vector	0.01	5	0.652
S80Y	22	no vector	0.05	1	0.93
S80Y	22	no vector	0.05	2	0.384
S80Y	22	no vector	0.05	3	0.81
S80Y	22	no vector	0.05	4	0.742
S80Y	22	no vector	0.05	5	0.625
S80Y	22	no vector	0.1	1	0.764
S80Y	22	no vector	0.1	2	0.665
S80Y	22	no vector	0.1	3	0.691
S80Y	22	no vector	0.1	4	0.9
S80Y	22	no vector	0.1	5	0.819
S80Y	22	no vector	0.2	1	0.635
S80Y	22	no vector	0.2	2	0.651
S80Y	22	no vector	0.2	3	0.679
S80Y	22	no vector	0.2	4	0.605
S80Y	22	no vector	0.2	5	0.632
S80Y	22	no vector	0.4	1	0.454
S80Y	22	no vector	0.4	2	0.591
S80Y	22	no vector	0.4	3	0.349
S80Y	22	no vector	0.4	4	0.466
S80Y	22	no vector	0.4	5	0.396
S80Y	22	no vector	0.5	1	0.447
S80Y	22	no vector	0.5	2	0.277
S80Y	22	no vector	0.5	3	0.254
S80Y	22	no vector	0.5	4	0.398
S80Y	22	no vector	0.5	5	0.312
S80Y	22	no vector	1	1	0.119
S80Y	22	no vector	1	2	0.095
S80Y	22	no vector	1	3	0.193
S80Y	22	no vector	1	4	0.109
S80Y	22	no vector	1	5	0.144
S80Y	22	no vector	2	1	0.053
S80Y	22	no vector	2	2	0.053
S80Y	22	no vector	2	3	0.053
S80Y	22	no vector	2	4	0.054
S80Y	22	no vector	2	5	0.053
S80Y	22	no vector	4	1	0.053
S80Y	22	no vector	4	2	0.052
S80Y	22	no vector	4	3	0.052
S80Y	22	no vector	4	4	0.052
S80Y	22	no vector	4	5	0.052
S80Y	22	no vector	6	1	0.051
S80Y	22	no vector	6	2	0.051
S80Y	22	no vector	6	3	0.052
S80Y	22	no vector	6	4	0.051
S80Y	22	no vector	6	5	0.051
S80Y	22	no vector	8	1	0.051
S80Y	22	no vector	8	2	0.051
S80Y	22	no vector	8	3	0.051
S80Y	22	no vector	8	4	0.052
S80Y	22	no vector	8	5	0.051
S80Y	22	no vector	10	1	0.051
S80Y	22	no vector	10	2	0.051
S80Y	22	no vector	10	3	0.051
S80Y	22	no vector	10	4	0.051
S80Y	22	no vector	10	5	0.051
S80Y	22	no vector	12	1	0.051
S80Y	22	no vector	12	2	0.051
S80Y	22	no vector	12	3	0.051
S80Y	22	no vector	12	4	0.051
S80Y	22	no vector	12	5	0.051
S80Y	22	norA	0.01	1	0.583
S80Y	22	norA	0.01	2	0.743
S80Y	22	norA	0.01	3	0.955
S80Y	22	norA	0.01	4	0.812
S80Y	22	norA	0.01	5	0.715
S80Y	22	norA	0.05	1	1
S80Y	22	norA	0.05	2	0.457
S80Y	22	norA	0.05	3	0.877
S80Y	22	norA	0.05	4	0.802
S80Y	22	norA	0.05	5	0.712
S80Y	22	norA	0.1	1	0.76
S80Y	22	norA	0.1	2	0.678
S80Y	22	norA	0.1	3	0.668
S80Y	22	norA	0.1	4	0.889
S80Y	22	norA	0.1	5	0.902
S80Y	22	norA	0.2	1	0.734
S80Y	22	norA	0.2	2	0.726
S80Y	22	norA	0.2	3	0.706
S80Y	22	norA	0.2	4	0.625
S80Y	22	norA	0.2	5	0.682
S80Y	22	norA	0.4	1	0.563
S80Y	22	norA	0.4	2	0.686
S80Y	22	norA	0.4	3	0.425
S80Y	22	norA	0.4	4	0.587
S80Y	22	norA	0.4	5	0.507
S80Y	22	norA	0.5	1	0.656
S80Y	22	norA	0.5	2	0.345
S80Y	22	norA	0.5	3	0.36
S80Y	22	norA	0.5	4	0.599
S80Y	22	norA	0.5	5	0.437
S80Y	22	norA	1	1	0.467
S80Y	22	norA	1	2	0.349
S80Y	22	norA	1	3	0.508
S80Y	22	norA	1	4	0.457
S80Y	22	norA	1	5	0.429
S80Y	22	norA	2	1	0.13
S80Y	22	norA	2	2	0.247
S80Y	22	norA	2	3	0.262
S80Y	22	norA	2	4	0.186
S80Y	22	norA	2	5	0.272
S80Y	22	norA	4	1	0.154
S80Y	22	norA	4	2	0.088
S80Y	22	norA	4	3	0.187
S80Y	22	norA	4	4	0.062
S80Y	22	norA	4	5	0.151
S80Y	22	norA	6	1	0.112
S80Y	22	norA	6	2	0.055
S80Y	22	norA	6	3	0.055
S80Y	22	norA	6	4	0.054
S80Y	22	norA	6	5	0.055
S80Y	22	norA	8	1	0.055
S80Y	22	norA	8	2	0.053
S80Y	22	norA	8	3	0.053
S80Y	22	norA	8	4	0.053
S80Y	22	norA	8	5	0.053
S80Y	22	norA	10	1	0.052
S80Y	22	norA	10	2	0.052
S80Y	22	norA	10	3	0.052
S80Y	22	norA	10	4	0.053
S80Y	22	norA	10	5	0.052
S80Y	22	norA	12	1	0.052
S80Y	22	norA	12	2	0.052
S80Y	22	norA	12	3	0.052
S80Y	22	norA	12	4	0.052
S80Y	22	norA	12	5	0.052
S80Y	24	no vector	0.01	1	0.668
S80Y	24	no vector	0.01	2	0.792
S80Y	24	no vector	0.01	3	0.595
S80Y	24	no vector	0.01	4	0.648
S80Y	24	no vector	0.01	5	0.714
S80Y	24	no vector	0.05	1	0.816
S80Y	24	no vector	0.05	2	0.418
S80Y	24	no vector	0.05	3	0.736
S80Y	24	no vector	0.05	4	0.704
S80Y	24	no vector	0.05	5	0.635
S80Y	24	no vector	0.1	1	0.648
S80Y	24	no vector	0.1	2	0.646
S80Y	24	no vector	0.1	3	0.711
S80Y	24	no vector	0.1	4	0.824
S80Y	24	no vector	0.1	5	0.894
S80Y	24	no vector	0.2	1	0.645
S80Y	24	no vector	0.2	2	0.679
S80Y	24	no vector	0.2	3	0.551
S80Y	24	no vector	0.2	4	0.573
S80Y	24	no vector	0.2	5	0.894
S80Y	24	no vector	0.4	1	0.62
S80Y	24	no vector	0.4	2	0.315
S80Y	24	no vector	0.4	3	0.278
S80Y	24	no vector	0.4	4	0.376
S80Y	24	no vector	0.4	5	0.417
S80Y	24	no vector	0.5	1	0.302
S80Y	24	no vector	0.5	2	0.261
S80Y	24	no vector	0.5	3	0.276
S80Y	24	no vector	0.5	4	0.357
S80Y	24	no vector	0.5	5	0.32
S80Y	24	no vector	1	1	0.138
S80Y	24	no vector	1	2	0.075
S80Y	24	no vector	1	3	0.144
S80Y	24	no vector	1	4	0.106
S80Y	24	no vector	1	5	0.088
S80Y	24	no vector	2	1	0.051
S80Y	24	no vector	2	2	0.051
S80Y	24	no vector	2	3	0.051
S80Y	24	no vector	2	4	0.051
S80Y	24	no vector	2	5	0.052
S80Y	24	no vector	4	1	0.051
S80Y	24	no vector	4	2	0.05
S80Y	24	no vector	4	3	0.051
S80Y	24	no vector	4	4	0.05
S80Y	24	no vector	4	5	0.05
S80Y	24	no vector	6	1	0.051
S80Y	24	no vector	6	2	0.05
S80Y	24	no vector	6	3	0.05
S80Y	24	no vector	6	4	0.05
S80Y	24	no vector	6	5	0.05
S80Y	24	no vector	8	1	0.05
S80Y	24	no vector	8	2	0.051
S80Y	24	no vector	8	3	0.05
S80Y	24	no vector	8	4	0.051
S80Y	24	no vector	8	5	0.05
S80Y	24	no vector	10	1	0.05
S80Y	24	no vector	10	2	0.05
S80Y	24	no vector	10	3	0.05
S80Y	24	no vector	10	4	0.05
S80Y	24	no vector	10	5	0.05
S80Y	24	no vector	12	1	0.051
S80Y	24	no vector	12	2	0.05
S80Y	24	no vector	12	3	0.05
S80Y	24	no vector	12	4	0.05
S80Y	24	no vector	12	5	0.05
S80Y	24	norA	0.01	1	0.804
S80Y	24	norA	0.01	2	0.886
S80Y	24	norA	0.01	3	0.67
S80Y	24	norA	0.01	4	0.689
S80Y	24	norA	0.01	5	0.928
S80Y	24	norA	0.05	1	0.9
S80Y	24	norA	0.05	2	0.634
S80Y	24	norA	0.05	3	0.9
S80Y	24	norA	0.05	4	1.029
S80Y	24	norA	0.05	5	0.889
S80Y	24	norA	0.1	1	0.711
S80Y	24	norA	0.1	2	0.766
S80Y	24	norA	0.1	3	0.815
S80Y	24	norA	0.1	4	0.914
S80Y	24	norA	0.1	5	0.967
S80Y	24	norA	0.2	1	0.794
S80Y	24	norA	0.2	2	0.829
S80Y	24	norA	0.2	3	0.607
S80Y	24	norA	0.2	4	0.647
S80Y	24	norA	0.2	5	0.861
S80Y	24	norA	0.4	1	1.099
S80Y	24	norA	0.4	2	0.402
S80Y	24	norA	0.4	3	0.381
S80Y	24	norA	0.4	4	0.556
S80Y	24	norA	0.4	5	0.664
S80Y	24	norA	0.5	1	0.415
S80Y	24	norA	0.5	2	0.483
S80Y	24	norA	0.5	3	0.51
S80Y	24	norA	0.5	4	0.521
S80Y	24	norA	0.5	5	0.497
S80Y	24	norA	1	1	0.421
S80Y	24	norA	1	2	0.378
S80Y	24	norA	1	3	0.475
S80Y	24	norA	1	4	0.496
S80Y	24	norA	1	5	0.45
S80Y	24	norA	2	1	0.266
S80Y	24	norA	2	2	0.095
S80Y	24	norA	2	3	0.207
S80Y	24	norA	2	4	0.187
S80Y	24	norA	2	5	0.349
S80Y	24	norA	4	1	0.285
S80Y	24	norA	4	2	0.187
S80Y	24	norA	4	3	0.212
S80Y	24	norA	4	4	0.137
S80Y	24	norA	4	5	0.055
S80Y	24	norA	6	1	0.052
S80Y	24	norA	6	2	0.053
S80Y	24	norA	6	3	0.053
S80Y	24	norA	6	4	0.053
S80Y	24	norA	6	5	0.052
S80Y	24	norA	8	1	0.053
S80Y	24	norA	8	2	0.053
S80Y	24	norA	8	3	0.052
S80Y	24	norA	8	4	0.052
S80Y	24	norA	8	5	0.052
S80Y	24	norA	10	1	0.052
S80Y	24	norA	10	2	0.051
S80Y	24	norA	10	3	0.052
S80Y	24	norA	10	4	0.053
S80Y	24	norA	10	5	0.052
S80Y	24	norA	12	1	0.052
S80Y	24	norA	12	2	0.052
S80Y	24	norA	12	3	0.052
S80Y	24	norA	12	4	0.051
S80Y	24	norA	12	5	0.051
S80Y	8	no vector	0.01	1	0.5
S80Y	8	no vector	0.01	2	0.686
S80Y	8	no vector	0.01	3	0.847
S80Y	8	no vector	0.01	4	0.631
S80Y	8	no vector	0.01	5	0.607
S80Y	8	no vector	0.05	1	0.769
S80Y	8	no vector	0.05	2	0.384
S80Y	8	no vector	0.05	3	0.777
S80Y	8	no vector	0.05	4	0.737
S80Y	8	no vector	0.05	5	0.615
S80Y	8	no vector	0.1	1	0.931
S80Y	8	no vector	0.1	2	0.683
S80Y	8	no vector	0.1	3	0.695
S80Y	8	no vector	0.1	4	0.948
S80Y	8	no vector	0.1	5	0.862
S80Y	8	no vector	0.2	1	0.848
S80Y	8	no vector	0.2	2	0.641
S80Y	8	no vector	0.2	3	0.775
S80Y	8	no vector	0.2	4	0.59
S80Y	8	no vector	0.2	5	0.594
S80Y	8	no vector	0.4	1	0.356
S80Y	8	no vector	0.4	2	1.126
S80Y	8	no vector	0.4	3	0.361
S80Y	8	no vector	0.4	4	0.501
S80Y	8	no vector	0.4	5	0.306
S80Y	8	no vector	0.5	1	0.987
S80Y	8	no vector	0.5	2	0.253
S80Y	8	no vector	0.5	3	0.247
S80Y	8	no vector	0.5	4	0.522
S80Y	8	no vector	0.5	5	0.303
S80Y	8	no vector	1	1	0.075
S80Y	8	no vector	1	2	0.09
S80Y	8	no vector	1	3	0.172
S80Y	8	no vector	1	4	0.08
S80Y	8	no vector	1	5	0.089
S80Y	8	no vector	2	1	0.05
S80Y	8	no vector	2	2	0.051
S80Y	8	no vector	2	3	0.05
S80Y	8	no vector	2	4	0.051
S80Y	8	no vector	2	5	0.05
S80Y	8	no vector	4	1	0.051
S80Y	8	no vector	4	2	0.051
S80Y	8	no vector	4	3	0.052
S80Y	8	no vector	4	4	0.051
S80Y	8	no vector	4	5	0.05
S80Y	8	no vector	6	1	0.05
S80Y	8	no vector	6	2	0.051
S80Y	8	no vector	6	3	0.051
S80Y	8	no vector	6	4	0.05
S80Y	8	no vector	6	5	0.051
S80Y	8	no vector	8	1	0.051
S80Y	8	no vector	8	2	0.05
S80Y	8	no vector	8	3	0.051
S80Y	8	no vector	8	4	0.051
S80Y	8	no vector	8	5	0.052
S80Y	8	no vector	10	1	0.05
S80Y	8	no vector	10	2	0.051
S80Y	8	no vector	10	3	0.05
S80Y	8	no vector	10	4	0.051
S80Y	8	no vector	10	5	0.05
S80Y	8	no vector	12	1	0.051
S80Y	8	no vector	12	2	0.05
S80Y	8	no vector	12	3	0.051
S80Y	8	no vector	12	4	0.052
S80Y	8	no vector	12	5	0.05
S80Y	8	norA	0.01	1	0.487
S80Y	8	norA	0.01	2	0.649
S80Y	8	norA	0.01	3	0.635
S80Y	8	norA	0.01	4	0.581
S80Y	8	norA	0.01	5	0.594
S80Y	8	norA	0.05	1	1.072
S80Y	8	norA	0.05	2	0.347
S80Y	8	norA	0.05	3	0.716
S80Y	8	norA	0.05	4	0.661
S80Y	8	norA	0.05	5	0.625
S80Y	8	norA	0.1	1	0.772
S80Y	8	norA	0.1	2	0.618
S80Y	8	norA	0.1	3	0.711
S80Y	8	norA	0.1	4	0.815
S80Y	8	norA	0.1	5	0.776
S80Y	8	norA	0.2	1	0.672
S80Y	8	norA	0.2	2	0.594
S80Y	8	norA	0.2	3	0.676
S80Y	8	norA	0.2	4	0.547
S80Y	8	norA	0.2	5	0.59
S80Y	8	norA	0.4	1	0.406
S80Y	8	norA	0.4	2	0.713
S80Y	8	norA	0.4	3	0.322
S80Y	8	norA	0.4	4	0.441
S80Y	8	norA	0.4	5	0.319
S80Y	8	norA	0.5	1	0.984
S80Y	8	norA	0.5	2	0.315
S80Y	8	norA	0.5	3	0.298
S80Y	8	norA	0.5	4	0.53
S80Y	8	norA	0.5	5	0.493
S80Y	8	norA	1	1	0.444
S80Y	8	norA	1	2	0.252
S80Y	8	norA	1	3	0.395
S80Y	8	norA	1	4	0.446
S80Y	8	norA	1	5	0.37
S80Y	8	norA	2	1	0.2
S80Y	8	norA	2	2	0.211
S80Y	8	norA	2	3	0.154
S80Y	8	norA	2	4	0.223
S80Y	8	norA	2	5	0.062
S80Y	8	norA	4	1	0.174
S80Y	8	norA	4	2	0.067
S80Y	8	norA	4	3	0.102
S80Y	8	norA	4	4	0.056
S80Y	8	norA	4	5	0.208
S80Y	8	norA	6	1	0.052
S80Y	8	norA	6	2	0.056
S80Y	8	norA	6	3	0.054
S80Y	8	norA	6	4	0.054
S80Y	8	norA	6	5	0.055
S80Y	8	norA	8	1	0.053
S80Y	8	norA	8	2	0.052
S80Y	8	norA	8	3	0.053
S80Y	8	norA	8	4	0.052
S80Y	8	norA	8	5	0.052
S80Y	8	norA	10	1	0.146
S80Y	8	norA	10	2	0.052
S80Y	8	norA	10	3	0.051
S80Y	8	norA	10	4	0.053
S80Y	8	norA	10	5	0.053
S80Y	8	norA	12	1	0.052
S80Y	8	norA	12	2	0.052
S80Y	8	norA	12	3	0.053
S80Y	8	norA	12	4	0.053
S80Y	8	norA	12	5	0.051
WT	WT	no vector	0.01	1	0.631
WT	WT	no vector	0.01	2	0.63
WT	WT	no vector	0.01	3	0.651
WT	WT	no vector	0.01	4	0.633
WT	WT	no vector	0.01	5	0.758
WT	WT	no vector	0.01	6	0.769
WT	WT	no vector	0.01	7	0.771
WT	WT	no vector	0.01	8	0.759
WT	WT	no vector	0.01	9	0.565
WT	WT	no vector	0.01	10	0.58
WT	WT	no vector	0.01	11	0.616
WT	WT	no vector	0.01	12	0.572
WT	WT	no vector	0.01	13	0.613
WT	WT	no vector	0.01	14	0.595
WT	WT	no vector	0.01	15	0.626
WT	WT	no vector	0.01	16	0.616
WT	WT	no vector	0.01	17	0.698
WT	WT	no vector	0.01	18	0.717
WT	WT	no vector	0.01	19	0.715
WT	WT	no vector	0.01	20	0.703
WT	WT	no vector	0.05	1	0.658
WT	WT	no vector	0.05	2	0.722
WT	WT	no vector	0.05	3	0.664
WT	WT	no vector	0.05	4	0.635
WT	WT	no vector	0.05	5	0.364
WT	WT	no vector	0.05	6	0.364
WT	WT	no vector	0.05	7	0.352
WT	WT	no vector	0.05	8	0.339
WT	WT	no vector	0.05	9	0.622
WT	WT	no vector	0.05	10	0.643
WT	WT	no vector	0.05	11	0.658
WT	WT	no vector	0.05	12	0.635
WT	WT	no vector	0.05	13	0.597
WT	WT	no vector	0.05	14	0.682
WT	WT	no vector	0.05	15	0.636
WT	WT	no vector	0.05	16	0.671
WT	WT	no vector	0.05	17	0.568
WT	WT	no vector	0.05	18	0.608
WT	WT	no vector	0.05	19	0.655
WT	WT	no vector	0.05	20	0.689
WT	WT	no vector	0.1	1	0.55
WT	WT	no vector	0.1	2	0.51
WT	WT	no vector	0.1	3	0.503
WT	WT	no vector	0.1	4	0.533
WT	WT	no vector	0.1	5	0.456
WT	WT	no vector	0.1	6	0.464
WT	WT	no vector	0.1	7	0.474
WT	WT	no vector	0.1	8	0.477
WT	WT	no vector	0.1	9	0.568
WT	WT	no vector	0.1	10	0.521
WT	WT	no vector	0.1	11	0.569
WT	WT	no vector	0.1	12	0.541
WT	WT	no vector	0.1	13	0.602
WT	WT	no vector	0.1	14	0.61
WT	WT	no vector	0.1	15	0.655
WT	WT	no vector	0.1	16	0.657
WT	WT	no vector	0.1	17	0.553
WT	WT	no vector	0.1	18	0.512
WT	WT	no vector	0.1	19	0.624
WT	WT	no vector	0.1	20	0.582
WT	WT	no vector	0.2	1	0.14
WT	WT	no vector	0.2	2	0.108
WT	WT	no vector	0.2	3	0.235
WT	WT	no vector	0.2	4	0.118
WT	WT	no vector	0.2	5	0.133
WT	WT	no vector	0.2	6	0.124
WT	WT	no vector	0.2	7	0.121
WT	WT	no vector	0.2	8	0.11
WT	WT	no vector	0.2	9	0.119
WT	WT	no vector	0.2	10	0.192
WT	WT	no vector	0.2	11	0.135
WT	WT	no vector	0.2	12	0.125
WT	WT	no vector	0.2	13	0.116
WT	WT	no vector	0.2	14	0.117
WT	WT	no vector	0.2	15	0.098
WT	WT	no vector	0.2	16	0.105
WT	WT	no vector	0.2	17	0.125
WT	WT	no vector	0.2	18	0.112
WT	WT	no vector	0.2	19	0.105
WT	WT	no vector	0.2	20	0.106
WT	WT	no vector	0.4	1	0.051
WT	WT	no vector	0.4	2	0.05
WT	WT	no vector	0.4	3	0.049
WT	WT	no vector	0.4	4	0.05
WT	WT	no vector	0.4	5	0.052
WT	WT	no vector	0.4	6	0.056
WT	WT	no vector	0.4	7	0.05
WT	WT	no vector	0.4	8	0.05
WT	WT	no vector	0.4	9	0.051
WT	WT	no vector	0.4	10	0.051
WT	WT	no vector	0.4	11	0.051
WT	WT	no vector	0.4	12	0.051
WT	WT	no vector	0.4	13	0.055
WT	WT	no vector	0.4	14	0.051
WT	WT	no vector	0.4	15	0.051
WT	WT	no vector	0.4	16	0.05
WT	WT	no vector	0.4	17	0.052
WT	WT	no vector	0.4	18	0.052
WT	WT	no vector	0.4	19	0.051
WT	WT	no vector	0.4	20	0.051
WT	WT	no vector	0.5	1	0.053
WT	WT	no vector	0.5	2	0.053
WT	WT	no vector	0.5	3	0.053
WT	WT	no vector	0.5	4	0.052
WT	WT	no vector	0.5	5	0.053
WT	WT	no vector	0.5	6	0.054
WT	WT	no vector	0.5	7	0.052
WT	WT	no vector	0.5	8	0.052
WT	WT	no vector	0.5	9	0.052
WT	WT	no vector	0.5	10	0.052
WT	WT	no vector	0.5	11	0.052
WT	WT	no vector	0.5	12	0.051
WT	WT	no vector	0.5	13	0.054
WT	WT	no vector	0.5	14	0.053
WT	WT	no vector	0.5	15	0.053
WT	WT	no vector	0.5	16	0.052
WT	WT	no vector	0.5	17	0.053
WT	WT	no vector	0.5	18	0.052
WT	WT	no vector	0.5	19	0.052
WT	WT	no vector	0.5	20	0.052
WT	WT	no vector	1	1	0.051
WT	WT	no vector	1	2	0.051
WT	WT	no vector	1	3	0.051
WT	WT	no vector	1	4	0.05
WT	WT	no vector	1	5	0.051
WT	WT	no vector	1	6	0.051
WT	WT	no vector	1	7	0.051
WT	WT	no vector	1	8	0.051
WT	WT	no vector	1	9	0.051
WT	WT	no vector	1	10	0.051
WT	WT	no vector	1	11	0.051
WT	WT	no vector	1	12	0.051
WT	WT	no vector	1	13	0.051
WT	WT	no vector	1	14	0.051
WT	WT	no vector	1	15	0.051
WT	WT	no vector	1	16	0.051
WT	WT	no vector	1	17	0.051
WT	WT	no vector	1	18	0.052
WT	WT	no vector	1	19	0.051
WT	WT	no vector	1	20	0.051
WT	WT	no vector	2	1	0.05
WT	WT	no vector	2	2	0.051
WT	WT	no vector	2	3	0.051
WT	WT	no vector	2	4	0.05
WT	WT	no vector	2	5	0.051
WT	WT	no vector	2	6	0.051
WT	WT	no vector	2	7	0.05
WT	WT	no vector	2	8	0.051
WT	WT	no vector	2	9	0.051
WT	WT	no vector	2	10	0.051
WT	WT	no vector	2	11	0.05
WT	WT	no vector	2	12	0.05
WT	WT	no vector	2	13	0.058
WT	WT	no vector	2	14	0.051
WT	WT	no vector	2	15	0.052
WT	WT	no vector	2	16	0.051
WT	WT	no vector	2	17	0.051
WT	WT	no vector	2	18	0.051
WT	WT	no vector	2	19	0.051
WT	WT	no vector	2	20	0.051
WT	WT	no vector	4	1	0.05
WT	WT	no vector	4	2	0.051
WT	WT	no vector	4	3	0.05
WT	WT	no vector	4	4	0.05
WT	WT	no vector	4	5	0.051
WT	WT	no vector	4	6	0.051
WT	WT	no vector	4	7	0.05
WT	WT	no vector	4	8	0.05
WT	WT	no vector	4	9	0.051
WT	WT	no vector	4	10	0.051
WT	WT	no vector	4	11	0.051
WT	WT	no vector	4	12	0.05
WT	WT	no vector	4	13	0.05
WT	WT	no vector	4	14	0.05
WT	WT	no vector	4	15	0.05
WT	WT	no vector	4	16	0.05
WT	WT	no vector	4	17	0.05
WT	WT	no vector	4	18	0.05
WT	WT	no vector	4	19	0.05
WT	WT	no vector	4	20	0.05
WT	WT	no vector	6	1	0.05
WT	WT	no vector	6	2	0.05
WT	WT	no vector	6	3	0.05
WT	WT	no vector	6	4	0.05
WT	WT	no vector	6	5	0.05
WT	WT	no vector	6	6	0.05
WT	WT	no vector	6	7	0.05
WT	WT	no vector	6	8	0.05
WT	WT	no vector	6	9	0.051
WT	WT	no vector	6	10	0.051
WT	WT	no vector	6	11	0.05
WT	WT	no vector	6	12	0.05
WT	WT	no vector	6	13	0.051
WT	WT	no vector	6	14	0.051
WT	WT	no vector	6	15	0.051
WT	WT	no vector	6	16	0.051
WT	WT	no vector	6	17	0.051
WT	WT	no vector	6	18	0.05
WT	WT	no vector	6	19	0.051
WT	WT	no vector	6	20	0.05
WT	WT	no vector	8	1	0.051
WT	WT	no vector	8	2	0.05
WT	WT	no vector	8	3	0.05
WT	WT	no vector	8	4	0.05
WT	WT	no vector	8	5	0.05
WT	WT	no vector	8	6	0.05
WT	WT	no vector	8	7	0.05
WT	WT	no vector	8	8	0.05
WT	WT	no vector	8	9	0.05
WT	WT	no vector	8	10	0.05
WT	WT	no vector	8	11	0.05
WT	WT	no vector	8	12	0.05
WT	WT	no vector	8	13	0.051
WT	WT	no vector	8	14	0.051
WT	WT	no vector	8	15	0.051
WT	WT	no vector	8	16	0.05
WT	WT	no vector	8	17	0.05
WT	WT	no vector	8	18	0.05
WT	WT	no vector	8	19	0.05
WT	WT	no vector	8	20	0.05
WT	WT	no vector	10	1	0.05
WT	WT	no vector	10	2	0.05
WT	WT	no vector	10	3	0.05
WT	WT	no vector	10	4	0.051
WT	WT	no vector	10	5	0.05
WT	WT	no vector	10	6	0.05
WT	WT	no vector	10	7	0.05
WT	WT	no vector	10	8	0.05
WT	WT	no vector	10	9	0.05
WT	WT	no vector	10	10	0.051
WT	WT	no vector	10	11	0.05
WT	WT	no vector	10	12	0.05
WT	WT	no vector	10	13	0.05
WT	WT	no vector	10	14	0.05
WT	WT	no vector	10	15	0.05
WT	WT	no vector	10	16	0.05
WT	WT	no vector	10	17	0.05
WT	WT	no vector	10	18	0.051
WT	WT	no vector	10	19	0.051
WT	WT	no vector	10	20	0.051
WT	WT	no vector	12	1	0.051
WT	WT	no vector	12	2	0.052
WT	WT	no vector	12	3	0.05
WT	WT	no vector	12	4	0.051
WT	WT	no vector	12	5	0.05
WT	WT	no vector	12	6	0.05
WT	WT	no vector	12	7	0.05
WT	WT	no vector	12	8	0.051
WT	WT	no vector	12	9	0.051
WT	WT	no vector	12	10	0.05
WT	WT	no vector	12	11	0.05
WT	WT	no vector	12	12	0.05
WT	WT	no vector	12	13	0.05
WT	WT	no vector	12	14	0.05
WT	WT	no vector	12	15	0.05
WT	WT	no vector	12	16	0.05
WT	WT	no vector	12	17	0.051
WT	WT	no vector	12	18	0.051
WT	WT	no vector	12	19	0.05
WT	WT	no vector	12	20	0.05
WT	WT	norA	0.01	1	0.825
WT	WT	norA	0.01	2	0.854
WT	WT	norA	0.01	3	0.876
WT	WT	norA	0.01	4	0.87
WT	WT	norA	0.01	5	0.893
WT	WT	norA	0.01	6	0.894
WT	WT	norA	0.01	7	0.896
WT	WT	norA	0.01	8	0.883
WT	WT	norA	0.01	9	0.735
WT	WT	norA	0.01	10	0.658
WT	WT	norA	0.01	11	0.674
WT	WT	norA	0.01	12	0.642
WT	WT	norA	0.01	13	0.766
WT	WT	norA	0.01	14	0.778
WT	WT	norA	0.01	15	0.723
WT	WT	norA	0.01	16	0.739
WT	WT	norA	0.01	17	0.805
WT	WT	norA	0.01	18	0.825
WT	WT	norA	0.01	19	0.882
WT	WT	norA	0.01	20	1.011
WT	WT	norA	0.05	1	0.885
WT	WT	norA	0.05	2	0.936
WT	WT	norA	0.05	3	0.851
WT	WT	norA	0.05	4	0.841
WT	WT	norA	0.05	5	0.653
WT	WT	norA	0.05	6	0.641
WT	WT	norA	0.05	7	0.574
WT	WT	norA	0.05	8	0.566
WT	WT	norA	0.05	9	0.904
WT	WT	norA	0.05	10	0.917
WT	WT	norA	0.05	11	0.917
WT	WT	norA	0.05	12	0.899
WT	WT	norA	0.05	13	0.921
WT	WT	norA	0.05	14	0.999
WT	WT	norA	0.05	15	0.962
WT	WT	norA	0.05	16	1.009
WT	WT	norA	0.05	17	0.949
WT	WT	norA	0.05	18	0.962
WT	WT	norA	0.05	19	1.109
WT	WT	norA	0.05	20	1.104
WT	WT	norA	0.1	1	0.746
WT	WT	norA	0.1	2	0.699
WT	WT	norA	0.1	3	0.688
WT	WT	norA	0.1	4	0.744
WT	WT	norA	0.1	5	0.72
WT	WT	norA	0.1	6	0.71
WT	WT	norA	0.1	7	0.782
WT	WT	norA	0.1	8	0.804
WT	WT	norA	0.1	9	0.796
WT	WT	norA	0.1	10	0.81
WT	WT	norA	0.1	11	0.853
WT	WT	norA	0.1	12	0.971
WT	WT	norA	0.1	13	0.868
WT	WT	norA	0.1	14	0.857
WT	WT	norA	0.1	15	0.921
WT	WT	norA	0.1	16	0.928
WT	WT	norA	0.1	17	0.892
WT	WT	norA	0.1	18	0.853
WT	WT	norA	0.1	19	0.95
WT	WT	norA	0.1	20	0.939
WT	WT	norA	0.2	1	0.609
WT	WT	norA	0.2	2	0.586
WT	WT	norA	0.2	3	0.578
WT	WT	norA	0.2	4	0.556
WT	WT	norA	0.2	5	0.694
WT	WT	norA	0.2	6	0.709
WT	WT	norA	0.2	7	0.771
WT	WT	norA	0.2	8	0.787
WT	WT	norA	0.2	9	0.459
WT	WT	norA	0.2	10	0.448
WT	WT	norA	0.2	11	0.466
WT	WT	norA	0.2	12	0.455
WT	WT	norA	0.2	13	0.509
WT	WT	norA	0.2	14	0.512
WT	WT	norA	0.2	15	0.498
WT	WT	norA	0.2	16	0.466
WT	WT	norA	0.2	17	0.76
WT	WT	norA	0.2	18	0.757
WT	WT	norA	0.2	19	0.74
WT	WT	norA	0.2	20	0.695
WT	WT	norA	0.4	1	0.357
WT	WT	norA	0.4	2	0.289
WT	WT	norA	0.4	3	0.255
WT	WT	norA	0.4	4	0.209
WT	WT	norA	0.4	5	0.129
WT	WT	norA	0.4	6	0.137
WT	WT	norA	0.4	7	0.15
WT	WT	norA	0.4	8	0.152
WT	WT	norA	0.4	9	0.133
WT	WT	norA	0.4	10	0.132
WT	WT	norA	0.4	11	0.154
WT	WT	norA	0.4	12	0.141
WT	WT	norA	0.4	13	0.161
WT	WT	norA	0.4	14	0.314
WT	WT	norA	0.4	15	0.181
WT	WT	norA	0.4	16	0.258
WT	WT	norA	0.4	17	0.223
WT	WT	norA	0.4	18	0.075
WT	WT	norA	0.4	19	0.194
WT	WT	norA	0.4	20	0.246
WT	WT	norA	0.5	1	0.063
WT	WT	norA	0.5	2	0.054
WT	WT	norA	0.5	3	0.056
WT	WT	norA	0.5	4	0.053
WT	WT	norA	0.5	5	0.057
WT	WT	norA	0.5	6	0.186
WT	WT	norA	0.5	7	0.228
WT	WT	norA	0.5	8	0.087
WT	WT	norA	0.5	9	0.057
WT	WT	norA	0.5	10	0.064
WT	WT	norA	0.5	11	0.055
WT	WT	norA	0.5	12	0.167
WT	WT	norA	0.5	13	0.061
WT	WT	norA	0.5	14	0.168
WT	WT	norA	0.5	15	0.216
WT	WT	norA	0.5	16	0.053
WT	WT	norA	0.5	17	0.066
WT	WT	norA	0.5	18	0.158
WT	WT	norA	0.5	19	0.143
WT	WT	norA	0.5	20	0.166
WT	WT	norA	1	1	0.054
WT	WT	norA	1	2	0.052
WT	WT	norA	1	3	0.052
WT	WT	norA	1	4	0.051
WT	WT	norA	1	5	0.053
WT	WT	norA	1	6	0.052
WT	WT	norA	1	7	0.052
WT	WT	norA	1	8	0.051
WT	WT	norA	1	9	0.054
WT	WT	norA	1	10	0.059
WT	WT	norA	1	11	0.053
WT	WT	norA	1	12	0.052
WT	WT	norA	1	13	0.054
WT	WT	norA	1	14	0.052
WT	WT	norA	1	15	0.052
WT	WT	norA	1	16	0.051
WT	WT	norA	1	17	0.054
WT	WT	norA	1	18	0.052
WT	WT	norA	1	19	0.052
WT	WT	norA	1	20	0.052
WT	WT	norA	2	1	0.053
WT	WT	norA	2	2	0.052
WT	WT	norA	2	3	0.052
WT	WT	norA	2	4	0.051
WT	WT	norA	2	5	0.053
WT	WT	norA	2	6	0.052
WT	WT	norA	2	7	0.052
WT	WT	norA	2	8	0.051
WT	WT	norA	2	9	0.053
WT	WT	norA	2	10	0.053
WT	WT	norA	2	11	0.053
WT	WT	norA	2	12	0.053
WT	WT	norA	2	13	0.053
WT	WT	norA	2	14	0.052
WT	WT	norA	2	15	0.052
WT	WT	norA	2	16	0.052
WT	WT	norA	2	17	0.054
WT	WT	norA	2	18	0.053
WT	WT	norA	2	19	0.053
WT	WT	norA	2	20	0.052
WT	WT	norA	4	1	0.053
WT	WT	norA	4	2	0.052
WT	WT	norA	4	3	0.052
WT	WT	norA	4	4	0.052
WT	WT	norA	4	5	0.053
WT	WT	norA	4	6	0.052
WT	WT	norA	4	7	0.051
WT	WT	norA	4	8	0.051
WT	WT	norA	4	9	0.052
WT	WT	norA	4	10	0.052
WT	WT	norA	4	11	0.052
WT	WT	norA	4	12	0.051
WT	WT	norA	4	13	0.052
WT	WT	norA	4	14	0.051
WT	WT	norA	4	15	0.051
WT	WT	norA	4	16	0.051
WT	WT	norA	4	17	0.052
WT	WT	norA	4	18	0.051
WT	WT	norA	4	19	0.052
[truncated: 81 more rows]

## Sheet: columns_description
Data shown in figure 5c and supplementary figure 10a
The effect of norA expression resistance of mutants to ciprofloxacin, individual replicates are shown
Mutation	mutation (A116E, E84K, S80F, S80Y) or wild type WT
Strain	ID of of single colony mutant isolate, biological replicate
Replicate	replicate well
AB_conc_ug	ciprofloxacin concentration ug/ml
Treatment	presence or absence of pRMC2-norA
OD595	optical density

## Sheet: summ fig 5c,s10a
Mutant	Strain	Treatment	AB_conc_ug	Mean_OD595	Mean_OD595_SE	N
A116E	12	no vector	0.01	0.626	0.0477661	5
A116E	12	no vector	0.05	0.7606	0.146416	5
A116E	12	no vector	0.1	0.8204	0.0473884	5
A116E	12	no vector	0.2	0.6358	0.0294659	5
A116E	12	no vector	0.4	0.4626	0.0877807	5
A116E	12	no vector	0.5	0.3412	0.0451269	5
A116E	12	no vector	1	0.1676	0.0250452	5
A116E	12	no vector	2	0.051	0.000316228	5
A116E	12	no vector	4	0.051	0.000316228	5
A116E	12	no vector	6	0.051	0.000316228	5
A116E	12	no vector	8	0.051	0.000316228	5
A116E	12	no vector	10	0.0504	0.000244949	5
A116E	12	no vector	12	0.0508	0.0002	5
A116E	12	norA	0.01	0.6392	0.0425516	5
A116E	12	norA	0.05	0.74	0.0894041	5
A116E	12	norA	0.1	0.8012	0.045764	5
A116E	12	norA	0.2	0.6714	0.029713	5
A116E	12	norA	0.4	0.5064	0.0636362	5
A116E	12	norA	0.5	0.4486	0.055904	5
A116E	12	norA	1	0.4212	0.032526	5
A116E	12	norA	2	0.2154	0.0154162	5
A116E	12	norA	4	0.1314	0.0326781	5
A116E	12	norA	6	0.1004	0.0221034	5
A116E	12	norA	8	0.076	0.0232508	5
A116E	12	norA	10	0.0522	0.0002	5
A116E	12	norA	12	0.0518	0.0002	5
A116E	14	no vector	0.01	0.6348	0.029999	5
A116E	14	no vector	0.05	0.687	0.118057	5
A116E	14	no vector	0.1	0.7272	0.0509455	5
A116E	14	no vector	0.2	0.6084	0.0294866	5
A116E	14	no vector	0.4	0.406	0.0240728	5
A116E	14	no vector	0.5	0.3068	0.0328229	5
A116E	14	no vector	1	0.1266	0.0215328	5
A116E	14	no vector	2	0.0526	0.0006	5
A116E	14	no vector	4	0.0512	0.0002	5
A116E	14	no vector	6	0.0512	0.0002	5
A116E	14	no vector	8	0.051	0.000316228	5
A116E	14	no vector	10	0.0506	0.000244949	5
A116E	14	no vector	12	0.0506	0.000244949	5
A116E	14	norA	0.01	0.6916	0.039061	5
A116E	14	norA	0.05	0.7614	0.0877061	5
A116E	14	norA	0.1	0.74	0.0388652	5
A116E	14	norA	0.2	0.6668	0.0298369	5
A116E	14	norA	0.4	0.4584	0.0353562	5
A116E	14	norA	0.5	0.3998	0.0306111	5
A116E	14	norA	1	0.3378	0.0189457	5
A116E	14	norA	2	0.2322	0.0160262	5
A116E	14	norA	4	0.1078	0.0207302	5
A116E	14	norA	6	0.0514	0.000244949	5
A116E	14	norA	8	0.0522	0.000969536	5
A116E	14	norA	10	0.0508	0.0002	5
A116E	14	norA	12	0.0512	0.0002	5
A116E	18	no vector	0.01	0.5794	0.030896	5
A116E	18	no vector	0.05	0.6594	0.128611	5
A116E	18	no vector	0.1	0.7508	0.0371152	5
A116E	18	no vector	0.2	0.5938	0.0317229	5
A116E	18	no vector	0.4	0.3734	0.0295611	5
A116E	18	no vector	0.5	0.3238	0.048503	5
A116E	18	no vector	1	0.1298	0.0245955	5
A116E	18	no vector	2	0.053	0.000316228	5
A116E	18	no vector	4	0.052	0.000316228	5
A116E	18	no vector	6	0.051	0.000316228	5
A116E	18	no vector	8	0.051	0	5
A116E	18	no vector	10	0.051	0	5
A116E	18	no vector	12	0.051	0	5
A116E	18	norA	0.01	0.643	0.0321512	5
A116E	18	norA	0.05	0.7138	0.0808056	5
A116E	18	norA	0.1	0.7462	0.0384219	5
A116E	18	norA	0.2	0.649	0.0198368	5
A116E	18	norA	0.4	0.46	0.0468839	5
A116E	18	norA	0.5	0.385	0.0348468	5
A116E	18	norA	1	0.3378	0.0216273	5
A116E	18	norA	2	0.1718	0.0416718	5
A116E	18	norA	4	0.1274	0.0334942	5
A116E	18	norA	6	0.1948	0.0412133	5
A116E	18	norA	8	0.0712	0.019451	5
A116E	18	norA	10	0.067	0.0157512	5
A116E	18	norA	12	0.0514	0.000244949	5
E84K	17	no vector	0.01	0.6038	0.0302414	5
E84K	17	no vector	0.05	0.6948	0.137866	5
E84K	17	no vector	0.1	0.7128	0.0374318	5
E84K	17	no vector	0.2	0.5938	0.0191322	5
E84K	17	no vector	0.4	0.3996	0.0289268	5
E84K	17	no vector	0.5	0.3444	0.0606181	5
E84K	17	no vector	1	0.1678	0.0302959	5
E84K	17	no vector	2	0.0526	0.000244949	5
E84K	17	no vector	4	0.0522	0.0002	5
E84K	17	no vector	6	0.051	0.000316228	5
E84K	17	no vector	8	0.0506	0.000244949	5
E84K	17	no vector	10	0.0508	0.0002	5
E84K	17	no vector	12	0.0508	0.0002	5
E84K	17	norA	0.01	0.654	0.030848	5
E84K	17	norA	0.05	0.742	0.0921092	5
E84K	17	norA	0.1	0.7376	0.0420602	5
E84K	17	norA	0.2	0.6474	0.0232112	5
E84K	17	norA	0.4	0.4752	0.0359018	5
E84K	17	norA	0.5	0.424	0.0431405	5
E84K	17	norA	1	0.3648	0.0250148	5
E84K	17	norA	2	0.1934	0.0457456	5
E84K	17	norA	4	0.1146	0.0280724	5
E84K	17	norA	6	0.0696	0.0176028	5
E84K	17	norA	8	0.0514	0.000244949	5
E84K	17	norA	10	0.0512	0.0002	5
E84K	17	norA	12	0.051	0	5
E84K	21	no vector	0.01	0.6304	0.0372674	5
E84K	21	no vector	0.05	0.6686	0.0847199	5
E84K	21	no vector	0.1	0.7108	0.0454394	5
E84K	21	no vector	0.2	0.6196	0.0233358	5
E84K	21	no vector	0.4	0.3986	0.0210822	5
E84K	21	no vector	0.5	0.3268	0.0282443	5
E84K	21	no vector	1	0.148	0.0127554	5
E84K	21	no vector	2	0.0528	0.000374166	5
E84K	21	no vector	4	0.0516	0.000244949	5
E84K	21	no vector	6	0.051	0	5
E84K	21	no vector	8	0.0508	0.0002	5
E84K	21	no vector	10	0.05	0	5
E84K	21	no vector	12	0.0504	0.000244949	5
E84K	21	norA	0.01	0.6826	0.0335613	5
E84K	21	norA	0.05	0.7244	0.0761456	5
E84K	21	norA	0.1	0.7368	0.0417605	5
E84K	21	norA	0.2	0.6842	0.0257263	5
E84K	21	norA	0.4	0.4824	0.0277427	5
E84K	21	norA	0.5	0.427	0.0386885	5
E84K	21	norA	1	0.3904	0.0216347	5
E84K	21	norA	2	0.2308	0.0258832	5
E84K	21	norA	4	0.1164	0.0320337	5
E84K	21	norA	6	0.0778	0.0243031	5
E84K	21	norA	8	0.0526	0.0004	5
E84K	21	norA	10	0.0516	0.000244949	5
E84K	21	norA	12	0.0514	0.000244949	5
E84K	9	no vector	0.01	0.631	0.055376	5
E84K	9	no vector	0.05	0.6732	0.0965989	5
E84K	9	no vector	0.1	0.797	0.0584243	5
E84K	9	no vector	0.2	0.6832	0.0469067	5
E84K	9	no vector	0.4	0.5244	0.144256	5
E84K	9	no vector	0.5	0.4916	0.154141	5
E84K	9	no vector	1	0.0972	0.0117448	5
E84K	9	no vector	2	0.0516	0.0004	5
E84K	9	no vector	4	0.0514	0.0006	5
E84K	9	no vector	6	0.0514	0.0004	5
E84K	9	no vector	8	0.051	0.000447214	5
E84K	9	no vector	10	0.0504	0.000244949	5
E84K	9	no vector	12	0.0508	0.000583095	5
E84K	9	norA	0.01	0.632	0.0333212	5
E84K	9	norA	0.05	0.778	0.121299	5
E84K	9	norA	0.1	0.7702	0.0407424	5
E84K	9	norA	0.2	0.672	0.033222	5
E84K	9	norA	0.4	0.5072	0.0745804	5
E84K	9	norA	0.5	0.5524	0.110427	5
E84K	9	norA	1	0.4162	0.0384206	5
E84K	9	norA	2	0.2146	0.0333865	5
E84K	9	norA	4	0.0754	0.0079599	5
E84K	9	norA	6	0.069	0.00980306	5
E84K	9	norA	8	0.069	0.0165015	5
E84K	9	norA	10	0.052	0.000316228	5
E84K	9	norA	12	0.0516	0.000244949	5
S80F	10	no vector	0.01	0.6086	0.0547262	5
S80F	10	no vector	0.05	0.6556	0.107474	5
S80F	10	no vector	0.1	0.8014	0.0596369	5
S80F	10	no vector	0.2	0.6366	0.0366273	5
S80F	10	no vector	0.4	0.5032	0.146306	5
S80F	10	no vector	0.5	0.5368	0.171827	5
S80F	10	no vector	1	0.1828	0.0223996	5
S80F	10	no vector	2	0.0526	0.0004	5
S80F	10	no vector	4	0.0518	0.0002	5
S80F	10	no vector	6	0.051	0	5
S80F	10	no vector	8	0.0508	0.0002	5
S80F	10	no vector	10	0.0512	0.000734847	5
S80F	10	no vector	12	0.0508	0.0002	5
S80F	10	norA	0.01	0.6238	0.0351318	5
S80F	10	norA	0.05	0.7692	0.142387	5
S80F	10	norA	0.1	0.7652	0.0429691	5
S80F	10	norA	0.2	0.6462	0.0309231	5
S80F	10	norA	0.4	0.4812	0.0705928	5
S80F	10	norA	0.5	0.4956	0.083161	5
S80F	10	norA	1	0.41	0.0390935	5
S80F	10	norA	2	0.1354	0.0144658	5
S80F	10	norA	4	0.0764	0.0106236	5
S80F	10	norA	6	0.0608	0.00830301	5
S80F	10	norA	8	0.0516	0.000244949	5
S80F	10	norA	10	0.0514	0.000244949	5
S80F	10	norA	12	0.0512	0.0002	5
S80F	20	no vector	0.01	0.6104	0.0334628	5
S80F	20	no vector	0.05	0.6506	0.0996422	5
S80F	20	no vector	0.1	0.7168	0.0512907	5
S80F	20	no vector	0.2	0.6678	0.0452939	5
S80F	20	no vector	0.4	0.3968	0.0252278	5
S80F	20	no vector	0.5	0.3184	0.037258	5
S80F	20	no vector	1	0.1742	0.008743	5
S80F	20	no vector	2	0.0532	0.0002	5
S80F	20	no vector	4	0.0518	0.0002	5
S80F	20	no vector	6	0.0514	0.000509902	5
S80F	20	no vector	8	0.0508	0.0002	5
S80F	20	no vector	10	0.0502	0.0002	5
S80F	20	no vector	12	0.0506	0.000244949	5
S80F	20	norA	0.01	0.6672	0.0309813	5
S80F	20	norA	0.05	0.721	0.0804326	5
S80F	20	norA	0.1	0.7326	0.044925	5
S80F	20	norA	0.2	0.7044	0.0313123	5
S80F	20	norA	0.4	0.4658	0.0340843	5
S80F	20	norA	0.5	0.4592	0.0429644	5
S80F	20	norA	1	0.3908	0.0281716	5
S80F	20	norA	2	0.1824	0.0237542	5
S80F	20	norA	4	0.1322	0.0314029	5
S80F	20	norA	6	0.0528	0.000374166	5
S80F	20	norA	8	0.0522	0.000734847	5
S80F	20	norA	10	0.0514	0.000244949	5
S80F	20	norA	12	0.0512	0.0002	5
S80F	6	no vector	0.01	0.667	0.0417169	5
S80F	6	no vector	0.05	0.629	0.0645035	5
S80F	6	no vector	0.1	0.7888	0.0424434	5
S80F	6	no vector	0.2	0.6624	0.0522126	5
S80F	6	no vector	0.4	0.5026	0.130289	5
S80F	6	no vector	0.5	0.4774	0.140495	5
S80F	6	no vector	1	0.2826	0.0233508	5
S80F	6	no vector	2	0.069	0.000447214	5
S80F	6	no vector	4	0.0534	0.0004	5
S80F	6	no vector	6	0.052	0	5
S80F	6	no vector	8	0.0516	0.000244949	5
S80F	6	no vector	10	0.0512	0.0002	5
S80F	6	no vector	12	0.0516	0.000509902	5
S80F	6	norA	0.01	0.602	0.0298111	5
S80F	6	norA	0.05	0.689	0.101973	5
S80F	6	norA	0.1	0.71	0.0268086	5
S80F	6	norA	0.2	0.6398	0.0264658	5
S80F	6	norA	0.4	0.5108	0.0633557	5
S80F	6	norA	0.5	0.5692	0.090915	5
S80F	6	norA	1	0.5718	0.0611076	5
S80F	6	norA	2	0.28	0.0147275	5
S80F	6	norA	4	0.1878	0.0200459	5
S80F	6	norA	6	0.0572	0.00324654	5
S80F	6	norA	8	0.053	0	5
S80F	6	norA	10	0.0526	0.000678233	5
S80F	6	norA	12	0.0574	0.00491528	5
S80Y	22	no vector	0.01	0.6936	0.0513435	5
S80Y	22	no vector	0.05	0.6982	0.0927978	5
S80Y	22	no vector	0.1	0.7678	0.0427661	5
S80Y	22	no vector	0.2	0.6404	0.0121557	5
S80Y	22	no vector	0.4	0.4512	0.0407816	5
S80Y	22	no vector	0.5	0.3376	0.0366969	5
S80Y	22	no vector	1	0.132	0.0172221	5
S80Y	22	no vector	2	0.0532	0.0002	5
S80Y	22	no vector	4	0.0522	0.0002	5
S80Y	22	no vector	6	0.0512	0.0002	5
S80Y	22	no vector	8	0.0512	0.0002	5
S80Y	22	no vector	10	0.051	0	5
S80Y	22	no vector	12	0.051	0	5
S80Y	22	norA	0.01	0.7616	0.0609751	5
S80Y	22	norA	0.05	0.7696	0.0912976	5
S80Y	22	norA	0.1	0.7794	0.0500556	5
S80Y	22	norA	0.2	0.6946	0.0195847	5
S80Y	22	norA	0.4	0.5536	0.0432685	5
S80Y	22	norA	0.5	0.4794	0.0630909	5
S80Y	22	norA	1	0.442	0.0264802	5
S80Y	22	norA	2	0.2194	0.0268805	5
S80Y	22	norA	4	0.1284	0.0230664	5
S80Y	22	norA	6	0.0662	0.0114516	5
S80Y	22	norA	8	0.0534	0.0004	5
S80Y	22	norA	10	0.0522	0.0002	5
S80Y	22	norA	12	0.052	0	5
S80Y	24	no vector	0.01	0.6834	0.0331928	5
S80Y	24	no vector	0.05	0.6618	0.0675355	5
S80Y	24	no vector	0.1	0.7446	0.0494	5
S80Y	24	no vector	0.2	0.6684	0.0610079	5
S80Y	24	no vector	0.4	0.4012	0.0597356	5
S80Y	24	no vector	0.5	0.3032	0.0168802	5
S80Y	24	no vector	1	0.1102	0.0135366	5
S80Y	24	no vector	2	0.0512	0.0002	5
S80Y	24	no vector	4	0.0504	0.000244949	5
S80Y	24	no vector	6	0.0502	0.0002	5
S80Y	24	no vector	8	0.0504	0.000244949	5
S80Y	24	no vector	10	0.05	0	5
S80Y	24	no vector	12	0.0502	0.0002	5
S80Y	24	norA	0.01	0.7954	0.051435	5
S80Y	24	norA	0.05	0.8704	0.0644737	5
S80Y	24	norA	0.1	0.8346	0.0470113	5
S80Y	24	norA	0.2	0.7476	0.0507579	5
S80Y	24	norA	0.4	0.6204	0.130407	5
S80Y	24	norA	0.5	0.4852	0.0186665	5
S80Y	24	norA	1	0.444	0.0207196	5
S80Y	24	norA	2	0.2208	0.0422118	5
S80Y	24	norA	4	0.1752	0.0383776	5
S80Y	24	norA	6	0.0526	0.000244949	5
S80Y	24	norA	8	0.0524	0.000244949	5
S80Y	24	norA	10	0.052	0.000316228	5
S80Y	24	norA	12	0.0516	0.000244949	5
S80Y	8	no vector	0.01	0.6542	0.0568888	5
S80Y	8	no vector	0.05	0.6564	0.0740389	5
S80Y	8	no vector	0.1	0.8238	0.056917	5
S80Y	8	no vector	0.2	0.6896	0.0518677	5
S80Y	8	no vector	0.4	0.53	0.152491	5
S80Y	8	no vector	0.5	0.4624	0.14043	5
S80Y	8	no vector	1	0.1012	0.0179204	5
S80Y	8	no vector	2	0.0504	0.000244949	5
S80Y	8	no vector	4	0.051	0.000316228	5
S80Y	8	no vector	6	0.0506	0.000244949	5
S80Y	8	no vector	8	0.051	0.000316228	5
S80Y	8	no vector	10	0.0504	0.000244949	5
S80Y	8	no vector	12	0.0508	0.000374166	5
S80Y	8	norA	0.01	0.5892	0.0284682	5
S80Y	8	norA	0.05	0.6842	0.116006	5
S80Y	8	norA	0.1	0.7384	0.0343927	5
S80Y	8	norA	0.2	0.6158	0.0251563	5
S80Y	8	norA	0.4	0.4402	0.0721979	5
S80Y	8	norA	0.5	0.524	0.123967	5
S80Y	8	norA	1	0.3814	0.0354621	5
S80Y	8	norA	2	0.17	0.0294194	5
S80Y	8	norA	4	0.1214	0.0298992	5
S80Y	8	norA	6	0.0542	0.000663325	5
S80Y	8	norA	8	0.0524	0.000244949	5
S80Y	8	norA	10	0.071	0.0187537	5
S80Y	8	norA	12	0.0522	0.000374166	5
WT	WT	no vector	0.01	0.6609	0.0154187	20
WT	WT	no vector	0.05	0.5881	0.0278048	20
WT	WT	no vector	0.1	0.54805	0.013543	20
WT	WT	no vector	0.2	0.1272	0.00720037	20
WT	WT	no vector	0.4	0.05125	0.000369031	20
WT	WT	no vector	0.5	0.0525	0.000170139	20
WT	WT	no vector	1	0.051	7.25476e-05	20
WT	WT	no vector	2	0.05115	0.000378883	20
WT	WT	no vector	4	0.0503	0.000105131	20
WT	WT	no vector	6	0.0504	0.00011239	20
WT	WT	no vector	8	0.0502	9.17663e-05	20
WT	WT	no vector	10	0.05025	9.93399e-05	20
WT	WT	no vector	12	0.0504	0.000133771	20
WT	WT	norA	0.01	0.81145	0.0213738	20
WT	WT	norA	0.05	0.87995	0.0349205	20
WT	WT	norA	0.1	0.82655	0.0201113	20
WT	WT	norA	0.2	0.60275	0.0277535	20
WT	WT	norA	0.4	0.1945	0.0162337	20
WT	WT	norA	0.5	0.1079	0.01399	20
WT	WT	norA	1	0.0527	0.000398021	20
WT	WT	norA	2	0.05245	0.000169752	20
WT	WT	norA	4	0.05175	0.00014281	20
WT	WT	norA	6	0.0514	0.00011239	20
WT	WT	norA	8	0.05145	0.000153469	20
WT	WT	norA	10	0.0515	0.000114708	20
WT	WT	norA	12	0.0514	0.00011239	20

## Sheet: columns_description_sum
Data shown in figure 5c and supplementary figure 10a
The effect of norA expression resistance of mutants to ciprofloxacin, the data is averaged over replicates
Mutant	mutation (A116E, E84K, S80F, S80Y) or wild type WT
Strain	ID of of single colony mutant isolate, biological replicate
Treatment	presence or absence of pRMC2-norA
AB_conc_ug	ciprofloxacin concentration ug/ml
Mean_OD595	average of optical density across replicates
Mean_OD595_SE	standard error of mean for optical density
N	number of replicates
