# Supplementary material for: Efflux pump activity potentiates the evolution of antibiotic resistance across S. aureus isolates
Source: Nat Commun. 2020 Aug 7;11:3970. doi: 10.1038/s41467-020-17735-y (PMC7414891; doi:10.1038/s41467-020-17735-y)
Supplement: Supplementary file 10 — Source Data [file 41467_2020_17735_MOESM10_ESM.zip › SourceData_fig s10b.xlsx]

## Sheet: fig s10b
Mutant	Strain	Well	Treatment	Time	OD595
A116E	12	B2	no vector	0.0135301	0.095
A116E	12	B2	no vector	0.027419	0.095
A116E	12	B2	no vector	0.0413079	0.096
A116E	12	B2	no vector	0.0551968	0.096
A116E	12	B2	no vector	0.0690856	0.096
A116E	12	B2	no vector	0.0829745	0.097
A116E	12	B2	no vector	0.0968634	0.097
A116E	12	B2	no vector	0.110752	0.098
A116E	12	B2	no vector	0.124641	0.099
A116E	12	B2	no vector	0.13853	0.101
A116E	12	B2	no vector	0.152419	0.103
A116E	12	B2	no vector	0.166308	0.105
A116E	12	B2	no vector	0.180197	0.108
A116E	12	B2	no vector	0.194086	0.112
A116E	12	B2	no vector	0.207975	0.116
A116E	12	B2	no vector	0.221863	0.121
A116E	12	B2	no vector	0.235752	0.127
A116E	12	B2	no vector	0.249641	0.135
A116E	12	B2	no vector	0.26353	0.142
A116E	12	B2	no vector	0.277419	0.15
A116E	12	B2	no vector	0.291308	0.158
A116E	12	B2	no vector	0.305197	0.165
A116E	12	B2	no vector	0.319086	0.172
A116E	12	B2	no vector	0.332975	0.178
A116E	12	B2	no vector	0.346863	0.185
A116E	12	B2	no vector	0.360752	0.191
A116E	12	B2	no vector	0.374641	0.197
A116E	12	B2	no vector	0.38853	0.203
A116E	12	B2	no vector	0.402419	0.209
A116E	12	B2	no vector	0.416308	0.215
A116E	12	B2	no vector	0.430197	0.221
A116E	12	B2	no vector	0.444086	0.228
A116E	12	B2	no vector	0.457975	0.235
A116E	12	B2	no vector	0.471863	0.242
A116E	12	B2	no vector	0.485752	0.25
A116E	12	B2	no vector	0.499641	0.258
A116E	12	B2	no vector	0.51353	0.266
A116E	12	B2	no vector	0.527419	0.275
A116E	12	B2	no vector	0.541308	0.283
A116E	12	B2	no vector	0.555197	0.291
A116E	12	B2	no vector	0.569086	0.299
A116E	12	B2	no vector	0.582975	0.307
A116E	12	B2	no vector	0.596863	0.314
A116E	12	B2	no vector	0.610752	0.321
A116E	12	B2	no vector	0.624641	0.328
A116E	12	B2	no vector	0.63853	0.336
A116E	12	B2	no vector	0.652419	0.343
A116E	12	B2	no vector	0.666308	0.349
A116E	12	B2	no vector	0.680197	0.357
A116E	12	B2	no vector	0.694086	0.365
A116E	12	B2	no vector	0.707975	0.374
A116E	12	B2	no vector	0.721863	0.383
A116E	12	B2	no vector	0.735752	0.393
A116E	12	B7	pRCM2-norA	0.0135301	0.095
A116E	12	B7	pRCM2-norA	0.027419	0.095
A116E	12	B7	pRCM2-norA	0.0413079	0.095
A116E	12	B7	pRCM2-norA	0.0551968	0.096
A116E	12	B7	pRCM2-norA	0.0690856	0.096
A116E	12	B7	pRCM2-norA	0.0829745	0.096
A116E	12	B7	pRCM2-norA	0.0968634	0.097
A116E	12	B7	pRCM2-norA	0.110752	0.098
A116E	12	B7	pRCM2-norA	0.124641	0.1
A116E	12	B7	pRCM2-norA	0.13853	0.102
A116E	12	B7	pRCM2-norA	0.152419	0.106
A116E	12	B7	pRCM2-norA	0.166308	0.111
A116E	12	B7	pRCM2-norA	0.180197	0.118
A116E	12	B7	pRCM2-norA	0.194086	0.128
A116E	12	B7	pRCM2-norA	0.207975	0.139
A116E	12	B7	pRCM2-norA	0.221863	0.152
A116E	12	B7	pRCM2-norA	0.235752	0.167
A116E	12	B7	pRCM2-norA	0.249641	0.181
A116E	12	B7	pRCM2-norA	0.26353	0.196
A116E	12	B7	pRCM2-norA	0.277419	0.21
A116E	12	B7	pRCM2-norA	0.291308	0.223
A116E	12	B7	pRCM2-norA	0.305197	0.235
A116E	12	B7	pRCM2-norA	0.319086	0.245
A116E	12	B7	pRCM2-norA	0.332975	0.254
A116E	12	B7	pRCM2-norA	0.346863	0.263
A116E	12	B7	pRCM2-norA	0.360752	0.27
A116E	12	B7	pRCM2-norA	0.374641	0.277
A116E	12	B7	pRCM2-norA	0.38853	0.285
A116E	12	B7	pRCM2-norA	0.402419	0.292
A116E	12	B7	pRCM2-norA	0.416308	0.3
A116E	12	B7	pRCM2-norA	0.430197	0.307
A116E	12	B7	pRCM2-norA	0.444086	0.314
A116E	12	B7	pRCM2-norA	0.457975	0.321
A116E	12	B7	pRCM2-norA	0.471863	0.327
A116E	12	B7	pRCM2-norA	0.485752	0.333
A116E	12	B7	pRCM2-norA	0.499641	0.34
A116E	12	B7	pRCM2-norA	0.51353	0.346
A116E	12	B7	pRCM2-norA	0.527419	0.351
A116E	12	B7	pRCM2-norA	0.541308	0.357
A116E	12	B7	pRCM2-norA	0.555197	0.363
A116E	12	B7	pRCM2-norA	0.569086	0.369
A116E	12	B7	pRCM2-norA	0.582975	0.375
A116E	12	B7	pRCM2-norA	0.596863	0.382
A116E	12	B7	pRCM2-norA	0.610752	0.389
A116E	12	B7	pRCM2-norA	0.624641	0.395
A116E	12	B7	pRCM2-norA	0.63853	0.402
A116E	12	B7	pRCM2-norA	0.652419	0.41
A116E	12	B7	pRCM2-norA	0.666308	0.418
A116E	12	B7	pRCM2-norA	0.680197	0.425
A116E	12	B7	pRCM2-norA	0.694086	0.434
A116E	12	B7	pRCM2-norA	0.707975	0.442
A116E	12	B7	pRCM2-norA	0.721863	0.45
A116E	12	B7	pRCM2-norA	0.735752	0.459
A116E	12	C2	no vector	0.0135301	0.096
A116E	12	C2	no vector	0.027419	0.096
A116E	12	C2	no vector	0.0413079	0.096
A116E	12	C2	no vector	0.0551968	0.097
A116E	12	C2	no vector	0.0690856	0.097
A116E	12	C2	no vector	0.0829745	0.097
A116E	12	C2	no vector	0.0968634	0.098
A116E	12	C2	no vector	0.110752	0.099
A116E	12	C2	no vector	0.124641	0.101
A116E	12	C2	no vector	0.13853	0.102
A116E	12	C2	no vector	0.152419	0.105
A116E	12	C2	no vector	0.166308	0.107
A116E	12	C2	no vector	0.180197	0.11
A116E	12	C2	no vector	0.194086	0.115
A116E	12	C2	no vector	0.207975	0.119
A116E	12	C2	no vector	0.221863	0.124
A116E	12	C2	no vector	0.235752	0.131
A116E	12	C2	no vector	0.249641	0.137
A116E	12	C2	no vector	0.26353	0.144
A116E	12	C2	no vector	0.277419	0.152
A116E	12	C2	no vector	0.291308	0.159
A116E	12	C2	no vector	0.305197	0.166
A116E	12	C2	no vector	0.319086	0.173
A116E	12	C2	no vector	0.332975	0.179
A116E	12	C2	no vector	0.346863	0.184
A116E	12	C2	no vector	0.360752	0.19
A116E	12	C2	no vector	0.374641	0.195
A116E	12	C2	no vector	0.38853	0.201
A116E	12	C2	no vector	0.402419	0.206
A116E	12	C2	no vector	0.416308	0.211
A116E	12	C2	no vector	0.430197	0.217
A116E	12	C2	no vector	0.444086	0.223
A116E	12	C2	no vector	0.457975	0.228
A116E	12	C2	no vector	0.471863	0.234
A116E	12	C2	no vector	0.485752	0.241
A116E	12	C2	no vector	0.499641	0.248
A116E	12	C2	no vector	0.51353	0.255
A116E	12	C2	no vector	0.527419	0.263
A116E	12	C2	no vector	0.541308	0.27
A116E	12	C2	no vector	0.555197	0.278
A116E	12	C2	no vector	0.569086	0.285
A116E	12	C2	no vector	0.582975	0.293
A116E	12	C2	no vector	0.596863	0.299
A116E	12	C2	no vector	0.610752	0.306
A116E	12	C2	no vector	0.624641	0.312
A116E	12	C2	no vector	0.63853	0.318
A116E	12	C2	no vector	0.652419	0.324
A116E	12	C2	no vector	0.666308	0.33
A116E	12	C2	no vector	0.680197	0.336
A116E	12	C2	no vector	0.694086	0.343
A116E	12	C2	no vector	0.707975	0.348
A116E	12	C2	no vector	0.721863	0.354
A116E	12	C2	no vector	0.735752	0.36
A116E	12	C7	pRCM2-norA	0.0135301	0.095
A116E	12	C7	pRCM2-norA	0.027419	0.095
A116E	12	C7	pRCM2-norA	0.0413079	0.095
A116E	12	C7	pRCM2-norA	0.0551968	0.096
A116E	12	C7	pRCM2-norA	0.0690856	0.096
A116E	12	C7	pRCM2-norA	0.0829745	0.096
A116E	12	C7	pRCM2-norA	0.0968634	0.097
A116E	12	C7	pRCM2-norA	0.110752	0.098
A116E	12	C7	pRCM2-norA	0.124641	0.099
A116E	12	C7	pRCM2-norA	0.13853	0.101
A116E	12	C7	pRCM2-norA	0.152419	0.105
A116E	12	C7	pRCM2-norA	0.166308	0.11
A116E	12	C7	pRCM2-norA	0.180197	0.117
A116E	12	C7	pRCM2-norA	0.194086	0.125
A116E	12	C7	pRCM2-norA	0.207975	0.135
A116E	12	C7	pRCM2-norA	0.221863	0.147
A116E	12	C7	pRCM2-norA	0.235752	0.16
A116E	12	C7	pRCM2-norA	0.249641	0.173
A116E	12	C7	pRCM2-norA	0.26353	0.187
A116E	12	C7	pRCM2-norA	0.277419	0.201
A116E	12	C7	pRCM2-norA	0.291308	0.212
A116E	12	C7	pRCM2-norA	0.305197	0.223
A116E	12	C7	pRCM2-norA	0.319086	0.232
A116E	12	C7	pRCM2-norA	0.332975	0.239
A116E	12	C7	pRCM2-norA	0.346863	0.245
A116E	12	C7	pRCM2-norA	0.360752	0.252
A116E	12	C7	pRCM2-norA	0.374641	0.258
A116E	12	C7	pRCM2-norA	0.38853	0.263
A116E	12	C7	pRCM2-norA	0.402419	0.269
A116E	12	C7	pRCM2-norA	0.416308	0.274
A116E	12	C7	pRCM2-norA	0.430197	0.28
A116E	12	C7	pRCM2-norA	0.444086	0.286
A116E	12	C7	pRCM2-norA	0.457975	0.291
A116E	12	C7	pRCM2-norA	0.471863	0.297
A116E	12	C7	pRCM2-norA	0.485752	0.302
A116E	12	C7	pRCM2-norA	0.499641	0.307
A116E	12	C7	pRCM2-norA	0.51353	0.312
A116E	12	C7	pRCM2-norA	0.527419	0.317
A116E	12	C7	pRCM2-norA	0.541308	0.322
A116E	12	C7	pRCM2-norA	0.555197	0.327
A116E	12	C7	pRCM2-norA	0.569086	0.332
A116E	12	C7	pRCM2-norA	0.582975	0.337
A116E	12	C7	pRCM2-norA	0.596863	0.342
A116E	12	C7	pRCM2-norA	0.610752	0.347
A116E	12	C7	pRCM2-norA	0.624641	0.352
A116E	12	C7	pRCM2-norA	0.63853	0.357
A116E	12	C7	pRCM2-norA	0.652419	0.362
A116E	12	C7	pRCM2-norA	0.666308	0.368
A116E	12	C7	pRCM2-norA	0.680197	0.374
A116E	12	C7	pRCM2-norA	0.694086	0.379
A116E	12	C7	pRCM2-norA	0.707975	0.384
A116E	12	C7	pRCM2-norA	0.721863	0.39
A116E	12	C7	pRCM2-norA	0.735752	0.396
A116E	12	D2	no vector	0.0135301	0.095
A116E	12	D2	no vector	0.027419	0.096
A116E	12	D2	no vector	0.0413079	0.096
A116E	12	D2	no vector	0.0551968	0.096
A116E	12	D2	no vector	0.0690856	0.096
A116E	12	D2	no vector	0.0829745	0.097
A116E	12	D2	no vector	0.0968634	0.097
A116E	12	D2	no vector	0.110752	0.098
A116E	12	D2	no vector	0.124641	0.1
A116E	12	D2	no vector	0.13853	0.102
A116E	12	D2	no vector	0.152419	0.104
A116E	12	D2	no vector	0.166308	0.106
A116E	12	D2	no vector	0.180197	0.11
A116E	12	D2	no vector	0.194086	0.114
A116E	12	D2	no vector	0.207975	0.118
A116E	12	D2	no vector	0.221863	0.124
A116E	12	D2	no vector	0.235752	0.13
A116E	12	D2	no vector	0.249641	0.137
A116E	12	D2	no vector	0.26353	0.145
A116E	12	D2	no vector	0.277419	0.153
A116E	12	D2	no vector	0.291308	0.161
A116E	12	D2	no vector	0.305197	0.168
A116E	12	D2	no vector	0.319086	0.175
A116E	12	D2	no vector	0.332975	0.183
A116E	12	D2	no vector	0.346863	0.189
A116E	12	D2	no vector	0.360752	0.195
A116E	12	D2	no vector	0.374641	0.201
A116E	12	D2	no vector	0.38853	0.207
A116E	12	D2	no vector	0.402419	0.212
A116E	12	D2	no vector	0.416308	0.217
A116E	12	D2	no vector	0.430197	0.222
A116E	12	D2	no vector	0.444086	0.228
A116E	12	D2	no vector	0.457975	0.233
A116E	12	D2	no vector	0.471863	0.238
A116E	12	D2	no vector	0.485752	0.243
A116E	12	D2	no vector	0.499641	0.249
A116E	12	D2	no vector	0.51353	0.256
A116E	12	D2	no vector	0.527419	0.262
A116E	12	D2	no vector	0.541308	0.268
A116E	12	D2	no vector	0.555197	0.275
A116E	12	D2	no vector	0.569086	0.281
A116E	12	D2	no vector	0.582975	0.287
A116E	12	D2	no vector	0.596863	0.293
A116E	12	D2	no vector	0.610752	0.299
A116E	12	D2	no vector	0.624641	0.304
A116E	12	D2	no vector	0.63853	0.309
A116E	12	D2	no vector	0.652419	0.314
A116E	12	D2	no vector	0.666308	0.32
A116E	12	D2	no vector	0.680197	0.325
A116E	12	D2	no vector	0.694086	0.33
A116E	12	D2	no vector	0.707975	0.335
A116E	12	D2	no vector	0.721863	0.34
A116E	12	D2	no vector	0.735752	0.345
A116E	12	D7	pRCM2-norA	0.0135301	0.094
A116E	12	D7	pRCM2-norA	0.027419	0.095
A116E	12	D7	pRCM2-norA	0.0413079	0.095
A116E	12	D7	pRCM2-norA	0.0551968	0.095
A116E	12	D7	pRCM2-norA	0.0690856	0.096
A116E	12	D7	pRCM2-norA	0.0829745	0.096
A116E	12	D7	pRCM2-norA	0.0968634	0.097
A116E	12	D7	pRCM2-norA	0.110752	0.098
A116E	12	D7	pRCM2-norA	0.124641	0.099
A116E	12	D7	pRCM2-norA	0.13853	0.102
A116E	12	D7	pRCM2-norA	0.152419	0.105
A116E	12	D7	pRCM2-norA	0.166308	0.111
A116E	12	D7	pRCM2-norA	0.180197	0.118
A116E	12	D7	pRCM2-norA	0.194086	0.127
A116E	12	D7	pRCM2-norA	0.207975	0.137
A116E	12	D7	pRCM2-norA	0.221863	0.15
A116E	12	D7	pRCM2-norA	0.235752	0.163
A116E	12	D7	pRCM2-norA	0.249641	0.177
A116E	12	D7	pRCM2-norA	0.26353	0.19
A116E	12	D7	pRCM2-norA	0.277419	0.204
A116E	12	D7	pRCM2-norA	0.291308	0.216
A116E	12	D7	pRCM2-norA	0.305197	0.226
A116E	12	D7	pRCM2-norA	0.319086	0.235
A116E	12	D7	pRCM2-norA	0.332975	0.242
A116E	12	D7	pRCM2-norA	0.346863	0.248
A116E	12	D7	pRCM2-norA	0.360752	0.255
A116E	12	D7	pRCM2-norA	0.374641	0.259
A116E	12	D7	pRCM2-norA	0.38853	0.265
A116E	12	D7	pRCM2-norA	0.402419	0.27
A116E	12	D7	pRCM2-norA	0.416308	0.276
A116E	12	D7	pRCM2-norA	0.430197	0.28
A116E	12	D7	pRCM2-norA	0.444086	0.285
A116E	12	D7	pRCM2-norA	0.457975	0.29
A116E	12	D7	pRCM2-norA	0.471863	0.294
A116E	12	D7	pRCM2-norA	0.485752	0.298
A116E	12	D7	pRCM2-norA	0.499641	0.303
A116E	12	D7	pRCM2-norA	0.51353	0.307
A116E	12	D7	pRCM2-norA	0.527419	0.312
A116E	12	D7	pRCM2-norA	0.541308	0.316
A116E	12	D7	pRCM2-norA	0.555197	0.32
A116E	12	D7	pRCM2-norA	0.569086	0.324
A116E	12	D7	pRCM2-norA	0.582975	0.328
A116E	12	D7	pRCM2-norA	0.596863	0.332
A116E	12	D7	pRCM2-norA	0.610752	0.335
A116E	12	D7	pRCM2-norA	0.624641	0.34
A116E	12	D7	pRCM2-norA	0.63853	0.344
A116E	12	D7	pRCM2-norA	0.652419	0.347
A116E	12	D7	pRCM2-norA	0.666308	0.352
A116E	12	D7	pRCM2-norA	0.680197	0.356
A116E	12	D7	pRCM2-norA	0.694086	0.36
A116E	12	D7	pRCM2-norA	0.707975	0.364
A116E	12	D7	pRCM2-norA	0.721863	0.368
A116E	12	D7	pRCM2-norA	0.735752	0.373
A116E	12	E2	no vector	0.0135301	0.096
A116E	12	E2	no vector	0.027419	0.097
A116E	12	E2	no vector	0.0413079	0.096
A116E	12	E2	no vector	0.0551968	0.097
A116E	12	E2	no vector	0.0690856	0.097
A116E	12	E2	no vector	0.0829745	0.097
A116E	12	E2	no vector	0.0968634	0.098
A116E	12	E2	no vector	0.110752	0.099
A116E	12	E2	no vector	0.124641	0.1
A116E	12	E2	no vector	0.13853	0.102
A116E	12	E2	no vector	0.152419	0.104
A116E	12	E2	no vector	0.166308	0.106
A116E	12	E2	no vector	0.180197	0.109
A116E	12	E2	no vector	0.194086	0.113
A116E	12	E2	no vector	0.207975	0.117
A116E	12	E2	no vector	0.221863	0.122
A116E	12	E2	no vector	0.235752	0.127
A116E	12	E2	no vector	0.249641	0.133
A116E	12	E2	no vector	0.26353	0.141
A116E	12	E2	no vector	0.277419	0.147
A116E	12	E2	no vector	0.291308	0.154
A116E	12	E2	no vector	0.305197	0.161
A116E	12	E2	no vector	0.319086	0.167
A116E	12	E2	no vector	0.332975	0.173
A116E	12	E2	no vector	0.346863	0.178
A116E	12	E2	no vector	0.360752	0.184
A116E	12	E2	no vector	0.374641	0.189
A116E	12	E2	no vector	0.38853	0.194
A116E	12	E2	no vector	0.402419	0.199
A116E	12	E2	no vector	0.416308	0.204
A116E	12	E2	no vector	0.430197	0.208
A116E	12	E2	no vector	0.444086	0.213
A116E	12	E2	no vector	0.457975	0.217
A116E	12	E2	no vector	0.471863	0.222
A116E	12	E2	no vector	0.485752	0.227
A116E	12	E2	no vector	0.499641	0.232
A116E	12	E2	no vector	0.51353	0.237
A116E	12	E2	no vector	0.527419	0.243
A116E	12	E2	no vector	0.541308	0.248
A116E	12	E2	no vector	0.555197	0.254
A116E	12	E2	no vector	0.569086	0.259
A116E	12	E2	no vector	0.582975	0.264
A116E	12	E2	no vector	0.596863	0.268
A116E	12	E2	no vector	0.610752	0.273
A116E	12	E2	no vector	0.624641	0.278
A116E	12	E2	no vector	0.63853	0.282
A116E	12	E2	no vector	0.652419	0.286
A116E	12	E2	no vector	0.666308	0.291
A116E	12	E2	no vector	0.680197	0.295
A116E	12	E2	no vector	0.694086	0.3
A116E	12	E2	no vector	0.707975	0.304
A116E	12	E2	no vector	0.721863	0.309
A116E	12	E2	no vector	0.735752	0.313
A116E	12	E7	pRCM2-norA	0.0135301	0.094
A116E	12	E7	pRCM2-norA	0.027419	0.095
A116E	12	E7	pRCM2-norA	0.0413079	0.095
A116E	12	E7	pRCM2-norA	0.0551968	0.095
A116E	12	E7	pRCM2-norA	0.0690856	0.095
A116E	12	E7	pRCM2-norA	0.0829745	0.096
A116E	12	E7	pRCM2-norA	0.0968634	0.096
A116E	12	E7	pRCM2-norA	0.110752	0.097
A116E	12	E7	pRCM2-norA	0.124641	0.099
A116E	12	E7	pRCM2-norA	0.13853	0.101
A116E	12	E7	pRCM2-norA	0.152419	0.104
A116E	12	E7	pRCM2-norA	0.166308	0.109
A116E	12	E7	pRCM2-norA	0.180197	0.116
A116E	12	E7	pRCM2-norA	0.194086	0.124
A116E	12	E7	pRCM2-norA	0.207975	0.134
A116E	12	E7	pRCM2-norA	0.221863	0.145
A116E	12	E7	pRCM2-norA	0.235752	0.157
A116E	12	E7	pRCM2-norA	0.249641	0.17
A116E	12	E7	pRCM2-norA	0.26353	0.184
A116E	12	E7	pRCM2-norA	0.277419	0.196
A116E	12	E7	pRCM2-norA	0.291308	0.206
A116E	12	E7	pRCM2-norA	0.305197	0.216
A116E	12	E7	pRCM2-norA	0.319086	0.225
A116E	12	E7	pRCM2-norA	0.332975	0.232
A116E	12	E7	pRCM2-norA	0.346863	0.237
A116E	12	E7	pRCM2-norA	0.360752	0.243
A116E	12	E7	pRCM2-norA	0.374641	0.248
A116E	12	E7	pRCM2-norA	0.38853	0.253
A116E	12	E7	pRCM2-norA	0.402419	0.258
A116E	12	E7	pRCM2-norA	0.416308	0.262
A116E	12	E7	pRCM2-norA	0.430197	0.266
A116E	12	E7	pRCM2-norA	0.444086	0.271
A116E	12	E7	pRCM2-norA	0.457975	0.274
A116E	12	E7	pRCM2-norA	0.471863	0.278
A116E	12	E7	pRCM2-norA	0.485752	0.283
A116E	12	E7	pRCM2-norA	0.499641	0.287
A116E	12	E7	pRCM2-norA	0.51353	0.291
A116E	12	E7	pRCM2-norA	0.527419	0.295
A116E	12	E7	pRCM2-norA	0.541308	0.299
A116E	12	E7	pRCM2-norA	0.555197	0.303
A116E	12	E7	pRCM2-norA	0.569086	0.307
A116E	12	E7	pRCM2-norA	0.582975	0.311
A116E	12	E7	pRCM2-norA	0.596863	0.315
A116E	12	E7	pRCM2-norA	0.610752	0.32
A116E	12	E7	pRCM2-norA	0.624641	0.324
A116E	12	E7	pRCM2-norA	0.63853	0.328
A116E	12	E7	pRCM2-norA	0.652419	0.332
A116E	12	E7	pRCM2-norA	0.666308	0.337
A116E	12	E7	pRCM2-norA	0.680197	0.341
A116E	12	E7	pRCM2-norA	0.694086	0.346
A116E	12	E7	pRCM2-norA	0.707975	0.351
A116E	12	E7	pRCM2-norA	0.721863	0.356
A116E	12	E7	pRCM2-norA	0.735752	0.361
A116E	12	F2	no vector	0.0135301	0.096
A116E	12	F2	no vector	0.027419	0.096
A116E	12	F2	no vector	0.0413079	0.096
A116E	12	F2	no vector	0.0551968	0.097
A116E	12	F2	no vector	0.0690856	0.097
A116E	12	F2	no vector	0.0829745	0.097
A116E	12	F2	no vector	0.0968634	0.098
A116E	12	F2	no vector	0.110752	0.099
A116E	12	F2	no vector	0.124641	0.1
A116E	12	F2	no vector	0.13853	0.102
A116E	12	F2	no vector	0.152419	0.104
A116E	12	F2	no vector	0.166308	0.107
A116E	12	F2	no vector	0.180197	0.11
A116E	12	F2	no vector	0.194086	0.114
A116E	12	F2	no vector	0.207975	0.118
A116E	12	F2	no vector	0.221863	0.124
A116E	12	F2	no vector	0.235752	0.13
A116E	12	F2	no vector	0.249641	0.136
A116E	12	F2	no vector	0.26353	0.143
A116E	12	F2	no vector	0.277419	0.15
A116E	12	F2	no vector	0.291308	0.156
A116E	12	F2	no vector	0.305197	0.162
A116E	12	F2	no vector	0.319086	0.168
A116E	12	F2	no vector	0.332975	0.173
A116E	12	F2	no vector	0.346863	0.178
A116E	12	F2	no vector	0.360752	0.184
A116E	12	F2	no vector	0.374641	0.189
A116E	12	F2	no vector	0.38853	0.193
A116E	12	F2	no vector	0.402419	0.198
A116E	12	F2	no vector	0.416308	0.202
A116E	12	F2	no vector	0.430197	0.206
A116E	12	F2	no vector	0.444086	0.21
A116E	12	F2	no vector	0.457975	0.214
A116E	12	F2	no vector	0.471863	0.219
A116E	12	F2	no vector	0.485752	0.224
A116E	12	F2	no vector	0.499641	0.229
A116E	12	F2	no vector	0.51353	0.234
A116E	12	F2	no vector	0.527419	0.24
A116E	12	F2	no vector	0.541308	0.246
A116E	12	F2	no vector	0.555197	0.251
A116E	12	F2	no vector	0.569086	0.257
A116E	12	F2	no vector	0.582975	0.262
A116E	12	F2	no vector	0.596863	0.267
A116E	12	F2	no vector	0.610752	0.272
A116E	12	F2	no vector	0.624641	0.276
A116E	12	F2	no vector	0.63853	0.281
A116E	12	F2	no vector	0.652419	0.286
A116E	12	F2	no vector	0.666308	0.291
A116E	12	F2	no vector	0.680197	0.295
A116E	12	F2	no vector	0.694086	0.3
A116E	12	F2	no vector	0.707975	0.305
A116E	12	F2	no vector	0.721863	0.309
A116E	12	F2	no vector	0.735752	0.314
A116E	12	F7	pRCM2-norA	0.0135301	0.095
A116E	12	F7	pRCM2-norA	0.027419	0.096
A116E	12	F7	pRCM2-norA	0.0413079	0.096
A116E	12	F7	pRCM2-norA	0.0551968	0.096
A116E	12	F7	pRCM2-norA	0.0690856	0.096
A116E	12	F7	pRCM2-norA	0.0829745	0.096
A116E	12	F7	pRCM2-norA	0.0968634	0.097
A116E	12	F7	pRCM2-norA	0.110752	0.098
A116E	12	F7	pRCM2-norA	0.124641	0.1
A116E	12	F7	pRCM2-norA	0.13853	0.102
A116E	12	F7	pRCM2-norA	0.152419	0.106
A116E	12	F7	pRCM2-norA	0.166308	0.111
A116E	12	F7	pRCM2-norA	0.180197	0.119
A116E	12	F7	pRCM2-norA	0.194086	0.127
A116E	12	F7	pRCM2-norA	0.207975	0.138
A116E	12	F7	pRCM2-norA	0.221863	0.15
A116E	12	F7	pRCM2-norA	0.235752	0.164
A116E	12	F7	pRCM2-norA	0.249641	0.177
A116E	12	F7	pRCM2-norA	0.26353	0.191
A116E	12	F7	pRCM2-norA	0.277419	0.205
A116E	12	F7	pRCM2-norA	0.291308	0.217
A116E	12	F7	pRCM2-norA	0.305197	0.228
A116E	12	F7	pRCM2-norA	0.319086	0.237
A116E	12	F7	pRCM2-norA	0.332975	0.245
A116E	12	F7	pRCM2-norA	0.346863	0.252
A116E	12	F7	pRCM2-norA	0.360752	0.259
A116E	12	F7	pRCM2-norA	0.374641	0.264
A116E	12	F7	pRCM2-norA	0.38853	0.27
A116E	12	F7	pRCM2-norA	0.402419	0.276
A116E	12	F7	pRCM2-norA	0.416308	0.281
A116E	12	F7	pRCM2-norA	0.430197	0.286
A116E	12	F7	pRCM2-norA	0.444086	0.292
A116E	12	F7	pRCM2-norA	0.457975	0.297
A116E	12	F7	pRCM2-norA	0.471863	0.302
A116E	12	F7	pRCM2-norA	0.485752	0.307
A116E	12	F7	pRCM2-norA	0.499641	0.312
A116E	12	F7	pRCM2-norA	0.51353	0.316
A116E	12	F7	pRCM2-norA	0.527419	0.321
A116E	12	F7	pRCM2-norA	0.541308	0.325
A116E	12	F7	pRCM2-norA	0.555197	0.329
A116E	12	F7	pRCM2-norA	0.569086	0.334
A116E	12	F7	pRCM2-norA	0.582975	0.338
A116E	12	F7	pRCM2-norA	0.596863	0.342
A116E	12	F7	pRCM2-norA	0.610752	0.346
A116E	12	F7	pRCM2-norA	0.624641	0.351
A116E	12	F7	pRCM2-norA	0.63853	0.355
A116E	12	F7	pRCM2-norA	0.652419	0.359
A116E	12	F7	pRCM2-norA	0.666308	0.364
A116E	12	F7	pRCM2-norA	0.680197	0.369
A116E	12	F7	pRCM2-norA	0.694086	0.373
A116E	12	F7	pRCM2-norA	0.707975	0.378
A116E	12	F7	pRCM2-norA	0.721863	0.383
A116E	12	F7	pRCM2-norA	0.735752	0.388
A116E	12	G2	no vector	0.0135301	0.095
A116E	12	G2	no vector	0.027419	0.096
A116E	12	G2	no vector	0.0413079	0.096
A116E	12	G2	no vector	0.0551968	0.096
A116E	12	G2	no vector	0.0690856	0.097
A116E	12	G2	no vector	0.0829745	0.097
A116E	12	G2	no vector	0.0968634	0.097
A116E	12	G2	no vector	0.110752	0.099
A116E	12	G2	no vector	0.124641	0.1
A116E	12	G2	no vector	0.13853	0.101
A116E	12	G2	no vector	0.152419	0.103
A116E	12	G2	no vector	0.166308	0.106
A116E	12	G2	no vector	0.180197	0.108
A116E	12	G2	no vector	0.194086	0.112
A116E	12	G2	no vector	0.207975	0.116
A116E	12	G2	no vector	0.221863	0.121
A116E	12	G2	no vector	0.235752	0.126
A116E	12	G2	no vector	0.249641	0.132
A116E	12	G2	no vector	0.26353	0.138
A116E	12	G2	no vector	0.277419	0.144
A116E	12	G2	no vector	0.291308	0.15
A116E	12	G2	no vector	0.305197	0.156
A116E	12	G2	no vector	0.319086	0.161
A116E	12	G2	no vector	0.332975	0.166
A116E	12	G2	no vector	0.346863	0.171
A116E	12	G2	no vector	0.360752	0.176
A116E	12	G2	no vector	0.374641	0.18
A116E	12	G2	no vector	0.38853	0.185
A116E	12	G2	no vector	0.402419	0.189
A116E	12	G2	no vector	0.416308	0.193
A116E	12	G2	no vector	0.430197	0.198
A116E	12	G2	no vector	0.444086	0.202
A116E	12	G2	no vector	0.457975	0.206
A116E	12	G2	no vector	0.471863	0.211
A116E	12	G2	no vector	0.485752	0.215
A116E	12	G2	no vector	0.499641	0.22
A116E	12	G2	no vector	0.51353	0.226
A116E	12	G2	no vector	0.527419	0.231
A116E	12	G2	no vector	0.541308	0.237
A116E	12	G2	no vector	0.555197	0.243
A116E	12	G2	no vector	0.569086	0.25
A116E	12	G2	no vector	0.582975	0.255
A116E	12	G2	no vector	0.596863	0.261
A116E	12	G2	no vector	0.610752	0.266
A116E	12	G2	no vector	0.624641	0.272
A116E	12	G2	no vector	0.63853	0.277
A116E	12	G2	no vector	0.652419	0.282
A116E	12	G2	no vector	0.666308	0.288
A116E	12	G2	no vector	0.680197	0.293
A116E	12	G2	no vector	0.694086	0.299
A116E	12	G2	no vector	0.707975	0.305
A116E	12	G2	no vector	0.721863	0.31
A116E	12	G2	no vector	0.735752	0.316
A116E	12	G7	pRCM2-norA	0.0135301	0.099
A116E	12	G7	pRCM2-norA	0.027419	0.1
A116E	12	G7	pRCM2-norA	0.0413079	0.1
A116E	12	G7	pRCM2-norA	0.0551968	0.1
A116E	12	G7	pRCM2-norA	0.0690856	0.101
A116E	12	G7	pRCM2-norA	0.0829745	0.101
A116E	12	G7	pRCM2-norA	0.0968634	0.102
A116E	12	G7	pRCM2-norA	0.110752	0.103
A116E	12	G7	pRCM2-norA	0.124641	0.105
A116E	12	G7	pRCM2-norA	0.13853	0.107
A116E	12	G7	pRCM2-norA	0.152419	0.112
A116E	12	G7	pRCM2-norA	0.166308	0.117
A116E	12	G7	pRCM2-norA	0.180197	0.125
A116E	12	G7	pRCM2-norA	0.194086	0.134
A116E	12	G7	pRCM2-norA	0.207975	0.145
A116E	12	G7	pRCM2-norA	0.221863	0.159
A116E	12	G7	pRCM2-norA	0.235752	0.172
A116E	12	G7	pRCM2-norA	0.249641	0.186
A116E	12	G7	pRCM2-norA	0.26353	0.199
A116E	12	G7	pRCM2-norA	0.277419	0.212
A116E	12	G7	pRCM2-norA	0.291308	0.224
A116E	12	G7	pRCM2-norA	0.305197	0.234
A116E	12	G7	pRCM2-norA	0.319086	0.243
A116E	12	G7	pRCM2-norA	0.332975	0.251
A116E	12	G7	pRCM2-norA	0.346863	0.258
A116E	12	G7	pRCM2-norA	0.360752	0.264
A116E	12	G7	pRCM2-norA	0.374641	0.269
A116E	12	G7	pRCM2-norA	0.38853	0.275
A116E	12	G7	pRCM2-norA	0.402419	0.281
A116E	12	G7	pRCM2-norA	0.416308	0.286
A116E	12	G7	pRCM2-norA	0.430197	0.291
A116E	12	G7	pRCM2-norA	0.444086	0.296
A116E	12	G7	pRCM2-norA	0.457975	0.301
A116E	12	G7	pRCM2-norA	0.471863	0.306
A116E	12	G7	pRCM2-norA	0.485752	0.311
A116E	12	G7	pRCM2-norA	0.499641	0.316
A116E	12	G7	pRCM2-norA	0.51353	0.32
A116E	12	G7	pRCM2-norA	0.527419	0.325
A116E	12	G7	pRCM2-norA	0.541308	0.329
A116E	12	G7	pRCM2-norA	0.555197	0.334
A116E	12	G7	pRCM2-norA	0.569086	0.338
A116E	12	G7	pRCM2-norA	0.582975	0.343
A116E	12	G7	pRCM2-norA	0.596863	0.348
A116E	12	G7	pRCM2-norA	0.610752	0.352
A116E	12	G7	pRCM2-norA	0.624641	0.357
A116E	12	G7	pRCM2-norA	0.63853	0.362
A116E	12	G7	pRCM2-norA	0.652419	0.367
A116E	12	G7	pRCM2-norA	0.666308	0.372
A116E	12	G7	pRCM2-norA	0.680197	0.377
A116E	12	G7	pRCM2-norA	0.694086	0.383
A116E	12	G7	pRCM2-norA	0.707975	0.389
A116E	12	G7	pRCM2-norA	0.721863	0.394
A116E	12	G7	pRCM2-norA	0.735752	0.4
A116E	14	B3	no vector	0.0135301	0.095
A116E	14	B3	no vector	0.027419	0.095
A116E	14	B3	no vector	0.0413079	0.095
A116E	14	B3	no vector	0.0551968	0.096
A116E	14	B3	no vector	0.0690856	0.096
A116E	14	B3	no vector	0.0829745	0.096
A116E	14	B3	no vector	0.0968634	0.097
A116E	14	B3	no vector	0.110752	0.098
A116E	14	B3	no vector	0.124641	0.1
A116E	14	B3	no vector	0.13853	0.102
A116E	14	B3	no vector	0.152419	0.106
A116E	14	B3	no vector	0.166308	0.109
A116E	14	B3	no vector	0.180197	0.113
A116E	14	B3	no vector	0.194086	0.119
A116E	14	B3	no vector	0.207975	0.126
A116E	14	B3	no vector	0.221863	0.133
A116E	14	B3	no vector	0.235752	0.141
A116E	14	B3	no vector	0.249641	0.149
A116E	14	B3	no vector	0.26353	0.158
A116E	14	B3	no vector	0.277419	0.166
A116E	14	B3	no vector	0.291308	0.174
A116E	14	B3	no vector	0.305197	0.181
A116E	14	B3	no vector	0.319086	0.189
A116E	14	B3	no vector	0.332975	0.196
A116E	14	B3	no vector	0.346863	0.202
A116E	14	B3	no vector	0.360752	0.21
A116E	14	B3	no vector	0.374641	0.217
A116E	14	B3	no vector	0.38853	0.225
A116E	14	B3	no vector	0.402419	0.233
A116E	14	B3	no vector	0.416308	0.241
A116E	14	B3	no vector	0.430197	0.25
A116E	14	B3	no vector	0.444086	0.259
A116E	14	B3	no vector	0.457975	0.268
A116E	14	B3	no vector	0.471863	0.278
A116E	14	B3	no vector	0.485752	0.288
A116E	14	B3	no vector	0.499641	0.298
A116E	14	B3	no vector	0.51353	0.309
A116E	14	B3	no vector	0.527419	0.32
A116E	14	B3	no vector	0.541308	0.33
A116E	14	B3	no vector	0.555197	0.341
A116E	14	B3	no vector	0.569086	0.351
A116E	14	B3	no vector	0.582975	0.36
A116E	14	B3	no vector	0.596863	0.37
A116E	14	B3	no vector	0.610752	0.381
A116E	14	B3	no vector	0.624641	0.39
A116E	14	B3	no vector	0.63853	0.399
A116E	14	B3	no vector	0.652419	0.409
A116E	14	B3	no vector	0.666308	0.418
A116E	14	B3	no vector	0.680197	0.428
A116E	14	B3	no vector	0.694086	0.438
A116E	14	B3	no vector	0.707975	0.448
A116E	14	B3	no vector	0.721863	0.458
A116E	14	B3	no vector	0.735752	0.468
A116E	14	B8	pRCM2-norA	0.0135301	0.095
A116E	14	B8	pRCM2-norA	0.027419	0.095
A116E	14	B8	pRCM2-norA	0.0413079	0.095
A116E	14	B8	pRCM2-norA	0.0551968	0.095
A116E	14	B8	pRCM2-norA	0.0690856	0.096
A116E	14	B8	pRCM2-norA	0.0829745	0.096
A116E	14	B8	pRCM2-norA	0.0968634	0.096
A116E	14	B8	pRCM2-norA	0.110752	0.098
A116E	14	B8	pRCM2-norA	0.124641	0.099
A116E	14	B8	pRCM2-norA	0.13853	0.102
A116E	14	B8	pRCM2-norA	0.152419	0.105
A116E	14	B8	pRCM2-norA	0.166308	0.11
A116E	14	B8	pRCM2-norA	0.180197	0.117
A116E	14	B8	pRCM2-norA	0.194086	0.126
A116E	14	B8	pRCM2-norA	0.207975	0.137
A116E	14	B8	pRCM2-norA	0.221863	0.149
A116E	14	B8	pRCM2-norA	0.235752	0.163
A116E	14	B8	pRCM2-norA	0.249641	0.178
A116E	14	B8	pRCM2-norA	0.26353	0.193
A116E	14	B8	pRCM2-norA	0.277419	0.207
A116E	14	B8	pRCM2-norA	0.291308	0.221
A116E	14	B8	pRCM2-norA	0.305197	0.233
A116E	14	B8	pRCM2-norA	0.319086	0.245
A116E	14	B8	pRCM2-norA	0.332975	0.254
A116E	14	B8	pRCM2-norA	0.346863	0.262
A116E	14	B8	pRCM2-norA	0.360752	0.27
A116E	14	B8	pRCM2-norA	0.374641	0.276
A116E	14	B8	pRCM2-norA	0.38853	0.282
A116E	14	B8	pRCM2-norA	0.402419	0.289
A116E	14	B8	pRCM2-norA	0.416308	0.295
A116E	14	B8	pRCM2-norA	0.430197	0.301
A116E	14	B8	pRCM2-norA	0.444086	0.307
A116E	14	B8	pRCM2-norA	0.457975	0.314
A116E	14	B8	pRCM2-norA	0.471863	0.32
A116E	14	B8	pRCM2-norA	0.485752	0.325
A116E	14	B8	pRCM2-norA	0.499641	0.33
A116E	14	B8	pRCM2-norA	0.51353	0.336
A116E	14	B8	pRCM2-norA	0.527419	0.341
A116E	14	B8	pRCM2-norA	0.541308	0.346
A116E	14	B8	pRCM2-norA	0.555197	0.352
A116E	14	B8	pRCM2-norA	0.569086	0.357
A116E	14	B8	pRCM2-norA	0.582975	0.363
A116E	14	B8	pRCM2-norA	0.596863	0.368
A116E	14	B8	pRCM2-norA	0.610752	0.375
A116E	14	B8	pRCM2-norA	0.624641	0.38
A116E	14	B8	pRCM2-norA	0.63853	0.386
A116E	14	B8	pRCM2-norA	0.652419	0.393
A116E	14	B8	pRCM2-norA	0.666308	0.4
A116E	14	B8	pRCM2-norA	0.680197	0.407
A116E	14	B8	pRCM2-norA	0.694086	0.414
A116E	14	B8	pRCM2-norA	0.707975	0.421
A116E	14	B8	pRCM2-norA	0.721863	0.429
A116E	14	B8	pRCM2-norA	0.735752	0.437
A116E	14	C3	no vector	0.0135301	0.096
A116E	14	C3	no vector	0.027419	0.097
A116E	14	C3	no vector	0.0413079	0.096
A116E	14	C3	no vector	0.0551968	0.097
A116E	14	C3	no vector	0.0690856	0.097
A116E	14	C3	no vector	0.0829745	0.097
A116E	14	C3	no vector	0.0968634	0.098
A116E	14	C3	no vector	0.110752	0.1
A116E	14	C3	no vector	0.124641	0.101
A116E	14	C3	no vector	0.13853	0.104
A116E	14	C3	no vector	0.152419	0.107
A116E	14	C3	no vector	0.166308	0.111
A116E	14	C3	no vector	0.180197	0.115
A116E	14	C3	no vector	0.194086	0.121
A116E	14	C3	no vector	0.207975	0.127
A116E	14	C3	no vector	0.221863	0.134
A116E	14	C3	no vector	0.235752	0.142
A116E	14	C3	no vector	0.249641	0.149
A116E	14	C3	no vector	0.26353	0.158
A116E	14	C3	no vector	0.277419	0.165
A116E	14	C3	no vector	0.291308	0.172
A116E	14	C3	no vector	0.305197	0.179
A116E	14	C3	no vector	0.319086	0.185
A116E	14	C3	no vector	0.332975	0.191
A116E	14	C3	no vector	0.346863	0.197
A116E	14	C3	no vector	0.360752	0.203
A116E	14	C3	no vector	0.374641	0.208
A116E	14	C3	no vector	0.38853	0.214
A116E	14	C3	no vector	0.402419	0.22
A116E	14	C3	no vector	0.416308	0.226
A116E	14	C3	no vector	0.430197	0.232
A116E	14	C3	no vector	0.444086	0.238
A116E	14	C3	no vector	0.457975	0.245
A116E	14	C3	no vector	0.471863	0.252
A116E	14	C3	no vector	0.485752	0.26
A116E	14	C3	no vector	0.499641	0.268
A116E	14	C3	no vector	0.51353	0.277
A116E	14	C3	no vector	0.527419	0.285
A116E	14	C3	no vector	0.541308	0.293
A116E	14	C3	no vector	0.555197	0.302
A116E	14	C3	no vector	0.569086	0.31
A116E	14	C3	no vector	0.582975	0.318
A116E	14	C3	no vector	0.596863	0.326
A116E	14	C3	no vector	0.610752	0.334
A116E	14	C3	no vector	0.624641	0.341
A116E	14	C3	no vector	0.63853	0.349
A116E	14	C3	no vector	0.652419	0.357
A116E	14	C3	no vector	0.666308	0.365
A116E	14	C3	no vector	0.680197	0.372
A116E	14	C3	no vector	0.694086	0.381
A116E	14	C3	no vector	0.707975	0.389
A116E	14	C3	no vector	0.721863	0.396
A116E	14	C3	no vector	0.735752	0.404
A116E	14	C8	pRCM2-norA	0.0135301	0.095
A116E	14	C8	pRCM2-norA	0.027419	0.095
A116E	14	C8	pRCM2-norA	0.0413079	0.095
A116E	14	C8	pRCM2-norA	0.0551968	0.095
A116E	14	C8	pRCM2-norA	0.0690856	0.096
A116E	14	C8	pRCM2-norA	0.0829745	0.096
A116E	14	C8	pRCM2-norA	0.0968634	0.096
A116E	14	C8	pRCM2-norA	0.110752	0.097
A116E	14	C8	pRCM2-norA	0.124641	0.099
A116E	14	C8	pRCM2-norA	0.13853	0.1
A116E	14	C8	pRCM2-norA	0.152419	0.103
A116E	14	C8	pRCM2-norA	0.166308	0.107
A116E	14	C8	pRCM2-norA	0.180197	0.114
A116E	14	C8	pRCM2-norA	0.194086	0.121
A116E	14	C8	pRCM2-norA	0.207975	0.13
A116E	14	C8	pRCM2-norA	0.221863	0.141
A116E	14	C8	pRCM2-norA	0.235752	0.153
A116E	14	C8	pRCM2-norA	0.249641	0.167
A116E	14	C8	pRCM2-norA	0.26353	0.18
A116E	14	C8	pRCM2-norA	0.277419	0.192
A116E	14	C8	pRCM2-norA	0.291308	0.203
A116E	14	C8	pRCM2-norA	0.305197	0.214
A116E	14	C8	pRCM2-norA	0.319086	0.224
A116E	14	C8	pRCM2-norA	0.332975	0.231
A116E	14	C8	pRCM2-norA	0.346863	0.238
A116E	14	C8	pRCM2-norA	0.360752	0.245
A116E	14	C8	pRCM2-norA	0.374641	0.25
A116E	14	C8	pRCM2-norA	0.38853	0.256
A116E	14	C8	pRCM2-norA	0.402419	0.262
A116E	14	C8	pRCM2-norA	0.416308	0.267
A116E	14	C8	pRCM2-norA	0.430197	0.272
A116E	14	C8	pRCM2-norA	0.444086	0.278
A116E	14	C8	pRCM2-norA	0.457975	0.283
A116E	14	C8	pRCM2-norA	0.471863	0.288
A116E	14	C8	pRCM2-norA	0.485752	0.293
A116E	14	C8	pRCM2-norA	0.499641	0.298
A116E	14	C8	pRCM2-norA	0.51353	0.303
A116E	14	C8	pRCM2-norA	0.527419	0.308
A116E	14	C8	pRCM2-norA	0.541308	0.312
A116E	14	C8	pRCM2-norA	0.555197	0.316
A116E	14	C8	pRCM2-norA	0.569086	0.321
A116E	14	C8	pRCM2-norA	0.582975	0.325
A116E	14	C8	pRCM2-norA	0.596863	0.329
A116E	14	C8	pRCM2-norA	0.610752	0.333
A116E	14	C8	pRCM2-norA	0.624641	0.337
A116E	14	C8	pRCM2-norA	0.63853	0.341
A116E	14	C8	pRCM2-norA	0.652419	0.345
A116E	14	C8	pRCM2-norA	0.666308	0.349
A116E	14	C8	pRCM2-norA	0.680197	0.354
A116E	14	C8	pRCM2-norA	0.694086	0.358
A116E	14	C8	pRCM2-norA	0.707975	0.362
A116E	14	C8	pRCM2-norA	0.721863	0.366
A116E	14	C8	pRCM2-norA	0.735752	0.371
A116E	14	D3	no vector	0.0135301	0.095
A116E	14	D3	no vector	0.027419	0.095
A116E	14	D3	no vector	0.0413079	0.095
A116E	14	D3	no vector	0.0551968	0.095
A116E	14	D3	no vector	0.0690856	0.096
A116E	14	D3	no vector	0.0829745	0.097
A116E	14	D3	no vector	0.0968634	0.098
A116E	14	D3	no vector	0.110752	0.099
A116E	14	D3	no vector	0.124641	0.101
A116E	14	D3	no vector	0.13853	0.103
A116E	14	D3	no vector	0.152419	0.106
A116E	14	D3	no vector	0.166308	0.11
A116E	14	D3	no vector	0.180197	0.114
A116E	14	D3	no vector	0.194086	0.119
A116E	14	D3	no vector	0.207975	0.125
A116E	14	D3	no vector	0.221863	0.132
A116E	14	D3	no vector	0.235752	0.139
A116E	14	D3	no vector	0.249641	0.146
A116E	14	D3	no vector	0.26353	0.154
A116E	14	D3	no vector	0.277419	0.161
A116E	14	D3	no vector	0.291308	0.167
A116E	14	D3	no vector	0.305197	0.173
A116E	14	D3	no vector	0.319086	0.179
A116E	14	D3	no vector	0.332975	0.185
A116E	14	D3	no vector	0.346863	0.19
A116E	14	D3	no vector	0.360752	0.195
A116E	14	D3	no vector	0.374641	0.199
A116E	14	D3	no vector	0.38853	0.204
A116E	14	D3	no vector	0.402419	0.208
A116E	14	D3	no vector	0.416308	0.212
A116E	14	D3	no vector	0.430197	0.216
A116E	14	D3	no vector	0.444086	0.221
A116E	14	D3	no vector	0.457975	0.225
A116E	14	D3	no vector	0.471863	0.23
A116E	14	D3	no vector	0.485752	0.235
A116E	14	D3	no vector	0.499641	0.24
A116E	14	D3	no vector	0.51353	0.246
A116E	14	D3	no vector	0.527419	0.25
A116E	14	D3	no vector	0.541308	0.255
A116E	14	D3	no vector	0.555197	0.259
A116E	14	D3	no vector	0.569086	0.263
A116E	14	D3	no vector	0.582975	0.267
A116E	14	D3	no vector	0.596863	0.271
A116E	14	D3	no vector	0.610752	0.276
A116E	14	D3	no vector	0.624641	0.28
A116E	14	D3	no vector	0.63853	0.284
A116E	14	D3	no vector	0.652419	0.289
A116E	14	D3	no vector	0.666308	0.293
A116E	14	D3	no vector	0.680197	0.297
A116E	14	D3	no vector	0.694086	0.301
A116E	14	D3	no vector	0.707975	0.306
A116E	14	D3	no vector	0.721863	0.309
A116E	14	D3	no vector	0.735752	0.313
A116E	14	D8	pRCM2-norA	0.0135301	0.095
A116E	14	D8	pRCM2-norA	0.027419	0.095
A116E	14	D8	pRCM2-norA	0.0413079	0.095
A116E	14	D8	pRCM2-norA	0.0551968	0.095
A116E	14	D8	pRCM2-norA	0.0690856	0.095
A116E	14	D8	pRCM2-norA	0.0829745	0.096
A116E	14	D8	pRCM2-norA	0.0968634	0.096
A116E	14	D8	pRCM2-norA	0.110752	0.097
A116E	14	D8	pRCM2-norA	0.124641	0.098
A116E	14	D8	pRCM2-norA	0.13853	0.1
A116E	14	D8	pRCM2-norA	0.152419	0.103
A116E	14	D8	pRCM2-norA	0.166308	0.107
A116E	14	D8	pRCM2-norA	0.180197	0.113
A116E	14	D8	pRCM2-norA	0.194086	0.12
A116E	14	D8	pRCM2-norA	0.207975	0.129
A116E	14	D8	pRCM2-norA	0.221863	0.14
A116E	14	D8	pRCM2-norA	0.235752	0.152
A116E	14	D8	pRCM2-norA	0.249641	0.164
A116E	14	D8	pRCM2-norA	0.26353	0.178
A116E	14	D8	pRCM2-norA	0.277419	0.191
A116E	14	D8	pRCM2-norA	0.291308	0.202
A116E	14	D8	pRCM2-norA	0.305197	0.213
A116E	14	D8	pRCM2-norA	0.319086	0.222
A116E	14	D8	pRCM2-norA	0.332975	0.23
A116E	14	D8	pRCM2-norA	0.346863	0.237
A116E	14	D8	pRCM2-norA	0.360752	0.244
A116E	14	D8	pRCM2-norA	0.374641	0.25
A116E	14	D8	pRCM2-norA	0.38853	0.256
A116E	14	D8	pRCM2-norA	0.402419	0.261
A116E	14	D8	pRCM2-norA	0.416308	0.266
A116E	14	D8	pRCM2-norA	0.430197	0.272
A116E	14	D8	pRCM2-norA	0.444086	0.277
A116E	14	D8	pRCM2-norA	0.457975	0.282
A116E	14	D8	pRCM2-norA	0.471863	0.287
A116E	14	D8	pRCM2-norA	0.485752	0.292
A116E	14	D8	pRCM2-norA	0.499641	0.296
A116E	14	D8	pRCM2-norA	0.51353	0.301
A116E	14	D8	pRCM2-norA	0.527419	0.305
A116E	14	D8	pRCM2-norA	0.541308	0.309
A116E	14	D8	pRCM2-norA	0.555197	0.313
A116E	14	D8	pRCM2-norA	0.569086	0.317
A116E	14	D8	pRCM2-norA	0.582975	0.32
A116E	14	D8	pRCM2-norA	0.596863	0.324
A116E	14	D8	pRCM2-norA	0.610752	0.328
A116E	14	D8	pRCM2-norA	0.624641	0.332
A116E	14	D8	pRCM2-norA	0.63853	0.336
A116E	14	D8	pRCM2-norA	0.652419	0.34
A116E	14	D8	pRCM2-norA	0.666308	0.344
A116E	14	D8	pRCM2-norA	0.680197	0.347
A116E	14	D8	pRCM2-norA	0.694086	0.351
A116E	14	D8	pRCM2-norA	0.707975	0.355
A116E	14	D8	pRCM2-norA	0.721863	0.359
A116E	14	D8	pRCM2-norA	0.735752	0.363
A116E	14	E3	no vector	0.0135301	0.097
A116E	14	E3	no vector	0.027419	0.097
A116E	14	E3	no vector	0.0413079	0.097
A116E	14	E3	no vector	0.0551968	0.097
A116E	14	E3	no vector	0.0690856	0.097
A116E	14	E3	no vector	0.0829745	0.098
A116E	14	E3	no vector	0.0968634	0.099
A116E	14	E3	no vector	0.110752	0.1
A116E	14	E3	no vector	0.124641	0.102
A116E	14	E3	no vector	0.13853	0.104
A116E	14	E3	no vector	0.152419	0.107
A116E	14	E3	no vector	0.166308	0.111
A116E	14	E3	no vector	0.180197	0.116
A116E	14	E3	no vector	0.194086	0.122
A116E	14	E3	no vector	0.207975	0.128
A116E	14	E3	no vector	0.221863	0.135
A116E	14	E3	no vector	0.235752	0.143
A116E	14	E3	no vector	0.249641	0.15
A116E	14	E3	no vector	0.26353	0.158
A116E	14	E3	no vector	0.277419	0.166
A116E	14	E3	no vector	0.291308	0.173
A116E	14	E3	no vector	0.305197	0.18
A116E	14	E3	no vector	0.319086	0.186
A116E	14	E3	no vector	0.332975	0.192
A116E	14	E3	no vector	0.346863	0.198
A116E	14	E3	no vector	0.360752	0.203
A116E	14	E3	no vector	0.374641	0.208
A116E	14	E3	no vector	0.38853	0.213
A116E	14	E3	no vector	0.402419	0.218
A116E	14	E3	no vector	0.416308	0.223
A116E	14	E3	no vector	0.430197	0.227
A116E	14	E3	no vector	0.444086	0.232
A116E	14	E3	no vector	0.457975	0.237
A116E	14	E3	no vector	0.471863	0.243
A116E	14	E3	no vector	0.485752	0.248
A116E	14	E3	no vector	0.499641	0.253
A116E	14	E3	no vector	0.51353	0.259
A116E	14	E3	no vector	0.527419	0.264
A116E	14	E3	no vector	0.541308	0.269
A116E	14	E3	no vector	0.555197	0.273
A116E	14	E3	no vector	0.569086	0.278
A116E	14	E3	no vector	0.582975	0.283
A116E	14	E3	no vector	0.596863	0.287
A116E	14	E3	no vector	0.610752	0.292
A116E	14	E3	no vector	0.624641	0.297
A116E	14	E3	no vector	0.63853	0.301
A116E	14	E3	no vector	0.652419	0.305
A116E	14	E3	no vector	0.666308	0.31
A116E	14	E3	no vector	0.680197	0.314
A116E	14	E3	no vector	0.694086	0.319
A116E	14	E3	no vector	0.707975	0.322
A116E	14	E3	no vector	0.721863	0.327
A116E	14	E3	no vector	0.735752	0.331
A116E	14	E8	pRCM2-norA	0.0135301	0.095
A116E	14	E8	pRCM2-norA	0.027419	0.095
A116E	14	E8	pRCM2-norA	0.0413079	0.095
A116E	14	E8	pRCM2-norA	0.0551968	0.096
A116E	14	E8	pRCM2-norA	0.0690856	0.096
A116E	14	E8	pRCM2-norA	0.0829745	0.096
A116E	14	E8	pRCM2-norA	0.0968634	0.096
A116E	14	E8	pRCM2-norA	0.110752	0.097
A116E	14	E8	pRCM2-norA	0.124641	0.099
A116E	14	E8	pRCM2-norA	0.13853	0.101
A116E	14	E8	pRCM2-norA	0.152419	0.103
A116E	14	E8	pRCM2-norA	0.166308	0.107
A116E	14	E8	pRCM2-norA	0.180197	0.113
A116E	14	E8	pRCM2-norA	0.194086	0.121
A116E	14	E8	pRCM2-norA	0.207975	0.129
A116E	14	E8	pRCM2-norA	0.221863	0.14
A116E	14	E8	pRCM2-norA	0.235752	0.152
A116E	14	E8	pRCM2-norA	0.249641	0.164
A116E	14	E8	pRCM2-norA	0.26353	0.177
A116E	14	E8	pRCM2-norA	0.277419	0.19
A116E	14	E8	pRCM2-norA	0.291308	0.202
A116E	14	E8	pRCM2-norA	0.305197	0.212
A116E	14	E8	pRCM2-norA	0.319086	0.221
A116E	14	E8	pRCM2-norA	0.332975	0.23
A116E	14	E8	pRCM2-norA	0.346863	0.236
A116E	14	E8	pRCM2-norA	0.360752	0.243
A116E	14	E8	pRCM2-norA	0.374641	0.249
A116E	14	E8	pRCM2-norA	0.38853	0.254
A116E	14	E8	pRCM2-norA	0.402419	0.259
A116E	14	E8	pRCM2-norA	0.416308	0.265
A116E	14	E8	pRCM2-norA	0.430197	0.27
A116E	14	E8	pRCM2-norA	0.444086	0.275
A116E	14	E8	pRCM2-norA	0.457975	0.28
A116E	14	E8	pRCM2-norA	0.471863	0.284
A116E	14	E8	pRCM2-norA	0.485752	0.289
A116E	14	E8	pRCM2-norA	0.499641	0.293
A116E	14	E8	pRCM2-norA	0.51353	0.299
A116E	14	E8	pRCM2-norA	0.527419	0.303
A116E	14	E8	pRCM2-norA	0.541308	0.308
A116E	14	E8	pRCM2-norA	0.555197	0.312
A116E	14	E8	pRCM2-norA	0.569086	0.317
A116E	14	E8	pRCM2-norA	0.582975	0.321
A116E	14	E8	pRCM2-norA	0.596863	0.325
A116E	14	E8	pRCM2-norA	0.610752	0.329
A116E	14	E8	pRCM2-norA	0.624641	0.333
A116E	14	E8	pRCM2-norA	0.63853	0.338
A116E	14	E8	pRCM2-norA	0.652419	0.342
A116E	14	E8	pRCM2-norA	0.666308	0.346
A116E	14	E8	pRCM2-norA	0.680197	0.35
A116E	14	E8	pRCM2-norA	0.694086	0.354
A116E	14	E8	pRCM2-norA	0.707975	0.359
A116E	14	E8	pRCM2-norA	0.721863	0.363
A116E	14	E8	pRCM2-norA	0.735752	0.368
A116E	14	F3	no vector	0.0135301	0.096
A116E	14	F3	no vector	0.027419	0.096
A116E	14	F3	no vector	0.0413079	0.096
A116E	14	F3	no vector	0.0551968	0.097
A116E	14	F3	no vector	0.0690856	0.097
A116E	14	F3	no vector	0.0829745	0.098
A116E	14	F3	no vector	0.0968634	0.099
A116E	14	F3	no vector	0.110752	0.1
A116E	14	F3	no vector	0.124641	0.102
A116E	14	F3	no vector	0.13853	0.104
A116E	14	F3	no vector	0.152419	0.107
A116E	14	F3	no vector	0.166308	0.11
A116E	14	F3	no vector	0.180197	0.115
A116E	14	F3	no vector	0.194086	0.12
A116E	14	F3	no vector	0.207975	0.126
A116E	14	F3	no vector	0.221863	0.133
A116E	14	F3	no vector	0.235752	0.14
A116E	14	F3	no vector	0.249641	0.147
A116E	14	F3	no vector	0.26353	0.154
A116E	14	F3	no vector	0.277419	0.16
A116E	14	F3	no vector	0.291308	0.167
A116E	14	F3	no vector	0.305197	0.172
A116E	14	F3	no vector	0.319086	0.178
A116E	14	F3	no vector	0.332975	0.184
A116E	14	F3	no vector	0.346863	0.189
A116E	14	F3	no vector	0.360752	0.193
A116E	14	F3	no vector	0.374641	0.198
A116E	14	F3	no vector	0.38853	0.203
A116E	14	F3	no vector	0.402419	0.208
A116E	14	F3	no vector	0.416308	0.212
A116E	14	F3	no vector	0.430197	0.217
A116E	14	F3	no vector	0.444086	0.222
A116E	14	F3	no vector	0.457975	0.227
A116E	14	F3	no vector	0.471863	0.232
A116E	14	F3	no vector	0.485752	0.237
A116E	14	F3	no vector	0.499641	0.243
A116E	14	F3	no vector	0.51353	0.249
A116E	14	F3	no vector	0.527419	0.255
A116E	14	F3	no vector	0.541308	0.26
A116E	14	F3	no vector	0.555197	0.265
A116E	14	F3	no vector	0.569086	0.27
A116E	14	F3	no vector	0.582975	0.275
A116E	14	F3	no vector	0.596863	0.28
A116E	14	F3	no vector	0.610752	0.286
A116E	14	F3	no vector	0.624641	0.291
A116E	14	F3	no vector	0.63853	0.296
A116E	14	F3	no vector	0.652419	0.301
A116E	14	F3	no vector	0.666308	0.306
A116E	14	F3	no vector	0.680197	0.311
A116E	14	F3	no vector	0.694086	0.316
A116E	14	F3	no vector	0.707975	0.321
A116E	14	F3	no vector	0.721863	0.326
A116E	14	F3	no vector	0.735752	0.331
A116E	14	F8	pRCM2-norA	0.0135301	0.095
A116E	14	F8	pRCM2-norA	0.027419	0.096
A116E	14	F8	pRCM2-norA	0.0413079	0.096
A116E	14	F8	pRCM2-norA	0.0551968	0.096
A116E	14	F8	pRCM2-norA	0.0690856	0.096
A116E	14	F8	pRCM2-norA	0.0829745	0.096
A116E	14	F8	pRCM2-norA	0.0968634	0.096
A116E	14	F8	pRCM2-norA	0.110752	0.098
A116E	14	F8	pRCM2-norA	0.124641	0.099
A116E	14	F8	pRCM2-norA	0.13853	0.101
A116E	14	F8	pRCM2-norA	0.152419	0.105
A116E	14	F8	pRCM2-norA	0.166308	0.108
A116E	14	F8	pRCM2-norA	0.180197	0.115
A116E	14	F8	pRCM2-norA	0.194086	0.123
A116E	14	F8	pRCM2-norA	0.207975	0.133
A116E	14	F8	pRCM2-norA	0.221863	0.144
A116E	14	F8	pRCM2-norA	0.235752	0.157
A116E	14	F8	pRCM2-norA	0.249641	0.17
A116E	14	F8	pRCM2-norA	0.26353	0.184
A116E	14	F8	pRCM2-norA	0.277419	0.196
A116E	14	F8	pRCM2-norA	0.291308	0.209
A116E	14	F8	pRCM2-norA	0.305197	0.22
A116E	14	F8	pRCM2-norA	0.319086	0.23
A116E	14	F8	pRCM2-norA	0.332975	0.238
A116E	14	F8	pRCM2-norA	0.346863	0.245
A116E	14	F8	pRCM2-norA	0.360752	0.251
A116E	14	F8	pRCM2-norA	0.374641	0.257
A116E	14	F8	pRCM2-norA	0.38853	0.262
A116E	14	F8	pRCM2-norA	0.402419	0.268
A116E	14	F8	pRCM2-norA	0.416308	0.273
A116E	14	F8	pRCM2-norA	0.430197	0.278
A116E	14	F8	pRCM2-norA	0.444086	0.284
A116E	14	F8	pRCM2-norA	0.457975	0.289
A116E	14	F8	pRCM2-norA	0.471863	0.293
A116E	14	F8	pRCM2-norA	0.485752	0.299
A116E	14	F8	pRCM2-norA	0.499641	0.303
A116E	14	F8	pRCM2-norA	0.51353	0.309
A116E	14	F8	pRCM2-norA	0.527419	0.313
A116E	14	F8	pRCM2-norA	0.541308	0.318
A116E	14	F8	pRCM2-norA	0.555197	0.322
A116E	14	F8	pRCM2-norA	0.569086	0.326
A116E	14	F8	pRCM2-norA	0.582975	0.331
A116E	14	F8	pRCM2-norA	0.596863	0.335
A116E	14	F8	pRCM2-norA	0.610752	0.339
A116E	14	F8	pRCM2-norA	0.624641	0.344
A116E	14	F8	pRCM2-norA	0.63853	0.347
A116E	14	F8	pRCM2-norA	0.652419	0.352
A116E	14	F8	pRCM2-norA	0.666308	0.356
A116E	14	F8	pRCM2-norA	0.680197	0.361
A116E	14	F8	pRCM2-norA	0.694086	0.365
A116E	14	F8	pRCM2-norA	0.707975	0.37
A116E	14	F8	pRCM2-norA	0.721863	0.375
A116E	14	F8	pRCM2-norA	0.735752	0.379
A116E	14	G3	no vector	0.0135301	0.096
A116E	14	G3	no vector	0.027419	0.097
A116E	14	G3	no vector	0.0413079	0.097
A116E	14	G3	no vector	0.0551968	0.097
A116E	14	G3	no vector	0.0690856	0.097
A116E	14	G3	no vector	0.0829745	0.098
A116E	14	G3	no vector	0.0968634	0.099
A116E	14	G3	no vector	0.110752	0.1
A116E	14	G3	no vector	0.124641	0.102
A116E	14	G3	no vector	0.13853	0.104
A116E	14	G3	no vector	0.152419	0.107
A116E	14	G3	no vector	0.166308	0.111
A116E	14	G3	no vector	0.180197	0.116
A116E	14	G3	no vector	0.194086	0.121
A116E	14	G3	no vector	0.207975	0.127
A116E	14	G3	no vector	0.221863	0.134
A116E	14	G3	no vector	0.235752	0.141
A116E	14	G3	no vector	0.249641	0.149
A116E	14	G3	no vector	0.26353	0.156
A116E	14	G3	no vector	0.277419	0.163
A116E	14	G3	no vector	0.291308	0.17
A116E	14	G3	no vector	0.305197	0.176
A116E	14	G3	no vector	0.319086	0.182
A116E	14	G3	no vector	0.332975	0.187
A116E	14	G3	no vector	0.346863	0.192
A116E	14	G3	no vector	0.360752	0.197
A116E	14	G3	no vector	0.374641	0.202
A116E	14	G3	no vector	0.38853	0.206
A116E	14	G3	no vector	0.402419	0.211
A116E	14	G3	no vector	0.416308	0.216
A116E	14	G3	no vector	0.430197	0.22
A116E	14	G3	no vector	0.444086	0.225
A116E	14	G3	no vector	0.457975	0.23
A116E	14	G3	no vector	0.471863	0.235
A116E	14	G3	no vector	0.485752	0.241
A116E	14	G3	no vector	0.499641	0.247
A116E	14	G3	no vector	0.51353	0.254
A116E	14	G3	no vector	0.527419	0.26
A116E	14	G3	no vector	0.541308	0.266
A116E	14	G3	no vector	0.555197	0.271
A116E	14	G3	no vector	0.569086	0.277
A116E	14	G3	no vector	0.582975	0.282
A116E	14	G3	no vector	0.596863	0.288
A116E	14	G3	no vector	0.610752	0.293
A116E	14	G3	no vector	0.624641	0.299
A116E	14	G3	no vector	0.63853	0.305
A116E	14	G3	no vector	0.652419	0.311
A116E	14	G3	no vector	0.666308	0.317
A116E	14	G3	no vector	0.680197	0.323
A116E	14	G3	no vector	0.694086	0.328
A116E	14	G3	no vector	0.707975	0.334
A116E	14	G3	no vector	0.721863	0.34
A116E	14	G3	no vector	0.735752	0.346
A116E	14	G8	pRCM2-norA	0.0135301	0.095
A116E	14	G8	pRCM2-norA	0.027419	0.095
A116E	14	G8	pRCM2-norA	0.0413079	0.095
A116E	14	G8	pRCM2-norA	0.0551968	0.096
A116E	14	G8	pRCM2-norA	0.0690856	0.096
A116E	14	G8	pRCM2-norA	0.0829745	0.096
A116E	14	G8	pRCM2-norA	0.0968634	0.097
A116E	14	G8	pRCM2-norA	0.110752	0.098
A116E	14	G8	pRCM2-norA	0.124641	0.099
A116E	14	G8	pRCM2-norA	0.13853	0.102
A116E	14	G8	pRCM2-norA	0.152419	0.105
A116E	14	G8	pRCM2-norA	0.166308	0.109
A116E	14	G8	pRCM2-norA	0.180197	0.116
A116E	14	G8	pRCM2-norA	0.194086	0.125
A116E	14	G8	pRCM2-norA	0.207975	0.136
A116E	14	G8	pRCM2-norA	0.221863	0.149
A116E	14	G8	pRCM2-norA	0.235752	0.164
A116E	14	G8	pRCM2-norA	0.249641	0.179
A116E	14	G8	pRCM2-norA	0.26353	0.194
A116E	14	G8	pRCM2-norA	0.277419	0.209
A116E	14	G8	pRCM2-norA	0.291308	0.222
A116E	14	G8	pRCM2-norA	0.305197	0.233
A116E	14	G8	pRCM2-norA	0.319086	0.243
A116E	14	G8	pRCM2-norA	0.332975	0.251
A116E	14	G8	pRCM2-norA	0.346863	0.258
A116E	14	G8	pRCM2-norA	0.360752	0.265
A116E	14	G8	pRCM2-norA	0.374641	0.27
A116E	14	G8	pRCM2-norA	0.38853	0.276
A116E	14	G8	pRCM2-norA	0.402419	0.281
A116E	14	G8	pRCM2-norA	0.416308	0.286
A116E	14	G8	pRCM2-norA	0.430197	0.292
A116E	14	G8	pRCM2-norA	0.444086	0.297
A116E	14	G8	pRCM2-norA	0.457975	0.302
A116E	14	G8	pRCM2-norA	0.471863	0.306
A116E	14	G8	pRCM2-norA	0.485752	0.311
A116E	14	G8	pRCM2-norA	0.499641	0.316
A116E	14	G8	pRCM2-norA	0.51353	0.321
A116E	14	G8	pRCM2-norA	0.527419	0.325
A116E	14	G8	pRCM2-norA	0.541308	0.33
A116E	14	G8	pRCM2-norA	0.555197	0.335
A116E	14	G8	pRCM2-norA	0.569086	0.339
A116E	14	G8	pRCM2-norA	0.582975	0.344
A116E	14	G8	pRCM2-norA	0.596863	0.349
A116E	14	G8	pRCM2-norA	0.610752	0.354
A116E	14	G8	pRCM2-norA	0.624641	0.359
A116E	14	G8	pRCM2-norA	0.63853	0.364
A116E	14	G8	pRCM2-norA	0.652419	0.369
A116E	14	G8	pRCM2-norA	0.666308	0.374
A116E	14	G8	pRCM2-norA	0.680197	0.38
A116E	14	G8	pRCM2-norA	0.694086	0.386
A116E	14	G8	pRCM2-norA	0.707975	0.392
A116E	14	G8	pRCM2-norA	0.721863	0.398
A116E	14	G8	pRCM2-norA	0.735752	0.404
A116E	18	B4	no vector	0.0135301	0.097
A116E	18	B4	no vector	0.027419	0.097
A116E	18	B4	no vector	0.0413079	0.097
A116E	18	B4	no vector	0.0551968	0.097
A116E	18	B4	no vector	0.0690856	0.098
A116E	18	B4	no vector	0.0829745	0.098
A116E	18	B4	no vector	0.0968634	0.098
A116E	18	B4	no vector	0.110752	0.099
A116E	18	B4	no vector	0.124641	0.1
A116E	18	B4	no vector	0.13853	0.102
A116E	18	B4	no vector	0.152419	0.103
A116E	18	B4	no vector	0.166308	0.106
A116E	18	B4	no vector	0.180197	0.108
A116E	18	B4	no vector	0.194086	0.112
A116E	18	B4	no vector	0.207975	0.115
A116E	18	B4	no vector	0.221863	0.12
A116E	18	B4	no vector	0.235752	0.125
A116E	18	B4	no vector	0.249641	0.131
A116E	18	B4	no vector	0.26353	0.138
A116E	18	B4	no vector	0.277419	0.145
A116E	18	B4	no vector	0.291308	0.153
A116E	18	B4	no vector	0.305197	0.16
A116E	18	B4	no vector	0.319086	0.167
A116E	18	B4	no vector	0.332975	0.174
A116E	18	B4	no vector	0.346863	0.18
A116E	18	B4	no vector	0.360752	0.187
A116E	18	B4	no vector	0.374641	0.194
A116E	18	B4	no vector	0.38853	0.201
A116E	18	B4	no vector	0.402419	0.208
A116E	18	B4	no vector	0.416308	0.216
A116E	18	B4	no vector	0.430197	0.224
A116E	18	B4	no vector	0.444086	0.233
A116E	18	B4	no vector	0.457975	0.242
A116E	18	B4	no vector	0.471863	0.25
A116E	18	B4	no vector	0.485752	0.26
A116E	18	B4	no vector	0.499641	0.268
A116E	18	B4	no vector	0.51353	0.277
A116E	18	B4	no vector	0.527419	0.287
A116E	18	B4	no vector	0.541308	0.296
A116E	18	B4	no vector	0.555197	0.306
A116E	18	B4	no vector	0.569086	0.316
A116E	18	B4	no vector	0.582975	0.325
A116E	18	B4	no vector	0.596863	0.336
A116E	18	B4	no vector	0.610752	0.345
A116E	18	B4	no vector	0.624641	0.355
A116E	18	B4	no vector	0.63853	0.365
A116E	18	B4	no vector	0.652419	0.375
A116E	18	B4	no vector	0.666308	0.386
A116E	18	B4	no vector	0.680197	0.397
A116E	18	B4	no vector	0.694086	0.399
A116E	18	B4	no vector	0.707975	0.403
A116E	18	B4	no vector	0.721863	0.394
A116E	18	B4	no vector	0.735752	0.392
A116E	18	B9	pRCM2-norA	0.0135301	0.096
A116E	18	B9	pRCM2-norA	0.027419	0.096
A116E	18	B9	pRCM2-norA	0.0413079	0.096
A116E	18	B9	pRCM2-norA	0.0551968	0.097
A116E	18	B9	pRCM2-norA	0.0690856	0.097
A116E	18	B9	pRCM2-norA	0.0829745	0.097
A116E	18	B9	pRCM2-norA	0.0968634	0.098
A116E	18	B9	pRCM2-norA	0.110752	0.099
A116E	18	B9	pRCM2-norA	0.124641	0.1
A116E	18	B9	pRCM2-norA	0.13853	0.103
A116E	18	B9	pRCM2-norA	0.152419	0.106
A116E	18	B9	pRCM2-norA	0.166308	0.112
A116E	18	B9	pRCM2-norA	0.180197	0.119
A116E	18	B9	pRCM2-norA	0.194086	0.128
A116E	18	B9	pRCM2-norA	0.207975	0.14
A116E	18	B9	pRCM2-norA	0.221863	0.153
A116E	18	B9	pRCM2-norA	0.235752	0.167
A116E	18	B9	pRCM2-norA	0.249641	0.182
A116E	18	B9	pRCM2-norA	0.26353	0.199
A116E	18	B9	pRCM2-norA	0.277419	0.213
A116E	18	B9	pRCM2-norA	0.291308	0.226
A116E	18	B9	pRCM2-norA	0.305197	0.238
A116E	18	B9	pRCM2-norA	0.319086	0.249
A116E	18	B9	pRCM2-norA	0.332975	0.259
A116E	18	B9	pRCM2-norA	0.346863	0.267
A116E	18	B9	pRCM2-norA	0.360752	0.275
A116E	18	B9	pRCM2-norA	0.374641	0.281
A116E	18	B9	pRCM2-norA	0.38853	0.288
A116E	18	B9	pRCM2-norA	0.402419	0.294
A116E	18	B9	pRCM2-norA	0.416308	0.3
A116E	18	B9	pRCM2-norA	0.430197	0.307
A116E	18	B9	pRCM2-norA	0.444086	0.313
A116E	18	B9	pRCM2-norA	0.457975	0.318
A116E	18	B9	pRCM2-norA	0.471863	0.325
A116E	18	B9	pRCM2-norA	0.485752	0.329
A116E	18	B9	pRCM2-norA	0.499641	0.334
A116E	18	B9	pRCM2-norA	0.51353	0.34
A116E	18	B9	pRCM2-norA	0.527419	0.344
A116E	18	B9	pRCM2-norA	0.541308	0.349
A116E	18	B9	pRCM2-norA	0.555197	0.354
A116E	18	B9	pRCM2-norA	0.569086	0.359
A116E	18	B9	pRCM2-norA	0.582975	0.365
A116E	18	B9	pRCM2-norA	0.596863	0.371
A116E	18	B9	pRCM2-norA	0.610752	0.376
A116E	18	B9	pRCM2-norA	0.624641	0.382
A116E	18	B9	pRCM2-norA	0.63853	0.388
A116E	18	B9	pRCM2-norA	0.652419	0.395
A116E	18	B9	pRCM2-norA	0.666308	0.401
A116E	18	B9	pRCM2-norA	0.680197	0.408
A116E	18	B9	pRCM2-norA	0.694086	0.416
A116E	18	B9	pRCM2-norA	0.707975	0.423
A116E	18	B9	pRCM2-norA	0.721863	0.431
A116E	18	B9	pRCM2-norA	0.735752	0.438
A116E	18	C4	no vector	0.0135301	0.097
A116E	18	C4	no vector	0.027419	0.097
A116E	18	C4	no vector	0.0413079	0.097
A116E	18	C4	no vector	0.0551968	0.097
A116E	18	C4	no vector	0.0690856	0.097
A116E	18	C4	no vector	0.0829745	0.098
A116E	18	C4	no vector	0.0968634	0.098
A116E	18	C4	no vector	0.110752	0.099
A116E	18	C4	no vector	0.124641	0.1
A116E	18	C4	no vector	0.13853	0.101
A116E	18	C4	no vector	0.152419	0.103
A116E	18	C4	no vector	0.166308	0.105
A116E	18	C4	no vector	0.180197	0.108
A116E	18	C4	no vector	0.194086	0.111
A116E	18	C4	no vector	0.207975	0.114
A116E	18	C4	no vector	0.221863	0.118
A116E	18	C4	no vector	0.235752	0.123
A116E	18	C4	no vector	0.249641	0.129
A116E	18	C4	no vector	0.26353	0.134
A116E	18	C4	no vector	0.277419	0.141
A116E	18	C4	no vector	0.291308	0.146
A116E	18	C4	no vector	0.305197	0.152
A116E	18	C4	no vector	0.319086	0.158
A116E	18	C4	no vector	0.332975	0.163
A116E	18	C4	no vector	0.346863	0.169
A116E	18	C4	no vector	0.360752	0.174
A116E	18	C4	no vector	0.374641	0.179
A116E	18	C4	no vector	0.38853	0.184
A116E	18	C4	no vector	0.402419	0.189
A116E	18	C4	no vector	0.416308	0.194
A116E	18	C4	no vector	0.430197	0.199
A116E	18	C4	no vector	0.444086	0.205
A116E	18	C4	no vector	0.457975	0.211
A116E	18	C4	no vector	0.471863	0.216
A116E	18	C4	no vector	0.485752	0.222
A116E	18	C4	no vector	0.499641	0.228
A116E	18	C4	no vector	0.51353	0.234
A116E	18	C4	no vector	0.527419	0.24
A116E	18	C4	no vector	0.541308	0.248
A116E	18	C4	no vector	0.555197	0.256
A116E	18	C4	no vector	0.569086	0.263
A116E	18	C4	no vector	0.582975	0.271
A116E	18	C4	no vector	0.596863	0.279
A116E	18	C4	no vector	0.610752	0.287
A116E	18	C4	no vector	0.624641	0.294
A116E	18	C4	no vector	0.63853	0.301
A116E	18	C4	no vector	0.652419	0.309
A116E	18	C4	no vector	0.666308	0.316
A116E	18	C4	no vector	0.680197	0.323
A116E	18	C4	no vector	0.694086	0.33
A116E	18	C4	no vector	0.707975	0.338
A116E	18	C4	no vector	0.721863	0.345
A116E	18	C4	no vector	0.735752	0.352
A116E	18	C9	pRCM2-norA	0.0135301	0.095
A116E	18	C9	pRCM2-norA	0.027419	0.095
A116E	18	C9	pRCM2-norA	0.0413079	0.096
A116E	18	C9	pRCM2-norA	0.0551968	0.096
A116E	18	C9	pRCM2-norA	0.0690856	0.096
A116E	18	C9	pRCM2-norA	0.0829745	0.096
A116E	18	C9	pRCM2-norA	0.0968634	0.097
A116E	18	C9	pRCM2-norA	0.110752	0.098
A116E	18	C9	pRCM2-norA	0.124641	0.099
A116E	18	C9	pRCM2-norA	0.13853	0.101
A116E	18	C9	pRCM2-norA	0.152419	0.103
A116E	18	C9	pRCM2-norA	0.166308	0.107
A116E	18	C9	pRCM2-norA	0.180197	0.113
A116E	18	C9	pRCM2-norA	0.194086	0.12
A116E	18	C9	pRCM2-norA	0.207975	0.129
A116E	18	C9	pRCM2-norA	0.221863	0.139
A116E	18	C9	pRCM2-norA	0.235752	0.151
A116E	18	C9	pRCM2-norA	0.249641	0.164
A116E	18	C9	pRCM2-norA	0.26353	0.177
A116E	18	C9	pRCM2-norA	0.277419	0.19
A116E	18	C9	pRCM2-norA	0.291308	0.201
A116E	18	C9	pRCM2-norA	0.305197	0.212
A116E	18	C9	pRCM2-norA	0.319086	0.221
A116E	18	C9	pRCM2-norA	0.332975	0.229
A116E	18	C9	pRCM2-norA	0.346863	0.235
A116E	18	C9	pRCM2-norA	0.360752	0.242
A116E	18	C9	pRCM2-norA	0.374641	0.247
A116E	18	C9	pRCM2-norA	0.38853	0.253
A116E	18	C9	pRCM2-norA	0.402419	0.258
A116E	18	C9	pRCM2-norA	0.416308	0.264
A116E	18	C9	pRCM2-norA	0.430197	0.268
A116E	18	C9	pRCM2-norA	0.444086	0.274
A116E	18	C9	pRCM2-norA	0.457975	0.279
A116E	18	C9	pRCM2-norA	0.471863	0.283
A116E	18	C9	pRCM2-norA	0.485752	0.288
A116E	18	C9	pRCM2-norA	0.499641	0.293
A116E	18	C9	pRCM2-norA	0.51353	0.298
A116E	18	C9	pRCM2-norA	0.527419	0.302
A116E	18	C9	pRCM2-norA	0.541308	0.307
A116E	18	C9	pRCM2-norA	0.555197	0.311
A116E	18	C9	pRCM2-norA	0.569086	0.315
A116E	18	C9	pRCM2-norA	0.582975	0.318
A116E	18	C9	pRCM2-norA	0.596863	0.323
A116E	18	C9	pRCM2-norA	0.610752	0.327
A116E	18	C9	pRCM2-norA	0.624641	0.33
A116E	18	C9	pRCM2-norA	0.63853	0.334
A116E	18	C9	pRCM2-norA	0.652419	0.338
A116E	18	C9	pRCM2-norA	0.666308	0.342
A116E	18	C9	pRCM2-norA	0.680197	0.346
A116E	18	C9	pRCM2-norA	0.694086	0.35
A116E	18	C9	pRCM2-norA	0.707975	0.354
A116E	18	C9	pRCM2-norA	0.721863	0.359
A116E	18	C9	pRCM2-norA	0.735752	0.363
A116E	18	D4	no vector	0.0135301	0.096
A116E	18	D4	no vector	0.027419	0.096
A116E	18	D4	no vector	0.0413079	0.096
A116E	18	D4	no vector	0.0551968	0.097
A116E	18	D4	no vector	0.0690856	0.097
A116E	18	D4	no vector	0.0829745	0.098
A116E	18	D4	no vector	0.0968634	0.098
A116E	18	D4	no vector	0.110752	0.099
A116E	18	D4	no vector	0.124641	0.1
A116E	18	D4	no vector	0.13853	0.101
A116E	18	D4	no vector	0.152419	0.103
A116E	18	D4	no vector	0.166308	0.105
A116E	18	D4	no vector	0.180197	0.107
A116E	18	D4	no vector	0.194086	0.11
A116E	18	D4	no vector	0.207975	0.113
A116E	18	D4	no vector	0.221863	0.118
A116E	18	D4	no vector	0.235752	0.122
A116E	18	D4	no vector	0.249641	0.127
A116E	18	D4	no vector	0.26353	0.133
A116E	18	D4	no vector	0.277419	0.139
A116E	18	D4	no vector	0.291308	0.144
A116E	18	D4	no vector	0.305197	0.149
A116E	18	D4	no vector	0.319086	0.154
A116E	18	D4	no vector	0.332975	0.159
A116E	18	D4	no vector	0.346863	0.164
A116E	18	D4	no vector	0.360752	0.169
A116E	18	D4	no vector	0.374641	0.173
A116E	18	D4	no vector	0.38853	0.178
A116E	18	D4	no vector	0.402419	0.183
A116E	18	D4	no vector	0.416308	0.187
A116E	18	D4	no vector	0.430197	0.191
A116E	18	D4	no vector	0.444086	0.195
A116E	18	D4	no vector	0.457975	0.2
A116E	18	D4	no vector	0.471863	0.203
A116E	18	D4	no vector	0.485752	0.208
A116E	18	D4	no vector	0.499641	0.212
A116E	18	D4	no vector	0.51353	0.217
A116E	18	D4	no vector	0.527419	0.221
A116E	18	D4	no vector	0.541308	0.226
A116E	18	D4	no vector	0.555197	0.232
A116E	18	D4	no vector	0.569086	0.237
A116E	18	D4	no vector	0.582975	0.242
A116E	18	D4	no vector	0.596863	0.248
A116E	18	D4	no vector	0.610752	0.253
A116E	18	D4	no vector	0.624641	0.258
A116E	18	D4	no vector	0.63853	0.262
A116E	18	D4	no vector	0.652419	0.267
A116E	18	D4	no vector	0.666308	0.271
A116E	18	D4	no vector	0.680197	0.276
A116E	18	D4	no vector	0.694086	0.28
A116E	18	D4	no vector	0.707975	0.284
A116E	18	D4	no vector	0.721863	0.289
A116E	18	D4	no vector	0.735752	0.293
A116E	18	D9	pRCM2-norA	0.0135301	0.095
A116E	18	D9	pRCM2-norA	0.027419	0.095
A116E	18	D9	pRCM2-norA	0.0413079	0.095
A116E	18	D9	pRCM2-norA	0.0551968	0.096
A116E	18	D9	pRCM2-norA	0.0690856	0.096
A116E	18	D9	pRCM2-norA	0.0829745	0.096
A116E	18	D9	pRCM2-norA	0.0968634	0.097
A116E	18	D9	pRCM2-norA	0.110752	0.098
A116E	18	D9	pRCM2-norA	0.124641	0.099
A116E	18	D9	pRCM2-norA	0.13853	0.101
A116E	18	D9	pRCM2-norA	0.152419	0.104
A116E	18	D9	pRCM2-norA	0.166308	0.108
A116E	18	D9	pRCM2-norA	0.180197	0.114
A116E	18	D9	pRCM2-norA	0.194086	0.122
A116E	18	D9	pRCM2-norA	0.207975	0.132
A116E	18	D9	pRCM2-norA	0.221863	0.143
A116E	18	D9	pRCM2-norA	0.235752	0.155
A116E	18	D9	pRCM2-norA	0.249641	0.169
A116E	18	D9	pRCM2-norA	0.26353	0.183
A116E	18	D9	pRCM2-norA	0.277419	0.196
A116E	18	D9	pRCM2-norA	0.291308	0.208
A116E	18	D9	pRCM2-norA	0.305197	0.219
A116E	18	D9	pRCM2-norA	0.319086	0.228
A116E	18	D9	pRCM2-norA	0.332975	0.236
A116E	18	D9	pRCM2-norA	0.346863	0.243
A116E	18	D9	pRCM2-norA	0.360752	0.249
A116E	18	D9	pRCM2-norA	0.374641	0.254
A116E	18	D9	pRCM2-norA	0.38853	0.259
A116E	18	D9	pRCM2-norA	0.402419	0.263
A116E	18	D9	pRCM2-norA	0.416308	0.268
A116E	18	D9	pRCM2-norA	0.430197	0.273
A116E	18	D9	pRCM2-norA	0.444086	0.277
A116E	18	D9	pRCM2-norA	0.457975	0.281
A116E	18	D9	pRCM2-norA	0.471863	0.285
A116E	18	D9	pRCM2-norA	0.485752	0.289
A116E	18	D9	pRCM2-norA	0.499641	0.293
A116E	18	D9	pRCM2-norA	0.51353	0.297
A116E	18	D9	pRCM2-norA	0.527419	0.3
A116E	18	D9	pRCM2-norA	0.541308	0.304
A116E	18	D9	pRCM2-norA	0.555197	0.307
A116E	18	D9	pRCM2-norA	0.569086	0.31
A116E	18	D9	pRCM2-norA	0.582975	0.314
A116E	18	D9	pRCM2-norA	0.596863	0.317
A116E	18	D9	pRCM2-norA	0.610752	0.321
A116E	18	D9	pRCM2-norA	0.624641	0.324
A116E	18	D9	pRCM2-norA	0.63853	0.327
A116E	18	D9	pRCM2-norA	0.652419	0.331
A116E	18	D9	pRCM2-norA	0.666308	0.335
A116E	18	D9	pRCM2-norA	0.680197	0.338
A116E	18	D9	pRCM2-norA	0.694086	0.342
A116E	18	D9	pRCM2-norA	0.707975	0.346
A116E	18	D9	pRCM2-norA	0.721863	0.349
A116E	18	D9	pRCM2-norA	0.735752	0.353
A116E	18	E4	no vector	0.0135301	0.095
A116E	18	E4	no vector	0.027419	0.095
A116E	18	E4	no vector	0.0413079	0.095
A116E	18	E4	no vector	0.0551968	0.096
A116E	18	E4	no vector	0.0690856	0.096
A116E	18	E4	no vector	0.0829745	0.096
A116E	18	E4	no vector	0.0968634	0.097
A116E	18	E4	no vector	0.110752	0.098
A116E	18	E4	no vector	0.124641	0.099
A116E	18	E4	no vector	0.13853	0.1
A116E	18	E4	no vector	0.152419	0.102
A116E	18	E4	no vector	0.166308	0.103
A116E	18	E4	no vector	0.180197	0.106
A116E	18	E4	no vector	0.194086	0.109
A116E	18	E4	no vector	0.207975	0.112
A116E	18	E4	no vector	0.221863	0.116
A116E	18	E4	no vector	0.235752	0.12
A116E	18	E4	no vector	0.249641	0.125
A116E	18	E4	no vector	0.26353	0.131
A116E	18	E4	no vector	0.277419	0.136
A116E	18	E4	no vector	0.291308	0.141
A116E	18	E4	no vector	0.305197	0.146
A116E	18	E4	no vector	0.319086	0.151
A116E	18	E4	no vector	0.332975	0.156
A116E	18	E4	no vector	0.346863	0.161
A116E	18	E4	no vector	0.360752	0.165
A116E	18	E4	no vector	0.374641	0.17
A116E	18	E4	no vector	0.38853	0.174
A116E	18	E4	no vector	0.402419	0.178
A116E	18	E4	no vector	0.416308	0.182
A116E	18	E4	no vector	0.430197	0.186
A116E	18	E4	no vector	0.444086	0.19
A116E	18	E4	no vector	0.457975	0.194
A116E	18	E4	no vector	0.471863	0.198
A116E	18	E4	no vector	0.485752	0.203
A116E	18	E4	no vector	0.499641	0.207
A116E	18	E4	no vector	0.51353	0.212
A116E	18	E4	no vector	0.527419	0.217
A116E	18	E4	no vector	0.541308	0.222
A116E	18	E4	no vector	0.555197	0.227
A116E	18	E4	no vector	0.569086	0.233
A116E	18	E4	no vector	0.582975	0.238
A116E	18	E4	no vector	0.596863	0.243
A116E	18	E4	no vector	0.610752	0.247
A116E	18	E4	no vector	0.624641	0.252
A116E	18	E4	no vector	0.63853	0.256
A116E	18	E4	no vector	0.652419	0.26
A116E	18	E4	no vector	0.666308	0.265
A116E	18	E4	no vector	0.680197	0.269
A116E	18	E4	no vector	0.694086	0.274
A116E	18	E4	no vector	0.707975	0.279
A116E	18	E4	no vector	0.721863	0.283
A116E	18	E4	no vector	0.735752	0.287
A116E	18	E9	pRCM2-norA	0.0135301	0.095
A116E	18	E9	pRCM2-norA	0.027419	0.095
A116E	18	E9	pRCM2-norA	0.0413079	0.095
A116E	18	E9	pRCM2-norA	0.0551968	0.096
A116E	18	E9	pRCM2-norA	0.0690856	0.096
A116E	18	E9	pRCM2-norA	0.0829745	0.096
A116E	18	E9	pRCM2-norA	0.0968634	0.096
A116E	18	E9	pRCM2-norA	0.110752	0.097
A116E	18	E9	pRCM2-norA	0.124641	0.099
A116E	18	E9	pRCM2-norA	0.13853	0.101
A116E	18	E9	pRCM2-norA	0.152419	0.105
A116E	18	E9	pRCM2-norA	0.166308	0.11
A116E	18	E9	pRCM2-norA	0.180197	0.117
A116E	18	E9	pRCM2-norA	0.194086	0.126
A116E	18	E9	pRCM2-norA	0.207975	0.136
A116E	18	E9	pRCM2-norA	0.221863	0.148
A116E	18	E9	pRCM2-norA	0.235752	0.162
A116E	18	E9	pRCM2-norA	0.249641	0.176
A116E	18	E9	pRCM2-norA	0.26353	0.191
A116E	18	E9	pRCM2-norA	0.277419	0.204
A116E	18	E9	pRCM2-norA	0.291308	0.218
A116E	18	E9	pRCM2-norA	0.305197	0.229
A116E	18	E9	pRCM2-norA	0.319086	0.239
A116E	18	E9	pRCM2-norA	0.332975	0.248
A116E	18	E9	pRCM2-norA	0.346863	0.255
A116E	18	E9	pRCM2-norA	0.360752	0.262
A116E	18	E9	pRCM2-norA	0.374641	0.267
A116E	18	E9	pRCM2-norA	0.38853	0.273
A116E	18	E9	pRCM2-norA	0.402419	0.278
A116E	18	E9	pRCM2-norA	0.416308	0.283
A116E	18	E9	pRCM2-norA	0.430197	0.289
A116E	18	E9	pRCM2-norA	0.444086	0.294
A116E	18	E9	pRCM2-norA	0.457975	0.299
A116E	18	E9	pRCM2-norA	0.471863	0.304
A116E	18	E9	pRCM2-norA	0.485752	0.309
A116E	18	E9	pRCM2-norA	0.499641	0.314
A116E	18	E9	pRCM2-norA	0.51353	0.318
A116E	18	E9	pRCM2-norA	0.527419	0.322
A116E	18	E9	pRCM2-norA	0.541308	0.326
A116E	18	E9	pRCM2-norA	0.555197	0.33
A116E	18	E9	pRCM2-norA	0.569086	0.334
A116E	18	E9	pRCM2-norA	0.582975	0.338
A116E	18	E9	pRCM2-norA	0.596863	0.342
A116E	18	E9	pRCM2-norA	0.610752	0.346
A116E	18	E9	pRCM2-norA	0.624641	0.35
A116E	18	E9	pRCM2-norA	0.63853	0.354
A116E	18	E9	pRCM2-norA	0.652419	0.358
A116E	18	E9	pRCM2-norA	0.666308	0.362
A116E	18	E9	pRCM2-norA	0.680197	0.366
A116E	18	E9	pRCM2-norA	0.694086	0.37
A116E	18	E9	pRCM2-norA	0.707975	0.375
A116E	18	E9	pRCM2-norA	0.721863	0.38
A116E	18	E9	pRCM2-norA	0.735752	0.384
A116E	18	F4	no vector	0.0135301	0.094
A116E	18	F4	no vector	0.027419	0.095
A116E	18	F4	no vector	0.0413079	0.095
A116E	18	F4	no vector	0.0551968	0.095
A116E	18	F4	no vector	0.0690856	0.095
A116E	18	F4	no vector	0.0829745	0.096
A116E	18	F4	no vector	0.0968634	0.096
A116E	18	F4	no vector	0.110752	0.097
A116E	18	F4	no vector	0.124641	0.098
A116E	18	F4	no vector	0.13853	0.1
A116E	18	F4	no vector	0.152419	0.101
A116E	18	F4	no vector	0.166308	0.103
A116E	18	F4	no vector	0.180197	0.106
A116E	18	F4	no vector	0.194086	0.109
A116E	18	F4	no vector	0.207975	0.112
A116E	18	F4	no vector	0.221863	0.116
A116E	18	F4	no vector	0.235752	0.121
A116E	18	F4	no vector	0.249641	0.126
A116E	18	F4	no vector	0.26353	0.131
A116E	18	F4	no vector	0.277419	0.137
A116E	18	F4	no vector	0.291308	0.143
A116E	18	F4	no vector	0.305197	0.148
A116E	18	F4	no vector	0.319086	0.154
A116E	18	F4	no vector	0.332975	0.159
A116E	18	F4	no vector	0.346863	0.164
A116E	18	F4	no vector	0.360752	0.169
A116E	18	F4	no vector	0.374641	0.173
A116E	18	F4	no vector	0.38853	0.178
A116E	18	F4	no vector	0.402419	0.182
A116E	18	F4	no vector	0.416308	0.186
A116E	18	F4	no vector	0.430197	0.19
A116E	18	F4	no vector	0.444086	0.194
A116E	18	F4	no vector	0.457975	0.198
A116E	18	F4	no vector	0.471863	0.203
A116E	18	F4	no vector	0.485752	0.207
A116E	18	F4	no vector	0.499641	0.211
A116E	18	F4	no vector	0.51353	0.216
A116E	18	F4	no vector	0.527419	0.221
A116E	18	F4	no vector	0.541308	0.226
A116E	18	F4	no vector	0.555197	0.232
A116E	18	F4	no vector	0.569086	0.238
A116E	18	F4	no vector	0.582975	0.243
A116E	18	F4	no vector	0.596863	0.249
A116E	18	F4	no vector	0.610752	0.254
A116E	18	F4	no vector	0.624641	0.259
A116E	18	F4	no vector	0.63853	0.264
A116E	18	F4	no vector	0.652419	0.268
A116E	18	F4	no vector	0.666308	0.273
A116E	18	F4	no vector	0.680197	0.278
A116E	18	F4	no vector	0.694086	0.282
A116E	18	F4	no vector	0.707975	0.287
A116E	18	F4	no vector	0.721863	0.292
A116E	18	F4	no vector	0.735752	0.296
A116E	18	F9	pRCM2-norA	0.0135301	0.094
A116E	18	F9	pRCM2-norA	0.027419	0.095
A116E	18	F9	pRCM2-norA	0.0413079	0.095
A116E	18	F9	pRCM2-norA	0.0551968	0.095
A116E	18	F9	pRCM2-norA	0.0690856	0.095
A116E	18	F9	pRCM2-norA	0.0829745	0.095
A116E	18	F9	pRCM2-norA	0.0968634	0.096
A116E	18	F9	pRCM2-norA	0.110752	0.097
A116E	18	F9	pRCM2-norA	0.124641	0.098
A116E	18	F9	pRCM2-norA	0.13853	0.101
A116E	18	F9	pRCM2-norA	0.152419	0.104
A116E	18	F9	pRCM2-norA	0.166308	0.108
A116E	18	F9	pRCM2-norA	0.180197	0.115
A116E	18	F9	pRCM2-norA	0.194086	0.124
A116E	18	F9	pRCM2-norA	0.207975	0.134
A116E	18	F9	pRCM2-norA	0.221863	0.146
A116E	18	F9	pRCM2-norA	0.235752	0.16
A116E	18	F9	pRCM2-norA	0.249641	0.173
A116E	18	F9	pRCM2-norA	0.26353	0.188
A116E	18	F9	pRCM2-norA	0.277419	0.201
A116E	18	F9	pRCM2-norA	0.291308	0.214
A116E	18	F9	pRCM2-norA	0.305197	0.225
A116E	18	F9	pRCM2-norA	0.319086	0.235
A116E	18	F9	pRCM2-norA	0.332975	0.244
A116E	18	F9	pRCM2-norA	0.346863	0.252
A116E	18	F9	pRCM2-norA	0.360752	0.259
A116E	18	F9	pRCM2-norA	0.374641	0.264
A116E	18	F9	pRCM2-norA	0.38853	0.27
A116E	18	F9	pRCM2-norA	0.402419	0.276
A116E	18	F9	pRCM2-norA	0.416308	0.281
A116E	18	F9	pRCM2-norA	0.430197	0.287
A116E	18	F9	pRCM2-norA	0.444086	0.293
A116E	18	F9	pRCM2-norA	0.457975	0.298
A116E	18	F9	pRCM2-norA	0.471863	0.303
A116E	18	F9	pRCM2-norA	0.485752	0.308
A116E	18	F9	pRCM2-norA	0.499641	0.313
A116E	18	F9	pRCM2-norA	0.51353	0.317
A116E	18	F9	pRCM2-norA	0.527419	0.322
A116E	18	F9	pRCM2-norA	0.541308	0.326
A116E	18	F9	pRCM2-norA	0.555197	0.33
A116E	18	F9	pRCM2-norA	0.569086	0.334
A116E	18	F9	pRCM2-norA	0.582975	0.338
A116E	18	F9	pRCM2-norA	0.596863	0.343
A116E	18	F9	pRCM2-norA	0.610752	0.347
A116E	18	F9	pRCM2-norA	0.624641	0.351
A116E	18	F9	pRCM2-norA	0.63853	0.355
A116E	18	F9	pRCM2-norA	0.652419	0.36
A116E	18	F9	pRCM2-norA	0.666308	0.365
A116E	18	F9	pRCM2-norA	0.680197	0.369
A116E	18	F9	pRCM2-norA	0.694086	0.374
A116E	18	F9	pRCM2-norA	0.707975	0.379
A116E	18	F9	pRCM2-norA	0.721863	0.383
A116E	18	F9	pRCM2-norA	0.735752	0.388
A116E	18	G4	no vector	0.0135301	0.095
A116E	18	G4	no vector	0.027419	0.095
A116E	18	G4	no vector	0.0413079	0.096
A116E	18	G4	no vector	0.0551968	0.096
A116E	18	G4	no vector	0.0690856	0.096
A116E	18	G4	no vector	0.0829745	0.096
A116E	18	G4	no vector	0.0968634	0.097
A116E	18	G4	no vector	0.110752	0.098
A116E	18	G4	no vector	0.124641	0.099
A116E	18	G4	no vector	0.13853	0.101
A116E	18	G4	no vector	0.152419	0.103
A116E	18	G4	no vector	0.166308	0.105
A116E	18	G4	no vector	0.180197	0.107
A116E	18	G4	no vector	0.194086	0.111
A116E	18	G4	no vector	0.207975	0.114
A116E	18	G4	no vector	0.221863	0.119
A116E	18	G4	no vector	0.235752	0.124
A116E	18	G4	no vector	0.249641	0.129
A116E	18	G4	no vector	0.26353	0.135
A116E	18	G4	no vector	0.277419	0.141
A116E	18	G4	no vector	0.291308	0.147
A116E	18	G4	no vector	0.305197	0.153
A116E	18	G4	no vector	0.319086	0.159
A116E	18	G4	no vector	0.332975	0.164
A116E	18	G4	no vector	0.346863	0.169
A116E	18	G4	no vector	0.360752	0.175
A116E	18	G4	no vector	0.374641	0.179
A116E	18	G4	no vector	0.38853	0.185
A116E	18	G4	no vector	0.402419	0.189
A116E	18	G4	no vector	0.416308	0.194
A116E	18	G4	no vector	0.430197	0.198
A116E	18	G4	no vector	0.444086	0.203
A116E	18	G4	no vector	0.457975	0.207
A116E	18	G4	no vector	0.471863	0.212
A116E	18	G4	no vector	0.485752	0.217
A116E	18	G4	no vector	0.499641	0.222
A116E	18	G4	no vector	0.51353	0.227
A116E	18	G4	no vector	0.527419	0.233
A116E	18	G4	no vector	0.541308	0.238
A116E	18	G4	no vector	0.555197	0.245
A116E	18	G4	no vector	0.569086	0.251
A116E	18	G4	no vector	0.582975	0.258
A116E	18	G4	no vector	0.596863	0.264
A116E	18	G4	no vector	0.610752	0.271
A116E	18	G4	no vector	0.624641	0.277
A116E	18	G4	no vector	0.63853	0.282
A116E	18	G4	no vector	0.652419	0.288
A116E	18	G4	no vector	0.666308	0.293
A116E	18	G4	no vector	0.680197	0.298
A116E	18	G4	no vector	0.694086	0.304
A116E	18	G4	no vector	0.707975	0.309
A116E	18	G4	no vector	0.721863	0.315
A116E	18	G4	no vector	0.735752	0.32
A116E	18	G9	pRCM2-norA	0.0135301	0.096
A116E	18	G9	pRCM2-norA	0.027419	0.096
A116E	18	G9	pRCM2-norA	0.0413079	0.096
A116E	18	G9	pRCM2-norA	0.0551968	0.096
A116E	18	G9	pRCM2-norA	0.0690856	0.096
A116E	18	G9	pRCM2-norA	0.0829745	0.097
A116E	18	G9	pRCM2-norA	0.0968634	0.098
A116E	18	G9	pRCM2-norA	0.110752	0.098
A116E	18	G9	pRCM2-norA	0.124641	0.1
A116E	18	G9	pRCM2-norA	0.13853	0.102
A116E	18	G9	pRCM2-norA	0.152419	0.106
A116E	18	G9	pRCM2-norA	0.166308	0.111
A116E	18	G9	pRCM2-norA	0.180197	0.119
A116E	18	G9	pRCM2-norA	0.194086	0.129
A116E	18	G9	pRCM2-norA	0.207975	0.141
A116E	18	G9	pRCM2-norA	0.221863	0.156
A116E	18	G9	pRCM2-norA	0.235752	0.172
A116E	18	G9	pRCM2-norA	0.249641	0.189
A116E	18	G9	pRCM2-norA	0.26353	0.206
A116E	18	G9	pRCM2-norA	0.277419	0.222
A116E	18	G9	pRCM2-norA	0.291308	0.236
A116E	18	G9	pRCM2-norA	0.305197	0.249
A116E	18	G9	pRCM2-norA	0.319086	0.26
A116E	18	G9	pRCM2-norA	0.332975	0.269
A116E	18	G9	pRCM2-norA	0.346863	0.276
A116E	18	G9	pRCM2-norA	0.360752	0.283
A116E	18	G9	pRCM2-norA	0.374641	0.289
A116E	18	G9	pRCM2-norA	0.38853	0.294
A116E	18	G9	pRCM2-norA	0.402419	0.299
A116E	18	G9	pRCM2-norA	0.416308	0.305
A116E	18	G9	pRCM2-norA	0.430197	0.309
A116E	18	G9	pRCM2-norA	0.444086	0.314
A116E	18	G9	pRCM2-norA	0.457975	0.319
A116E	18	G9	pRCM2-norA	0.471863	0.323
A116E	18	G9	pRCM2-norA	0.485752	0.328
A116E	18	G9	pRCM2-norA	0.499641	0.332
A116E	18	G9	pRCM2-norA	0.51353	0.337
A116E	18	G9	pRCM2-norA	0.527419	0.341
A116E	18	G9	pRCM2-norA	0.541308	0.345
A116E	18	G9	pRCM2-norA	0.555197	0.349
A116E	18	G9	pRCM2-norA	0.569086	0.353
A116E	18	G9	pRCM2-norA	0.582975	0.358
A116E	18	G9	pRCM2-norA	0.596863	0.362
A116E	18	G9	pRCM2-norA	0.610752	0.367
A116E	18	G9	pRCM2-norA	0.624641	0.372
A116E	18	G9	pRCM2-norA	0.63853	0.376
A116E	18	G9	pRCM2-norA	0.652419	0.381
A116E	18	G9	pRCM2-norA	0.666308	0.387
A116E	18	G9	pRCM2-norA	0.680197	0.392
A116E	18	G9	pRCM2-norA	0.694086	0.397
A116E	18	G9	pRCM2-norA	0.707975	0.403
A116E	18	G9	pRCM2-norA	0.721863	0.409
A116E	18	G9	pRCM2-norA	0.735752	0.415
WT	WT	B5	no vector	0.0135301	0.094
WT	WT	B5	no vector	0.0135301	0.095
WT	WT	B5	no vector	0.027419	0.094
WT	WT	B5	no vector	0.027419	0.095
WT	WT	B5	no vector	0.0413079	0.094
WT	WT	B5	no vector	0.0413079	0.095
WT	WT	B5	no vector	0.0551968	0.094
WT	WT	B5	no vector	0.0551968	0.095
WT	WT	B5	no vector	0.0690856	0.095
WT	WT	B5	no vector	0.0690856	0.095
WT	WT	B5	no vector	0.0829745	0.095
WT	WT	B5	no vector	0.0829745	0.096
WT	WT	B5	no vector	0.0968634	0.095
WT	WT	B5	no vector	0.0968634	0.096
WT	WT	B5	no vector	0.110752	0.095
WT	WT	B5	no vector	0.110752	0.096
WT	WT	B5	no vector	0.124641	0.095
WT	WT	B5	no vector	0.124641	0.096
WT	WT	B5	no vector	0.13853	0.095
WT	WT	B5	no vector	0.13853	0.096
WT	WT	B5	no vector	0.152419	0.096
WT	WT	B5	no vector	0.152419	0.096
WT	WT	B5	no vector	0.166308	0.096
WT	WT	B5	no vector	0.166308	0.097
WT	WT	B5	no vector	0.180197	0.096
WT	WT	B5	no vector	0.180197	0.097
WT	WT	B5	no vector	0.194086	0.096
WT	WT	B5	no vector	0.194086	0.097
WT	WT	B5	no vector	0.207975	0.096
WT	WT	B5	no vector	0.207975	0.097
WT	WT	B5	no vector	0.221863	0.096
WT	WT	B5	no vector	0.221863	0.097
WT	WT	B5	no vector	0.235752	0.096
WT	WT	B5	no vector	0.235752	0.097
WT	WT	B5	no vector	0.249641	0.096
WT	WT	B5	no vector	0.249641	0.097
WT	WT	B5	no vector	0.26353	0.096
WT	WT	B5	no vector	0.26353	0.097
WT	WT	B5	no vector	0.277419	0.096
WT	WT	B5	no vector	0.277419	0.097
WT	WT	B5	no vector	0.291308	0.096
WT	WT	B5	no vector	0.291308	0.097
WT	WT	B5	no vector	0.305197	0.096
WT	WT	B5	no vector	0.305197	0.097
WT	WT	B5	no vector	0.319086	0.096
WT	WT	B5	no vector	0.319086	0.097
WT	WT	B5	no vector	0.332975	0.097
WT	WT	B5	no vector	0.332975	0.098
WT	WT	B5	no vector	0.346863	0.097
WT	WT	B5	no vector	0.346863	0.098
WT	WT	B5	no vector	0.360752	0.097
WT	WT	B5	no vector	0.360752	0.098
WT	WT	B5	no vector	0.374641	0.097
WT	WT	B5	no vector	0.374641	0.098
WT	WT	B5	no vector	0.38853	0.097
WT	WT	B5	no vector	0.38853	0.098
WT	WT	B5	no vector	0.402419	0.097
WT	WT	B5	no vector	0.402419	0.098
WT	WT	B5	no vector	0.416308	0.097
WT	WT	B5	no vector	0.416308	0.098
WT	WT	B5	no vector	0.430197	0.097
WT	WT	B5	no vector	0.430197	0.098
WT	WT	B5	no vector	0.444086	0.097
WT	WT	B5	no vector	0.444086	0.098
WT	WT	B5	no vector	0.457975	0.097
WT	WT	B5	no vector	0.457975	0.098
WT	WT	B5	no vector	0.471863	0.097
WT	WT	B5	no vector	0.471863	0.098
WT	WT	B5	no vector	0.485752	0.097
WT	WT	B5	no vector	0.485752	0.098
WT	WT	B5	no vector	0.499641	0.097
WT	WT	B5	no vector	0.499641	0.098
WT	WT	B5	no vector	0.51353	0.097
WT	WT	B5	no vector	0.51353	0.098
WT	WT	B5	no vector	0.527419	0.097
WT	WT	B5	no vector	0.527419	0.098
WT	WT	B5	no vector	0.541308	0.097
WT	WT	B5	no vector	0.541308	0.098
WT	WT	B5	no vector	0.555197	0.097
WT	WT	B5	no vector	0.555197	0.098
WT	WT	B5	no vector	0.569086	0.097
WT	WT	B5	no vector	0.569086	0.098
WT	WT	B5	no vector	0.582975	0.097
WT	WT	B5	no vector	0.582975	0.098
WT	WT	B5	no vector	0.596863	0.097
WT	WT	B5	no vector	0.596863	0.098
WT	WT	B5	no vector	0.610752	0.097
WT	WT	B5	no vector	0.610752	0.098
WT	WT	B5	no vector	0.624641	0.098
WT	WT	B5	no vector	0.624641	0.098
WT	WT	B5	no vector	0.63853	0.098
[truncated: 9,305 more rows]

## Sheet: columns_description
Data shown in Supplementary Figure 10b
Bacterial growth of mutants at the presence of ciprofloxacin
Mutant	mutation (A116E, E84K, S80F, S80Y) or wild type WT
Strain	ID of of single colony mutant isolate, biological replicate
Well	sample location in 96 plate
Treatment	presence or absence of pRMC2-norA
Time	time after inoculation
OD595	optical density
