# Supplementary material for: Efflux pump activity potentiates the evolution of antibiotic resistance across S. aureus isolates
Source: Nat Commun. 2020 Aug 7;11:3970. doi: 10.1038/s41467-020-17735-y (PMC7414891; doi:10.1038/s41467-020-17735-y)
Supplement: Supplementary file 10 — Source Data [file 41467_2020_17735_MOESM10_ESM.zip › SourceData_fig s2.xlsx]

## Sheet: fig s2_summary
freezerID	SRA_accession	MIC	IC50	AUC
003	ERR419111	16	5.90478	8.5787
008	ERR419082	2	0.790789	3.23351
073	ERR418467	4	1.76432	4.36134
1013	ERR419226	8	4.44679	5.85915
1015	ERR419207	16	6.87463	8.21764
1028	ERR419161	8	1.76153	4.8083
1055	ERR419170	2	1.09067	3.47503
1084	ERR419047	8	2.67963	5.07498
1092	ERR419186	8	2.20855	4.85733
1096	ERR418427	8	1.87745	4.2441
1141	ERR418463	16	1.79295	3.85415
1178	ERR419015	4	1.10377	3.42245
1191	ERR418530	32	7.4598	8.579
1198	ERR418531	4	1.17035	3.64681
1206	ERR418532	4	2.01764	4.24816
1223	ERR419087	4	1.13714	3.77484
1233	ERR419124	32	8.73117	8.95471
1239	ERR419239	2	1.10566	3.52595
1261	ERR419057	4	1.10764	3.50952
1271	ERR419052	4	2.08457	4.1227
143	ERR418433	16	4.87893	7.66029
149	ERR418440	4	1.65835	4.82327
156	ERR418966	4	1.58399	4.45112
157	ERR418695	8	3.80553	6.04108
165	ERR418968	4	1.35916	3.96258
177	ERR418969	4	1.74726	4.18191
219	ERR418426	16	1.54437	4.15418
222	ERR418483	8	2.71426	5.05134
236	ERR418476	8	2.21269	4.55497
258	ERR418583	2	1.10778	3.51656
264	ERR418628	8	4.03327	6.40767
269	ERR418853	4	2.08618	4.19356
279	ERR418449	2	1.13094	3.49181
282	ERR418857	4	1.8291	4.01489
283	ERR418486	8	1.76812	4.45438
288	ERR418497	4	1.58765	4.20721
308	ERR418488	4	1.12279	3.49645
319	ERR418510	1	0.536714	2.91444
331	ERR419173	4	1.3834	3.80041
341	ERR419155	8	3.02338	5.38391
355	ERR419045	4	1.19333	3.62614
359	ERR419100	4	1.2962	3.86914
398	ERR419012	4	1.042	3.58132
415	ERR418615	4	1.76607	4.25172
449	ERR419224	16	4.3094	8.15021
465	ERR418423	8	2.38457	4.93999
485	ERR418553	16	1.93903	4.77878
486	ERR418532	2	0.621083	3.21206
487	ERR418636	16	5.19637	7.06743
498	ERR418616	4	1.4147	4.06329
499	ERR418599	4	1.93824	4.81295
511	ERR418568	4	2.272	4.7034
518	ERR418932	8	3.32617	5.54587
521	ERR418500	4	1.78782	4.29279
558	ERR418597	4	1.51626	3.99424
562	ERR418522	4	1.27244	3.83318
565	ERR418609	4	1.06698	3.52534
589	ERR419149	4	1.10016	3.72825
598	ERR418916	4	2.26118	4.6315
606	ERR418913	8	3.31672	5.88257
626	ERR418514	16	2.28695	4.57616
644	ERR418618	8	1.7372	4.3928
663	ERR418551	8	1.92723	4.96544
672	ERR418638	4	1.30149	3.71961
675	ERR418607	4	1.25155	3.69701
686	ERR418658	8	2.99313	5.28185
712	ERR418924	2	0.0941255	2.74488
714	ERR418506	4	1.36864	3.62145
718	ERR418446	4	1.15434	3.2301
727	ERR418441	4	1.26774	3.65495
757	ERR419079	4	1.58957	4.13636
774	ERR418646	2	1.04318	3.29104
821	ERR418520	4	1.61788	3.92982
832	ERR418640	4	1.84052	4.04957
856	ERR419202	8	1.75195	4.24893
873	ERR419225	2	0.961683	3.24929
877	ERR419067	4	1.72754	3.65592
881	ERR419241	2	0.994414	3.22182
894	ERR418970	8	3.67241	6.17811
926	ERR418997	2	1.00743	3.12905
929	ERR418672	32	12.269	13.7496
960	ERR419164	4	1.41881	3.66977
987	ERR418603	8	3.56609	6.20655

## Sheet: columns_sum_description
Summary of intrinsic resistance of evolved strains
Raw data to produce the summary data is shwon in tab 'raw data'
freezerID	unique identity of a replicate population in -80C stock
SRA_accession	parental strain identity. It corresponds to the accession of whole genome reads at SRA archive (BioProject: PRJEB5261)
MIC	intrinsic resistance to ciprofloxacin as minimal inhibitory concentration, ug/ml
IC50	intrinsic resistance to ciprofloxacin as half inhibitory concentration, ug/ml
AUC	intrinsic resistance to ciprofloxacin as area under dose-response curve

## Sheet: raw_data
freezerID	SRA_accession	Plate	Well	AB_conc_ug	OD595
003	ERR419111	0040_Plate2	G4	0	0.912
003	ERR419111	0040_Plate1	E2	0	0.856
003	ERR419111	0040_Plate5	F4	0	0.971
003	ERR419111	0040_Plate4	F3	0	0.923
003	ERR419111	0040_Plate3	B7	0	0.873
003	ERR419111	0040_Plate8	B7	0.5	0.99
003	ERR419111	0040_Plate7	G4	0.5	0.969
003	ERR419111	0040_Plate10	F4	0.5	1.042
003	ERR419111	0040_Plate6	E2	0.5	0.952
003	ERR419111	0040_Plate9	F3	0.5	0.931
003	ERR419111	0040_Plate11	E2	1	0.91
003	ERR419111	0040_Plate12	G4	1	0.931
003	ERR419111	0040_Plate13	B7	1	0.93
003	ERR419111	0040_Plate15	F4	1	0.987
003	ERR419111	0040_Plate14	F3	1	0.923
003	ERR419111	0040_Plate17	G4	2	0.913
003	ERR419111	0040_Plate18	B7	2	0.916
003	ERR419111	0040_Plate20	F4	2	0.926
003	ERR419111	0040_Plate19	F3	2	0.905
003	ERR419111	0040_Plate16	E2	2	0.913
003	ERR419111	0040_Plate23	B7	4	0.711
003	ERR419111	0040_Plate25	F4	4	0.729
003	ERR419111	0040_Plate24	F3	4	0.673
003	ERR419111	0040_Plate22	G4	4	0.647
003	ERR419111	0040_Plate21	E2	4	0.82
003	ERR419111	0040_Plate30	F4	8	0.372
003	ERR419111	0040_Plate26	E2	8	0.297
003	ERR419111	0040_Plate28	B7	8	0.526
003	ERR419111	0040_Plate27	G4	8	0.303
003	ERR419111	0040_Plate29	F3	8	0.3
003	ERR419111	0040_Plate32	G4	16	0.046
003	ERR419111	0040_Plate31	E2	16	0.049
003	ERR419111	0040_Plate34	F3	16	0.046
003	ERR419111	0040_Plate35	F4	16	0.044
003	ERR419111	0040_Plate33	B7	16	0.044
003	ERR419111	0040_Plate39	F3	32	0.045
003	ERR419111	0040_Plate36	E2	32	0.043
003	ERR419111	0040_Plate40	F4	32	0.046
003	ERR419111	0040_Plate38	B7	32	0.046
003	ERR419111	0040_Plate37	G4	32	0.046
008	ERR419082	0040_Plate2	E7	0	0.87
008	ERR419082	0040_Plate4	B6	0	0.916
008	ERR419082	0040_Plate1	G3	0	0.823
008	ERR419082	0040_Plate3	B5	0	0.807
008	ERR419082	0040_Plate5	C11	0	0.96
008	ERR419082	0040_Plate8	B5	0.5	0.829
008	ERR419082	0040_Plate9	B6	0.5	0.81
008	ERR419082	0040_Plate6	G3	0.5	0.783
008	ERR419082	0040_Plate10	C11	0.5	0.914
008	ERR419082	0040_Plate7	E7	0.5	0.627
008	ERR419082	0040_Plate13	B5	1	0.283
008	ERR419082	0040_Plate15	C11	1	0.274
008	ERR419082	0040_Plate14	B6	1	0.373
008	ERR419082	0040_Plate11	G3	1	0.259
008	ERR419082	0040_Plate12	E7	1	0.188
008	ERR419082	0040_Plate18	B5	2	0.099
008	ERR419082	0040_Plate16	G3	2	0.053
008	ERR419082	0040_Plate17	E7	2	0.103
008	ERR419082	0040_Plate19	B6	2	0.039
008	ERR419082	0040_Plate20	C11	2	0.048
008	ERR419082	0040_Plate21	G3	4	0.045
008	ERR419082	0040_Plate25	C11	4	0.047
008	ERR419082	0040_Plate24	B6	4	0.048
008	ERR419082	0040_Plate23	B5	4	0.044
008	ERR419082	0040_Plate22	E7	4	0.045
008	ERR419082	0040_Plate28	B5	8	0.046
008	ERR419082	0040_Plate26	G3	8	0.049
008	ERR419082	0040_Plate27	E7	8	0.046
008	ERR419082	0040_Plate30	C11	8	0.048
008	ERR419082	0040_Plate29	B6	8	0.042
008	ERR419082	0040_Plate34	B6	16	0.05
008	ERR419082	0040_Plate33	B5	16	0.045
008	ERR419082	0040_Plate32	E7	16	0.048
008	ERR419082	0040_Plate31	G3	16	0.045
008	ERR419082	0040_Plate35	C11	16	0.045
008	ERR419082	0040_Plate37	E7	32	0.046
008	ERR419082	0040_Plate39	B6	32	0.048
008	ERR419082	0040_Plate38	B5	32	0.047
008	ERR419082	0040_Plate40	C11	32	0.046
008	ERR419082	0040_Plate36	G3	32	0.046
073	ERR418467	0040_Plate1	F2	0	0.916
073	ERR418467	0040_Plate3	B8	0	0.887
073	ERR418467	0040_Plate2	C11	0	0.931
073	ERR418467	0040_Plate5	D6	0	1
073	ERR418467	0040_Plate4	C10	0	0.932
073	ERR418467	0040_Plate6	F2	0.5	0.978
073	ERR418467	0040_Plate9	C10	0.5	0.901
073	ERR418467	0040_Plate8	B8	0.5	0.942
073	ERR418467	0040_Plate10	D6	0.5	0.994
073	ERR418467	0040_Plate7	C11	0.5	0.822
073	ERR418467	0040_Plate15	D6	1	0.8
073	ERR418467	0040_Plate11	F2	1	0.612
073	ERR418467	0040_Plate14	C10	1	0.778
073	ERR418467	0040_Plate13	B8	1	0.754
073	ERR418467	0040_Plate12	C11	1	0.593
073	ERR418467	0040_Plate17	C11	2	0.27
073	ERR418467	0040_Plate20	D6	2	0.886
073	ERR418467	0040_Plate18	B8	2	0.498
073	ERR418467	0040_Plate16	F2	2	0.45
073	ERR418467	0040_Plate19	C10	2	0.383
073	ERR418467	0040_Plate23	B8	4	0.043
073	ERR418467	0040_Plate24	C10	4	0.044
073	ERR418467	0040_Plate22	C11	4	0.045
073	ERR418467	0040_Plate21	F2	4	0.057
073	ERR418467	0040_Plate25	D6	4	0.047
073	ERR418467	0040_Plate30	D6	8	0.048
073	ERR418467	0040_Plate27	C11	8	0.044
073	ERR418467	0040_Plate26	F2	8	0.047
073	ERR418467	0040_Plate29	C10	8	0.045
073	ERR418467	0040_Plate28	B8	8	0.051
073	ERR418467	0040_Plate32	C11	16	0.045
073	ERR418467	0040_Plate33	B8	16	0.048
073	ERR418467	0040_Plate34	C10	16	0.044
073	ERR418467	0040_Plate35	D6	16	0.044
073	ERR418467	0040_Plate31	F2	16	0.044
073	ERR418467	0040_Plate36	F2	32	0.046
073	ERR418467	0040_Plate40	D6	32	0.045
073	ERR418467	0040_Plate37	C11	32	0.041
073	ERR418467	0040_Plate39	C10	32	0.046
073	ERR418467	0040_Plate38	B8	32	0.046
1013	ERR419226	0041_Plate2	D2	0	0.884
1013	ERR419226	0041_Plate4	E7	0	0.665
1013	ERR419226	0041_Plate5	F9	0	0.902
1013	ERR419226	0041_Plate3	F8	0	0.82
1013	ERR419226	0041_Plate1	C11	0	0.875
1013	ERR419226	0041_Plate9	E7	0.5	0.68
1013	ERR419226	0041_Plate7	D2	0.5	0.897
1013	ERR419226	0041_Plate8	F8	0.5	0.869
1013	ERR419226	0041_Plate10	F9	0.5	0.991
1013	ERR419226	0041_Plate6	C11	0.5	0.792
1013	ERR419226	0041_Plate11	C11	1	0.899
1013	ERR419226	0041_Plate13	F8	1	0.89
1013	ERR419226	0041_Plate12	D2	1	0.927
1013	ERR419226	0041_Plate14	E7	1	0.712
1013	ERR419226	0041_Plate15	F9	1	0.799
1013	ERR419226	0041_Plate19	E7	2	0.617
1013	ERR419226	0041_Plate16	C11	2	0.797
1013	ERR419226	0041_Plate17	D2	2	0.781
1013	ERR419226	0041_Plate20	F9	2	0.8
1013	ERR419226	0041_Plate18	F8	2	0.746
1013	ERR419226	0041_Plate24	E7	4	0.666
1013	ERR419226	0041_Plate22	D2	4	0.779
1013	ERR419226	0041_Plate25	F9	4	0.593
1013	ERR419226	0041_Plate21	C11	4	0.756
1013	ERR419226	0041_Plate23	F8	4	0.719
1013	ERR419226	0041_Plate30	F9	8	0.059
1013	ERR419226	0041_Plate26	C11	8	0.07
1013	ERR419226	0041_Plate29	E7	8	0.089
1013	ERR419226	0041_Plate27	D2	8	0.052
1013	ERR419226	0041_Plate28	F8	8	0.071
1013	ERR419226	0041_Plate32	D2	16	0.058
1013	ERR419226	0041_Plate31	C11	16	0.054
1013	ERR419226	0041_Plate33	F8	16	0.055
1013	ERR419226	0041_Plate35	F9	16	0.059
1013	ERR419226	0041_Plate34	E7	16	0.067
1013	ERR419226	0041_Plate38	F8	32	0.047
1013	ERR419226	0041_Plate39	E7	32	0.052
1013	ERR419226	0041_Plate37	D2	32	0.05
1013	ERR419226	0041_Plate36	C11	32	0.047
1013	ERR419226	0041_Plate40	F9	32	0.05
1015	ERR419207	0041_Plate5	D4	0	0.905
1015	ERR419207	0041_Plate2	E8	0	0.638
1015	ERR419207	0041_Plate4	D4	0	0.874
1015	ERR419207	0041_Plate3	F7	0	0.869
1015	ERR419207	0041_Plate1	G9	0	0.834
1015	ERR419207	0041_Plate6	G9	0.5	0.864
1015	ERR419207	0041_Plate8	F7	0.5	0.91
1015	ERR419207	0041_Plate7	E8	0.5	0.709
1015	ERR419207	0041_Plate10	D4	0.5	0.997
1015	ERR419207	0041_Plate9	D4	0.5	0.964
1015	ERR419207	0041_Plate13	F7	1	0.969
1015	ERR419207	0041_Plate14	D4	1	0.936
1015	ERR419207	0041_Plate11	G9	1	0.959
1015	ERR419207	0041_Plate15	D4	1	0.895
1015	ERR419207	0041_Plate12	E8	1	0.784
1015	ERR419207	0041_Plate18	F7	2	0.89
1015	ERR419207	0041_Plate20	D4	2	0.911
1015	ERR419207	0041_Plate19	D4	2	0.899
1015	ERR419207	0041_Plate16	G9	2	0.843
1015	ERR419207	0041_Plate17	E8	2	0.655
1015	ERR419207	0041_Plate23	F7	4	0.83
1015	ERR419207	0041_Plate22	E8	4	0.82
1015	ERR419207	0041_Plate21	G9	4	0.874
1015	ERR419207	0041_Plate24	D4	4	0.864
1015	ERR419207	0041_Plate25	D4	4	0.771
1015	ERR419207	0041_Plate29	D4	8	0.303
1015	ERR419207	0041_Plate28	F7	8	0.278
1015	ERR419207	0041_Plate27	E8	8	0.435
1015	ERR419207	0041_Plate30	D4	8	0.295
1015	ERR419207	0041_Plate26	G9	8	0.232
1015	ERR419207	0041_Plate33	F7	16	0.07
1015	ERR419207	0041_Plate32	E8	16	0.058
1015	ERR419207	0041_Plate31	G9	16	0.063
1015	ERR419207	0041_Plate34	D4	16	0.067
1015	ERR419207	0041_Plate35	D4	16	0.068
1015	ERR419207	0041_Plate39	D4	32	0.089
1015	ERR419207	0041_Plate36	G9	32	0.1
1015	ERR419207	0041_Plate38	F7	32	0.096
1015	ERR419207	0041_Plate37	E8	32	0.092
1015	ERR419207	0041_Plate40	D4	32	0.094
1028	ERR419161	0041_Plate2	C3	0	0.892
1028	ERR419161	0041_Plate1	G10	0	0.898
1028	ERR419161	0041_Plate5	G11	0	0.895
1028	ERR419161	0041_Plate4	B4	0	0.885
1028	ERR419161	0041_Plate3	F9	0	0.903
1028	ERR419161	0041_Plate6	G10	0.5	0.976
1028	ERR419161	0041_Plate7	C3	0.5	1.028
1028	ERR419161	0041_Plate8	F9	0.5	0.975
1028	ERR419161	0041_Plate10	G11	0.5	0.991
1028	ERR419161	0041_Plate9	B4	0.5	0.967
1028	ERR419161	0041_Plate11	G10	1	0.412
1028	ERR419161	0041_Plate14	B4	1	0.594
1028	ERR419161	0041_Plate12	C3	1	0.433
1028	ERR419161	0041_Plate15	G11	1	0.475
1028	ERR419161	0041_Plate13	F9	1	0.511
1028	ERR419161	0041_Plate17	C3	2	0.576
1028	ERR419161	0041_Plate20	G11	2	0.748
1028	ERR419161	0041_Plate16	G10	2	0.529
1028	ERR419161	0041_Plate18	F9	2	0.687
1028	ERR419161	0041_Plate19	B4	2	0.739
1028	ERR419161	0041_Plate25	G11	4	0.109
1028	ERR419161	0041_Plate22	C3	4	0.091
1028	ERR419161	0041_Plate23	F9	4	0.125
1028	ERR419161	0041_Plate24	B4	4	0.087
1028	ERR419161	0041_Plate21	G10	4	0.105
1028	ERR419161	0041_Plate30	G11	8	0.056
1028	ERR419161	0041_Plate26	G10	8	0.054
1028	ERR419161	0041_Plate29	B4	8	0.061
1028	ERR419161	0041_Plate27	C3	8	0.054
1028	ERR419161	0041_Plate28	F9	8	0.054
1028	ERR419161	0041_Plate35	G11	16	0.055
1028	ERR419161	0041_Plate34	B4	16	0.057
1028	ERR419161	0041_Plate33	F9	16	0.053
1028	ERR419161	0041_Plate31	G10	16	0.054
1028	ERR419161	0041_Plate32	C3	16	0.054
1028	ERR419161	0041_Plate40	G11	32	0.05
1028	ERR419161	0041_Plate38	F9	32	0.049
1028	ERR419161	0041_Plate39	B4	32	0.051
1028	ERR419161	0041_Plate36	G10	32	0.05
1028	ERR419161	0041_Plate37	C3	32	0.047
1055	ERR419170	0041_Plate2	C2	0	0.999
1055	ERR419170	0041_Plate1	E7	0	0.816
1055	ERR419170	0041_Plate5	E5	0	0.878
1055	ERR419170	0041_Plate3	B6	0	0.887
1055	ERR419170	0041_Plate4	E5	0	0.841
1055	ERR419170	0041_Plate10	E5	0.5	0.831
1055	ERR419170	0041_Plate6	E7	0.5	0.907
1055	ERR419170	0041_Plate7	C2	0.5	1.055
1055	ERR419170	0041_Plate8	B6	0.5	1.085
1055	ERR419170	0041_Plate9	E5	0.5	0.854
1055	ERR419170	0041_Plate15	E5	1	0.777
1055	ERR419170	0041_Plate13	B6	1	0.779
1055	ERR419170	0041_Plate12	C2	1	0.876
1055	ERR419170	0041_Plate11	E7	1	0.757
1055	ERR419170	0041_Plate14	E5	1	0.733
1055	ERR419170	0041_Plate19	E5	2	0.052
1055	ERR419170	0041_Plate18	B6	2	0.047
1055	ERR419170	0041_Plate16	E7	2	0.052
1055	ERR419170	0041_Plate17	C2	2	0.049
1055	ERR419170	0041_Plate20	E5	2	0.05
1055	ERR419170	0041_Plate25	E5	4	0.046
1055	ERR419170	0041_Plate22	C2	4	0.047
1055	ERR419170	0041_Plate24	E5	4	0.046
1055	ERR419170	0041_Plate23	B6	4	0.048
1055	ERR419170	0041_Plate21	E7	4	0.046
1055	ERR419170	0041_Plate30	E5	8	0.048
1055	ERR419170	0041_Plate27	C2	8	0.044
1055	ERR419170	0041_Plate28	B6	8	0.049
1055	ERR419170	0041_Plate29	E5	8	0.048
1055	ERR419170	0041_Plate26	E7	8	0.049
1055	ERR419170	0041_Plate32	C2	16	0.046
1055	ERR419170	0041_Plate34	E5	16	0.057
1055	ERR419170	0041_Plate35	E5	16	0.049
1055	ERR419170	0041_Plate33	B6	16	0.046
1055	ERR419170	0041_Plate31	E7	16	0.067
1055	ERR419170	0041_Plate38	B6	32	0.047
1055	ERR419170	0041_Plate36	E7	32	0.05
1055	ERR419170	0041_Plate37	C2	32	0.045
1055	ERR419170	0041_Plate40	E5	32	0.044
1055	ERR419170	0041_Plate39	E5	32	0.047
1084	ERR419047	0041_Plate5	E9	0	0.721
1084	ERR419047	0041_Plate1	C6	0	0.956
1084	ERR419047	0041_Plate4	G7	0	0.954
1084	ERR419047	0041_Plate3	F10	0	0.98
1084	ERR419047	0041_Plate2	B6	0	0.96
1084	ERR419047	0041_Plate9	G7	0.5	1.017
1084	ERR419047	0041_Plate6	C6	0.5	0.942
1084	ERR419047	0041_Plate7	B6	0.5	0.958
1084	ERR419047	0041_Plate8	F10	0.5	1.034
1084	ERR419047	0041_Plate10	E9	0.5	0.734
1084	ERR419047	0041_Plate13	F10	1	1.087
1084	ERR419047	0041_Plate14	G7	1	1.051
1084	ERR419047	0041_Plate11	C6	1	1.078
1084	ERR419047	0041_Plate12	B6	1	1
1084	ERR419047	0041_Plate15	E9	1	0.702
1084	ERR419047	0041_Plate19	G7	2	0.804
1084	ERR419047	0041_Plate18	F10	2	0.9
1084	ERR419047	0041_Plate17	B6	2	0.739
1084	ERR419047	0041_Plate16	C6	2	0.684
1084	ERR419047	0041_Plate20	E9	2	0.671
1084	ERR419047	0041_Plate23	F10	4	0.231
1084	ERR419047	0041_Plate25	E9	4	0.184
1084	ERR419047	0041_Plate21	C6	4	0.194
1084	ERR419047	0041_Plate24	G7	4	0.231
1084	ERR419047	0041_Plate22	B6	4	0.189
1084	ERR419047	0041_Plate27	B6	8	0.076
1084	ERR419047	0041_Plate30	E9	8	0.071
1084	ERR419047	0041_Plate29	G7	8	0.062
1084	ERR419047	0041_Plate28	F10	8	0.071
1084	ERR419047	0041_Plate26	C6	8	0.061
1084	ERR419047	0041_Plate33	F10	16	0.065
1084	ERR419047	0041_Plate35	E9	16	0.061
1084	ERR419047	0041_Plate32	B6	16	0.064
1084	ERR419047	0041_Plate34	G7	16	0.063
1084	ERR419047	0041_Plate31	C6	16	0.059
1084	ERR419047	0041_Plate40	E9	32	0.053
1084	ERR419047	0041_Plate39	G7	32	0.056
1084	ERR419047	0041_Plate37	B6	32	0.055
1084	ERR419047	0041_Plate36	C6	32	0.051
1084	ERR419047	0041_Plate38	F10	32	0.053
1092	ERR419186	0041_Plate2	C6	0	1.036
1092	ERR419186	0041_Plate1	B4	0	0.987
1092	ERR419186	0041_Plate3	G4	0	1.002
1092	ERR419186	0041_Plate5	E8	0	0.785
1092	ERR419186	0041_Plate4	C9	0	1.025
1092	ERR419186	0041_Plate10	E8	0.5	0.838
1092	ERR419186	0041_Plate7	C6	0.5	1.058
1092	ERR419186	0041_Plate9	C9	0.5	1.159
1092	ERR419186	0041_Plate6	B4	0.5	0.984
1092	ERR419186	0041_Plate8	G4	0.5	1.077
1092	ERR419186	0041_Plate14	C9	1	1.107
1092	ERR419186	0041_Plate12	C6	1	1.102
1092	ERR419186	0041_Plate15	E8	1	0.8
1092	ERR419186	0041_Plate11	B4	1	1.077
1092	ERR419186	0041_Plate13	G4	1	1.107
1092	ERR419186	0041_Plate17	C6	2	0.617
1092	ERR419186	0041_Plate19	C9	2	0.697
1092	ERR419186	0041_Plate16	B4	2	0.527
1092	ERR419186	0041_Plate20	E8	2	0.787
1092	ERR419186	0041_Plate18	G4	2	0.495
1092	ERR419186	0041_Plate24	C9	4	0.192
1092	ERR419186	0041_Plate23	G4	4	0.161
1092	ERR419186	0041_Plate21	B4	4	0.191
1092	ERR419186	0041_Plate25	E8	4	0.19
1092	ERR419186	0041_Plate22	C6	4	0.204
1092	ERR419186	0041_Plate27	C6	8	0.073
1092	ERR419186	0041_Plate29	C9	8	0.071
1092	ERR419186	0041_Plate30	E8	8	0.079
1092	ERR419186	0041_Plate26	B4	8	0.063
1092	ERR419186	0041_Plate28	G4	8	0.079
1092	ERR419186	0041_Plate34	C9	16	0.078
1092	ERR419186	0041_Plate32	C6	16	0.067
1092	ERR419186	0041_Plate35	E8	16	0.072
1092	ERR419186	0041_Plate31	B4	16	0.064
1092	ERR419186	0041_Plate33	G4	16	0.075
1092	ERR419186	0041_Plate40	E8	32	0.054
1092	ERR419186	0041_Plate38	G4	32	0.051
1092	ERR419186	0041_Plate37	C6	32	0.058
1092	ERR419186	0041_Plate39	C9	32	0.058
1092	ERR419186	0041_Plate36	B4	32	0.055
1096	ERR418427	0041_Plate5	F11	0	0.895
1096	ERR418427	0041_Plate4	G5	0	0.858
1096	ERR418427	0041_Plate2	G8	0	0.861
1096	ERR418427	0041_Plate1	F8	0	0.895
1096	ERR418427	0041_Plate3	G7	0	0.873
1096	ERR418427	0041_Plate10	F11	0.5	1.059
1096	ERR418427	0041_Plate8	G7	0.5	0.972
1096	ERR418427	0041_Plate9	G5	0.5	1.001
1096	ERR418427	0041_Plate6	F8	0.5	1.039
1096	ERR418427	0041_Plate7	G8	0.5	1.032
1096	ERR418427	0041_Plate14	G5	1	0.995
1096	ERR418427	0041_Plate11	F8	1	1.052
1096	ERR418427	0041_Plate13	G7	1	1.058
1096	ERR418427	0041_Plate12	G8	1	0.997
1096	ERR418427	0041_Plate15	F11	1	0.936
1096	ERR418427	0041_Plate19	G5	2	0.35
1096	ERR418427	0041_Plate16	F8	2	0.318
1096	ERR418427	0041_Plate20	F11	2	0.371
1096	ERR418427	0041_Plate17	G8	2	0.333
1096	ERR418427	0041_Plate18	G7	2	0.385
1096	ERR418427	0041_Plate21	F8	4	0.102
1096	ERR418427	0041_Plate22	G8	4	0.073
1096	ERR418427	0041_Plate24	G5	4	0.1
1096	ERR418427	0041_Plate25	F11	4	0.101
1096	ERR418427	0041_Plate23	G7	4	0.231
1096	ERR418427	0041_Plate29	G5	8	0.055
1096	ERR418427	0041_Plate30	F11	8	0.054
1096	ERR418427	0041_Plate28	G7	8	0.056
1096	ERR418427	0041_Plate26	F8	8	0.053
1096	ERR418427	0041_Plate27	G8	8	0.053
1096	ERR418427	0041_Plate31	F8	16	0.052
1096	ERR418427	0041_Plate32	G8	16	0.048
1096	ERR418427	0041_Plate35	F11	16	0.055
1096	ERR418427	0041_Plate33	G7	16	0.059
1096	ERR418427	0041_Plate34	G5	16	0.06
1096	ERR418427	0041_Plate40	F11	32	0.055
1096	ERR418427	0041_Plate39	G5	32	0.06
1096	ERR418427	0041_Plate37	G8	32	0.054
1096	ERR418427	0041_Plate36	F8	32	0.055
1096	ERR418427	0041_Plate38	G7	32	0.057
1141	ERR418463	0041_Plate2	D6	0	0.926
1141	ERR418463	0041_Plate5	G3	0	0.915
1141	ERR418463	0041_Plate3	E9	0	0.643
1141	ERR418463	0041_Plate4	E4	0	0.679
1141	ERR418463	0041_Plate1	F6	0	0.893
1141	ERR418463	0041_Plate6	F6	0.5	0.887
1141	ERR418463	0041_Plate9	E4	0.5	0.725
1141	ERR418463	0041_Plate8	E9	0.5	0.667
1141	ERR418463	0041_Plate10	G3	0.5	0.987
1141	ERR418463	0041_Plate7	D6	0.5	0.903
1141	ERR418463	0041_Plate12	D6	1	0.893
1141	ERR418463	0041_Plate11	F6	1	0.878
1141	ERR418463	0041_Plate14	E4	1	0.699
1141	ERR418463	0041_Plate15	G3	1	0.671
1141	ERR418463	0041_Plate13	E9	1	0.64
1141	ERR418463	0041_Plate20	G3	2	0.106
1141	ERR418463	0041_Plate18	E9	2	0.109
1141	ERR418463	0041_Plate19	E4	2	0.113
1141	ERR418463	0041_Plate16	F6	2	0.117
1141	ERR418463	0041_Plate17	D6	2	0.099
1141	ERR418463	0041_Plate25	G3	4	0.108
1141	ERR418463	0041_Plate23	E9	4	0.094
1141	ERR418463	0041_Plate21	F6	4	0.085
1141	ERR418463	0041_Plate22	D6	4	0.125
1141	ERR418463	0041_Plate24	E4	4	0.106
1141	ERR418463	0041_Plate30	G3	8	0.094
1141	ERR418463	0041_Plate29	E4	8	0.101
1141	ERR418463	0041_Plate28	E9	8	0.08
1141	ERR418463	0041_Plate27	D6	8	0.084
1141	ERR418463	0041_Plate26	F6	8	0.082
1141	ERR418463	0041_Plate35	G3	16	0.07
1141	ERR418463	0041_Plate32	D6	16	0.064
1141	ERR418463	0041_Plate33	E9	16	0.067
1141	ERR418463	0041_Plate31	F6	16	0.077
1141	ERR418463	0041_Plate34	E4	16	0.08
1141	ERR418463	0041_Plate39	E4	32	0.058
1141	ERR418463	0041_Plate37	D6	32	0.052
1141	ERR418463	0041_Plate40	G3	32	0.057
1141	ERR418463	0041_Plate38	E9	32	0.055
1141	ERR418463	0041_Plate36	F6	32	0.054
1178	ERR419015	0041_Plate2	D4	0	0.897
1178	ERR419015	0041_Plate5	B6	0	0.854
1178	ERR419015	0041_Plate4	B7	0	0.822
1178	ERR419015	0041_Plate3	D2	0	0.801
1178	ERR419015	0041_Plate1	E10	0	0.627
1178	ERR419015	0041_Plate6	E10	0.5	0.725
1178	ERR419015	0041_Plate10	B6	0.5	0.923
1178	ERR419015	0041_Plate9	B7	0.5	0.738
1178	ERR419015	0041_Plate8	D2	0.5	0.889
1178	ERR419015	0041_Plate7	D4	0.5	0.781
1178	ERR419015	0041_Plate15	B6	1	0.345
1178	ERR419015	0041_Plate14	B7	1	0.534
1178	ERR419015	0041_Plate13	D2	1	0.57
1178	ERR419015	0041_Plate12	D4	1	0.641
1178	ERR419015	0041_Plate11	E10	1	0.575
1178	ERR419015	0041_Plate19	B7	2	0.117
1178	ERR419015	0041_Plate20	B6	2	0.152
1178	ERR419015	0041_Plate16	E10	2	0.077
1178	ERR419015	0041_Plate18	D2	2	0.135
1178	ERR419015	0041_Plate17	D4	2	0.124
1178	ERR419015	0041_Plate25	B6	4	0.064
1178	ERR419015	0041_Plate22	D4	4	0.061
1178	ERR419015	0041_Plate21	E10	4	0.069
1178	ERR419015	0041_Plate24	B7	4	0.061
1178	ERR419015	0041_Plate23	D2	4	0.07
1178	ERR419015	0041_Plate30	B6	8	0.065
1178	ERR419015	0041_Plate27	D4	8	0.057
1178	ERR419015	0041_Plate26	E10	8	0.073
1178	ERR419015	0041_Plate29	B7	8	0.055
1178	ERR419015	0041_Plate28	D2	8	0.064
1178	ERR419015	0041_Plate31	E10	16	0.045
1178	ERR419015	0041_Plate32	D4	16	0.058
1178	ERR419015	0041_Plate33	D2	16	0.061
1178	ERR419015	0041_Plate34	B7	16	0.058
1178	ERR419015	0041_Plate35	B6	16	0.058
1178	ERR419015	0041_Plate37	D4	32	0.048
1178	ERR419015	0041_Plate36	E10	32	0.053
1178	ERR419015	0041_Plate39	B7	32	0.047
1178	ERR419015	0041_Plate40	B6	32	0.05
1178	ERR419015	0041_Plate38	D2	32	0.049
1191	ERR418530	0041_Plate1	G5	0	0.884
1191	ERR418530	0041_Plate5	E6	0	0.704
1191	ERR418530	0041_Plate2	B5	0	0.893
1191	ERR418530	0041_Plate4	E3	0	0.655
1191	ERR418530	0041_Plate3	C3	0	0.908
1191	ERR418530	0041_Plate9	E3	0.5	0.732
1191	ERR418530	0041_Plate10	E6	0.5	0.722
1191	ERR418530	0041_Plate7	B5	0.5	0.942
1191	ERR418530	0041_Plate6	G5	0.5	0.938
1191	ERR418530	0041_Plate8	C3	0.5	0.984
1191	ERR418530	0041_Plate12	B5	1	0.981
1191	ERR418530	0041_Plate13	C3	1	1.014
1191	ERR418530	0041_Plate14	E3	1	0.773
1191	ERR418530	0041_Plate15	E6	1	0.667
1191	ERR418530	0041_Plate11	G5	1	0.995
1191	ERR418530	0041_Plate18	C3	2	0.893
1191	ERR418530	0041_Plate17	B5	2	0.865
1191	ERR418530	0041_Plate19	E3	2	0.729
1191	ERR418530	0041_Plate20	E6	2	0.665
1191	ERR418530	0041_Plate16	G5	2	0.872
1191	ERR418530	0041_Plate21	G5	4	0.88
1191	ERR418530	0041_Plate24	E3	4	0.818
1191	ERR418530	0041_Plate22	B5	4	0.908
1191	ERR418530	0041_Plate23	C3	4	0.872
1191	ERR418530	0041_Plate25	E6	4	0.839
1191	ERR418530	0041_Plate26	G5	8	0.256
1191	ERR418530	0041_Plate29	E3	8	0.384
1191	ERR418530	0041_Plate30	E6	8	0.339
1191	ERR418530	0041_Plate27	B5	8	0.49
1191	ERR418530	0041_Plate28	C3	8	0.431
1191	ERR418530	0041_Plate35	E6	16	0.094
1191	ERR418530	0041_Plate31	G5	16	0.376
1191	ERR418530	0041_Plate32	B5	16	0.177
1191	ERR418530	0041_Plate34	E3	16	0.096
1191	ERR418530	0041_Plate33	C3	16	0.066
1191	ERR418530	0041_Plate36	G5	32	0.05
1191	ERR418530	0041_Plate37	B5	32	0.048
1191	ERR418530	0041_Plate38	C3	32	0.048
1191	ERR418530	0041_Plate39	E3	32	0.046
1191	ERR418530	0041_Plate40	E6	32	0.047
1198	ERR418531	0041_Plate4	F10	0	1.076
1198	ERR418531	0041_Plate1	B9	0	0.977
1198	ERR418531	0041_Plate3	G6	0	0.976
1198	ERR418531	0041_Plate5	B10	0	0.97
1198	ERR418531	0041_Plate2	E4	0	0.829
1198	ERR418531	0041_Plate9	F10	0.5	1.103
1198	ERR418531	0041_Plate7	E4	0.5	0.829
1198	ERR418531	0041_Plate10	B10	0.5	1.051
1198	ERR418531	0041_Plate8	G6	0.5	1.032
1198	ERR418531	0041_Plate6	B9	0.5	1.028
1198	ERR418531	0041_Plate12	E4	1	0.736
1198	ERR418531	0041_Plate13	G6	1	0.779
1198	ERR418531	0041_Plate11	B9	1	0.896
1198	ERR418531	0041_Plate14	F10	1	0.902
1198	ERR418531	0041_Plate15	B10	1	0.673
1198	ERR418531	0041_Plate20	B10	2	0.088
1198	ERR418531	0041_Plate18	G6	2	0.089
1198	ERR418531	0041_Plate16	B9	2	0.095
1198	ERR418531	0041_Plate19	F10	2	0.088
1198	ERR418531	0041_Plate17	E4	2	0.097
1198	ERR418531	0041_Plate21	B9	4	0.051
1198	ERR418531	0041_Plate23	G6	4	0.055
1198	ERR418531	0041_Plate25	B10	4	0.064
1198	ERR418531	0041_Plate22	E4	4	0.064
1198	ERR418531	0041_Plate24	F10	4	0.053
1198	ERR418531	0041_Plate29	F10	8	0.061
1198	ERR418531	0041_Plate30	B10	8	0.057
1198	ERR418531	0041_Plate27	E4	8	0.062
1198	ERR418531	0041_Plate26	B9	8	0.048
1198	ERR418531	0041_Plate28	G6	8	0.053
1198	ERR418531	0041_Plate35	B10	16	0.055
1198	ERR418531	0041_Plate34	F10	16	0.054
1198	ERR418531	0041_Plate33	G6	16	0.052
1198	ERR418531	0041_Plate31	B9	16	0.048
1198	ERR418531	0041_Plate32	E4	16	0.052
1198	ERR418531	0041_Plate36	B9	32	0.046
1198	ERR418531	0041_Plate39	F10	32	0.047
1198	ERR418531	0041_Plate37	E4	32	0.05
1198	ERR418531	0041_Plate40	B10	32	0.048
1198	ERR418531	0041_Plate38	G6	32	0.048
1206	ERR418532	0041_Plate4	F5	0	0.823
1206	ERR418532	0041_Plate3	F4	0	0.827
1206	ERR418532	0041_Plate5	G5	0	0.865
1206	ERR418532	0041_Plate2	F2	0	0.853
1206	ERR418532	0041_Plate1	G2	0	0.85
1206	ERR418532	0041_Plate8	F4	0.5	0.902
1206	ERR418532	0041_Plate9	F5	0.5	0.927
1206	ERR418532	0041_Plate10	G5	0.5	1.079
1206	ERR418532	0041_Plate7	F2	0.5	0.913
1206	ERR418532	0041_Plate6	G2	0.5	0.884
1206	ERR418532	0041_Plate13	F4	1	1.032
1206	ERR418532	0041_Plate15	G5	1	0.684
1206	ERR418532	0041_Plate11	G2	1	1.055
1206	ERR418532	0041_Plate12	F2	1	0.969
1206	ERR418532	0041_Plate14	F5	1	1.013
1206	ERR418532	0041_Plate19	F5	2	0.615
1206	ERR418532	0041_Plate18	F4	2	0.425
1206	ERR418532	0041_Plate16	G2	2	0.426
1206	ERR418532	0041_Plate17	F2	2	0.62
1206	ERR418532	0041_Plate20	G5	2	0.545
1206	ERR418532	0041_Plate24	F5	4	0.048
1206	ERR418532	0041_Plate25	G5	4	0.053
1206	ERR418532	0041_Plate23	F4	4	0.047
1206	ERR418532	0041_Plate22	F2	4	0.049
1206	ERR418532	0041_Plate21	G2	4	0.049
1206	ERR418532	0041_Plate26	G2	8	0.052
1206	ERR418532	0041_Plate27	F2	8	0.048
1206	ERR418532	0041_Plate28	F4	8	0.048
1206	ERR418532	0041_Plate29	F5	8	0.047
1206	ERR418532	0041_Plate30	G5	8	0.051
1206	ERR418532	0041_Plate34	F5	16	0.049
1206	ERR418532	0041_Plate35	G5	16	0.053
1206	ERR418532	0041_Plate32	F2	16	0.051
1206	ERR418532	0041_Plate33	F4	16	0.048
1206	ERR418532	0041_Plate31	G2	16	0.048
1206	ERR418532	0041_Plate38	F4	32	0.046
1206	ERR418532	0041_Plate40	G5	32	0.052
1206	ERR418532	0041_Plate39	F5	32	0.045
1206	ERR418532	0041_Plate37	F2	32	0.045
1206	ERR418532	0041_Plate36	G2	32	0.05
1223	ERR419087	0041_Plate1	B8	0	1.03
1223	ERR419087	0041_Plate2	D7	0	1.011
1223	ERR419087	0041_Plate5	C9	0	1.025
1223	ERR419087	0041_Plate3	F11	0	1.045
1223	ERR419087	0041_Plate4	D11	0	1.082
1223	ERR419087	0041_Plate7	D7	0.5	0.848
1223	ERR419087	0041_Plate9	D11	0.5	1.139
1223	ERR419087	0041_Plate6	B8	0.5	0.921
1223	ERR419087	0041_Plate10	C9	0.5	1.165
1223	ERR419087	0041_Plate8	F11	0.5	1.074
1223	ERR419087	0041_Plate13	F11	1	0.749
1223	ERR419087	0041_Plate11	B8	1	0.748
1223	ERR419087	0041_Plate15	C9	1	0.553
1223	ERR419087	0041_Plate14	D11	1	0.601
1223	ERR419087	0041_Plate12	D7	1	0.78
1223	ERR419087	0041_Plate18	F11	2	0.334
1223	ERR419087	0041_Plate17	D7	2	0.104
1223	ERR419087	0041_Plate16	B8	2	0.086
1223	ERR419087	0041_Plate20	C9	2	0.263
1223	ERR419087	0041_Plate19	D11	2	0.08
1223	ERR419087	0041_Plate25	C9	4	0.058
1223	ERR419087	0041_Plate23	F11	4	0.072
1223	ERR419087	0041_Plate21	B8	4	0.065
1223	ERR419087	0041_Plate22	D7	4	0.063
1223	ERR419087	0041_Plate24	D11	4	0.057
1223	ERR419087	0041_Plate28	F11	8	0.07
1223	ERR419087	0041_Plate26	B8	8	0.078
1223	ERR419087	0041_Plate30	C9	8	0.068
1223	ERR419087	0041_Plate27	D7	8	0.064
1223	ERR419087	0041_Plate29	D11	8	0.048
1223	ERR419087	0041_Plate31	B8	16	0.068
1223	ERR419087	0041_Plate32	D7	16	0.054
1223	ERR419087	0041_Plate34	D11	16	0.061
1223	ERR419087	0041_Plate35	C9	16	0.066
1223	ERR419087	0041_Plate33	F11	16	0.069
1223	ERR419087	0041_Plate36	B8	32	0.051
1223	ERR419087	0041_Plate37	D7	32	0.049
1223	ERR419087	0041_Plate39	D11	32	0.041
1223	ERR419087	0041_Plate38	F11	32	0.051
1223	ERR419087	0041_Plate40	C9	32	0.051
1233	ERR419124	0041_Plate1	E9	0	0.674
1233	ERR419124	0041_Plate2	E10	0	0.666
1233	ERR419124	0041_Plate4	C5	0	0.897
1233	ERR419124	0041_Plate3	E8	0	0.659
1233	ERR419124	0041_Plate5	G4	0	0.931
1233	ERR419124	0041_Plate6	E9	0.5	0.666
1233	ERR419124	0041_Plate8	E8	0.5	0.689
1233	ERR419124	0041_Plate10	G4	0.5	1.02
1233	ERR419124	0041_Plate9	C5	0.5	0.942
1233	ERR419124	0041_Plate7	E10	0.5	0.699
1233	ERR419124	0041_Plate13	E8	1	0.728
1233	ERR419124	0041_Plate11	E9	1	0.728
1233	ERR419124	0041_Plate12	E10	1	0.749
1233	ERR419124	0041_Plate15	G4	1	0.903
1233	ERR419124	0041_Plate14	C5	1	0.935
1233	ERR419124	0041_Plate20	G4	2	0.954
1233	ERR419124	0041_Plate19	C5	2	0.904
1233	ERR419124	0041_Plate17	E10	2	0.701
1233	ERR419124	0041_Plate18	E8	2	0.646
1233	ERR419124	0041_Plate16	E9	2	0.676
1233	ERR419124	0041_Plate24	C5	4	0.876
1233	ERR419124	0041_Plate23	E8	4	0.829
1233	ERR419124	0041_Plate22	E10	4	0.862
1233	ERR419124	0041_Plate21	E9	4	0.886
1233	ERR419124	0041_Plate25	G4	4	0.89
1233	ERR419124	0041_Plate29	C5	8	0.575
1233	ERR419124	0041_Plate30	G4	8	0.648
1233	ERR419124	0041_Plate28	E8	8	0.643
1233	ERR419124	0041_Plate27	E10	8	0.544
1233	ERR419124	0041_Plate26	E9	8	0.688
1233	ERR419124	0041_Plate34	C5	16	0.106
1233	ERR419124	0041_Plate33	E8	16	0.117
1233	ERR419124	0041_Plate35	G4	16	0.082
1233	ERR419124	0041_Plate32	E10	16	0.074
1233	ERR419124	0041_Plate31	E9	16	0.046
1233	ERR419124	0041_Plate36	E9	32	0.057
1233	ERR419124	0041_Plate38	E8	32	0.058
1233	ERR419124	0041_Plate37	E10	32	0.058
1233	ERR419124	0041_Plate39	C5	32	0.055
1233	ERR419124	0041_Plate40	G4	32	0.064
1239	ERR419239	0041_Plate3	G2	0	0.937
1239	ERR419239	0041_Plate2	C9	0	0.945
1239	ERR419239	0041_Plate5	G6	0	0.971
1239	ERR419239	0041_Plate4	C11	0	1.016
1239	ERR419239	0041_Plate1	E4	0	0.731
1239	ERR419239	0041_Plate8	G2	0.5	0.967
1239	ERR419239	0041_Plate7	C9	0.5	0.996
1239	ERR419239	0041_Plate10	G6	0.5	1.05
1239	ERR419239	0041_Plate9	C11	0.5	0.99
1239	ERR419239	0041_Plate6	E4	0.5	0.719
1239	ERR419239	0041_Plate13	G2	1	0.715
1239	ERR419239	0041_Plate15	G6	1	0.506
1239	ERR419239	0041_Plate11	E4	1	0.647
1239	ERR419239	0041_Plate14	C11	1	0.7
1239	ERR419239	0041_Plate12	C9	1	0.8
1239	ERR419239	0041_Plate20	G6	2	0.058
1239	ERR419239	0041_Plate16	E4	2	0.051
1239	ERR419239	0041_Plate19	C11	2	0.06
1239	ERR419239	0041_Plate18	G2	2	0.056
1239	ERR419239	0041_Plate17	C9	2	0.22
1239	ERR419239	0041_Plate22	C9	4	0.048
1239	ERR419239	0041_Plate23	G2	4	0.048
1239	ERR419239	0041_Plate25	G6	4	0.052
1239	ERR419239	0041_Plate24	C11	4	0.047
1239	ERR419239	0041_Plate21	E4	4	0.048
1239	ERR419239	0041_Plate28	G2	8	0.064
1239	ERR419239	0041_Plate27	C9	8	0.064
1239	ERR419239	0041_Plate26	E4	8	0.067
1239	ERR419239	0041_Plate29	C11	8	0.063
1239	ERR419239	0041_Plate30	G6	8	0.063
1239	ERR419239	0041_Plate34	C11	16	0.071
1239	ERR419239	0041_Plate33	G2	16	0.058
1239	ERR419239	0041_Plate31	E4	16	0.046
1239	ERR419239	0041_Plate32	C9	16	0.06
1239	ERR419239	0041_Plate35	G6	16	0.065
1239	ERR419239	0041_Plate39	C11	32	0.05
1239	ERR419239	0041_Plate36	E4	32	0.05
1239	ERR419239	0041_Plate37	C9	32	0.047
1239	ERR419239	0041_Plate40	G6	32	0.056
1239	ERR419239	0041_Plate38	G2	32	0.046
1261	ERR419057	0041_Plate5	F8	0	0.88
1261	ERR419057	0041_Plate1	F7	0	0.873
1261	ERR419057	0041_Plate2	C4	0	0.878
1261	ERR419057	0041_Plate3	D7	0	0.863
1261	ERR419057	0041_Plate4	F11	0	0.873
1261	ERR419057	0041_Plate9	F11	0.5	1.019
1261	ERR419057	0041_Plate8	D7	0.5	0.975
1261	ERR419057	0041_Plate6	F7	0.5	0.9
1261	ERR419057	0041_Plate7	C4	0.5	0.933
1261	ERR419057	0041_Plate10	F8	0.5	1.083
1261	ERR419057	0041_Plate12	C4	1	0.81
1261	ERR419057	0041_Plate15	F8	1	0.554
1261	ERR419057	0041_Plate14	F11	1	0.759
1261	ERR419057	0041_Plate11	F7	1	0.819
1261	ERR419057	0041_Plate13	D7	1	0.746
1261	ERR419057	0041_Plate16	F7	2	0.08
1261	ERR419057	0041_Plate19	F11	2	0.07
1261	ERR419057	0041_Plate20	F8	2	0.118
1261	ERR419057	0041_Plate18	D7	2	0.081
1261	ERR419057	0041_Plate17	C4	2	0.075
1261	ERR419057	0041_Plate23	D7	4	0.066
1261	ERR419057	0041_Plate24	F11	4	0.054
1261	ERR419057	0041_Plate25	F8	4	0.067
1261	ERR419057	0041_Plate21	F7	4	0.057
1261	ERR419057	0041_Plate22	C4	4	0.067
1261	ERR419057	0041_Plate28	D7	8	0.076
1261	ERR419057	0041_Plate26	F7	8	0.072
1261	ERR419057	0041_Plate27	C4	8	0.067
1261	ERR419057	0041_Plate30	F8	8	0.074
1261	ERR419057	0041_Plate29	F11	8	0.068
1261	ERR419057	0041_Plate33	D7	16	0.065
1261	ERR419057	0041_Plate32	C4	16	0.06
1261	ERR419057	0041_Plate31	F7	16	0.059
1261	ERR419057	0041_Plate34	F11	16	0.067
1261	ERR419057	0041_Plate35	F8	16	0.061
1261	ERR419057	0041_Plate38	D7	32	0.05
1261	ERR419057	0041_Plate36	F7	32	0.049
1261	ERR419057	0041_Plate40	F8	32	0.049
1261	ERR419057	0041_Plate39	F11	32	0.047
1261	ERR419057	0041_Plate37	C4	32	0.048
1271	ERR419052	0041_Plate2	F8	0	0.846
1271	ERR419052	0041_Plate4	E8	0	0.688
1271	ERR419052	0041_Plate5	C2	0	0.851
1271	ERR419052	0041_Plate3	F6	0	0.803
1271	ERR419052	0041_Plate1	G8	0	0.851
1271	ERR419052	0041_Plate6	G8	0.5	0.832
1271	ERR419052	0041_Plate7	F8	0.5	0.795
1271	ERR419052	0041_Plate9	E8	0.5	0.706
1271	ERR419052	0041_Plate10	C2	0.5	0.977
1271	ERR419052	0041_Plate8	F6	0.5	0.881
1271	ERR419052	0041_Plate15	C2	1	0.646
1271	ERR419052	0041_Plate14	E8	1	0.721
1271	ERR419052	0041_Plate12	F8	1	0.936
1271	ERR419052	0041_Plate11	G8	1	0.963
1271	ERR419052	0041_Plate13	F6	1	0.868
1271	ERR419052	0041_Plate16	G8	2	0.46
1271	ERR419052	0041_Plate18	F6	2	0.525
1271	ERR419052	0041_Plate20	C2	2	0.62
1271	ERR419052	0041_Plate17	F8	2	0.614
1271	ERR419052	0041_Plate19	E8	2	0.606
1271	ERR419052	0041_Plate23	F6	4	0.055
1271	ERR419052	0041_Plate22	F8	4	0.052
1271	ERR419052	0041_Plate24	E8	4	0.054
1271	ERR419052	0041_Plate25	C2	4	0.056
1271	ERR419052	0041_Plate21	G8	4	0.055
1271	ERR419052	0041_Plate30	C2	8	0.062
1271	ERR419052	0041_Plate27	F8	8	0.053
1271	ERR419052	0041_Plate26	G8	8	0.056
1271	ERR419052	0041_Plate29	E8	8	0.065
1271	ERR419052	0041_Plate28	F6	8	0.057
1271	ERR419052	0041_Plate34	E8	16	0.069
1271	ERR419052	0041_Plate32	F8	16	0.057
1271	ERR419052	0041_Plate31	G8	16	0.057
1271	ERR419052	0041_Plate35	C2	16	0.065
1271	ERR419052	0041_Plate33	F6	16	0.064
1271	ERR419052	0041_Plate36	G8	32	0.053
1271	ERR419052	0041_Plate39	E8	32	0.057
1271	ERR419052	0041_Plate40	C2	32	0.056
1271	ERR419052	0041_Plate38	F6	32	0.052
1271	ERR419052	0041_Plate37	F8	32	0.053
143	ERR418433	0040_Plate5	G8	0	0.932
143	ERR418433	0040_Plate3	C10	0	0.878
143	ERR418433	0040_Plate2	F11	0	0.883
143	ERR418433	0040_Plate1	F3	0	0.92
143	ERR418433	0040_Plate4	G6	0	0.945
143	ERR418433	0040_Plate6	F3	0.5	0.92
143	ERR418433	0040_Plate10	G8	0.5	1.091
143	ERR418433	0040_Plate7	F11	0.5	0.871
143	ERR418433	0040_Plate8	C10	0.5	1.03
143	ERR418433	0040_Plate9	G6	0.5	0.915
143	ERR418433	0040_Plate15	G8	1	1.005
143	ERR418433	0040_Plate13	C10	1	0.986
143	ERR418433	0040_Plate14	G6	1	0.939
143	ERR418433	0040_Plate12	F11	1	0.731
143	ERR418433	0040_Plate11	F3	1	0.953
143	ERR418433	0040_Plate20	G8	2	0.944
143	ERR418433	0040_Plate19	G6	2	0.912
143	ERR418433	0040_Plate18	C10	2	0.978
143	ERR418433	0040_Plate16	F3	2	0.804
143	ERR418433	0040_Plate17	F11	2	0.858
143	ERR418433	0040_Plate24	G6	4	0.418
143	ERR418433	0040_Plate25	G8	4	0.803
143	ERR418433	0040_Plate23	C10	4	0.679
143	ERR418433	0040_Plate21	F3	4	0.637
143	ERR418433	0040_Plate22	F11	4	0.505
143	ERR418433	0040_Plate28	C10	8	0.4
143	ERR418433	0040_Plate29	G6	8	0.358
143	ERR418433	0040_Plate30	G8	8	0.179
143	ERR418433	0040_Plate26	F3	8	0.178
143	ERR418433	0040_Plate27	F11	8	0.302
143	ERR418433	0040_Plate32	F11	16	0.046
143	ERR418433	0040_Plate35	G8	16	0.047
143	ERR418433	0040_Plate33	C10	16	0.044
143	ERR418433	0040_Plate31	F3	16	0.044
143	ERR418433	0040_Plate34	G6	16	0.046
143	ERR418433	0040_Plate36	F3	32	0.044
143	ERR418433	0040_Plate40	G8	32	0.046
143	ERR418433	0040_Plate39	G6	32	0.047
143	ERR418433	0040_Plate37	F11	32	0.047
143	ERR418433	0040_Plate38	C10	32	0.045
149	ERR418440	0040_Plate5	E10	0	1.138
149	ERR418440	0040_Plate2	D9	0	1.103
149	ERR418440	0040_Plate1	F9	0	1.057
149	ERR418440	0040_Plate4	E11	0	1.014
149	ERR418440	0040_Plate3	E4	0	1.022
149	ERR418440	0040_Plate6	F9	0.5	1.13
149	ERR418440	0040_Plate7	D9	0.5	1.138
149	ERR418440	0040_Plate10	E10	0.5	1.255
149	ERR418440	0040_Plate8	E4	0.5	1.128
149	ERR418440	0040_Plate9	E11	0.5	1.033
149	ERR418440	0040_Plate15	E10	1	0.894
149	ERR418440	0040_Plate13	E4	1	0.914
149	ERR418440	0040_Plate12	D9	1	0.448
149	ERR418440	0040_Plate11	F9	1	0.598
149	ERR418440	0040_Plate14	E11	1	0.86
149	ERR418440	0040_Plate16	F9	2	0.168
149	ERR418440	0040_Plate17	D9	2	0.597
149	ERR418440	0040_Plate18	E4	2	0.635
149	ERR418440	0040_Plate19	E11	2	0.616
149	ERR418440	0040_Plate20	E10	2	0.948
149	ERR418440	0040_Plate25	E10	4	0.083
149	ERR418440	0040_Plate24	E11	4	0.082
149	ERR418440	0040_Plate22	D9	4	0.072
149	ERR418440	0040_Plate23	E4	4	0.075
149	ERR418440	0040_Plate21	F9	4	0.069
149	ERR418440	0040_Plate30	E10	8	0.11
149	ERR418440	0040_Plate29	E11	8	0.102
149	ERR418440	0040_Plate27	D9	8	0.077
149	ERR418440	0040_Plate26	F9	8	0.063
149	ERR418440	0040_Plate28	E4	8	0.086
149	ERR418440	0040_Plate32	D9	16	0.07
149	ERR418440	0040_Plate34	E11	16	0.063
149	ERR418440	0040_Plate31	F9	16	0.051
149	ERR418440	0040_Plate35	E10	16	0.073
149	ERR418440	0040_Plate33	E4	16	0.077
149	ERR418440	0040_Plate39	E11	32	0.052
149	ERR418440	0040_Plate37	D9	32	0.058
149	ERR418440	0040_Plate38	E4	32	0.055
149	ERR418440	0040_Plate36	F9	32	0.053
149	ERR418440	0040_Plate40	E10	32	0.065
156	ERR418966	0040_Plate5	D2	0	0.88
156	ERR418966	0040_Plate3	E2	0	0.854
156	ERR418966	0040_Plate1	D4	0	0.853
156	ERR418966	0040_Plate2	G2	0	0.889
156	ERR418966	0040_Plate4	G2	0	0.887
156	ERR418966	0040_Plate10	D2	0.5	0.976
156	ERR418966	0040_Plate7	G2	0.5	1.031
156	ERR418966	0040_Plate9	G2	0.5	0.947
156	ERR418966	0040_Plate6	D4	0.5	1.075
156	ERR418966	0040_Plate8	E2	0.5	0.959
156	ERR418966	0040_Plate11	D4	1	0.493
156	ERR418966	0040_Plate12	G2	1	0.269
156	ERR418966	0040_Plate14	G2	1	0.597
156	ERR418966	0040_Plate13	E2	1	0.583
156	ERR418966	0040_Plate15	D2	1	0.633
156	ERR418966	0040_Plate20	D2	2	0.491
156	ERR418966	0040_Plate19	G2	2	0.419
156	ERR418966	0040_Plate16	D4	2	0.645
156	ERR418966	0040_Plate17	G2	2	0.337
156	ERR418966	0040_Plate18	E2	2	0.934
156	ERR418966	0040_Plate22	G2	4	0.05
156	ERR418966	0040_Plate21	D4	4	0.046
156	ERR418966	0040_Plate25	D2	4	0.05
156	ERR418966	0040_Plate24	G2	4	0.054
156	ERR418966	0040_Plate23	E2	4	0.048
156	ERR418966	0040_Plate30	D2	8	0.052
156	ERR418966	0040_Plate27	G2	8	0.06
156	ERR418966	0040_Plate29	G2	8	0.073
156	ERR418966	0040_Plate26	D4	8	0.055
156	ERR418966	0040_Plate28	E2	8	0.057
156	ERR418966	0040_Plate32	G2	16	0.068
156	ERR418966	0040_Plate34	G2	16	0.083
156	ERR418966	0040_Plate31	D4	16	0.056
156	ERR418966	0040_Plate33	E2	16	0.063
156	ERR418966	0040_Plate35	D2	16	0.064
156	ERR418966	0040_Plate37	G2	32	0.055
156	ERR418966	0040_Plate36	D4	32	0.051
156	ERR418966	0040_Plate40	D2	32	0.058
156	ERR418966	0040_Plate39	G2	32	0.055
156	ERR418966	0040_Plate38	E2	32	0.05
157	ERR418695	0040_Plate2	F7	0	0.887
157	ERR418695	0040_Plate1	C10	0	0.796
157	ERR418695	0040_Plate5	D7	0	0.936
157	ERR418695	0040_Plate4	G3	0	0.899
157	ERR418695	0040_Plate3	D10	0	0.826
157	ERR418695	0040_Plate9	G3	0.5	1.024
157	ERR418695	0040_Plate10	D7	0.5	1.052
157	ERR418695	0040_Plate8	D10	0.5	0.982
157	ERR418695	0040_Plate7	F7	0.5	0.978
157	ERR418695	0040_Plate6	C10	0.5	0.948
157	ERR418695	0040_Plate12	F7	1	0.697
157	ERR418695	0040_Plate15	D7	1	0.917
157	ERR418695	0040_Plate13	D10	1	0.872
157	ERR418695	0040_Plate14	G3	1	0.895
157	ERR418695	0040_Plate11	C10	1	0.866
157	ERR418695	0040_Plate17	F7	2	0.642
157	ERR418695	0040_Plate16	C10	2	0.746
157	ERR418695	0040_Plate19	G3	2	0.823
157	ERR418695	0040_Plate20	D7	2	0.848
157	ERR418695	0040_Plate18	D10	2	0.862
157	ERR418695	0040_Plate24	G3	4	0.436
157	ERR418695	0040_Plate21	C10	4	0.422
157	ERR418695	0040_Plate22	F7	4	0.348
157	ERR418695	0040_Plate23	D10	4	0.527
157	ERR418695	0040_Plate25	D7	4	0.659
157	ERR418695	0040_Plate29	G3	8	0.044
157	ERR418695	0040_Plate26	C10	8	0.072
157	ERR418695	0040_Plate30	D7	8	0.07
157	ERR418695	0040_Plate28	D10	8	0.05
157	ERR418695	0040_Plate27	F7	8	0.055
157	ERR418695	0040_Plate33	D10	16	0.052
157	ERR418695	0040_Plate35	D7	16	0.054
157	ERR418695	0040_Plate32	F7	16	0.055
157	ERR418695	0040_Plate31	C10	16	0.045
157	ERR418695	0040_Plate34	G3	16	0.058
157	ERR418695	0040_Plate40	D7	32	0.066
157	ERR418695	0040_Plate37	F7	32	0.055
157	ERR418695	0040_Plate38	D10	32	0.053
157	ERR418695	0040_Plate39	G3	32	0.057
157	ERR418695	0040_Plate36	C10	32	0.049
165	ERR418968	0040_Plate3	C11	0	0.992
165	ERR418968	0040_Plate4	E6	0	0.991
165	ERR418968	0040_Plate1	D9	0	0.979
165	ERR418968	0040_Plate2	E9	0	1.051
165	ERR418968	0040_Plate5	C5	0	1.052
165	ERR418968	0040_Plate7	E9	0.5	1.063
165	ERR418968	0040_Plate6	D9	0.5	1.059
165	ERR418968	0040_Plate10	C5	0.5	1.151
165	ERR418968	0040_Plate8	C11	0.5	1.091
165	ERR418968	0040_Plate9	E6	0.5	0.979
165	ERR418968	0040_Plate15	C5	1	0.932
165	ERR418968	0040_Plate14	E6	1	0.851
165	ERR418968	0040_Plate13	C11	1	0.867
165	ERR418968	0040_Plate12	E9	1	0.838
165	ERR418968	0040_Plate11	D9	1	0.833
165	ERR418968	0040_Plate16	D9	2	0.233
165	ERR418968	0040_Plate20	C5	2	0.176
165	ERR418968	0040_Plate19	E6	2	0.227
165	ERR418968	0040_Plate17	E9	2	0.19
165	ERR418968	0040_Plate18	C11	2	0.221
165	ERR418968	0040_Plate21	D9	4	0.063
165	ERR418968	0040_Plate22	E9	4	0.066
165	ERR418968	0040_Plate23	C11	4	0.056
165	ERR418968	0040_Plate25	C5	4	0.08
165	ERR418968	0040_Plate24	E6	4	0.076
165	ERR418968	0040_Plate28	C11	8	0.06
165	ERR418968	0040_Plate26	D9	8	0.066
165	ERR418968	0040_Plate30	C5	8	0.091
165	ERR418968	0040_Plate29	E6	8	0.082
165	ERR418968	0040_Plate27	E9	8	0.069
165	ERR418968	0040_Plate32	E9	16	0.062
165	ERR418968	0040_Plate34	E6	16	0.067
165	ERR418968	0040_Plate31	D9	16	0.049
165	ERR418968	0040_Plate35	C5	16	0.064
165	ERR418968	0040_Plate33	C11	16	0.056
165	ERR418968	0040_Plate39	E6	32	0.06
165	ERR418968	0040_Plate40	C5	32	0.075
165	ERR418968	0040_Plate36	D9	32	0.052
165	ERR418968	0040_Plate37	E9	32	0.063
165	ERR418968	0040_Plate38	C11	32	0.051
177	ERR418969	0040_Plate2	F3	0	0.949
177	ERR418969	0040_Plate5	F6	0	0.996
177	ERR418969	0040_Plate3	E11	0	0.878
177	ERR418969	0040_Plate1	F5	0	0.864
177	ERR418969	0040_Plate4	G8	0	0.914
177	ERR418969	0040_Plate7	F3	0.5	0.958
177	ERR418969	0040_Plate8	E11	0.5	0.935
177	ERR418969	0040_Plate9	G8	0.5	0.968
177	ERR418969	0040_Plate10	F6	0.5	1.032
177	ERR418969	0040_Plate6	F5	0.5	0.933
177	ERR418969	0040_Plate12	F3	1	0.731
177	ERR418969	0040_Plate15	F6	1	0.95
177	ERR418969	0040_Plate14	G8	1	0.893
177	ERR418969	0040_Plate11	F5	1	0.833
177	ERR418969	0040_Plate13	E11	1	0.857
177	ERR418969	0040_Plate16	F5	2	0.29
177	ERR418969	0040_Plate20	F6	2	0.476
177	ERR418969	0040_Plate19	G8	2	0.337
177	ERR418969	0040_Plate18	E11	2	0.487
177	ERR418969	0040_Plate17	F3	2	0.366
177	ERR418969	0040_Plate22	F3	4	0.05
177	ERR418969	0040_Plate25	F6	4	0.05
177	ERR418969	0040_Plate23	E11	4	0.046
177	ERR418969	0040_Plate21	F5	4	0.049
177	ERR418969	0040_Plate24	G8	4	0.056
177	ERR418969	0040_Plate30	F6	8	0.044
177	ERR418969	0040_Plate29	G8	8	0.046
177	ERR418969	0040_Plate27	F3	8	0.052
177	ERR418969	0040_Plate26	F5	8	0.048
177	ERR418969	0040_Plate28	E11	8	0.052
177	ERR418969	0040_Plate34	G8	16	0.048
177	ERR418969	0040_Plate33	E11	16	0.047
177	ERR418969	0040_Plate32	F3	16	0.048
177	ERR418969	0040_Plate31	F5	16	0.046
177	ERR418969	0040_Plate35	F6	16	0.046
177	ERR418969	0040_Plate37	F3	32	0.047
177	ERR418969	0040_Plate38	E11	32	0.044
177	ERR418969	0040_Plate36	F5	32	0.045
177	ERR418969	0040_Plate39	G8	32	0.047
177	ERR418969	0040_Plate40	F6	32	0.046
219	ERR418426	0040_Plate4	G4	0	0.99
219	ERR418426	0040_Plate1	F10	0	0.97
219	ERR418426	0040_Plate2	F9	0	0.962
219	ERR418426	0040_Plate5	E11	0	0.974
219	ERR418426	0040_Plate3	F5	0	0.939
219	ERR418426	0040_Plate7	F9	0.5	0.951
219	ERR418426	0040_Plate6	F10	0.5	1.018
219	ERR418426	0040_Plate10	E11	0.5	1.031
219	ERR418426	0040_Plate8	F5	0.5	1.025
219	ERR418426	0040_Plate9	G4	0.5	1.008
219	ERR418426	0040_Plate13	F5	1	0.925
219	ERR418426	0040_Plate11	F10	1	0.732
219	ERR418426	0040_Plate12	F9	1	0.607
219	ERR418426	0040_Plate14	G4	1	0.897
219	ERR418426	0040_Plate15	E11	1	0.964
219	ERR418426	0040_Plate19	G4	2	0.315
219	ERR418426	0040_Plate20	E11	2	0.322
219	ERR418426	0040_Plate17	F9	2	0.255
219	ERR418426	0040_Plate16	F10	2	0.363
219	ERR418426	0040_Plate18	F5	2	0.458
219	ERR418426	0040_Plate24	G4	4	0.112
219	ERR418426	0040_Plate25	E11	4	0.077
219	ERR418426	0040_Plate23	F5	4	0.061
219	ERR418426	0040_Plate22	F9	4	0.106
219	ERR418426	0040_Plate21	F10	4	0.082
219	ERR418426	0040_Plate27	F9	8	0.089
219	ERR418426	0040_Plate29	G4	8	0.103
219	ERR418426	0040_Plate30	E11	8	0.079
219	ERR418426	0040_Plate28	F5	8	0.064
219	ERR418426	0040_Plate26	F10	8	0.087
219	ERR418426	0040_Plate32	F9	16	0.056
219	ERR418426	0040_Plate33	F5	16	0.055
219	ERR418426	0040_Plate31	F10	16	0.049
219	ERR418426	0040_Plate34	G4	16	0.092
219	ERR418426	0040_Plate35	E11	16	0.056
219	ERR418426	0040_Plate37	F9	32	0.052
219	ERR418426	0040_Plate36	F10	32	0.055
219	ERR418426	0040_Plate39	G4	32	0.054
219	ERR418426	0040_Plate40	E11	32	0.054
219	ERR418426	0040_Plate38	F5	32	0.049
222	ERR418483	0040_Plate3	E10	0	0.948
222	ERR418483	0040_Plate1	D2	0	0.886
222	ERR418483	0040_Plate2	E11	0	0.985
222	ERR418483	0040_Plate4	C6	0	0.937
222	ERR418483	0040_Plate5	F2	0	0.996
222	ERR418483	0040_Plate6	D2	0.5	0.962
222	ERR418483	0040_Plate8	E10	0.5	1.052
222	ERR418483	0040_Plate7	E11	0.5	1
222	ERR418483	0040_Plate9	C6	0.5	1.033
222	ERR418483	0040_Plate10	F2	0.5	0.982
222	ERR418483	0040_Plate12	E11	1	0.915
222	ERR418483	0040_Plate11	D2	1	0.88
222	ERR418483	0040_Plate14	C6	1	0.9
222	ERR418483	0040_Plate15	F2	1	0.955
222	ERR418483	0040_Plate13	E10	1	0.9
222	ERR418483	0040_Plate20	F2	2	0.913
222	ERR418483	0040_Plate16	D2	2	0.777
222	ERR418483	0040_Plate18	E10	2	0.925
222	ERR418483	0040_Plate19	C6	2	0.856
222	ERR418483	0040_Plate17	E11	2	0.715
222	ERR418483	0040_Plate24	C6	4	0.245
222	ERR418483	0040_Plate25	F2	4	0.071
222	ERR418483	0040_Plate21	D2	4	0.059
222	ERR418483	0040_Plate22	E11	4	0.201
222	ERR418483	0040_Plate23	E10	4	0.212
222	ERR418483	0040_Plate27	E11	8	0.051
222	ERR418483	0040_Plate28	E10	8	0.05
222	ERR418483	0040_Plate30	F2	8	0.05
222	ERR418483	0040_Plate29	C6	8	0.065
222	ERR418483	0040_Plate26	D2	8	0.05
222	ERR418483	0040_Plate35	F2	16	0.049
222	ERR418483	0040_Plate31	D2	16	0.048
222	ERR418483	0040_Plate34	C6	16	0.064
222	ERR418483	0040_Plate32	E11	16	0.054
222	ERR418483	0040_Plate33	E10	16	0.055
222	ERR418483	0040_Plate36	D2	32	0.053
222	ERR418483	0040_Plate37	E11	32	0.054
222	ERR418483	0040_Plate40	F2	32	0.055
222	ERR418483	0040_Plate38	E10	32	0.05
222	ERR418483	0040_Plate39	C6	32	0.062
236	ERR418476	0040_Plate4	F2	0	0.882
236	ERR418476	0040_Plate1	D6	0	0.797
236	ERR418476	0040_Plate3	D3	0	0.797
236	ERR418476	0040_Plate5	C3	0	0.897
236	ERR418476	0040_Plate2	C8	0	0.896
236	ERR418476	0040_Plate10	C3	0.5	1.003
236	ERR418476	0040_Plate6	D6	0.5	0.947
236	ERR418476	0040_Plate8	D3	0.5	1.002
236	ERR418476	0040_Plate9	F2	0.5	0.997
236	ERR418476	0040_Plate7	C8	0.5	0.867
236	ERR418476	0040_Plate12	C8	1	0.655
236	ERR418476	0040_Plate15	C3	1	0.89
236	ERR418476	0040_Plate14	F2	1	0.918
236	ERR418476	0040_Plate13	D3	1	0.885
236	ERR418476	0040_Plate11	D6	1	0.818
236	ERR418476	0040_Plate18	D3	2	0.728
236	ERR418476	0040_Plate17	C8	2	0.383
236	ERR418476	0040_Plate16	D6	2	0.532
236	ERR418476	0040_Plate20	C3	2	0.674
236	ERR418476	0040_Plate19	F2	2	0.571
236	ERR418476	0040_Plate22	C8	4	0.113
236	ERR418476	0040_Plate21	D6	4	0.055
236	ERR418476	0040_Plate25	C3	4	0.231
236	ERR418476	0040_Plate23	D3	4	0.124
236	ERR418476	0040_Plate24	F2	4	0.184
236	ERR418476	0040_Plate27	C8	8	0.044
236	ERR418476	0040_Plate26	D6	8	0.045
236	ERR418476	0040_Plate28	D3	8	0.046
236	ERR418476	0040_Plate29	F2	8	0.042
236	ERR418476	0040_Plate30	C3	8	0.038
236	ERR418476	0040_Plate35	C3	16	0.046
236	ERR418476	0040_Plate32	C8	16	0.045
236	ERR418476	0040_Plate34	F2	16	0.047
236	ERR418476	0040_Plate33	D3	16	0.054
236	ERR418476	0040_Plate31	D6	16	0.049
236	ERR418476	0040_Plate39	F2	32	0.047
236	ERR418476	0040_Plate40	C3	32	0.05
236	ERR418476	0040_Plate37	C8	32	0.041
236	ERR418476	0040_Plate36	D6	32	0.045
236	ERR418476	0040_Plate38	D3	32	0.046
258	ERR418583	0040_Plate1	B7	0	0.833
258	ERR418583	0040_Plate3	D8	0	0.908
258	ERR418583	0040_Plate5	E2	0	0.999
258	ERR418583	0040_Plate4	B5	0	0.836
258	ERR418583	0040_Plate2	B2	0	0.928
258	ERR418583	0040_Plate10	E2	0.5	0.934
258	ERR418583	0040_Plate8	D8	0.5	1.056
258	ERR418583	0040_Plate9	B5	0.5	0.856
258	ERR418583	0040_Plate7	B2	0.5	0.84
258	ERR418583	0040_Plate6	B7	0.5	0.824
258	ERR418583	0040_Plate14	B5	1	0.625
258	ERR418583	0040_Plate15	E2	1	0.731
258	ERR418583	0040_Plate11	B7	1	0.618
258	ERR418583	0040_Plate12	B2	1	0.281
258	ERR418583	0040_Plate13	D8	1	0.82
258	ERR418583	0040_Plate18	D8	2	0.257
258	ERR418583	0040_Plate16	B7	2	0.056
258	ERR418583	0040_Plate17	B2	2	0.096
258	ERR418583	0040_Plate19	B5	2	0.054
258	ERR418583	0040_Plate20	E2	2	0.064
258	ERR418583	0040_Plate21	B7	4	0.044
258	ERR418583	0040_Plate24	B5	4	0.047
258	ERR418583	0040_Plate25	E2	4	0.047
258	ERR418583	0040_Plate22	B2	4	0.049
258	ERR418583	0040_Plate23	D8	4	0.044
258	ERR418583	0040_Plate26	B7	8	0.045
258	ERR418583	0040_Plate30	E2	8	0.048
258	ERR418583	0040_Plate29	B5	8	0.043
258	ERR418583	0040_Plate27	B2	8	0.047
258	ERR418583	0040_Plate28	D8	8	0.048
258	ERR418583	0040_Plate35	E2	16	0.049
258	ERR418583	0040_Plate33	D8	16	0.049
258	ERR418583	0040_Plate31	B7	16	0.047
258	ERR418583	0040_Plate32	B2	16	0.047
258	ERR418583	0040_Plate34	B5	16	0.049
258	ERR418583	0040_Plate40	E2	32	0.046
258	ERR418583	0040_Plate37	B2	32	0.045
258	ERR418583	0040_Plate36	B7	32	0.045
258	ERR418583	0040_Plate38	D8	32	0.045
258	ERR418583	0040_Plate39	B5	32	0.047
264	ERR418628	0040_Plate4	F4	0	0.908
264	ERR418628	0040_Plate1	D11	0	0.855
264	ERR418628	0040_Plate3	B3	0	0.853
264	ERR418628	0040_Plate5	D8	0	0.979
264	ERR418628	0040_Plate2	G9	0	0.944
264	ERR418628	0040_Plate6	D11	0.5	0.972
264	ERR418628	0040_Plate9	F4	0.5	1.06
264	ERR418628	0040_Plate7	G9	0.5	0.935
264	ERR418628	0040_Plate8	B3	0.5	1.017
264	ERR418628	0040_Plate10	D8	0.5	1.104
264	ERR418628	0040_Plate13	B3	1	1.034
264	ERR418628	0040_Plate15	D8	1	0.904
264	ERR418628	0040_Plate12	G9	1	0.807
264	ERR418628	0040_Plate14	F4	1	0.977
264	ERR418628	0040_Plate11	D11	1	0.837
264	ERR418628	0040_Plate17	G9	2	0.568
264	ERR418628	0040_Plate20	D8	2	0.982
264	ERR418628	0040_Plate19	F4	2	0.681
264	ERR418628	0040_Plate16	D11	2	0.685
264	ERR418628	0040_Plate18	B3	2	0.804
264	ERR418628	0040_Plate21	D11	4	0.562
264	ERR418628	0040_Plate25	D8	4	0.825
264	ERR418628	0040_Plate24	F4	4	0.399
264	ERR418628	0040_Plate22	G9	4	0.35
264	ERR418628	0040_Plate23	B3	4	0.696
264	ERR418628	0040_Plate26	D11	8	0.045
264	ERR418628	0040_Plate29	F4	8	0.047
264	ERR418628	0040_Plate27	G9	8	0.048
264	ERR418628	0040_Plate30	D8	8	0.048
264	ERR418628	0040_Plate28	B3	8	0.045
264	ERR418628	0040_Plate34	F4	16	0.046
264	ERR418628	0040_Plate32	G9	16	0.047
264	ERR418628	0040_Plate33	B3	16	0.045
264	ERR418628	0040_Plate31	D11	16	0.044
264	ERR418628	0040_Plate35	D8	16	0.044
264	ERR418628	0040_Plate36	D11	32	0.044
264	ERR418628	0040_Plate39	F4	32	0.049
264	ERR418628	0040_Plate37	G9	32	0.045
264	ERR418628	0040_Plate40	D8	32	0.046
264	ERR418628	0040_Plate38	B3	32	0.046
269	ERR418853	0040_Plate3	C5	0	0.785
269	ERR418853	0040_Plate5	F7	0	0.994
269	ERR418853	0040_Plate1	G7	0	0.805
269	ERR418853	0040_Plate2	D5	0	0.916
269	ERR418853	0040_Plate4	G10	0	0.802
269	ERR418853	0040_Plate8	C5	0.5	0.788
269	ERR418853	0040_Plate10	F7	0.5	1.003
269	ERR418853	0040_Plate9	G10	0.5	0.808
269	ERR418853	0040_Plate6	G7	0.5	0.846
269	ERR418853	0040_Plate7	D5	0.5	0.737
269	ERR418853	0040_Plate12	D5	1	0.539
269	ERR418853	0040_Plate14	G10	1	0.785
269	ERR418853	0040_Plate11	G7	1	0.559
269	ERR418853	0040_Plate13	C5	1	0.831
269	ERR418853	0040_Plate15	F7	1	0.826
269	ERR418853	0040_Plate18	C5	2	0.552
269	ERR418853	0040_Plate19	G10	2	0.508
269	ERR418853	0040_Plate20	F7	2	0.751
269	ERR418853	0040_Plate17	D5	2	0.355
269	ERR418853	0040_Plate16	G7	2	0.335
269	ERR418853	0040_Plate23	C5	4	0.046
269	ERR418853	0040_Plate21	G7	4	0.051
269	ERR418853	0040_Plate22	D5	4	0.068
269	ERR418853	0040_Plate24	G10	4	0.052
269	ERR418853	0040_Plate25	F7	4	0.058
269	ERR418853	0040_Plate26	G7	8	0.047
269	ERR418853	0040_Plate27	D5	8	0.05
269	ERR418853	0040_Plate28	C5	8	0.047
269	ERR418853	0040_Plate30	F7	8	0.042
269	ERR418853	0040_Plate29	G10	8	0.042
269	ERR418853	0040_Plate35	F7	16	0.049
269	ERR418853	0040_Plate34	G10	16	0.047
269	ERR418853	0040_Plate33	C5	16	0.047
269	ERR418853	0040_Plate31	G7	16	0.047
269	ERR418853	0040_Plate32	D5	16	0.05
269	ERR418853	0040_Plate40	F7	32	0.049
269	ERR418853	0040_Plate39	G10	32	0.046
269	ERR418853	0040_Plate38	C5	32	0.045
269	ERR418853	0040_Plate37	D5	32	0.048
269	ERR418853	0040_Plate36	G7	32	0.047
279	ERR418449	0041_Plate3	B9	0	0.871
279	ERR418449	0041_Plate4	B9	0	0.866
279	ERR418449	0041_Plate5	B7	0	0.879
279	ERR418449	0041_Plate1	D3	0	0.904
279	ERR418449	0041_Plate2	C10	0	0.873
279	ERR418449	0041_Plate6	D3	0.5	0.918
279	ERR418449	0041_Plate10	B7	0.5	0.939
279	ERR418449	0041_Plate7	C10	0.5	0.893
279	ERR418449	0041_Plate9	B9	0.5	0.919
279	ERR418449	0041_Plate8	B9	0.5	0.911
279	ERR418449	0041_Plate13	B9	1	0.85
279	ERR418449	0041_Plate14	B9	1	0.75
279	ERR418449	0041_Plate15	B7	1	0.537
279	ERR418449	0041_Plate11	D3	1	0.918
279	ERR418449	0041_Plate12	C10	1	0.831
279	ERR418449	0041_Plate16	D3	2	0.089
279	ERR418449	0041_Plate17	C10	2	0.102
279	ERR418449	0041_Plate19	B9	2	0.064
279	ERR418449	0041_Plate18	B9	2	0.079
279	ERR418449	0041_Plate20	B7	2	0.059
279	ERR418449	0041_Plate24	B9	4	0.051
279	ERR418449	0041_Plate21	D3	4	0.049
279	ERR418449	0041_Plate23	B9	4	0.055
279	ERR418449	0041_Plate25	B7	4	0.051
279	ERR418449	0041_Plate22	C10	4	0.051
279	ERR418449	0041_Plate30	B7	8	0.062
279	ERR418449	0041_Plate29	B9	8	0.051
279	ERR418449	0041_Plate28	B9	8	0.062
279	ERR418449	0041_Plate27	C10	8	0.063
279	ERR418449	0041_Plate26	D3	8	0.055
279	ERR418449	0041_Plate35	B7	16	0.069
279	ERR418449	0041_Plate34	B9	16	0.059
279	ERR418449	0041_Plate32	C10	16	0.075
279	ERR418449	0041_Plate33	B9	16	0.063
279	ERR418449	0041_Plate31	D3	16	0.046
279	ERR418449	0041_Plate36	D3	32	0.05
279	ERR418449	0041_Plate40	B7	32	0.054
279	ERR418449	0041_Plate39	B9	32	0.049
279	ERR418449	0041_Plate38	B9	32	0.054
279	ERR418449	0041_Plate37	C10	32	0.049
282	ERR418857	0040_Plate2	E3	0	0.899
282	ERR418857	0040_Plate3	C7	0	0.777
282	ERR418857	0040_Plate1	G11	0	0.745
282	ERR418857	0040_Plate4	E10	0	0.79
282	ERR418857	0040_Plate5	D9	0	0.941
282	ERR418857	0040_Plate7	E3	0.5	0.773
282	ERR418857	0040_Plate6	G11	0.5	0.755
282	ERR418857	0040_Plate8	C7	0.5	0.813
282	ERR418857	0040_Plate10	D9	0.5	0.946
282	ERR418857	0040_Plate9	E10	0.5	0.809
282	ERR418857	0040_Plate15	D9	1	0.753
282	ERR418857	0040_Plate12	E3	1	0.668
282	ERR418857	0040_Plate11	G11	1	0.639
282	ERR418857	0040_Plate13	C7	1	0.853
282	ERR418857	0040_Plate14	E10	1	0.801
282	ERR418857	0040_Plate20	D9	2	0.343
282	ERR418857	0040_Plate18	C7	2	0.494
282	ERR418857	0040_Plate17	E3	2	0.403
282	ERR418857	0040_Plate19	E10	2	0.367
282	ERR418857	0040_Plate16	G11	2	0.322
282	ERR418857	0040_Plate22	E3	4	0.05
282	ERR418857	0040_Plate23	C7	4	0.043
282	ERR418857	0040_Plate21	G11	4	0.045
282	ERR418857	0040_Plate25	D9	4	0.045
282	ERR418857	0040_Plate24	E10	4	0.044
282	ERR418857	0040_Plate26	G11	8	0.045
282	ERR418857	0040_Plate30	D9	8	0.046
282	ERR418857	0040_Plate27	E3	8	0.045
282	ERR418857	0040_Plate29	E10	8	0.046
282	ERR418857	0040_Plate28	C7	8	0.047
282	ERR418857	0040_Plate32	E3	16	0.044
282	ERR418857	0040_Plate31	G11	16	0.046
282	ERR418857	0040_Plate34	E10	16	0.044
282	ERR418857	0040_Plate35	D9	16	0.043
282	ERR418857	0040_Plate33	C7	16	0.044
282	ERR418857	0040_Plate38	C7	32	0.045
282	ERR418857	0040_Plate37	E3	32	0.045
282	ERR418857	0040_Plate36	G11	32	0.046
282	ERR418857	0040_Plate39	E10	32	0.044
282	ERR418857	0040_Plate40	D9	32	0.044
283	ERR418486	0040_Plate1	E11	0	0.876
283	ERR418486	0040_Plate3	D5	0	0.973
283	ERR418486	0040_Plate5	F5	0	0.922
283	ERR418486	0040_Plate4	B8	0	0.841
283	ERR418486	0040_Plate2	E2	0	0.895
283	ERR418486	0040_Plate9	B8	0.5	0.862
283	ERR418486	0040_Plate7	E2	0.5	0.861
283	ERR418486	0040_Plate10	F5	0.5	0.903
283	ERR418486	0040_Plate8	D5	0.5	1.038
283	ERR418486	0040_Plate6	E11	0.5	0.95
283	ERR418486	0040_Plate13	D5	1	0.761
283	ERR418486	0040_Plate11	E11	1	0.615
283	ERR418486	0040_Plate14	B8	1	0.606
283	ERR418486	0040_Plate15	F5	1	0.846
283	ERR418486	0040_Plate12	E2	1	0.523
283	ERR418486	0040_Plate17	E2	2	0.26
283	ERR418486	0040_Plate19	B8	2	0.443
283	ERR418486	0040_Plate16	E11	2	0.472
283	ERR418486	0040_Plate18	D5	2	0.597
283	ERR418486	0040_Plate20	F5	2	0.733
283	ERR418486	0040_Plate25	F5	4	0.136
283	ERR418486	0040_Plate24	B8	4	0.129
283	ERR418486	0040_Plate23	D5	4	0.095
283	ERR418486	0040_Plate22	E2	4	0.091
283	ERR418486	0040_Plate21	E11	4	0.097
283	ERR418486	0040_Plate30	F5	8	0.037
283	ERR418486	0040_Plate26	E11	8	0.044
283	ERR418486	0040_Plate29	B8	8	0.044
283	ERR418486	0040_Plate27	E2	8	0.046
283	ERR418486	0040_Plate28	D5	8	0.051
283	ERR418486	0040_Plate35	F5	16	0.044
283	ERR418486	0040_Plate33	D5	16	0.044
283	ERR418486	0040_Plate31	E11	16	0.044
283	ERR418486	0040_Plate34	B8	16	0.048
283	ERR418486	0040_Plate32	E2	16	0.045
283	ERR418486	0040_Plate36	E11	32	0.045
283	ERR418486	0040_Plate37	E2	32	0.045
283	ERR418486	0040_Plate39	B8	32	0.046
283	ERR418486	0040_Plate38	D5	32	0.044
283	ERR418486	0040_Plate40	F5	32	0.044
288	ERR418497	0040_Plate5	B5	0	1.052
288	ERR418497	0040_Plate2	E6	0	1.033
288	ERR418497	0040_Plate3	F3	0	0.926
288	ERR418497	0040_Plate4	C3	0	0.932
288	ERR418497	0040_Plate1	D10	0	0.884
288	ERR418497	0040_Plate9	C3	0.5	0.953
288	ERR418497	0040_Plate8	F3	0.5	0.993
288	ERR418497	0040_Plate10	B5	0.5	0.998
288	ERR418497	0040_Plate7	E6	0.5	1.011
288	ERR418497	0040_Plate6	D10	0.5	0.952
288	ERR418497	0040_Plate13	F3	1	0.844
288	ERR418497	0040_Plate12	E6	1	0.746
288	ERR418497	0040_Plate15	B5	1	0.86
288	ERR418497	0040_Plate14	C3	1	0.843
288	ERR418497	0040_Plate11	D10	1	0.72
288	ERR418497	0040_Plate18	F3	2	0.337
288	ERR418497	0040_Plate19	C3	2	0.309
288	ERR418497	0040_Plate20	B5	2	0.243
288	ERR418497	0040_Plate17	E6	2	0.468
288	ERR418497	0040_Plate16	D10	2	0.544
288	ERR418497	0040_Plate22	E6	4	0.09
288	ERR418497	0040_Plate24	C3	4	0.075
288	ERR418497	0040_Plate23	F3	4	0.053
288	ERR418497	0040_Plate21	D10	4	0.06
288	ERR418497	0040_Plate25	B5	4	0.069
288	ERR418497	0040_Plate28	F3	8	0.066
288	ERR418497	0040_Plate29	C3	8	0.059
288	ERR418497	0040_Plate30	B5	8	0.136
288	ERR418497	0040_Plate26	D10	8	0.109
288	ERR418497	0040_Plate27	E6	8	0.085
288	ERR418497	0040_Plate31	D10	16	0.055
288	ERR418497	0040_Plate34	C3	16	0.08
288	ERR418497	0040_Plate32	E6	16	0.07
288	ERR418497	0040_Plate35	B5	16	0.074
288	ERR418497	0040_Plate33	F3	16	0.077
288	ERR418497	0040_Plate37	E6	32	0.065
288	ERR418497	0040_Plate39	C3	32	0.059
288	ERR418497	0040_Plate40	B5	32	0.077
288	ERR418497	0040_Plate38	F3	32	0.053
288	ERR418497	0040_Plate36	D10	32	0.055
308	ERR418488	0041_Plate3	C9	0	0.873
308	ERR418488	0041_Plate5	B8	0	0.879
308	ERR418488	0041_Plate2	E5	0	0.712
308	ERR418488	0041_Plate1	E6	0	0.678
308	ERR418488	0041_Plate4	D5	0	0.918
308	ERR418488	0041_Plate8	C9	0.5	1.048
308	ERR418488	0041_Plate9	D5	0.5	1.068
308	ERR418488	0041_Plate10	B8	0.5	1.017
308	ERR418488	0041_Plate6	E6	0.5	0.737
308	ERR418488	0041_Plate7	E5	0.5	0.783
308	ERR418488	0041_Plate13	C9	1	0.699
308	ERR418488	0041_Plate14	D5	1	0.82
308	ERR418488	0041_Plate15	B8	1	0.578
308	ERR418488	0041_Plate12	E5	1	0.433
308	ERR418488	0041_Plate11	E6	1	0.464
308	ERR418488	0041_Plate17	E5	2	0.123
308	ERR418488	0041_Plate18	C9	2	0.126
308	ERR418488	0041_Plate19	D5	2	0.124
308	ERR418488	0041_Plate16	E6	2	0.131
308	ERR418488	0041_Plate20	B8	2	0.123
308	ERR418488	0041_Plate22	E5	4	0.062
308	ERR418488	0041_Plate23	C9	4	0.063
308	ERR418488	0041_Plate25	B8	4	0.061
308	ERR418488	0041_Plate24	D5	4	0.182
308	ERR418488	0041_Plate21	E6	4	0.056
308	ERR418488	0041_Plate28	C9	8	0.076
308	ERR418488	0041_Plate30	B8	8	0.071
308	ERR418488	0041_Plate27	E5	8	0.071
308	ERR418488	0041_Plate26	E6	8	0.074
308	ERR418488	0041_Plate29	D5	8	0.068
308	ERR418488	0041_Plate33	C9	16	0.062
308	ERR418488	0041_Plate32	E5	16	0.059
308	ERR418488	0041_Plate35	B8	16	0.065
308	ERR418488	0041_Plate31	E6	16	0.05
308	ERR418488	0041_Plate34	D5	16	0.062
308	ERR418488	0041_Plate38	C9	32	0.051
308	ERR418488	0041_Plate37	E5	32	0.05
308	ERR418488	0041_Plate40	B8	32	0.049
308	ERR418488	0041_Plate39	D5	32	0.049
308	ERR418488	0041_Plate36	E6	32	0.051
319	ERR418510	0040_Plate3	C8	0	0.649
319	ERR418510	0040_Plate5	D10	0	0.854
319	ERR418510	0040_Plate4	C2	0	0.657
319	ERR418510	0040_Plate1	B6	0	0.692
319	ERR418510	0040_Plate2	G5	0	0.823
319	ERR418510	0040_Plate8	C8	0.5	0.515
319	ERR418510	0040_Plate6	B6	0.5	0.353
319	ERR418510	0040_Plate10	D10	0.5	0.944
319	ERR418510	0040_Plate7	G5	0.5	0.39
319	ERR418510	0040_Plate9	C2	0.5	0.634
319	ERR418510	0040_Plate14	C2	1	0.105
319	ERR418510	0040_Plate13	C8	1	0.048
319	ERR418510	0040_Plate11	B6	1	0.052
319	ERR418510	0040_Plate15	D10	1	0.105
319	ERR418510	0040_Plate12	G5	1	0.05
319	ERR418510	0040_Plate20	D10	2	0.049
319	ERR418510	0040_Plate17	G5	2	0.045
319	ERR418510	0040_Plate18	C8	2	0.04
319	ERR418510	0040_Plate16	B6	2	0.047
319	ERR418510	0040_Plate19	C2	2	0.049
319	ERR418510	0040_Plate23	C8	4	0.043
319	ERR418510	0040_Plate24	C2	4	0.045
319	ERR418510	0040_Plate25	D10	4	0.044
319	ERR418510	0040_Plate22	G5	4	0.046
319	ERR418510	0040_Plate21	B6	4	0.045
319	ERR418510	0040_Plate27	G5	8	0.048
319	ERR418510	0040_Plate30	D10	8	0.036
319	ERR418510	0040_Plate29	C2	8	0.04
319	ERR418510	0040_Plate28	C8	8	0.049
319	ERR418510	0040_Plate26	B6	8	0.047
319	ERR418510	0040_Plate31	B6	16	0.046
319	ERR418510	0040_Plate34	C2	16	0.047
319	ERR418510	0040_Plate35	D10	16	0.044
319	ERR418510	0040_Plate33	C8	16	0.046
319	ERR418510	0040_Plate32	G5	16	0.046
319	ERR418510	0040_Plate36	B6	32	0.045
319	ERR418510	0040_Plate39	C2	32	0.046
319	ERR418510	0040_Plate38	C8	32	0.044
319	ERR418510	0040_Plate37	G5	32	0.049
319	ERR418510	0040_Plate40	D10	32	0.048
331	ERR419173	0040_Plate4	F6	0	0.903
331	ERR419173	0040_Plate5	C4	0	0.973
331	ERR419173	0040_Plate2	B10	0	0.937
331	ERR419173	0040_Plate1	C8	0	0.821
331	ERR419173	0040_Plate3	C2	0	0.871
331	ERR419173	0040_Plate10	C4	0.5	1.003
331	ERR419173	0040_Plate6	C8	0.5	0.848
331	ERR419173	0040_Plate8	C2	0.5	0.896
331	ERR419173	0040_Plate9	F6	0.5	0.919
331	ERR419173	0040_Plate7	B10	0.5	0.829
331	ERR419173	0040_Plate14	F6	1	0.775
331	ERR419173	0040_Plate12	B10	1	0.648
331	ERR419173	0040_Plate13	C2	1	0.886
331	ERR419173	0040_Plate15	C4	1	0.752
331	ERR419173	0040_Plate11	C8	1	0.655
331	ERR419173	0040_Plate18	C2	2	0.213
331	ERR419173	0040_Plate16	C8	2	0.265
331	ERR419173	0040_Plate17	B10	2	0.167
331	ERR419173	0040_Plate20	C4	2	0.192
331	ERR419173	0040_Plate19	F6	2	0.259
331	ERR419173	0040_Plate24	F6	4	0.045
331	ERR419173	0040_Plate22	B10	4	0.096
331	ERR419173	0040_Plate25	C4	4	0.046
331	ERR419173	0040_Plate23	C2	4	0.044
331	ERR419173	0040_Plate21	C8	4	0.043
331	ERR419173	0040_Plate29	F6	8	0.044
331	ERR419173	0040_Plate27	B10	8	0.047
331	ERR419173	0040_Plate28	C2	8	0.045
331	ERR419173	0040_Plate26	C8	8	0.044
331	ERR419173	0040_Plate30	C4	8	0.038
331	ERR419173	0040_Plate31	C8	16	0.042
331	ERR419173	0040_Plate34	F6	16	0.045
331	ERR419173	0040_Plate33	C2	16	0.045
331	ERR419173	0040_Plate35	C4	16	0.044
331	ERR419173	0040_Plate32	B10	16	0.045
331	ERR419173	0040_Plate38	C2	32	0.044
331	ERR419173	0040_Plate36	C8	32	0.046
331	ERR419173	0040_Plate40	C4	32	0.046
331	ERR419173	0040_Plate39	F6	32	0.044
331	ERR419173	0040_Plate37	B10	32	0.037
341	ERR419155	0041_Plate2	F6	0	0.977
341	ERR419155	0041_Plate3	C6	0	0.938
341	ERR419155	0041_Plate1	F4	0	0.958
341	ERR419155	0041_Plate4	G9	0	0.94
341	ERR419155	0041_Plate5	E7	0	0.786
341	ERR419155	0041_Plate8	C6	0.5	1.096
341	ERR419155	0041_Plate7	F6	0.5	1.07
341	ERR419155	0041_Plate6	F4	0.5	1.101
341	ERR419155	0041_Plate10	E7	0.5	0.854
341	ERR419155	0041_Plate9	G9	0.5	1.021
341	ERR419155	0041_Plate14	G9	1	0.908
341	ERR419155	0041_Plate15	E7	1	0.731
341	ERR419155	0041_Plate13	C6	1	0.884
341	ERR419155	0041_Plate11	F4	1	0.947
341	ERR419155	0041_Plate12	F6	1	0.962
341	ERR419155	0041_Plate18	C6	2	0.821
341	ERR419155	0041_Plate19	G9	2	0.934
341	ERR419155	0041_Plate20	E7	2	0.811
341	ERR419155	0041_Plate16	F4	2	0.799
341	ERR419155	0041_Plate17	F6	2	0.853
341	ERR419155	0041_Plate22	F6	4	0.253
341	ERR419155	0041_Plate23	C6	4	0.299
341	ERR419155	0041_Plate24	G9	4	0.298
341	ERR419155	0041_Plate21	F4	4	0.265
341	ERR419155	0041_Plate25	E7	4	0.197
341	ERR419155	0041_Plate28	C6	8	0.079
341	ERR419155	0041_Plate29	G9	8	0.064
341	ERR419155	0041_Plate27	F6	8	0.059
341	ERR419155	0041_Plate30	E7	8	0.077
341	ERR419155	0041_Plate26	F4	8	0.063
341	ERR419155	0041_Plate33	C6	16	0.07
341	ERR419155	0041_Plate34	G9	16	0.064
341	ERR419155	0041_Plate32	F6	16	0.056
341	ERR419155	0041_Plate35	E7	16	0.069
341	ERR419155	0041_Plate31	F4	16	0.061
341	ERR419155	0041_Plate38	C6	32	0.056
341	ERR419155	0041_Plate37	F6	32	0.049
341	ERR419155	0041_Plate40	E7	32	0.052
341	ERR419155	0041_Plate36	F4	32	0.055
341	ERR419155	0041_Plate39	G9	32	0.057
355	ERR419045	0040_Plate3	B4	0	0.824
355	ERR419045	0040_Plate4	C7	0	0.913
355	ERR419045	0040_Plate5	B2	0	0.898
355	ERR419045	0040_Plate2	D10	0	0.927
355	ERR419045	0040_Plate1	B5	0	0.793
355	ERR419045	0040_Plate6	B5	0.5	0.931
355	ERR419045	0040_Plate8	B4	0.5	1.099
355	ERR419045	0040_Plate9	C7	0.5	0.971
355	ERR419045	0040_Plate7	D10	0.5	1.023
355	ERR419045	0040_Plate10	B2	0.5	0.976
355	ERR419045	0040_Plate12	D10	1	0.545
355	ERR419045	0040_Plate15	B2	1	0.757
355	ERR419045	0040_Plate11	B5	1	0.666
355	ERR419045	0040_Plate13	B4	1	0.85
355	ERR419045	0040_Plate14	C7	1	0.78
355	ERR419045	0040_Plate18	B4	2	0.097
355	ERR419045	0040_Plate16	B5	2	0.099
355	ERR419045	0040_Plate17	D10	2	0.15
355	ERR419045	0040_Plate20	B2	2	0.086
355	ERR419045	0040_Plate19	C7	2	0.177
355	ERR419045	0040_Plate25	B2	4	0.045
355	ERR419045	0040_Plate24	C7	4	0.046
355	ERR419045	0040_Plate21	B5	4	0.045
355	ERR419045	0040_Plate22	D10	4	0.045
355	ERR419045	0040_Plate23	B4	4	0.045
355	ERR419045	0040_Plate30	B2	8	0.05
355	ERR419045	0040_Plate26	B5	8	0.047
355	ERR419045	0040_Plate28	B4	8	0.045
355	ERR419045	0040_Plate27	D10	8	0.044
355	ERR419045	0040_Plate29	C7	8	0.048
355	ERR419045	0040_Plate35	B2	16	0.045
355	ERR419045	0040_Plate34	C7	16	0.048
355	ERR419045	0040_Plate31	B5	16	0.046
355	ERR419045	0040_Plate32	D10	16	0.046
355	ERR419045	0040_Plate33	B4	16	0.045
355	ERR419045	0040_Plate37	D10	32	0.041
355	ERR419045	0040_Plate38	B4	32	0.045
355	ERR419045	0040_Plate40	B2	32	0.046
355	ERR419045	0040_Plate36	B5	32	0.047
355	ERR419045	0040_Plate39	C7	32	0.046
359	ERR419100	0040_Plate5	C6	0	0.952
359	ERR419100	0040_Plate1	F11	0	0.884
359	ERR419100	0040_Plate3	G9	0	0.906
359	ERR419100	0040_Plate4	D9	0	0.918
359	ERR419100	0040_Plate2	C7	0	0.945
359	ERR419100	0040_Plate10	C6	0.5	1.039
359	ERR419100	0040_Plate6	F11	0.5	0.943
359	ERR419100	0040_Plate7	C7	0.5	0.843
359	ERR419100	0040_Plate8	G9	0.5	0.972
359	ERR419100	0040_Plate9	D9	0.5	0.95
359	ERR419100	0040_Plate12	C7	1	0.506
359	ERR419100	0040_Plate15	C6	1	0.67
359	ERR419100	0040_Plate11	F11	1	0.704
359	ERR419100	0040_Plate14	D9	1	0.718
359	ERR419100	0040_Plate13	G9	1	0.747
359	ERR419100	0040_Plate18	G9	2	0.452
359	ERR419100	0040_Plate20	C6	2	0.192
359	ERR419100	0040_Plate19	D9	2	0.323
359	ERR419100	0040_Plate17	C7	2	0.165
359	ERR419100	0040_Plate16	F11	2	0.227
359	ERR419100	0040_Plate25	C6	4	0.047
359	ERR419100	0040_Plate22	C7	4	0.056
359	ERR419100	0040_Plate23	G9	4	0.047
359	ERR419100	0040_Plate21	F11	4	0.049
359	ERR419100	0040_Plate24	D9	4	0.046
359	ERR419100	0040_Plate30	C6	8	0.039
359	ERR419100	0040_Plate29	D9	8	0.048
359	ERR419100	0040_Plate27	C7	8	0.045
359	ERR419100	0040_Plate26	F11	8	0.045
359	ERR419100	0040_Plate28	G9	8	0.047
359	ERR419100	0040_Plate31	F11	16	0.044
359	ERR419100	0040_Plate33	G9	16	0.046
359	ERR419100	0040_Plate34	D9	16	0.045
359	ERR419100	0040_Plate32	C7	16	0.043
359	ERR419100	0040_Plate35	C6	16	0.045
359	ERR419100	0040_Plate37	C7	32	0.042
359	ERR419100	0040_Plate39	D9	32	0.046
359	ERR419100	0040_Plate36	F11	32	0.045
359	ERR419100	0040_Plate38	G9	32	0.045
359	ERR419100	0040_Plate40	C6	32	0.046
398	ERR419012	0040_Plate4	D4	0	1.035
398	ERR419012	0040_Plate2	E8	0	1.088
398	ERR419012	0040_Plate5	D4	0	1.077
398	ERR419012	0040_Plate1	G9	0	0.981
398	ERR419012	0040_Plate3	F7	0	0.996
398	ERR419012	0040_Plate7	E8	0.5	0.988
398	ERR419012	0040_Plate10	D4	0.5	1.097
398	ERR419012	0040_Plate8	F7	0.5	1.089
398	ERR419012	0040_Plate6	G9	0.5	1.056
398	ERR419012	0040_Plate9	D4	0.5	1.076
398	ERR419012	0040_Plate14	D4	1	0.798
398	ERR419012	0040_Plate11	G9	1	0.549
398	ERR419012	0040_Plate12	E8	1	0.426
398	ERR419012	0040_Plate13	F7	1	0.787
398	ERR419012	0040_Plate15	D4	1	0.832
398	ERR419012	0040_Plate20	D4	2	0.068
398	ERR419012	0040_Plate18	F7	2	0.083
398	ERR419012	0040_Plate19	D4	2	0.084
398	ERR419012	0040_Plate17	E8	2	0.081
398	ERR419012	0040_Plate16	G9	2	0.074
398	ERR419012	0040_Plate21	G9	4	0.054
398	ERR419012	0040_Plate24	D4	4	0.059
398	ERR419012	0040_Plate23	F7	4	0.052
398	ERR419012	0040_Plate22	E8	4	0.054
398	ERR419012	0040_Plate25	D4	4	0.057
398	ERR419012	0040_Plate28	F7	8	0.075
398	ERR419012	0040_Plate30	D4	8	0.076
398	ERR419012	0040_Plate26	G9	8	0.08
398	ERR419012	0040_Plate29	D4	8	0.099
398	ERR419012	0040_Plate27	E8	8	0.08
398	ERR419012	0040_Plate35	D4	16	0.064
398	ERR419012	0040_Plate31	G9	16	0.051
398	ERR419012	0040_Plate32	E8	16	0.068
398	ERR419012	0040_Plate33	F7	16	0.065
398	ERR419012	0040_Plate34	D4	16	0.091
398	ERR419012	0040_Plate39	D4	32	0.068
398	ERR419012	0040_Plate37	E8	32	0.06
398	ERR419012	0040_Plate36	G9	32	0.056
398	ERR419012	0040_Plate40	D4	32	0.059
398	ERR419012	0040_Plate38	F7	32	0.053
415	ERR418615	0040_Plate1	G10	0	0.945
415	ERR418615	0040_Plate3	F9	0	0.933
415	ERR418615	0040_Plate2	C3	0	0.972
415	ERR418615	0040_Plate5	G11	0	1.026
415	ERR418615	0040_Plate4	B4	0	0.934
415	ERR418615	0040_Plate10	G11	0.5	1.039
415	ERR418615	0040_Plate7	C3	0.5	1.043
415	ERR418615	0040_Plate6	G10	0.5	1.079
415	ERR418615	0040_Plate9	B4	0.5	0.987
415	ERR418615	0040_Plate8	F9	0.5	1.044
415	ERR418615	0040_Plate13	F9	1	0.982
415	ERR418615	0040_Plate15	G11	1	0.976
415	ERR418615	0040_Plate11	G10	1	0.967
415	ERR418615	0040_Plate12	C3	1	1.009
415	ERR418615	0040_Plate14	B4	1	0.905
415	ERR418615	0040_Plate17	C3	2	0.383
415	ERR418615	0040_Plate20	G11	2	0.302
415	ERR418615	0040_Plate18	F9	2	0.433
415	ERR418615	0040_Plate16	G10	2	0.436
415	ERR418615	0040_Plate19	B4	2	0.296
415	ERR418615	0040_Plate23	F9	4	0.053
415	ERR418615	0040_Plate24	B4	4	0.087
415	ERR418615	0040_Plate25	G11	4	0.062
415	ERR418615	0040_Plate22	C3	4	0.079
415	ERR418615	0040_Plate21	G10	4	0.061
415	ERR418615	0040_Plate29	B4	8	0.097
415	ERR418615	0040_Plate26	G10	8	0.068
415	ERR418615	0040_Plate28	F9	8	0.056
415	ERR418615	0040_Plate27	C3	8	0.065
415	ERR418615	0040_Plate30	G11	8	0.058
415	ERR418615	0040_Plate31	G10	16	0.047
415	ERR418615	0040_Plate34	B4	16	0.06
415	ERR418615	0040_Plate33	F9	16	0.051
415	ERR418615	0040_Plate35	G11	16	0.051
415	ERR418615	0040_Plate32	C3	16	0.052
415	ERR418615	0040_Plate40	G11	32	0.049
415	ERR418615	0040_Plate37	C3	32	0.051
415	ERR418615	0040_Plate38	F9	32	0.046
415	ERR418615	0040_Plate39	B4	32	0.057
415	ERR418615	0040_Plate36	G10	32	0.048
449	ERR419224	0040_Plate2	B8	0	0.91
449	ERR419224	0040_Plate3	E6	0	0.855
449	ERR419224	0040_Plate1	E5	0	0.853
449	ERR419224	0040_Plate5	D11	0	0.922
449	ERR419224	0040_Plate4	D6	0	0.88
449	ERR419224	0040_Plate9	D6	0.5	1.037
449	ERR419224	0040_Plate6	E5	0.5	1.022
449	ERR419224	0040_Plate10	D11	0.5	0.948
449	ERR419224	0040_Plate7	B8	0.5	0.856
449	ERR419224	0040_Plate8	E6	0.5	1.046
449	ERR419224	0040_Plate11	E5	1	0.959
449	ERR419224	0040_Plate12	B8	1	0.93
449	ERR419224	0040_Plate15	D11	1	0.953
449	ERR419224	0040_Plate14	D6	1	1.002
449	ERR419224	0040_Plate13	E6	1	0.978
449	ERR419224	0040_Plate19	D6	2	0.783
449	ERR419224	0040_Plate18	E6	2	0.861
449	ERR419224	0040_Plate16	E5	2	0.723
449	ERR419224	0040_Plate17	B8	2	0.605
449	ERR419224	0040_Plate20	D11	2	0.681
449	ERR419224	0040_Plate24	D6	4	0.479
449	ERR419224	0040_Plate22	B8	4	0.488
449	ERR419224	0040_Plate21	E5	4	0.531
449	ERR419224	0040_Plate25	D11	4	0.556
449	ERR419224	0040_Plate23	E6	4	0.603
449	ERR419224	0040_Plate30	D11	8	0.433
449	ERR419224	0040_Plate28	E6	8	0.275
449	ERR419224	0040_Plate27	B8	8	0.295
449	ERR419224	0040_Plate26	E5	8	0.412
449	ERR419224	0040_Plate29	D6	8	0.369
449	ERR419224	0040_Plate34	D6	16	0.119
449	ERR419224	0040_Plate35	D11	16	0.076
449	ERR419224	0040_Plate31	E5	16	0.07
449	ERR419224	0040_Plate32	B8	16	0.076
449	ERR419224	0040_Plate33	E6	16	0.085
449	ERR419224	0040_Plate40	D11	32	0.079
449	ERR419224	0040_Plate38	E6	32	0.062
449	ERR419224	0040_Plate37	B8	32	0.069
449	ERR419224	0040_Plate36	E5	32	0.069
449	ERR419224	0040_Plate39	D6	32	0.099
465	ERR418423	0040_Plate1	B4	0	0.876
465	ERR418423	0040_Plate3	G4	0	0.888
465	ERR418423	0040_Plate2	C6	0	0.962
465	ERR418423	0040_Plate5	E8	0	0.996
465	ERR418423	0040_Plate4	C9	0	0.89
465	ERR418423	0040_Plate7	C6	0.5	0.943
465	ERR418423	0040_Plate10	E8	0.5	1.026
465	ERR418423	0040_Plate9	C9	0.5	0.916
465	ERR418423	0040_Plate6	B4	0.5	0.952
465	ERR418423	0040_Plate8	G4	0.5	0.944
465	ERR418423	0040_Plate11	B4	1	1.044
465	ERR418423	0040_Plate15	E8	1	0.865
465	ERR418423	0040_Plate13	G4	1	1.077
465	ERR418423	0040_Plate12	C6	1	0.598
465	ERR418423	0040_Plate14	C9	1	1.046
465	ERR418423	0040_Plate19	C9	2	0.699
465	ERR418423	0040_Plate18	G4	2	0.729
465	ERR418423	0040_Plate16	B4	2	0.646
465	ERR418423	0040_Plate17	C6	2	0.418
465	ERR418423	0040_Plate20	E8	2	0.678
465	ERR418423	0040_Plate22	C6	4	0.291
465	ERR418423	0040_Plate25	E8	4	0.179
465	ERR418423	0040_Plate24	C9	4	0.22
465	ERR418423	0040_Plate21	B4	4	0.24
465	ERR418423	0040_Plate23	G4	4	0.136
465	ERR418423	0040_Plate26	B4	8	0.081
465	ERR418423	0040_Plate30	E8	8	0.072
465	ERR418423	0040_Plate29	C9	8	0.126
465	ERR418423	0040_Plate28	G4	8	0.065
465	ERR418423	0040_Plate27	C6	8	0.078
465	ERR418423	0040_Plate33	G4	16	0.063
465	ERR418423	0040_Plate34	C9	16	0.112
465	ERR418423	0040_Plate32	C6	16	0.078
465	ERR418423	0040_Plate35	E8	16	0.085
465	ERR418423	0040_Plate31	B4	16	0.066
465	ERR418423	0040_Plate36	B4	32	0.058
465	ERR418423	0040_Plate40	E8	32	0.056
465	ERR418423	0040_Plate38	G4	32	0.051
465	ERR418423	0040_Plate37	C6	32	0.055
465	ERR418423	0040_Plate39	C9	32	0.056
485	ERR418553	0040_Plate3	G7	0	0.973
485	ERR418553	0040_Plate2	G8	0	0.992
485	ERR418553	0040_Plate5	F11	0	0.997
485	ERR418553	0040_Plate4	G5	0	1.03
485	ERR418553	0040_Plate1	F8	0	0.992
485	ERR418553	0040_Plate10	F11	0.5	1.111
485	ERR418553	0040_Plate6	F8	0.5	1.107
485	ERR418553	0040_Plate7	G8	0.5	1.134
485	ERR418553	0040_Plate9	G5	0.5	1.091
485	ERR418553	0040_Plate8	G7	0.5	1.011
485	ERR418553	0040_Plate11	F8	1	0.724
485	ERR418553	0040_Plate14	G5	1	0.932
485	ERR418553	0040_Plate15	F11	1	1.054
485	ERR418553	0040_Plate13	G7	1	1.095
485	ERR418553	0040_Plate12	G8	1	0.513
485	ERR418553	0040_Plate17	G8	2	0.61
485	ERR418553	0040_Plate16	F8	2	0.664
485	ERR418553	0040_Plate20	F11	2	0.783
485	ERR418553	0040_Plate19	G5	2	0.402
485	ERR418553	0040_Plate18	G7	2	0.37
485	ERR418553	0040_Plate25	F11	4	0.13
485	ERR418553	0040_Plate21	F8	4	0.197
485	ERR418553	0040_Plate24	G5	4	0.074
485	ERR418553	0040_Plate22	G8	4	0.205
485	ERR418553	0040_Plate23	G7	4	0.088
485	ERR418553	0040_Plate30	F11	8	0.081
485	ERR418553	0040_Plate28	G7	8	0.085
485	ERR418553	0040_Plate26	F8	8	0.091
485	ERR418553	0040_Plate27	G8	8	0.084
485	ERR418553	0040_Plate29	G5	8	0.096
485	ERR418553	0040_Plate35	F11	16	0.066
485	ERR418553	0040_Plate31	F8	16	0.06
485	ERR418553	0040_Plate34	G5	16	0.067
485	ERR418553	0040_Plate33	G7	16	0.07
485	ERR418553	0040_Plate32	G8	16	0.072
485	ERR418553	0040_Plate37	G8	32	0.06
485	ERR418553	0040_Plate39	G5	32	0.057
485	ERR418553	0040_Plate40	F11	32	0.057
485	ERR418553	0040_Plate36	F8	32	0.056
485	ERR418553	0040_Plate38	G7	32	0.057
486	ERR418532	0040_Plate3	E9	0	0.953
486	ERR418532	0040_Plate4	E4	0	0.971
486	ERR418532	0040_Plate5	G3	0	1.022
486	ERR418532	0040_Plate2	D6	0	0.999
486	ERR418532	0040_Plate1	F6	0	0.955
486	ERR418532	0040_Plate10	G3	0.5	0.699
486	ERR418532	0040_Plate7	D6	0.5	0.65
486	ERR418532	0040_Plate8	E9	0.5	0.681
486	ERR418532	0040_Plate9	E4	0.5	0.695
486	ERR418532	0040_Plate6	F6	0.5	0.678
486	ERR418532	0040_Plate13	E9	1	0.227
486	ERR418532	0040_Plate15	G3	1	0.263
486	ERR418532	0040_Plate11	F6	1	0.272
486	ERR418532	0040_Plate14	E4	1	0.272
486	ERR418532	0040_Plate12	D6	1	0.186
486	ERR418532	0040_Plate18	E9	2	0.071
486	ERR418532	0040_Plate16	F6	2	0.069
486	ERR418532	0040_Plate20	G3	2	0.072
486	ERR418532	0040_Plate19	E4	2	0.07
486	ERR418532	0040_Plate17	D6	2	0.06
486	ERR418532	0040_Plate22	D6	4	0.052
486	ERR418532	0040_Plate23	E9	4	0.05
486	ERR418532	0040_Plate25	G3	4	0.063
486	ERR418532	0040_Plate21	F6	4	0.055
486	ERR418532	0040_Plate24	E4	4	0.067
486	ERR418532	0040_Plate26	F6	8	0.059
486	ERR418532	0040_Plate28	E9	8	0.055
486	ERR418532	0040_Plate27	D6	8	0.057
486	ERR418532	0040_Plate30	G3	8	0.06
486	ERR418532	0040_Plate29	E4	8	0.071
486	ERR418532	0040_Plate35	G3	16	0.057
486	ERR418532	0040_Plate34	E4	16	0.058
486	ERR418532	0040_Plate33	E9	16	0.059
486	ERR418532	0040_Plate31	F6	16	0.053
486	ERR418532	0040_Plate32	D6	16	0.056
486	ERR418532	0040_Plate40	G3	32	0.06
486	ERR418532	0040_Plate37	D6	32	0.051
486	ERR418532	0040_Plate36	F6	32	0.052
486	ERR418532	0040_Plate39	E4	32	0.055
486	ERR418532	0040_Plate38	E9	32	0.05
487	ERR418636	0040_Plate5	F10	0	1.029
487	ERR418636	0040_Plate3	D11	0	0.857
487	ERR418636	0040_Plate4	D8	0	0.872
487	ERR418636	0040_Plate1	C9	0	0.882
487	ERR418636	0040_Plate2	D11	0	0.911
487	ERR418636	0040_Plate7	D11	0.5	0.921
487	ERR418636	0040_Plate8	D11	0.5	0.919
487	ERR418636	0040_Plate10	F10	0.5	1.134
487	ERR418636	0040_Plate6	C9	0.5	0.999
487	ERR418636	0040_Plate9	D8	0.5	0.983
487	ERR418636	0040_Plate11	C9	1	0.978
487	ERR418636	0040_Plate14	D8	1	1.055
487	ERR418636	0040_Plate13	D11	1	0.909
487	ERR418636	0040_Plate12	D11	1	1.001
487	ERR418636	0040_Plate15	F10	1	0.959
487	ERR418636	0040_Plate16	C9	2	0.533
487	ERR418636	0040_Plate17	D11	2	0.443
487	ERR418636	0040_Plate20	F10	2	0.921
487	ERR418636	0040_Plate19	D8	2	0.757
487	ERR418636	0040_Plate18	D11	2	0.924
487	ERR418636	0040_Plate22	D11	4	0.778
487	ERR418636	0040_Plate21	C9	4	0.692
487	ERR418636	0040_Plate23	D11	4	0.766
487	ERR418636	0040_Plate24	D8	4	0.671
487	ERR418636	0040_Plate25	F10	4	0.889
487	ERR418636	0040_Plate26	C9	8	0.146
487	ERR418636	0040_Plate28	D11	8	0.105
487	ERR418636	0040_Plate27	D11	8	0.131
487	ERR418636	0040_Plate30	F10	8	0.143
487	ERR418636	0040_Plate29	D8	8	0.158
487	ERR418636	0040_Plate33	D11	16	0.078
487	ERR418636	0040_Plate31	C9	16	0.062
487	ERR418636	0040_Plate34	D8	16	0.081
487	ERR418636	0040_Plate32	D11	16	0.076
487	ERR418636	0040_Plate35	F10	16	0.074
487	ERR418636	0040_Plate39	D8	32	0.063
487	ERR418636	0040_Plate36	C9	32	0.061
487	ERR418636	0040_Plate38	D11	32	0.058
487	ERR418636	0040_Plate40	F10	32	0.066
487	ERR418636	0040_Plate37	D11	32	0.062
498	ERR418616	0040_Plate4	B7	0	0.865
498	ERR418616	0040_Plate5	E6	0	1.017
498	ERR418616	0040_Plate3	C3	0	0.921
498	ERR418616	0040_Plate1	G5	0	0.964
498	ERR418616	0040_Plate2	D4	0	0.944
498	ERR418616	0040_Plate8	C3	0.5	0.951
498	ERR418616	0040_Plate6	G5	0.5	0.93
498	ERR418616	0040_Plate7	D4	0.5	0.892
498	ERR418616	0040_Plate9	B7	0.5	0.852
498	ERR418616	0040_Plate10	E6	0.5	1.075
498	ERR418616	0040_Plate15	E6	1	0.767
498	ERR418616	0040_Plate14	B7	1	0.841
498	ERR418616	0040_Plate11	G5	1	0.559
498	ERR418616	0040_Plate13	C3	1	0.691
498	ERR418616	0040_Plate12	D4	1	0.645
498	ERR418616	0040_Plate16	G5	2	0.135
498	ERR418616	0040_Plate20	E6	2	0.249
498	ERR418616	0040_Plate17	D4	2	0.499
498	ERR418616	0040_Plate18	C3	2	0.126
498	ERR418616	0040_Plate19	B7	2	0.691
498	ERR418616	0040_Plate22	D4	4	0.071
498	ERR418616	0040_Plate24	B7	4	0.075
498	ERR418616	0040_Plate21	G5	4	0.07
498	ERR418616	0040_Plate23	C3	4	0.055
498	ERR418616	0040_Plate25	E6	4	0.072
498	ERR418616	0040_Plate28	C3	8	0.051
498	ERR418616	0040_Plate30	E6	8	0.083
498	ERR418616	0040_Plate26	G5	8	0.074
498	ERR418616	0040_Plate27	D4	8	0.07
498	ERR418616	0040_Plate29	B7	8	0.086
498	ERR418616	0040_Plate32	D4	16	0.058
498	ERR418616	0040_Plate35	E6	16	0.053
498	ERR418616	0040_Plate31	G5	16	0.049
498	ERR418616	0040_Plate34	B7	16	0.065
498	ERR418616	0040_Plate33	C3	16	0.048
498	ERR418616	0040_Plate40	E6	32	0.047
498	ERR418616	0040_Plate39	B7	32	0.053
498	ERR418616	0040_Plate38	C3	32	0.044
498	ERR418616	0040_Plate36	G5	32	0.046
[truncated: 1,361 more rows]

## Sheet: columns_raw_description
Raw data of bacterial growth used to calculate MIC, AUC, IC 50 of evolved populations
freezerID	unique identity of a replicate population in -80C stock
SRA_accession	parental strain identity. It corresponds to the accession of whole genome reads at SRA archive (BioProject: PRJEB5261)
Plate	experimental plate ID
Well	position on a plate
AB_conc_ug	ciprofloxacin concentration ug/ml
OD595	optical density
