# Supplementary material for: Efflux pump activity potentiates the evolution of antibiotic resistance across S. aureus isolates
Source: Nat Commun. 2020 Aug 7;11:3970. doi: 10.1038/s41467-020-17735-y (PMC7414891; doi:10.1038/s41467-020-17735-y)
Supplement: Supplementary file 10 — Source Data [file 41467_2020_17735_MOESM10_ESM.zip › SourceData_fig s4.xlsx]

## Sheet: fig s4
SRA_accession	Plate	Well	AB_conc_ug	OD595
ERR418411	0030_Plate5	G9	0.025	0.461
ERR418411	0030_Plate3	B11	0.025	0.407
ERR418411	0030_Plate1	G4	0.025	0.44
ERR418411	0030_Plate4	D10	0.025	0.449
ERR418411	0030_Plate2	B11	0.025	0.417
ERR418411	0030_Plate10	G9	0.1	0.155
ERR418411	0030_Plate7	B11	0.1	0.43
ERR418411	0030_Plate8	B11	0.1	0.092
ERR418411	0030_Plate9	D10	0.1	0.099
ERR418411	0030_Plate6	G4	0.1	0.07
ERR418411	0030_Plate13	B11	0.175	0.089
ERR418411	0030_Plate14	D10	0.175	0.044
ERR418411	0030_Plate15	G9	0.175	0.045
ERR418411	0030_Plate11	G4	0.175	0.057
ERR418411	0030_Plate12	B11	0.175	0.312
ERR418411	0030_Plate17	B11	0.25	0.043
ERR418411	0030_Plate19	D10	0.25	0.044
ERR418411	0030_Plate18	B11	0.25	0.054
ERR418411	0030_Plate16	G4	0.25	0.043
ERR418411	0030_Plate20	G9	0.25	0.047
ERR418411	0030_Plate24	D10	0.325	0.044
ERR418411	0030_Plate23	B11	0.325	0.044
ERR418411	0030_Plate21	G4	0.325	0.044
ERR418411	0030_Plate25	G9	0.325	0.047
ERR418411	0030_Plate22	B11	0.325	0.043
ERR418411	0030_Plate26	G4	0.4	0.044
ERR418411	0030_Plate30	G9	0.4	0.042
ERR418411	0030_Plate29	D10	0.4	0.042
ERR418411	0030_Plate28	B11	0.4	0.042
ERR418411	0030_Plate27	B11	0.4	0.043
ERR418411	0030_Plate33	B11	0.475	0.044
ERR418411	0030_Plate32	B11	0.475	0.042
ERR418411	0030_Plate35	G9	0.475	0.043
ERR418411	0030_Plate34	D10	0.475	0.042
ERR418411	0030_Plate31	G4	0.475	0.043
ERR418411	0030_Plate38	B11	1	0.042
ERR418411	0030_Plate39	D10	1	0.042
ERR418411	0030_Plate36	G4	1	0.042
ERR418411	0030_Plate37	B11	1	0.043
ERR418411	0030_Plate40	G9	1	0.042
ERR418414	0030_Plate3	G7	0.025	0.558
ERR418414	0030_Plate1	F8	0.025	0.567
ERR418414	0030_Plate5	F11	0.025	0.589
ERR418414	0030_Plate4	G5	0.025	0.64
ERR418414	0030_Plate2	G8	0.025	0.542
ERR418414	0030_Plate8	G7	0.1	0.506
ERR418414	0030_Plate7	G8	0.1	0.475
ERR418414	0030_Plate10	F11	0.1	0.539
ERR418414	0030_Plate9	G5	0.1	0.46
ERR418414	0030_Plate6	F8	0.1	0.479
ERR418414	0030_Plate14	G5	0.175	0.206
ERR418414	0030_Plate12	G8	0.175	0.176
ERR418414	0030_Plate15	F11	0.175	0.19
ERR418414	0030_Plate11	F8	0.175	0.438
ERR418414	0030_Plate13	G7	0.175	0.219
ERR418414	0030_Plate17	G8	0.25	0.148
ERR418414	0030_Plate16	F8	0.25	0.233
ERR418414	0030_Plate18	G7	0.25	0.206
ERR418414	0030_Plate19	G5	0.25	0.276
ERR418414	0030_Plate20	F11	0.25	0.051
ERR418414	0030_Plate23	G7	0.325	0.047
ERR418414	0030_Plate22	G8	0.325	0.047
ERR418414	0030_Plate25	F11	0.325	0.057
ERR418414	0030_Plate24	G5	0.325	0.052
ERR418414	0030_Plate21	F8	0.325	0.047
ERR418414	0030_Plate29	G5	0.4	0.046
ERR418414	0030_Plate28	G7	0.4	0.046
ERR418414	0030_Plate27	G8	0.4	0.047
ERR418414	0030_Plate30	F11	0.4	0.046
ERR418414	0030_Plate26	F8	0.4	0.113
ERR418414	0030_Plate33	G7	0.475	0.046
ERR418414	0030_Plate34	G5	0.475	0.046
ERR418414	0030_Plate31	F8	0.475	0.046
ERR418414	0030_Plate32	G8	0.475	0.045
ERR418414	0030_Plate35	F11	0.475	0.046
ERR418414	0030_Plate39	G5	1	0.045
ERR418414	0030_Plate36	F8	1	0.046
ERR418414	0030_Plate40	F11	1	0.047
ERR418414	0030_Plate37	G8	1	0.046
ERR418414	0030_Plate38	G7	1	0.046
ERR418415	0030_Plate5	C2	0.025	0.732
ERR418415	0030_Plate4	E8	0.025	0.612
ERR418415	0030_Plate2	F8	0.025	0.736
ERR418415	0030_Plate1	G8	0.025	0.8
ERR418415	0030_Plate3	F6	0.025	0.835
ERR418415	0030_Plate9	E8	0.1	0.224
ERR418415	0030_Plate7	F8	0.1	0.272
ERR418415	0030_Plate8	F6	0.1	0.195
ERR418415	0030_Plate10	C2	0.1	0.368
ERR418415	0030_Plate6	G8	0.1	0.229
ERR418415	0030_Plate13	F6	0.175	0.051
ERR418415	0030_Plate12	F8	0.175	0.043
ERR418415	0030_Plate11	G8	0.175	0.106
ERR418415	0030_Plate15	C2	0.175	0.046
ERR418415	0030_Plate14	E8	0.175	0.044
ERR418415	0030_Plate20	C2	0.25	0.045
ERR418415	0030_Plate17	F8	0.25	0.043
ERR418415	0030_Plate16	G8	0.25	0.043
ERR418415	0030_Plate18	F6	0.25	0.043
ERR418415	0030_Plate19	E8	0.25	0.047
ERR418415	0030_Plate22	F8	0.325	0.043
ERR418415	0030_Plate25	C2	0.325	0.044
ERR418415	0030_Plate23	F6	0.325	0.043
ERR418415	0030_Plate24	E8	0.325	0.043
ERR418415	0030_Plate21	G8	0.325	0.044
ERR418415	0030_Plate26	G8	0.4	0.043
ERR418415	0030_Plate27	F8	0.4	0.043
ERR418415	0030_Plate30	C2	0.4	0.043
ERR418415	0030_Plate29	E8	0.4	0.043
ERR418415	0030_Plate28	F6	0.4	0.043
ERR418415	0030_Plate35	C2	0.475	0.044
ERR418415	0030_Plate31	G8	0.475	0.043
ERR418415	0030_Plate32	F8	0.475	0.043
ERR418415	0030_Plate34	E8	0.475	0.044
ERR418415	0030_Plate33	F6	0.475	0.043
ERR418415	0030_Plate37	F8	1	0.044
ERR418415	0030_Plate38	F6	1	0.043
ERR418415	0030_Plate36	G8	1	0.043
ERR418415	0030_Plate39	E8	1	0.044
ERR418415	0030_Plate40	C2	1	0.044
ERR418423	0030_Plate5	E3	0.025	0.633
ERR418423	0030_Plate4	D3	0.025	0.706
ERR418423	0030_Plate3	C4	0.025	0.642
ERR418423	0030_Plate2	B4	0.025	0.582
ERR418423	0030_Plate1	C5	0.025	0.524
ERR418423	0030_Plate6	C5	0.1	0.4
ERR418423	0030_Plate9	D3	0.1	0.422
ERR418423	0030_Plate10	E3	0.1	0.38
ERR418423	0030_Plate7	B4	0.1	0.302
ERR418423	0030_Plate8	C4	0.1	0.453
ERR418423	0030_Plate12	B4	0.175	0.12
ERR418423	0030_Plate14	D3	0.175	0.157
ERR418423	0030_Plate13	C4	0.175	0.146
ERR418423	0030_Plate15	E3	0.175	0.131
ERR418423	0030_Plate11	C5	0.175	0.158
ERR418423	0030_Plate19	D3	0.25	0.091
ERR418423	0030_Plate18	C4	0.25	0.134
ERR418423	0030_Plate16	C5	0.25	0.084
ERR418423	0030_Plate17	B4	0.25	0.115
ERR418423	0030_Plate20	E3	0.25	0.079
ERR418423	0030_Plate22	B4	0.325	0.07
ERR418423	0030_Plate25	E3	0.325	0.081
ERR418423	0030_Plate21	C5	0.325	0.061
ERR418423	0030_Plate24	D3	0.325	0.066
ERR418423	0030_Plate23	C4	0.325	0.088
ERR418423	0030_Plate30	E3	0.4	0.07
ERR418423	0030_Plate29	D3	0.4	0.065
ERR418423	0030_Plate26	C5	0.4	0.068
ERR418423	0030_Plate27	B4	0.4	0.067
ERR418423	0030_Plate28	C4	0.4	0.071
ERR418423	0030_Plate34	D3	0.475	0.062
ERR418423	0030_Plate31	C5	0.475	0.059
ERR418423	0030_Plate35	E3	0.475	0.068
ERR418423	0030_Plate32	B4	0.475	0.056
ERR418423	0030_Plate33	C4	0.475	0.062
ERR418423	0030_Plate40	E3	1	0.057
ERR418423	0030_Plate37	B4	1	0.056
ERR418423	0030_Plate38	C4	1	0.058
ERR418423	0030_Plate36	C5	1	0.055
ERR418423	0030_Plate39	D3	1	0.057
ERR418426	0030_Plate2	E8	0.025	0.574
ERR418426	0030_Plate1	G9	0.025	0.567
ERR418426	0030_Plate5	D4	0.025	0.526
ERR418426	0030_Plate4	D4	0.025	0.481
ERR418426	0030_Plate3	F7	0.025	0.548
ERR418426	0030_Plate7	E8	0.1	0.214
ERR418426	0030_Plate9	D4	0.1	0.177
ERR418426	0030_Plate8	F7	0.1	0.156
ERR418426	0030_Plate6	G9	0.1	0.289
ERR418426	0030_Plate10	D4	0.1	0.203
ERR418426	0030_Plate14	D4	0.175	0.116
ERR418426	0030_Plate12	E8	0.175	0.059
ERR418426	0030_Plate13	F7	0.175	0.052
ERR418426	0030_Plate15	D4	0.175	0.048
ERR418426	0030_Plate11	G9	0.175	0.088
ERR418426	0030_Plate18	F7	0.25	0.046
ERR418426	0030_Plate19	D4	0.25	0.044
ERR418426	0030_Plate20	D4	0.25	0.118
ERR418426	0030_Plate17	E8	0.25	0.045
ERR418426	0030_Plate16	G9	0.25	0.046
ERR418426	0030_Plate24	D4	0.325	0.044
ERR418426	0030_Plate25	D4	0.325	0.045
ERR418426	0030_Plate23	F7	0.325	0.044
ERR418426	0030_Plate22	E8	0.325	0.045
ERR418426	0030_Plate21	G9	0.325	0.046
ERR418426	0030_Plate26	G9	0.4	0.044
ERR418426	0030_Plate27	E8	0.4	0.045
ERR418426	0030_Plate29	D4	0.4	0.044
ERR418426	0030_Plate28	F7	0.4	0.045
ERR418426	0030_Plate30	D4	0.4	0.045
ERR418426	0030_Plate31	G9	0.475	0.044
ERR418426	0030_Plate32	E8	0.475	0.044
ERR418426	0030_Plate35	D4	0.475	0.045
ERR418426	0030_Plate33	F7	0.475	0.044
ERR418426	0030_Plate34	D4	0.475	0.044
ERR418426	0030_Plate40	D4	1	0.044
ERR418426	0030_Plate39	D4	1	0.044
ERR418426	0030_Plate38	F7	1	0.044
ERR418426	0030_Plate37	E8	1	0.045
ERR418426	0030_Plate36	G9	1	0.043
ERR418427	0030_Plate1	B9	0.025	0.653
ERR418427	0030_Plate4	F10	0.025	0.54
ERR418427	0030_Plate2	E4	0.025	0.66
ERR418427	0030_Plate5	B10	0.025	0.491
ERR418427	0030_Plate3	G6	0.025	0.676
ERR418427	0030_Plate7	E4	0.1	0.536
ERR418427	0030_Plate10	B10	0.1	0.617
ERR418427	0030_Plate9	F10	0.1	0.535
ERR418427	0030_Plate6	B9	0.1	0.508
ERR418427	0030_Plate8	G6	0.1	0.469
ERR418427	0030_Plate12	E4	0.175	0.131
ERR418427	0030_Plate11	B9	0.175	0.135
ERR418427	0030_Plate13	G6	0.175	0.291
ERR418427	0030_Plate15	B10	0.175	0.253
ERR418427	0030_Plate14	F10	0.175	0.234
ERR418427	0030_Plate20	B10	0.25	0.124
ERR418427	0030_Plate18	G6	0.25	0.121
ERR418427	0030_Plate17	E4	0.25	0.124
ERR418427	0030_Plate19	F10	0.25	0.102
ERR418427	0030_Plate16	B9	0.25	0.103
ERR418427	0030_Plate23	G6	0.325	0.119
ERR418427	0030_Plate21	B9	0.325	0.048
ERR418427	0030_Plate25	B10	0.325	0.161
ERR418427	0030_Plate24	F10	0.325	0.076
ERR418427	0030_Plate22	E4	0.325	0.097
ERR418427	0030_Plate28	G6	0.4	0.118
ERR418427	0030_Plate27	E4	0.4	0.052
ERR418427	0030_Plate30	B10	0.4	0.074
ERR418427	0030_Plate29	F10	0.4	0.053
ERR418427	0030_Plate26	B9	0.4	0.049
ERR418427	0030_Plate32	E4	0.475	0.045
ERR418427	0030_Plate31	B9	0.475	0.042
ERR418427	0030_Plate35	B10	0.475	0.048
ERR418427	0030_Plate33	G6	0.475	0.043
ERR418427	0030_Plate34	F10	0.475	0.044
ERR418427	0030_Plate37	E4	1	0.043
ERR418427	0030_Plate36	B9	1	0.042
ERR418427	0030_Plate39	F10	1	0.043
ERR418427	0030_Plate40	B10	1	0.043
ERR418427	0030_Plate38	G6	1	0.043
ERR418429	0030_Plate3	C6	0.025	0.638
ERR418429	0030_Plate4	G9	0.025	0.621
ERR418429	0030_Plate2	F6	0.025	0.611
ERR418429	0030_Plate1	F4	0.025	0.665
ERR418429	0030_Plate5	E7	0.025	0.5
ERR418429	0030_Plate7	F6	0.1	0.445
ERR418429	0030_Plate9	G9	0.1	0.459
ERR418429	0030_Plate8	C6	0.1	0.438
ERR418429	0030_Plate6	F4	0.1	0.428
ERR418429	0030_Plate10	E7	0.1	0.472
ERR418429	0030_Plate14	G9	0.175	0.088
ERR418429	0030_Plate11	F4	0.175	0.453
ERR418429	0030_Plate15	E7	0.175	0.265
ERR418429	0030_Plate12	F6	0.175	0.05
ERR418429	0030_Plate13	C6	0.175	0.165
ERR418429	0030_Plate19	G9	0.25	0.113
ERR418429	0030_Plate17	F6	0.25	0.153
ERR418429	0030_Plate18	C6	0.25	0.045
ERR418429	0030_Plate20	E7	0.25	0.162
ERR418429	0030_Plate16	F4	0.25	0.139
ERR418429	0030_Plate22	F6	0.325	0.047
ERR418429	0030_Plate24	G9	0.325	0.068
ERR418429	0030_Plate21	F4	0.325	0.087
ERR418429	0030_Plate23	C6	0.325	0.046
ERR418429	0030_Plate25	E7	0.325	0.108
ERR418429	0030_Plate26	F4	0.4	0.047
ERR418429	0030_Plate29	G9	0.4	0.044
ERR418429	0030_Plate27	F6	0.4	0.044
ERR418429	0030_Plate30	E7	0.4	0.045
ERR418429	0030_Plate28	C6	0.4	0.044
ERR418429	0030_Plate33	C6	0.475	0.045
ERR418429	0030_Plate34	G9	0.475	0.045
ERR418429	0030_Plate35	E7	0.475	0.045
ERR418429	0030_Plate32	F6	0.475	0.044
ERR418429	0030_Plate31	F4	0.475	0.045
ERR418429	0030_Plate39	G9	1	0.044
ERR418429	0030_Plate36	F4	1	0.044
ERR418429	0030_Plate37	F6	1	0.044
ERR418429	0030_Plate38	C6	1	0.044
ERR418429	0030_Plate40	E7	1	0.045
ERR418433	0030_Plate1	F3	0.025	0.707
ERR418433	0030_Plate5	G8	0.025	0.616
ERR418433	0030_Plate3	C10	0.025	0.689
ERR418433	0030_Plate4	G6	0.025	0.786
ERR418433	0030_Plate2	F11	0.025	0.659
ERR418433	0030_Plate10	G8	0.1	0.497
ERR418433	0030_Plate6	F3	0.1	0.434
ERR418433	0030_Plate7	F11	0.1	0.458
ERR418433	0030_Plate9	G6	0.1	0.465
ERR418433	0030_Plate8	C10	0.1	0.464
ERR418433	0030_Plate11	F3	0.175	0.575
ERR418433	0030_Plate13	C10	0.175	0.491
ERR418433	0030_Plate15	G8	0.175	0.505
ERR418433	0030_Plate12	F11	0.175	0.548
ERR418433	0030_Plate14	G6	0.175	0.491
ERR418433	0030_Plate20	G8	0.25	0.055
ERR418433	0030_Plate16	F3	0.25	0.077
ERR418433	0030_Plate19	G6	0.25	0.247
ERR418433	0030_Plate17	F11	0.25	0.196
ERR418433	0030_Plate18	C10	0.25	0.06
ERR418433	0030_Plate21	F3	0.325	0.052
ERR418433	0030_Plate25	G8	0.325	0.055
ERR418433	0030_Plate22	F11	0.325	0.054
ERR418433	0030_Plate23	C10	0.325	0.066
ERR418433	0030_Plate24	G6	0.325	0.053
ERR418433	0030_Plate28	C10	0.4	0.049
ERR418433	0030_Plate29	G6	0.4	0.046
ERR418433	0030_Plate26	F3	0.4	0.058
ERR418433	0030_Plate30	G8	0.4	0.045
ERR418433	0030_Plate27	F11	0.4	0.045
ERR418433	0030_Plate35	G8	0.475	0.045
ERR418433	0030_Plate33	C10	0.475	0.044
ERR418433	0030_Plate34	G6	0.475	0.046
ERR418433	0030_Plate31	F3	0.475	0.044
ERR418433	0030_Plate32	F11	0.475	0.044
ERR418433	0030_Plate36	F3	1	0.044
ERR418433	0030_Plate38	C10	1	0.046
ERR418433	0030_Plate40	G8	1	0.045
ERR418433	0030_Plate37	F11	1	0.045
ERR418433	0030_Plate39	G6	1	0.045
ERR418440	0030_Plate3	C5	0.025	0.7
ERR418440	0030_Plate5	F7	0.025	0.555
ERR418440	0030_Plate4	G10	0.025	0.608
ERR418440	0030_Plate1	G7	0.025	0.696
ERR418440	0030_Plate2	D5	0.025	0.676
ERR418440	0030_Plate10	F7	0.1	0.466
ERR418440	0030_Plate8	C5	0.1	0.433
ERR418440	0030_Plate9	G10	0.1	0.47
ERR418440	0030_Plate7	D5	0.1	0.466
ERR418440	0030_Plate6	G7	0.1	0.477
ERR418440	0030_Plate15	F7	0.175	0.312
ERR418440	0030_Plate11	G7	0.175	0.299
ERR418440	0030_Plate12	D5	0.175	0.376
ERR418440	0030_Plate13	C5	0.175	0.26
ERR418440	0030_Plate14	G10	0.175	0.447
ERR418440	0030_Plate20	F7	0.25	0.24
ERR418440	0030_Plate19	G10	0.25	0.123
ERR418440	0030_Plate17	D5	0.25	0.138
ERR418440	0030_Plate18	C5	0.25	0.146
ERR418440	0030_Plate16	G7	0.25	0.431
ERR418440	0030_Plate24	G10	0.325	0.082
ERR418440	0030_Plate25	F7	0.325	0.081
ERR418440	0030_Plate22	D5	0.325	0.203
ERR418440	0030_Plate21	G7	0.325	0.09
ERR418440	0030_Plate23	C5	0.325	0.066
ERR418440	0030_Plate30	F7	0.4	0.061
ERR418440	0030_Plate29	G10	0.4	0.06
ERR418440	0030_Plate27	D5	0.4	0.056
ERR418440	0030_Plate28	C5	0.4	0.217
ERR418440	0030_Plate26	G7	0.4	0.06
ERR418440	0030_Plate33	C5	0.475	0.052
ERR418440	0030_Plate35	F7	0.475	0.052
ERR418440	0030_Plate31	G7	0.475	0.051
ERR418440	0030_Plate34	G10	0.475	0.051
ERR418440	0030_Plate32	D5	0.475	0.049
ERR418440	0030_Plate37	D5	1	0.062
ERR418440	0030_Plate38	C5	1	0.066
ERR418440	0030_Plate36	G7	1	0.059
ERR418440	0030_Plate40	F7	1	0.061
ERR418440	0030_Plate39	G10	1	0.056
ERR418441	0030_Plate1	C2	0.025	0.675
ERR418441	0030_Plate2	C5	0.025	0.641
ERR418441	0030_Plate3	G3	0.025	0.757
ERR418441	0030_Plate4	C8	0.025	0.693
ERR418441	0030_Plate5	G2	0.025	0.54
ERR418441	0030_Plate10	G2	0.1	0.489
ERR418441	0030_Plate7	C5	0.1	0.43
ERR418441	0030_Plate8	G3	0.1	0.512
ERR418441	0030_Plate9	C8	0.1	0.445
ERR418441	0030_Plate6	C2	0.1	0.484
ERR418441	0030_Plate14	C8	0.175	0.221
ERR418441	0030_Plate12	C5	0.175	0.316
ERR418441	0030_Plate11	C2	0.175	0.374
ERR418441	0030_Plate15	G2	0.175	0.211
ERR418441	0030_Plate13	G3	0.175	0.495
ERR418441	0030_Plate17	C5	0.25	0.113
ERR418441	0030_Plate16	C2	0.25	0.128
ERR418441	0030_Plate19	C8	0.25	0.058
ERR418441	0030_Plate20	G2	0.25	0.158
ERR418441	0030_Plate18	G3	0.25	0.128
ERR418441	0030_Plate24	C8	0.325	0.053
ERR418441	0030_Plate25	G2	0.325	0.061
ERR418441	0030_Plate22	C5	0.325	0.05
ERR418441	0030_Plate23	G3	0.325	0.065
ERR418441	0030_Plate21	C2	0.325	0.053
ERR418441	0030_Plate28	G3	0.4	0.049
ERR418441	0030_Plate29	C8	0.4	0.049
ERR418441	0030_Plate26	C2	0.4	0.051
ERR418441	0030_Plate27	C5	0.4	0.052
ERR418441	0030_Plate30	G2	0.4	0.051
ERR418441	0030_Plate31	C2	0.475	0.049
ERR418441	0030_Plate34	C8	0.475	0.047
ERR418441	0030_Plate35	G2	0.475	0.048
ERR418441	0030_Plate32	C5	0.475	0.054
ERR418441	0030_Plate33	G3	0.475	0.047
ERR418441	0030_Plate37	C5	1	0.048
ERR418441	0030_Plate39	C8	1	0.049
ERR418441	0030_Plate38	G3	1	0.049
ERR418441	0030_Plate36	C2	1	0.048
ERR418441	0030_Plate40	G2	1	0.048
ERR418446	0030_Plate2	D6	0.025	0.425
ERR418446	0030_Plate4	E4	0.025	0.401
ERR418446	0030_Plate1	F6	0.025	0.408
ERR418446	0030_Plate5	G3	0.025	0.412
ERR418446	0030_Plate3	E9	0.025	0.426
ERR418446	0030_Plate8	E9	0.1	0.287
ERR418446	0030_Plate6	F6	0.1	0.293
ERR418446	0030_Plate7	D6	0.1	0.305
ERR418446	0030_Plate10	G3	0.1	0.242
ERR418446	0030_Plate9	E4	0.1	0.337
ERR418446	0030_Plate13	E9	0.175	0.053
ERR418446	0030_Plate12	D6	0.175	0.442
ERR418446	0030_Plate14	E4	0.175	0.254
ERR418446	0030_Plate15	G3	0.175	0.245
ERR418446	0030_Plate11	F6	0.175	0.249
ERR418446	0030_Plate19	E4	0.25	0.047
ERR418446	0030_Plate18	E9	0.25	0.044
ERR418446	0030_Plate20	G3	0.25	0.046
ERR418446	0030_Plate16	F6	0.25	0.068
ERR418446	0030_Plate17	D6	0.25	0.086
ERR418446	0030_Plate25	G3	0.325	0.049
ERR418446	0030_Plate21	F6	0.325	0.046
ERR418446	0030_Plate23	E9	0.325	0.045
ERR418446	0030_Plate22	D6	0.325	0.044
ERR418446	0030_Plate24	E4	0.325	0.045
ERR418446	0030_Plate29	E4	0.4	0.045
ERR418446	0030_Plate30	G3	0.4	0.045
ERR418446	0030_Plate27	D6	0.4	0.045
ERR418446	0030_Plate26	F6	0.4	0.044
ERR418446	0030_Plate28	E9	0.4	0.045
ERR418446	0030_Plate31	F6	0.475	0.045
ERR418446	0030_Plate34	E4	0.475	0.045
ERR418446	0030_Plate35	G3	0.475	0.046
ERR418446	0030_Plate32	D6	0.475	0.045
ERR418446	0030_Plate33	E9	0.475	0.045
ERR418446	0030_Plate40	G3	1	0.048
ERR418446	0030_Plate39	E4	1	0.046
ERR418446	0030_Plate38	E9	1	0.045
ERR418446	0030_Plate37	D6	1	0.044
ERR418446	0030_Plate36	F6	1	0.044
ERR418447	0030_Plate3	B2	0.025	0.714
ERR418447	0030_Plate4	F9	0.025	0.677
ERR418447	0030_Plate5	E4	0.025	0.593
ERR418447	0030_Plate1	C7	0.025	0.738
ERR418447	0030_Plate2	F5	0.025	0.705
ERR418447	0030_Plate9	F9	0.1	0.081
ERR418447	0030_Plate10	E4	0.1	0.044
ERR418447	0030_Plate7	F5	0.1	0.043
ERR418447	0030_Plate8	B2	0.1	0.044
ERR418447	0030_Plate6	C7	0.1	0.123
ERR418447	0030_Plate12	F5	0.175	0.043
ERR418447	0030_Plate14	F9	0.175	0.043
ERR418447	0030_Plate13	B2	0.175	0.079
ERR418447	0030_Plate15	E4	0.175	0.043
ERR418447	0030_Plate11	C7	0.175	0.044
ERR418447	0030_Plate16	C7	0.25	0.044
ERR418447	0030_Plate20	E4	0.25	0.172
ERR418447	0030_Plate17	F5	0.25	0.043
ERR418447	0030_Plate19	F9	0.25	0.042
ERR418447	0030_Plate18	B2	0.25	0.043
ERR418447	0030_Plate21	C7	0.325	0.046
ERR418447	0030_Plate24	F9	0.325	0.042
ERR418447	0030_Plate22	F5	0.325	0.042
ERR418447	0030_Plate25	E4	0.325	0.043
ERR418447	0030_Plate23	B2	0.325	0.044
ERR418447	0030_Plate27	F5	0.4	0.042
ERR418447	0030_Plate28	B2	0.4	0.043
ERR418447	0030_Plate26	C7	0.4	0.042
ERR418447	0030_Plate30	E4	0.4	0.043
ERR418447	0030_Plate29	F9	0.4	0.043
ERR418447	0030_Plate35	E4	0.475	0.043
ERR418447	0030_Plate32	F5	0.475	0.042
ERR418447	0030_Plate34	F9	0.475	0.043
ERR418447	0030_Plate31	C7	0.475	0.043
ERR418447	0030_Plate33	B2	0.475	0.044
ERR418447	0030_Plate38	B2	1	0.045
ERR418447	0030_Plate40	E4	1	0.044
ERR418447	0030_Plate36	C7	1	0.044
ERR418447	0030_Plate37	F5	1	0.044
ERR418447	0030_Plate39	F9	1	0.043
ERR418449	0030_Plate5	F6	0.025	0.51
ERR418449	0030_Plate2	F3	0.025	0.474
ERR418449	0030_Plate1	F5	0.025	0.507
ERR418449	0030_Plate4	G8	0.025	0.535
ERR418449	0030_Plate3	E11	0.025	0.449
ERR418449	0030_Plate8	E11	0.1	0.163
ERR418449	0030_Plate10	F6	0.1	0.186
ERR418449	0030_Plate9	G8	0.1	0.189
ERR418449	0030_Plate7	F3	0.1	0.077
ERR418449	0030_Plate6	F5	0.1	0.095
ERR418449	0030_Plate15	F6	0.175	0.081
ERR418449	0030_Plate11	F5	0.175	0.07
ERR418449	0030_Plate14	G8	0.175	0.053
ERR418449	0030_Plate13	E11	0.175	0.056
ERR418449	0030_Plate12	F3	0.175	0.047
ERR418449	0030_Plate20	F6	0.25	0.165
ERR418449	0030_Plate17	F3	0.25	0.044
ERR418449	0030_Plate16	F5	0.25	0.043
ERR418449	0030_Plate19	G8	0.25	0.043
ERR418449	0030_Plate18	E11	0.25	0.043
ERR418449	0030_Plate22	F3	0.325	0.043
ERR418449	0030_Plate23	E11	0.325	0.043
ERR418449	0030_Plate21	F5	0.325	0.044
ERR418449	0030_Plate25	F6	0.325	0.044
ERR418449	0030_Plate24	G8	0.325	0.047
ERR418449	0030_Plate29	G8	0.4	0.043
ERR418449	0030_Plate28	E11	0.4	0.043
ERR418449	0030_Plate27	F3	0.4	0.043
ERR418449	0030_Plate26	F5	0.4	0.043
ERR418449	0030_Plate30	F6	0.4	0.043
ERR418449	0030_Plate31	F5	0.475	0.044
ERR418449	0030_Plate35	F6	0.475	0.043
ERR418449	0030_Plate32	F3	0.475	0.044
ERR418449	0030_Plate34	G8	0.475	0.045
ERR418449	0030_Plate33	E11	0.475	0.044
ERR418449	0030_Plate39	G8	1	0.044
ERR418449	0030_Plate38	E11	1	0.044
ERR418449	0030_Plate36	F5	1	0.043
ERR418449	0030_Plate37	F3	1	0.044
ERR418449	0030_Plate40	F6	1	0.044
ERR418453	0030_Plate4	B3	0.025	0.608
ERR418453	0030_Plate5	C8	0.025	0.572
ERR418453	0030_Plate3	E5	0.025	0.508
ERR418453	0030_Plate2	B7	0.025	0.5
ERR418453	0030_Plate1	E3	0.025	0.562
ERR418453	0030_Plate10	C8	0.1	0.423
ERR418453	0030_Plate7	B7	0.1	0.225
ERR418453	0030_Plate8	E5	0.1	0.337
ERR418453	0030_Plate9	B3	0.1	0.336
ERR418453	0030_Plate6	E3	0.1	0.387
ERR418453	0030_Plate14	B3	0.175	0.078
ERR418453	0030_Plate15	C8	0.175	0.195
ERR418453	0030_Plate11	E3	0.175	0.204
ERR418453	0030_Plate12	B7	0.175	0.098
ERR418453	0030_Plate13	E5	0.175	0.151
ERR418453	0030_Plate19	B3	0.25	0.106
ERR418453	0030_Plate18	E5	0.25	0.09
ERR418453	0030_Plate16	E3	0.25	0.055
ERR418453	0030_Plate17	B7	0.25	0.083
ERR418453	0030_Plate20	C8	0.25	0.122
ERR418453	0030_Plate21	E3	0.325	0.046
ERR418453	0030_Plate23	E5	0.325	0.043
ERR418453	0030_Plate24	B3	0.325	0.048
ERR418453	0030_Plate25	C8	0.325	0.047
ERR418453	0030_Plate22	B7	0.325	0.042
ERR418453	0030_Plate29	B3	0.4	0.043
ERR418453	0030_Plate27	B7	0.4	0.043
ERR418453	0030_Plate26	E3	0.4	0.044
ERR418453	0030_Plate28	E5	0.4	0.055
ERR418453	0030_Plate30	C8	0.4	0.042
ERR418453	0030_Plate34	B3	0.475	0.043
ERR418453	0030_Plate31	E3	0.475	0.042
ERR418453	0030_Plate35	C8	0.475	0.043
ERR418453	0030_Plate33	E5	0.475	0.043
ERR418453	0030_Plate32	B7	0.475	0.042
ERR418453	0030_Plate38	E5	1	0.042
ERR418453	0030_Plate40	C8	1	0.042
ERR418453	0030_Plate39	B3	1	0.043
ERR418453	0030_Plate36	E3	1	0.043
ERR418453	0030_Plate37	B7	1	0.043
ERR418456	0030_Plate4	B4	0.025	0.504
ERR418456	0030_Plate5	G11	0.025	0.456
ERR418456	0030_Plate2	C3	0.025	0.537
ERR418456	0030_Plate3	F9	0.025	0.533
ERR418456	0030_Plate1	G10	0.025	0.539
ERR418456	0030_Plate7	C3	0.1	0.328
ERR418456	0030_Plate10	G11	0.1	0.368
ERR418456	0030_Plate8	F9	0.1	0.31
ERR418456	0030_Plate9	B4	0.1	0.301
ERR418456	0030_Plate6	G10	0.1	0.368
ERR418456	0030_Plate11	G10	0.175	0.05
ERR418456	0030_Plate13	F9	0.175	0.049
ERR418456	0030_Plate12	C3	0.175	0.046
ERR418456	0030_Plate15	G11	0.175	0.077
ERR418456	0030_Plate14	B4	0.175	0.048
ERR418456	0030_Plate18	F9	0.25	0.045
ERR418456	0030_Plate19	B4	0.25	0.046
ERR418456	0030_Plate16	G10	0.25	0.051
ERR418456	0030_Plate17	C3	0.25	0.051
ERR418456	0030_Plate20	G11	0.25	0.045
ERR418456	0030_Plate25	G11	0.325	0.054
ERR418456	0030_Plate23	F9	0.325	0.042
ERR418456	0030_Plate22	C3	0.325	0.043
ERR418456	0030_Plate24	B4	0.325	0.042
ERR418456	0030_Plate21	G10	0.325	0.043
ERR418456	0030_Plate28	F9	0.4	0.044
ERR418456	0030_Plate30	G11	0.4	0.043
ERR418456	0030_Plate29	B4	0.4	0.043
ERR418456	0030_Plate27	C3	0.4	0.042
ERR418456	0030_Plate26	G10	0.4	0.043
ERR418456	0030_Plate31	G10	0.475	0.043
ERR418456	0030_Plate34	B4	0.475	0.042
ERR418456	0030_Plate32	C3	0.475	0.043
ERR418456	0030_Plate35	G11	0.475	0.043
ERR418456	0030_Plate33	F9	0.475	0.042
ERR418456	0030_Plate38	F9	1	0.042
ERR418456	0030_Plate37	C3	1	0.044
ERR418456	0030_Plate36	G10	1	0.042
ERR418456	0030_Plate39	B4	1	0.043
ERR418456	0030_Plate40	G11	1	0.044
ERR418457	0030_Plate1	G2	0.025	0.618
ERR418457	0030_Plate5	G5	0.025	0.681
ERR418457	0030_Plate4	F5	0.025	0.659
ERR418457	0030_Plate2	F2	0.025	0.573
ERR418457	0030_Plate3	F4	0.025	0.605
ERR418457	0030_Plate10	G5	0.1	0.429
ERR418457	0030_Plate6	G2	0.1	0.365
ERR418457	0030_Plate7	F2	0.1	0.383
ERR418457	0030_Plate8	F4	0.1	0.395
ERR418457	0030_Plate9	F5	0.1	0.383
ERR418457	0030_Plate15	G5	0.175	0.1
ERR418457	0030_Plate12	F2	0.175	0.058
ERR418457	0030_Plate11	G2	0.175	0.061
ERR418457	0030_Plate14	F5	0.175	0.059
ERR418457	0030_Plate13	F4	0.175	0.082
ERR418457	0030_Plate20	G5	0.25	0.082
ERR418457	0030_Plate19	F5	0.25	0.044
ERR418457	0030_Plate16	G2	0.25	0.044
ERR418457	0030_Plate17	F2	0.25	0.044
ERR418457	0030_Plate18	F4	0.25	0.051
ERR418457	0030_Plate21	G2	0.325	0.044
ERR418457	0030_Plate22	F2	0.325	0.043
ERR418457	0030_Plate25	G5	0.325	0.044
ERR418457	0030_Plate23	F4	0.325	0.047
ERR418457	0030_Plate24	F5	0.325	0.043
ERR418457	0030_Plate29	F5	0.4	0.043
ERR418457	0030_Plate30	G5	0.4	0.044
ERR418457	0030_Plate26	G2	0.4	0.044
ERR418457	0030_Plate27	F2	0.4	0.043
ERR418457	0030_Plate28	F4	0.4	0.043
ERR418457	0030_Plate35	G5	0.475	0.044
ERR418457	0030_Plate34	F5	0.475	0.043
ERR418457	0030_Plate33	F4	0.475	0.043
ERR418457	0030_Plate32	F2	0.475	0.043
ERR418457	0030_Plate31	G2	0.475	0.044
ERR418457	0030_Plate38	F4	1	0.043
ERR418457	0030_Plate36	G2	1	0.043
ERR418457	0030_Plate37	F2	1	0.043
ERR418457	0030_Plate40	G5	1	0.044
ERR418457	0030_Plate39	F5	1	0.044
ERR418462	0030_Plate3	E4	0.025	0.6
ERR418462	0030_Plate1	F9	0.025	0.541
ERR418462	0030_Plate2	D9	0.025	0.494
ERR418462	0030_Plate4	E11	0.025	0.599
ERR418462	0030_Plate5	E10	0.025	0.603
ERR418462	0030_Plate10	E10	0.1	0.497
ERR418462	0030_Plate8	E4	0.1	0.382
ERR418462	0030_Plate7	D9	0.1	0.448
ERR418462	0030_Plate9	E11	0.1	0.433
ERR418462	0030_Plate6	F9	0.1	0.445
ERR418462	0030_Plate11	F9	0.175	0.36
ERR418462	0030_Plate12	D9	0.175	0.359
ERR418462	0030_Plate15	E10	0.175	0.327
ERR418462	0030_Plate14	E11	0.175	0.322
ERR418462	0030_Plate13	E4	0.175	0.287
ERR418462	0030_Plate16	F9	0.25	0.147
ERR418462	0030_Plate18	E4	0.25	0.142
ERR418462	0030_Plate20	E10	0.25	0.171
ERR418462	0030_Plate19	E11	0.25	0.131
ERR418462	0030_Plate17	D9	0.25	0.164
ERR418462	0030_Plate22	D9	0.325	0.058
ERR418462	0030_Plate25	E10	0.325	0.088
ERR418462	0030_Plate23	E4	0.325	0.112
ERR418462	0030_Plate24	E11	0.325	0.088
ERR418462	0030_Plate21	F9	0.325	0.075
ERR418462	0030_Plate27	D9	0.4	0.057
ERR418462	0030_Plate26	F9	0.4	0.056
ERR418462	0030_Plate28	E4	0.4	0.058
ERR418462	0030_Plate30	E10	0.4	0.061
ERR418462	0030_Plate29	E11	0.4	0.054
ERR418462	0030_Plate33	E4	0.475	0.059
ERR418462	0030_Plate34	E11	0.475	0.163
ERR418462	0030_Plate31	F9	0.475	0.054
ERR418462	0030_Plate32	D9	0.475	0.055
ERR418462	0030_Plate35	E10	0.475	0.057
ERR418462	0030_Plate39	E11	1	0.055
ERR418462	0030_Plate37	D9	1	0.055
ERR418462	0030_Plate40	E10	1	0.056
ERR418462	0030_Plate36	F9	1	0.051
ERR418462	0030_Plate38	E4	1	0.054
ERR418463	0030_Plate1	B2	0.025	0.589
ERR418463	0030_Plate2	B9	0.025	0.57
ERR418463	0030_Plate5	G10	0.025	0.5
ERR418463	0030_Plate3	D9	0.025	0.584
ERR418463	0030_Plate4	E9	0.025	0.531
ERR418463	0030_Plate7	B9	0.1	0.46
ERR418463	0030_Plate6	B2	0.1	0.414
ERR418463	0030_Plate8	D9	0.1	0.424
ERR418463	0030_Plate10	G10	0.1	0.436
ERR418463	0030_Plate9	E9	0.1	0.396
ERR418463	0030_Plate15	G10	0.175	0.068
ERR418463	0030_Plate12	B9	0.175	0.07
ERR418463	0030_Plate11	B2	0.175	0.071
ERR418463	0030_Plate14	E9	0.175	0.068
ERR418463	0030_Plate13	D9	0.175	0.064
ERR418463	0030_Plate17	B9	0.25	0.049
ERR418463	0030_Plate20	G10	0.25	0.049
ERR418463	0030_Plate18	D9	0.25	0.047
ERR418463	0030_Plate16	B2	0.25	0.051
ERR418463	0030_Plate19	E9	0.25	0.051
ERR418463	0030_Plate21	B2	0.325	0.048
ERR418463	0030_Plate23	D9	0.325	0.046
ERR418463	0030_Plate22	B9	0.325	0.046
ERR418463	0030_Plate24	E9	0.325	0.048
ERR418463	0030_Plate25	G10	0.325	0.051
ERR418463	0030_Plate28	D9	0.4	0.047
ERR418463	0030_Plate27	B9	0.4	0.049
ERR418463	0030_Plate26	B2	0.4	0.049
ERR418463	0030_Plate29	E9	0.4	0.048
ERR418463	0030_Plate30	G10	0.4	0.05
ERR418463	0030_Plate34	E9	0.475	0.047
ERR418463	0030_Plate33	D9	0.475	0.047
ERR418463	0030_Plate32	B9	0.475	0.047
ERR418463	0030_Plate31	B2	0.475	0.049
ERR418463	0030_Plate35	G10	0.475	0.05
ERR418463	0030_Plate37	B9	1	0.046
ERR418463	0030_Plate39	E9	1	0.047
ERR418463	0030_Plate36	B2	1	0.048
ERR418463	0030_Plate38	D9	1	0.047
ERR418463	0030_Plate40	G10	1	0.048
ERR418464	0030_Plate4	C7	0.025	0.619
ERR418464	0030_Plate5	B2	0.025	0.6
ERR418464	0030_Plate2	D10	0.025	0.605
ERR418464	0030_Plate1	B5	0.025	0.61
ERR418464	0030_Plate3	B4	0.025	0.599
ERR418464	0030_Plate9	C7	0.1	0.55
ERR418464	0030_Plate7	D10	0.1	0.556
ERR418464	0030_Plate10	B2	0.1	0.563
ERR418464	0030_Plate6	B5	0.1	0.54
ERR418464	0030_Plate8	B4	0.1	0.53
ERR418464	0030_Plate11	B5	0.175	0.51
ERR418464	0030_Plate15	B2	0.175	0.528
ERR418464	0030_Plate14	C7	0.175	0.527
ERR418464	0030_Plate13	B4	0.175	0.456
ERR418464	0030_Plate12	D10	0.175	0.508
ERR418464	0030_Plate16	B5	0.25	0.112
ERR418464	0030_Plate18	B4	0.25	0.146
ERR418464	0030_Plate20	B2	0.25	0.171
ERR418464	0030_Plate17	D10	0.25	0.122
ERR418464	0030_Plate19	C7	0.25	0.179
ERR418464	0030_Plate22	D10	0.325	0.05
ERR418464	0030_Plate24	C7	0.325	0.057
ERR418464	0030_Plate25	B2	0.325	0.055
ERR418464	0030_Plate21	B5	0.325	0.049
ERR418464	0030_Plate23	B4	0.325	0.053
ERR418464	0030_Plate27	D10	0.4	0.048
ERR418464	0030_Plate30	B2	0.4	0.05
ERR418464	0030_Plate28	B4	0.4	0.048
ERR418464	0030_Plate26	B5	0.4	0.048
ERR418464	0030_Plate29	C7	0.4	0.05
ERR418464	0030_Plate34	C7	0.475	0.045
ERR418464	0030_Plate32	D10	0.475	0.044
ERR418464	0030_Plate33	B4	0.475	0.047
ERR418464	0030_Plate35	B2	0.475	0.047
ERR418464	0030_Plate31	B5	0.475	0.046
ERR418464	0030_Plate39	C7	1	0.044
ERR418464	0030_Plate36	B5	1	0.044
ERR418464	0030_Plate40	B2	1	0.045
ERR418464	0030_Plate37	D10	1	0.044
ERR418464	0030_Plate38	B4	1	0.045
ERR418467	0030_Plate3	D11	0.025	0.496
ERR418467	0030_Plate5	F10	0.025	0.49
ERR418467	0030_Plate2	D11	0.025	0.492
ERR418467	0030_Plate4	D8	0.025	0.521
ERR418467	0030_Plate1	C9	0.025	0.539
ERR418467	0030_Plate7	D11	0.1	0.506
ERR418467	0030_Plate10	F10	0.1	0.5
ERR418467	0030_Plate6	C9	0.1	0.5
ERR418467	0030_Plate9	D8	0.1	0.499
ERR418467	0030_Plate8	D11	0.1	0.486
ERR418467	0030_Plate12	D11	0.175	0.482
ERR418467	0030_Plate14	D8	0.175	0.215
ERR418467	0030_Plate13	D11	0.175	0.285
ERR418467	0030_Plate11	C9	0.175	0.346
ERR418467	0030_Plate15	F10	0.175	0.263
ERR418467	0030_Plate18	D11	0.25	0.225
ERR418467	0030_Plate16	C9	0.25	0.451
ERR418467	0030_Plate20	F10	0.25	0.292
ERR418467	0030_Plate17	D11	0.25	0.287
ERR418467	0030_Plate19	D8	0.25	0.329
ERR418467	0030_Plate22	D11	0.325	0.19
ERR418467	0030_Plate21	C9	0.325	0.053
ERR418467	0030_Plate25	F10	0.325	0.058
ERR418467	0030_Plate23	D11	0.325	0.051
ERR418467	0030_Plate24	D8	0.325	0.056
ERR418467	0030_Plate26	C9	0.4	0.047
ERR418467	0030_Plate27	D11	0.4	0.048
ERR418467	0030_Plate28	D11	0.4	0.046
ERR418467	0030_Plate29	D8	0.4	0.047
ERR418467	0030_Plate30	F10	0.4	0.049
ERR418467	0030_Plate34	D8	0.475	0.046
ERR418467	0030_Plate32	D11	0.475	0.045
ERR418467	0030_Plate31	C9	0.475	0.048
ERR418467	0030_Plate33	D11	0.475	0.047
ERR418467	0030_Plate35	F10	0.475	0.045
ERR418467	0030_Plate36	C9	1	0.045
ERR418467	0030_Plate37	D11	1	0.046
ERR418467	0030_Plate39	D8	1	0.045
ERR418467	0030_Plate38	D11	1	0.045
ERR418467	0030_Plate40	F10	1	0.043
ERR418476	0030_Plate5	D3	0.025	0.487
ERR418476	0030_Plate1	B3	0.025	0.455
ERR418476	0030_Plate4	B2	0.025	0.53
ERR418476	0030_Plate2	F4	0.025	0.475
ERR418476	0030_Plate3	F2	0.025	0.513
ERR418476	0030_Plate7	F4	0.1	0.456
ERR418476	0030_Plate9	B2	0.1	0.451
ERR418476	0030_Plate6	B3	0.1	0.454
ERR418476	0030_Plate8	F2	0.1	0.443
ERR418476	0030_Plate10	D3	0.1	0.463
ERR418476	0030_Plate11	B3	0.175	0.286
ERR418476	0030_Plate15	D3	0.175	0.14
ERR418476	0030_Plate14	B2	0.175	0.308
ERR418476	0030_Plate13	F2	0.175	0.194
ERR418476	0030_Plate12	F4	0.175	0.209
ERR418476	0030_Plate18	F2	0.25	0.092
ERR418476	0030_Plate16	B3	0.25	0.09
ERR418476	0030_Plate17	F4	0.25	0.094
ERR418476	0030_Plate19	B2	0.25	0.058
ERR418476	0030_Plate20	D3	0.25	0.096
ERR418476	0030_Plate23	F2	0.325	0.135
ERR418476	0030_Plate25	D3	0.325	0.047
ERR418476	0030_Plate21	B3	0.325	0.048
ERR418476	0030_Plate24	B2	0.325	0.064
ERR418476	0030_Plate22	F4	0.325	0.077
ERR418476	0030_Plate29	B2	0.4	0.046
ERR418476	0030_Plate30	D3	0.4	0.043
ERR418476	0030_Plate26	B3	0.4	0.113
ERR418476	0030_Plate27	F4	0.4	0.046
ERR418476	0030_Plate28	F2	0.4	0.045
ERR418476	0030_Plate35	D3	0.475	0.045
ERR418476	0030_Plate32	F4	0.475	0.043
ERR418476	0030_Plate34	B2	0.475	0.043
ERR418476	0030_Plate31	B3	0.475	0.043
ERR418476	0030_Plate33	F2	0.475	0.043
ERR418476	0030_Plate40	D3	1	0.044
ERR418476	0030_Plate38	F2	1	0.043
ERR418476	0030_Plate36	B3	1	0.044
ERR418476	0030_Plate39	B2	1	0.045
ERR418476	0030_Plate37	F4	1	0.043
ERR418480	0030_Plate5	E11	0.025	0.459
ERR418480	0030_Plate4	G4	0.025	0.474
ERR418480	0030_Plate2	F9	0.025	0.48
ERR418480	0030_Plate1	F10	0.025	0.47
ERR418480	0030_Plate3	F5	0.025	0.472
ERR418480	0030_Plate9	G4	0.1	0.472
ERR418480	0030_Plate10	E11	0.1	0.456
ERR418480	0030_Plate7	F9	0.1	0.456
ERR418480	0030_Plate8	F5	0.1	0.438
ERR418480	0030_Plate6	F10	0.1	0.423
ERR418480	0030_Plate11	F10	0.175	0.161
ERR418480	0030_Plate13	F5	0.175	0.083
ERR418480	0030_Plate14	G4	0.175	0.292
ERR418480	0030_Plate12	F9	0.175	0.166
ERR418480	0030_Plate15	E11	0.175	0.177
ERR418480	0030_Plate19	G4	0.25	0.058
ERR418480	0030_Plate16	F10	0.25	0.255
ERR418480	0030_Plate20	E11	0.25	0.252
ERR418480	0030_Plate18	F5	0.25	0.06
ERR418480	0030_Plate17	F9	0.25	0.064
ERR418480	0030_Plate24	G4	0.325	0.057
ERR418480	0030_Plate25	E11	0.325	0.057
ERR418480	0030_Plate22	F9	0.325	0.053
ERR418480	0030_Plate21	F10	0.325	0.055
ERR418480	0030_Plate23	F5	0.325	0.057
ERR418480	0030_Plate28	F5	0.4	0.056
ERR418480	0030_Plate30	E11	0.4	0.054
ERR418480	0030_Plate27	F9	0.4	0.055
ERR418480	0030_Plate29	G4	0.4	0.055
ERR418480	0030_Plate26	F10	0.4	0.127
ERR418480	0030_Plate32	F9	0.475	0.05
ERR418480	0030_Plate34	G4	0.475	0.055
ERR418480	0030_Plate31	F10	0.475	0.05
ERR418480	0030_Plate35	E11	0.475	0.056
ERR418480	0030_Plate33	F5	0.475	0.054
ERR418480	0030_Plate36	F10	1	0.051
ERR418480	0030_Plate39	G4	1	0.053
ERR418480	0030_Plate38	F5	1	0.056
ERR418480	0030_Plate37	F9	1	0.056
ERR418480	0030_Plate40	E11	1	0.053
ERR418483	0030_Plate3	E6	0.025	0.622
ERR418483	0030_Plate5	D11	0.025	0.457
ERR418483	0030_Plate1	E5	0.025	0.64
ERR418483	0030_Plate4	D6	0.025	0.578
ERR418483	0030_Plate2	B8	0.025	0.53
ERR418483	0030_Plate7	B8	0.1	0.281
ERR418483	0030_Plate6	E5	0.1	0.442
ERR418483	0030_Plate8	E6	0.1	0.434
ERR418483	0030_Plate9	D6	0.1	0.423
ERR418483	0030_Plate10	D11	0.1	0.47
ERR418483	0030_Plate15	D11	0.175	0.375
ERR418483	0030_Plate11	E5	0.175	0.422
ERR418483	0030_Plate14	D6	0.175	0.384
ERR418483	0030_Plate12	B8	0.175	0.43
ERR418483	0030_Plate13	E6	0.175	0.389
ERR418483	0030_Plate16	E5	0.25	0.372
ERR418483	0030_Plate17	B8	0.25	0.378
ERR418483	0030_Plate18	E6	0.25	0.379
ERR418483	0030_Plate19	D6	0.25	0.36
ERR418483	0030_Plate20	D11	0.25	0.439
ERR418483	0030_Plate22	B8	0.325	0.273
ERR418483	0030_Plate25	D11	0.325	0.243
ERR418483	0030_Plate23	E6	0.325	0.26
ERR418483	0030_Plate21	E5	0.325	0.311
ERR418483	0030_Plate24	D6	0.325	0.196
ERR418483	0030_Plate29	D6	0.4	0.209
ERR418483	0030_Plate27	B8	0.4	0.241
ERR418483	0030_Plate30	D11	0.4	0.16
ERR418483	0030_Plate26	E5	0.4	0.196
ERR418483	0030_Plate28	E6	0.4	0.181
ERR418483	0030_Plate31	E5	0.475	0.106
ERR418483	0030_Plate33	E6	0.475	0.078
ERR418483	0030_Plate35	D11	0.475	0.289
ERR418483	0030_Plate32	B8	0.475	0.209
ERR418483	0030_Plate34	D6	0.475	0.078
ERR418483	0030_Plate36	E5	1	0.057
ERR418483	0030_Plate38	E6	1	0.06
ERR418483	0030_Plate37	B8	1	0.059
ERR418483	0030_Plate40	D11	1	0.056
ERR418483	0030_Plate39	D6	1	0.058
ERR418486	0030_Plate2	D7	0.025	0.451
ERR418486	0030_Plate1	B8	0.025	0.426
ERR418486	0030_Plate4	D11	0.025	0.528
ERR418486	0030_Plate5	C9	0.025	0.622
ERR418486	0030_Plate3	F11	0.025	0.449
ERR418486	0030_Plate10	C9	0.1	0.46
ERR418486	0030_Plate6	B8	0.1	0.451
ERR418486	0030_Plate9	D11	0.1	0.412
ERR418486	0030_Plate8	F11	0.1	0.407
ERR418486	0030_Plate7	D7	0.1	0.459
ERR418486	0030_Plate14	D11	0.175	0.05
ERR418486	0030_Plate12	D7	0.175	0.067
ERR418486	0030_Plate11	B8	0.175	0.121
ERR418486	0030_Plate13	F11	0.175	0.052
ERR418486	0030_Plate15	C9	0.175	0.295
ERR418486	0030_Plate16	B8	0.25	0.073
ERR418486	0030_Plate18	F11	0.25	0.086
ERR418486	0030_Plate20	C9	0.25	0.447
ERR418486	0030_Plate17	D7	0.25	0.09
ERR418486	0030_Plate19	D11	0.25	0.105
ERR418486	0030_Plate24	D11	0.325	0.044
ERR418486	0030_Plate25	C9	0.325	0.044
ERR418486	0030_Plate21	B8	0.325	0.045
ERR418486	0030_Plate23	F11	0.325	0.045
ERR418486	0030_Plate22	D7	0.325	0.084
ERR418486	0030_Plate30	C9	0.4	0.043
ERR418486	0030_Plate27	D7	0.4	0.043
ERR418486	0030_Plate26	B8	0.4	0.043
ERR418486	0030_Plate29	D11	0.4	0.044
ERR418486	0030_Plate28	F11	0.4	0.044
ERR418486	0030_Plate32	D7	0.475	0.043
ERR418486	0030_Plate35	C9	0.475	0.044
ERR418486	0030_Plate34	D11	0.475	0.045
ERR418486	0030_Plate31	B8	0.475	0.044
ERR418486	0030_Plate33	F11	0.475	0.044
ERR418486	0030_Plate38	F11	1	0.045
ERR418486	0030_Plate39	D11	1	0.044
ERR418486	0030_Plate40	C9	1	0.045
ERR418486	0030_Plate37	D7	1	0.045
ERR418486	0030_Plate36	B8	1	0.043
ERR418488	0030_Plate5	G7	0.025	0.512
ERR418488	0030_Plate1	B10	0.025	0.668
ERR418488	0030_Plate2	F10	0.025	0.666
ERR418488	0030_Plate3	G8	0.025	0.782
ERR418488	0030_Plate4	C4	0.025	0.769
ERR418488	0030_Plate9	C4	0.1	0.41
ERR418488	0030_Plate10	G7	0.1	0.459
ERR418488	0030_Plate7	F10	0.1	0.512
ERR418488	0030_Plate6	B10	0.1	0.476
ERR418488	0030_Plate8	G8	0.1	0.387
ERR418488	0030_Plate15	G7	0.175	0.271
ERR418488	0030_Plate13	G8	0.175	0.164
ERR418488	0030_Plate11	B10	0.175	0.374
ERR418488	0030_Plate12	F10	0.175	0.061
ERR418488	0030_Plate14	C4	0.175	0.048
ERR418488	0030_Plate20	G7	0.25	0.05
ERR418488	0030_Plate16	B10	0.25	0.051
ERR418488	0030_Plate19	C4	0.25	0.056
ERR418488	0030_Plate17	F10	0.25	0.065
ERR418488	0030_Plate18	G8	0.25	0.058
ERR418488	0030_Plate24	C4	0.325	0.054
ERR418488	0030_Plate21	B10	0.325	0.066
ERR418488	0030_Plate22	F10	0.325	0.063
ERR418488	0030_Plate23	G8	0.325	0.061
ERR418488	0030_Plate25	G7	0.325	0.05
ERR418488	0030_Plate28	G8	0.4	0.044
ERR418488	0030_Plate27	F10	0.4	0.044
ERR418488	0030_Plate29	C4	0.4	0.043
ERR418488	0030_Plate30	G7	0.4	0.044
ERR418488	0030_Plate26	B10	0.4	0.046
ERR418488	0030_Plate33	G8	0.475	0.043
ERR418488	0030_Plate35	G7	0.475	0.045
ERR418488	0030_Plate32	F10	0.475	0.043
ERR418488	0030_Plate31	B10	0.475	0.043
ERR418488	0030_Plate34	C4	0.475	0.043
ERR418488	0030_Plate38	G8	1	0.047
ERR418488	0030_Plate39	C4	1	0.045
ERR418488	0030_Plate36	B10	1	0.045
ERR418488	0030_Plate37	F10	1	0.046
ERR418488	0030_Plate40	G7	1	0.047
ERR418489	0030_Plate5	D2	0.025	0.66
ERR418489	0030_Plate1	D4	0.025	0.594
ERR418489	0030_Plate4	G2	0.025	0.633
ERR418489	0030_Plate2	G2	0.025	0.633
ERR418489	0030_Plate3	E2	0.025	0.722
ERR418489	0030_Plate10	D2	0.1	0.425
ERR418489	0030_Plate9	G2	0.1	0.177
ERR418489	0030_Plate6	D4	0.1	0.26
ERR418489	0030_Plate8	E2	0.1	0.247
ERR418489	0030_Plate7	G2	0.1	0.234
ERR418489	0030_Plate15	D2	0.175	0.19
ERR418489	0030_Plate14	G2	0.175	0.064
ERR418489	0030_Plate13	E2	0.175	0.116
ERR418489	0030_Plate12	G2	0.175	0.305
ERR418489	0030_Plate11	D4	0.175	0.058
ERR418489	0030_Plate20	D2	0.25	0.048
ERR418489	0030_Plate19	G2	0.25	0.334
ERR418489	0030_Plate16	D4	0.25	0.044
ERR418489	0030_Plate18	E2	0.25	0.045
ERR418489	0030_Plate17	G2	0.25	0.05
ERR418489	0030_Plate25	D2	0.325	0.072
ERR418489	0030_Plate21	D4	0.325	0.045
ERR418489	0030_Plate22	G2	0.325	0.078
ERR418489	0030_Plate24	G2	0.325	0.055
ERR418489	0030_Plate23	E2	0.325	0.046
ERR418489	0030_Plate29	G2	0.4	0.045
ERR418489	0030_Plate30	D2	0.4	0.046
ERR418489	0030_Plate26	D4	0.4	0.046
ERR418489	0030_Plate27	G2	0.4	0.046
ERR418489	0030_Plate28	E2	0.4	0.046
ERR418489	0030_Plate33	E2	0.475	0.047
ERR418489	0030_Plate34	G2	0.475	0.047
ERR418489	0030_Plate31	D4	0.475	0.047
ERR418489	0030_Plate32	G2	0.475	0.047
ERR418489	0030_Plate35	D2	0.475	0.05
ERR418489	0030_Plate38	E2	1	0.051
ERR418489	0030_Plate40	D2	1	0.056
ERR418489	0030_Plate36	D4	1	0.049
ERR418489	0030_Plate39	G2	1	0.048
ERR418489	0030_Plate37	G2	1	0.051
ERR418493	0030_Plate1	G11	0.025	0.529
ERR418493	0030_Plate3	C7	0.025	0.586
ERR418493	0030_Plate4	E10	0.025	0.559
ERR418493	0030_Plate2	E3	0.025	0.568
ERR418493	0030_Plate5	D9	0.025	0.475
ERR418493	0030_Plate8	C7	0.1	0.415
ERR418493	0030_Plate10	D9	0.1	0.509
ERR418493	0030_Plate7	E3	0.1	0.467
ERR418493	0030_Plate6	G11	0.1	0.483
ERR418493	0030_Plate9	E10	0.1	0.465
ERR418493	0030_Plate14	E10	0.175	0.337
ERR418493	0030_Plate11	G11	0.175	0.328
ERR418493	0030_Plate12	E3	0.175	0.08
ERR418493	0030_Plate15	D9	0.175	0.252
ERR418493	0030_Plate13	C7	0.175	0.314
ERR418493	0030_Plate16	G11	0.25	0.124
ERR418493	0030_Plate20	D9	0.25	0.225
ERR418493	0030_Plate18	C7	0.25	0.147
ERR418493	0030_Plate19	E10	0.25	0.121
ERR418493	0030_Plate17	E3	0.25	0.144
ERR418493	0030_Plate24	E10	0.325	0.048
ERR418493	0030_Plate25	D9	0.325	0.047
ERR418493	0030_Plate21	G11	0.325	0.047
ERR418493	0030_Plate22	E3	0.325	0.051
ERR418493	0030_Plate23	C7	0.325	0.048
ERR418493	0030_Plate27	E3	0.4	0.044
ERR418493	0030_Plate26	G11	0.4	0.045
ERR418493	0030_Plate28	C7	0.4	0.045
ERR418493	0030_Plate30	D9	0.4	0.048
ERR418493	0030_Plate29	E10	0.4	0.044
ERR418493	0030_Plate35	D9	0.475	0.046
ERR418493	0030_Plate33	C7	0.475	0.047
ERR418493	0030_Plate34	E10	0.475	0.045
ERR418493	0030_Plate32	E3	0.475	0.044
ERR418493	0030_Plate31	G11	0.475	0.044
ERR418493	0030_Plate39	E10	1	0.044
ERR418493	0030_Plate36	G11	1	0.047
ERR418493	0030_Plate40	D9	1	0.047
ERR418493	0030_Plate37	E3	1	0.045
ERR418493	0030_Plate38	C7	1	0.045
ERR418497	0030_Plate3	G9	0.025	0.38
ERR418497	0030_Plate5	C6	0.025	0.496
ERR418497	0030_Plate1	F11	0.025	0.294
ERR418497	0030_Plate2	C7	0.025	0.313
ERR418497	0030_Plate4	D9	0.025	0.469
ERR418497	0030_Plate7	C7	0.1	0.057
ERR418497	0030_Plate8	G9	0.1	0.202
ERR418497	0030_Plate10	C6	0.1	0.264
ERR418497	0030_Plate6	F11	0.1	0.176
ERR418497	0030_Plate9	D9	0.1	0.067
ERR418497	0030_Plate11	F11	0.175	0.045
ERR418497	0030_Plate13	G9	0.175	0.051
ERR418497	0030_Plate12	C7	0.175	0.049
ERR418497	0030_Plate14	D9	0.175	0.045
ERR418497	0030_Plate15	C6	0.175	0.051
ERR418497	0030_Plate19	D9	0.25	0.085
ERR418497	0030_Plate16	F11	0.25	0.047
ERR418497	0030_Plate20	C6	0.25	0.124
ERR418497	0030_Plate18	G9	0.25	0.046
ERR418497	0030_Plate17	C7	0.25	0.05
ERR418497	0030_Plate21	F11	0.325	0.048
ERR418497	0030_Plate22	C7	0.325	0.05
ERR418497	0030_Plate25	C6	0.325	0.047
ERR418497	0030_Plate23	G9	0.325	0.049
ERR418497	0030_Plate24	D9	0.325	0.048
ERR418497	0030_Plate27	C7	0.4	0.053
ERR418497	0030_Plate28	G9	0.4	0.049
ERR418497	0030_Plate30	C6	0.4	0.051
ERR418497	0030_Plate29	D9	0.4	0.047
ERR418497	0030_Plate26	F11	0.4	0.05
ERR418497	0030_Plate33	G9	0.475	0.05
ERR418497	0030_Plate34	D9	0.475	0.049
ERR418497	0030_Plate32	C7	0.475	0.057
ERR418497	0030_Plate35	C6	0.475	0.064
ERR418497	0030_Plate31	F11	0.475	0.05
ERR418497	0030_Plate39	D9	1	0.05
ERR418497	0030_Plate37	C7	1	0.061
ERR418497	0030_Plate38	G9	1	0.053
ERR418497	0030_Plate36	F11	1	0.051
ERR418497	0030_Plate40	C6	1	0.06
ERR418500	0030_Plate2	D4	0.025	0.513
ERR418500	0030_Plate5	B6	0.025	0.578
ERR418500	0030_Plate4	B7	0.025	0.526
ERR418500	0030_Plate1	E10	0.025	0.534
ERR418500	0030_Plate3	D2	0.025	0.513
ERR418500	0030_Plate9	B7	0.1	0.425
ERR418500	0030_Plate8	D2	0.1	0.399
ERR418500	0030_Plate7	D4	0.1	0.421
ERR418500	0030_Plate10	B6	0.1	0.43
ERR418500	0030_Plate6	E10	0.1	0.415
ERR418500	0030_Plate12	D4	0.175	0.407
ERR418500	0030_Plate13	D2	0.175	0.355
ERR418500	0030_Plate11	E10	0.175	0.412
ERR418500	0030_Plate15	B6	0.175	0.394
ERR418500	0030_Plate14	B7	0.175	0.35
ERR418500	0030_Plate16	E10	0.25	0.415
ERR418500	0030_Plate18	D2	0.25	0.397
ERR418500	0030_Plate19	B7	0.25	0.389
ERR418500	0030_Plate20	B6	0.25	0.378
ERR418500	0030_Plate17	D4	0.25	0.393
ERR418500	0030_Plate23	D2	0.325	0.187
ERR418500	0030_Plate22	D4	0.325	0.201
ERR418500	0030_Plate21	E10	0.325	0.217
ERR418500	0030_Plate25	B6	0.325	0.341
ERR418500	0030_Plate24	B7	0.325	0.397
ERR418500	0030_Plate27	D4	0.4	0.319
ERR418500	0030_Plate26	E10	0.4	0.246
ERR418500	0030_Plate29	B7	0.4	0.085
ERR418500	0030_Plate30	B6	0.4	0.11
ERR418500	0030_Plate28	D2	0.4	0.107
ERR418500	0030_Plate32	D4	0.475	0.065
ERR418500	0030_Plate31	E10	0.475	0.079
ERR418500	0030_Plate35	B6	0.475	0.05
ERR418500	0030_Plate33	D2	0.475	0.046
ERR418500	0030_Plate34	B7	0.475	0.088
ERR418500	0030_Plate36	E10	1	0.043
ERR418500	0030_Plate39	B7	1	0.044
ERR418500	0030_Plate37	D4	1	0.044
ERR418500	0030_Plate38	D2	1	0.045
ERR418500	0030_Plate40	B6	1	0.042
ERR418502	0030_Plate5	F3	0.025	0.604
ERR418502	0030_Plate1	E8	0.025	0.45
ERR418502	0030_Plate4	B11	0.025	0.471
ERR418502	0030_Plate2	G11	0.025	0.439
ERR418502	0030_Plate3	D6	0.025	0.479
ERR418502	0030_Plate8	D6	0.1	0.419
ERR418502	0030_Plate9	B11	0.1	0.487
ERR418502	0030_Plate10	F3	0.1	0.503
ERR418502	0030_Plate7	G11	0.1	0.431
ERR418502	0030_Plate6	E8	0.1	0.386
ERR418502	0030_Plate11	E8	0.175	0.061
ERR418502	0030_Plate14	B11	0.175	0.057
ERR418502	0030_Plate15	F3	0.175	0.056
ERR418502	0030_Plate13	D6	0.175	0.125
ERR418502	0030_Plate12	G11	0.175	0.063
ERR418502	0030_Plate19	B11	0.25	0.047
ERR418502	0030_Plate16	E8	0.25	0.048
ERR418502	0030_Plate18	D6	0.25	0.05
ERR418502	0030_Plate17	G11	0.25	0.102
ERR418502	0030_Plate20	F3	0.25	0.049
ERR418502	0030_Plate23	D6	0.325	0.056
ERR418502	0030_Plate25	F3	0.325	0.079
ERR418502	0030_Plate22	G11	0.325	0.044
ERR418502	0030_Plate21	E8	0.325	0.051
ERR418502	0030_Plate24	B11	0.325	0.043
ERR418502	0030_Plate29	B11	0.4	0.045
ERR418502	0030_Plate27	G11	0.4	0.045
ERR418502	0030_Plate30	F3	0.4	0.044
ERR418502	0030_Plate26	E8	0.4	0.043
ERR418502	0030_Plate28	D6	0.4	0.043
ERR418502	0030_Plate34	B11	0.475	0.056
ERR418502	0030_Plate31	E8	0.475	0.045
ERR418502	0030_Plate35	F3	0.475	0.044
ERR418502	0030_Plate32	G11	0.475	0.045
ERR418502	0030_Plate33	D6	0.475	0.044
ERR418502	0030_Plate36	E8	1	0.044
ERR418502	0030_Plate37	G11	1	0.044
ERR418502	0030_Plate38	D6	1	0.044
ERR418502	0030_Plate40	F3	1	0.045
ERR418502	0030_Plate39	B11	1	0.046
ERR418504	0030_Plate5	F2	0.025	0.447
ERR418504	0030_Plate4	C6	0.025	0.514
ERR418504	0030_Plate2	E11	0.025	0.479
ERR418504	0030_Plate3	E10	0.025	0.516
ERR418504	0030_Plate1	D2	0.025	0.491
ERR418504	0030_Plate9	C6	0.1	0.414
ERR418504	0030_Plate10	F2	0.1	0.355
ERR418504	0030_Plate6	D2	0.1	0.357
ERR418504	0030_Plate7	E11	0.1	0.381
ERR418504	0030_Plate8	E10	0.1	0.401
ERR418504	0030_Plate12	E11	0.175	0.082
ERR418504	0030_Plate14	C6	0.175	0.084
ERR418504	0030_Plate15	F2	0.175	0.071
ERR418504	0030_Plate11	D2	0.175	0.083
ERR418504	0030_Plate13	E10	0.175	0.09
ERR418504	0030_Plate19	C6	0.25	0.106
ERR418504	0030_Plate16	D2	0.25	0.131
ERR418504	0030_Plate20	F2	0.25	0.11
ERR418504	0030_Plate18	E10	0.25	0.119
ERR418504	0030_Plate17	E11	0.25	0.118
ERR418504	0030_Plate23	E10	0.325	0.109
ERR418504	0030_Plate21	D2	0.325	0.092
ERR418504	0030_Plate24	C6	0.325	0.091
ERR418504	0030_Plate22	E11	0.325	0.108
ERR418504	0030_Plate25	F2	0.325	0.127
ERR418504	0030_Plate28	E10	0.4	0.088
ERR418504	0030_Plate27	E11	0.4	0.108
ERR418504	0030_Plate30	F2	0.4	0.094
ERR418504	0030_Plate26	D2	0.4	0.11
ERR418504	0030_Plate29	C6	0.4	0.098
ERR418504	0030_Plate32	E11	0.475	0.045
ERR418504	0030_Plate34	C6	0.475	0.045
ERR418504	0030_Plate33	E10	0.475	0.045
ERR418504	0030_Plate35	F2	0.475	0.048
ERR418504	0030_Plate31	D2	0.475	0.045
ERR418504	0030_Plate38	E10	1	0.043
ERR418504	0030_Plate40	F2	1	0.043
ERR418504	0030_Plate37	E11	1	0.043
ERR418504	0030_Plate39	C6	1	0.043
ERR418504	0030_Plate36	D2	1	0.043
ERR418506	0030_Plate5	D5	0.025	0.583
ERR418506	0030_Plate1	B11	0.025	0.451
ERR418506	0030_Plate3	E3	0.025	0.565
ERR418506	0030_Plate4	E2	0.025	0.628
ERR418506	0030_Plate2	D3	0.025	0.507
ERR418506	0030_Plate8	E3	0.1	0.35
ERR418506	0030_Plate9	E2	0.1	0.384
ERR418506	0030_Plate7	D3	0.1	0.404
ERR418506	0030_Plate6	B11	0.1	0.351
ERR418506	0030_Plate10	D5	0.1	0.46
ERR418506	0030_Plate11	B11	0.175	0.143
ERR418506	0030_Plate12	D3	0.175	0.324
ERR418506	0030_Plate14	E2	0.175	0.22
ERR418506	0030_Plate15	D5	0.175	0.081
ERR418506	0030_Plate13	E3	0.175	0.162
ERR418506	0030_Plate18	E3	0.25	0.044
ERR418506	0030_Plate19	E2	0.25	0.046
ERR418506	0030_Plate16	B11	0.25	0.064
ERR418506	0030_Plate17	D3	0.25	0.045
ERR418506	0030_Plate20	D5	0.25	0.147
ERR418506	0030_Plate21	B11	0.325	0.045
ERR418506	0030_Plate22	D3	0.325	0.043
ERR418506	0030_Plate25	D5	0.325	0.044
ERR418506	0030_Plate24	E2	0.325	0.044
ERR418506	0030_Plate23	E3	0.325	0.044
ERR418506	0030_Plate29	E2	0.4	0.044
ERR418506	0030_Plate30	D5	0.4	0.043
ERR418506	0030_Plate28	E3	0.4	0.043
ERR418506	0030_Plate26	B11	0.4	0.043
ERR418506	0030_Plate27	D3	0.4	0.044
ERR418506	0030_Plate35	D5	0.475	0.044
ERR418506	0030_Plate34	E2	0.475	0.043
ERR418506	0030_Plate31	B11	0.475	0.044
ERR418506	0030_Plate32	D3	0.475	0.043
ERR418506	0030_Plate33	E3	0.475	0.043
ERR418506	0030_Plate37	D3	1	0.043
ERR418506	0030_Plate39	E2	1	0.043
ERR418506	0030_Plate36	B11	1	0.043
ERR418506	0030_Plate40	D5	1	0.044
ERR418506	0030_Plate38	E3	1	0.043
ERR418510	0030_Plate4	E5	0.025	0.576
ERR418510	0030_Plate3	B6	0.025	0.596
ERR418510	0030_Plate1	E7	0.025	0.592
ERR418510	0030_Plate5	E5	0.025	0.597
ERR418510	0030_Plate2	C2	0.025	0.624
ERR418510	0030_Plate9	E5	0.1	0.326
ERR418510	0030_Plate7	C2	0.1	0.276
ERR418510	0030_Plate8	B6	0.1	0.377
ERR418510	0030_Plate10	E5	0.1	0.448
ERR418510	0030_Plate6	E7	0.1	0.316
ERR418510	0030_Plate12	C2	0.175	0.05
ERR418510	0030_Plate15	E5	0.175	0.069
ERR418510	0030_Plate11	E7	0.175	0.053
ERR418510	0030_Plate14	E5	0.175	0.085
ERR418510	0030_Plate13	B6	0.175	0.049
ERR418510	0030_Plate16	E7	0.25	0.045
ERR418510	0030_Plate18	B6	0.25	0.044
ERR418510	0030_Plate19	E5	0.25	0.044
ERR418510	0030_Plate20	E5	0.25	0.167
ERR418510	0030_Plate17	C2	0.25	0.045
ERR418510	0030_Plate23	B6	0.325	0.045
ERR418510	0030_Plate25	E5	0.325	0.046
ERR418510	0030_Plate21	E7	0.325	0.044
ERR418510	0030_Plate22	C2	0.325	0.044
ERR418510	0030_Plate24	E5	0.325	0.044
ERR418510	0030_Plate29	E5	0.4	0.045
ERR418510	0030_Plate30	E5	0.4	0.045
ERR418510	0030_Plate27	C2	0.4	0.045
ERR418510	0030_Plate28	B6	0.4	0.044
ERR418510	0030_Plate26	E7	0.4	0.044
ERR418510	0030_Plate34	E5	0.475	0.044
ERR418510	0030_Plate32	C2	0.475	0.045
ERR418510	0030_Plate35	E5	0.475	0.044
ERR418510	0030_Plate31	E7	0.475	0.044
ERR418510	0030_Plate33	B6	0.475	0.045
ERR418510	0030_Plate36	E7	1	0.046
ERR418510	0030_Plate37	C2	1	0.045
ERR418510	0030_Plate39	E5	1	0.045
ERR418510	0030_Plate38	B6	1	0.044
ERR418510	0030_Plate40	E5	1	0.043
ERR418513	0030_Plate2	E10	0.025	0.473
ERR418513	0030_Plate1	E9	0.025	0.509
ERR418513	0030_Plate5	G4	0.025	0.525
ERR418513	0030_Plate4	C5	0.025	0.641
ERR418513	0030_Plate3	E8	0.025	0.495
ERR418513	0030_Plate9	C5	0.1	0.447
ERR418513	0030_Plate10	G4	0.1	0.46
ERR418513	0030_Plate6	E9	0.1	0.407
ERR418513	0030_Plate7	E10	0.1	0.434
ERR418513	0030_Plate8	E8	0.1	0.427
ERR418513	0030_Plate11	E9	0.175	0.328
ERR418513	0030_Plate14	C5	0.175	0.38
ERR418513	0030_Plate12	E10	0.175	0.488
ERR418513	0030_Plate13	E8	0.175	0.283
ERR418513	0030_Plate15	G4	0.175	0.346
ERR418513	0030_Plate18	E8	0.25	0.233
ERR418513	0030_Plate19	C5	0.25	0.255
ERR418513	0030_Plate20	G4	0.25	0.166
ERR418513	0030_Plate17	E10	0.25	0.071
ERR418513	0030_Plate16	E9	0.25	0.177
ERR418513	0030_Plate24	C5	0.325	0.062
ERR418513	0030_Plate21	E9	0.325	0.14
ERR418513	0030_Plate23	E8	0.325	0.06
ERR418513	0030_Plate22	E10	0.325	0.048
ERR418513	0030_Plate25	G4	0.325	0.072
ERR418513	0030_Plate27	E10	0.4	0.066
ERR418513	0030_Plate30	G4	0.4	0.048
ERR418513	0030_Plate28	E8	0.4	0.049
ERR418513	0030_Plate29	C5	0.4	0.051
ERR418513	0030_Plate26	E9	0.4	0.046
ERR418513	0030_Plate34	C5	0.475	0.045
ERR418513	0030_Plate31	E9	0.475	0.046
ERR418513	0030_Plate32	E10	0.475	0.045
ERR418513	0030_Plate33	E8	0.475	0.046
ERR418513	0030_Plate35	G4	0.475	0.051
ERR418513	0030_Plate38	E8	1	0.046
ERR418513	0030_Plate36	E9	1	0.049
ERR418513	0030_Plate39	C5	1	0.045
ERR418513	0030_Plate40	G4	1	0.049
ERR418513	0030_Plate37	E10	1	0.046
ERR418514	0030_Plate1	D8	0.025	0.499
ERR418514	0030_Plate2	G10	0.025	0.443
ERR418514	0030_Plate4	B10	0.025	0.439
ERR418514	0030_Plate3	G10	0.025	0.477
ERR418514	0030_Plate5	C10	0.025	0.438
ERR418514	0030_Plate10	C10	0.1	0.456
ERR418514	0030_Plate8	G10	0.1	0.431
ERR418514	0030_Plate6	D8	0.1	0.384
ERR418514	0030_Plate9	B10	0.1	0.411
ERR418514	0030_Plate7	G10	0.1	0.417
ERR418514	0030_Plate12	G10	0.175	0.295
ERR418514	0030_Plate15	C10	0.175	0.086
ERR418514	0030_Plate13	G10	0.175	0.232
ERR418514	0030_Plate11	D8	0.175	0.149
ERR418514	0030_Plate14	B10	0.175	0.166
ERR418514	0030_Plate19	B10	0.25	0.044
ERR418514	0030_Plate17	G10	0.25	0.046
ERR418514	0030_Plate16	D8	0.25	0.143
ERR418514	0030_Plate18	G10	0.25	0.104
ERR418514	0030_Plate20	C10	0.25	0.223
ERR418514	0030_Plate24	B10	0.325	0.042
ERR418514	0030_Plate23	G10	0.325	0.055
ERR418514	0030_Plate21	D8	0.325	0.045
ERR418514	0030_Plate22	G10	0.325	0.136
ERR418514	0030_Plate25	C10	0.325	0.043
ERR418514	0030_Plate26	D8	0.4	0.042
ERR418514	0030_Plate30	C10	0.4	0.042
ERR418514	0030_Plate29	B10	0.4	0.042
ERR418514	0030_Plate27	G10	0.4	0.043
ERR418514	0030_Plate28	G10	0.4	0.042
ERR418514	0030_Plate34	B10	0.475	0.042
ERR418514	0030_Plate32	G10	0.475	0.042
ERR418514	0030_Plate35	C10	0.475	0.043
ERR418514	0030_Plate31	D8	0.475	0.043
ERR418514	0030_Plate33	G10	0.475	0.043
ERR418514	0030_Plate37	G10	1	0.043
ERR418514	0030_Plate36	D8	1	0.042
ERR418514	0030_Plate40	C10	1	0.042
ERR418514	0030_Plate39	B10	1	0.042
ERR418514	0030_Plate38	G10	1	0.042
ERR418515	0031_Plate5	F4	0.025	0.574
ERR418515	0031_Plate3	B7	0.025	0.593
ERR418515	0031_Plate2	G4	0.025	0.625
ERR418515	0031_Plate1	E2	0.025	0.768
ERR418515	0031_Plate4	F3	0.025	0.745
ERR418515	0031_Plate6	E2	0.1	0.501
ERR418515	0031_Plate9	F3	0.1	0.52
ERR418515	0031_Plate8	B7	0.1	0.568
ERR418515	0031_Plate7	G4	0.1	0.603
ERR418515	0031_Plate10	F4	0.1	0.551
ERR418515	0031_Plate14	F3	0.175	0.179
ERR418515	0031_Plate15	F4	0.175	0.297
ERR418515	0031_Plate11	E2	0.175	0.158
ERR418515	0031_Plate13	B7	0.175	0.099
ERR418515	0031_Plate12	G4	0.175	0.116
ERR418515	0031_Plate16	E2	0.25	0.054
ERR418515	0031_Plate19	F3	0.25	0.131
ERR418515	0031_Plate17	G4	0.25	0.147
ERR418515	0031_Plate18	B7	0.25	0.052
ERR418515	0031_Plate20	F4	0.25	0.181
ERR418515	0031_Plate23	B7	0.325	0.048
ERR418515	0031_Plate25	F4	0.325	0.109
ERR418515	0031_Plate22	G4	0.325	0.091
ERR418515	0031_Plate24	F3	0.325	0.043
ERR418515	0031_Plate21	E2	0.325	0.103
ERR418515	0031_Plate28	B7	0.4	0.045
ERR418515	0031_Plate30	F4	0.4	0.388
ERR418515	0031_Plate29	F3	0.4	0.048
ERR418515	0031_Plate27	G4	0.4	0.047
ERR418515	0031_Plate26	E2	0.4	0.05
ERR418515	0031_Plate33	B7	0.475	0.044
ERR418515	0031_Plate32	G4	0.475	0.045
ERR418515	0031_Plate34	F3	0.475	0.051
ERR418515	0031_Plate35	F4	0.475	0.046
ERR418515	0031_Plate31	E2	0.475	0.047
ERR418515	0031_Plate36	E2	1	0.049
ERR418515	0031_Plate38	B7	1	0.044
ERR418515	0031_Plate37	G4	1	0.045
ERR418515	0031_Plate39	F3	1	0.044
ERR418515	0031_Plate40	F4	1	0.044
ERR418520	0031_Plate2	G5	0.025	0.846
ERR418520	0031_Plate4	C2	0.025	0.891
ERR418520	0031_Plate5	D10	0.025	0.848
ERR418520	0031_Plate3	C8	0.025	0.876
ERR418520	0031_Plate1	B6	0.025	0.717
ERR418520	0031_Plate10	D10	0.1	0.712
ERR418520	0031_Plate8	C8	0.1	0.492
ERR418520	0031_Plate7	G5	0.1	0.507
ERR418520	0031_Plate6	B6	0.1	0.669
ERR418520	0031_Plate9	C2	0.1	0.639
ERR418520	0031_Plate11	B6	0.175	0.066
ERR418520	0031_Plate14	C2	0.175	0.216
ERR418520	0031_Plate13	C8	0.175	0.638
ERR418520	0031_Plate12	G5	0.175	0.357
ERR418520	0031_Plate15	D10	0.175	0.048
ERR418520	0031_Plate20	D10	0.25	0.043
ERR418520	0031_Plate16	B6	0.25	0.044
ERR418520	0031_Plate19	C2	0.25	0.043
ERR418520	0031_Plate18	C8	0.25	0.103
ERR418520	0031_Plate17	G5	0.25	0.052
ERR418520	0031_Plate25	D10	0.325	0.043
ERR418520	0031_Plate22	G5	0.325	0.043
ERR418520	0031_Plate23	C8	0.325	0.043
ERR418520	0031_Plate24	C2	0.325	0.043
ERR418520	0031_Plate21	B6	0.325	0.065
ERR418520	0031_Plate26	B6	0.4	0.044
ERR418520	0031_Plate28	C8	0.4	0.042
ERR418520	0031_Plate30	D10	0.4	0.052
ERR418520	0031_Plate27	G5	0.4	0.044
ERR418520	0031_Plate29	C2	0.4	0.05
ERR418520	0031_Plate35	D10	0.475	0.043
ERR418520	0031_Plate31	B6	0.475	0.044
ERR418520	0031_Plate33	C8	0.475	0.042
ERR418520	0031_Plate34	C2	0.475	0.043
ERR418520	0031_Plate32	G5	0.475	0.043
ERR418520	0031_Plate39	C2	1	0.044
ERR418520	0031_Plate38	C8	1	0.043
ERR418520	0031_Plate37	G5	1	0.044
ERR418520	0031_Plate36	B6	1	0.046
ERR418520	0031_Plate40	D10	1	0.062
ERR418522	0031_Plate5	E9	0.025	0.56
ERR418522	0031_Plate3	F10	0.025	0.517
ERR418522	0031_Plate4	G7	0.025	0.547
ERR418522	0031_Plate1	C6	0.025	0.575
ERR418522	0031_Plate2	B6	0.025	0.571
ERR418522	0031_Plate7	B6	0.1	0.44
ERR418522	0031_Plate6	C6	0.1	0.536
ERR418522	0031_Plate8	F10	0.1	0.537
ERR418522	0031_Plate9	G7	0.1	0.445
ERR418522	0031_Plate10	E9	0.1	0.388
ERR418522	0031_Plate15	E9	0.175	0.406
ERR418522	0031_Plate14	G7	0.175	0.415
ERR418522	0031_Plate12	B6	0.175	0.413
ERR418522	0031_Plate13	F10	0.175	0.373
ERR418522	0031_Plate11	C6	0.175	0.453
ERR418522	0031_Plate17	B6	0.25	0.097
ERR418522	0031_Plate16	C6	0.25	0.304
ERR418522	0031_Plate19	G7	0.25	0.099
ERR418522	0031_Plate20	E9	0.25	0.187
ERR418522	0031_Plate18	F10	0.25	0.139
ERR418522	0031_Plate22	B6	0.325	0.05
ERR418522	0031_Plate21	C6	0.325	0.05
ERR418522	0031_Plate24	G7	0.325	0.046
ERR418522	0031_Plate25	E9	0.325	0.051
ERR418522	0031_Plate23	F10	0.325	0.051
ERR418522	0031_Plate29	G7	0.4	0.045
ERR418522	0031_Plate28	F10	0.4	0.05
ERR418522	0031_Plate26	C6	0.4	0.067
ERR418522	0031_Plate27	B6	0.4	0.063
ERR418522	0031_Plate30	E9	0.4	0.049
ERR418522	0031_Plate31	C6	0.475	0.045
ERR418522	0031_Plate34	G7	0.475	0.045
ERR418522	0031_Plate32	B6	0.475	0.044
ERR418522	0031_Plate33	F10	0.475	0.043
ERR418522	0031_Plate35	E9	0.475	0.045
ERR418522	0031_Plate38	F10	1	0.046
ERR418522	0031_Plate39	G7	1	0.045
ERR418522	0031_Plate37	B6	1	0.045
ERR418522	0031_Plate36	C6	1	0.047
ERR418522	0031_Plate40	E9	1	0.047
ERR418523	0031_Plate5	G6	0.025	0.787
ERR418523	0031_Plate1	E4	0.025	0.8
ERR418523	0031_Plate3	G2	0.025	0.766
ERR418523	0031_Plate4	C11	0.025	0.759
ERR418523	0031_Plate2	C9	0.025	0.762
ERR418523	0031_Plate6	E4	0.1	0.572
ERR418523	0031_Plate10	G6	0.1	0.561
ERR418523	0031_Plate8	G2	0.1	0.532
ERR418523	0031_Plate7	C9	0.1	0.535
ERR418523	0031_Plate9	C11	0.1	0.516
ERR418523	0031_Plate14	C11	0.175	0.098
ERR418523	0031_Plate13	G2	0.175	0.219
ERR418523	0031_Plate12	C9	0.175	0.085
ERR418523	0031_Plate11	E4	0.175	0.407
ERR418523	0031_Plate15	G6	0.175	0.125
ERR418523	0031_Plate17	C9	0.25	0.067
ERR418523	0031_Plate18	G2	0.25	0.148
ERR418523	0031_Plate16	E4	0.25	0.096
ERR418523	0031_Plate20	G6	0.25	0.06
ERR418523	0031_Plate19	C11	0.25	0.055
ERR418523	0031_Plate24	C11	0.325	0.142
ERR418523	0031_Plate25	G6	0.325	0.056
ERR418523	0031_Plate21	E4	0.325	0.057
ERR418523	0031_Plate22	C9	0.325	0.074
ERR418523	0031_Plate23	G2	0.325	0.056
ERR418523	0031_Plate29	C11	0.4	0.048
ERR418523	0031_Plate27	C9	0.4	0.052
ERR418523	0031_Plate26	E4	0.4	0.054
ERR418523	0031_Plate30	G6	0.4	0.05
ERR418523	0031_Plate28	G2	0.4	0.05
ERR418523	0031_Plate33	G2	0.475	0.051
ERR418523	0031_Plate35	G6	0.475	0.052
ERR418523	0031_Plate34	C11	0.475	0.05
ERR418523	0031_Plate32	C9	0.475	0.048
ERR418523	0031_Plate31	E4	0.475	0.053
ERR418523	0031_Plate37	C9	1	0.048
ERR418523	0031_Plate36	E4	1	0.053
ERR418523	0031_Plate38	G2	1	0.053
ERR418523	0031_Plate39	C11	1	0.05
ERR418523	0031_Plate40	G6	1	0.051
ERR418525	0031_Plate1	C10	0.025	0.697
ERR418525	0031_Plate3	D10	0.025	0.738
ERR418525	0031_Plate4	G3	0.025	0.746
ERR418525	0031_Plate2	F7	0.025	0.731
ERR418525	0031_Plate5	D7	0.025	0.757
ERR418525	0031_Plate6	C10	0.1	0.647
ERR418525	0031_Plate8	D10	0.1	0.484
ERR418525	0031_Plate9	G3	0.1	0.642
ERR418525	0031_Plate10	D7	0.1	0.7
ERR418525	0031_Plate7	F7	0.1	0.539
ERR418525	0031_Plate12	F7	0.175	0.15
ERR418525	0031_Plate14	G3	0.175	0.164
ERR418525	0031_Plate11	C10	0.175	0.429
ERR418525	0031_Plate13	D10	0.175	0.157
ERR418525	0031_Plate15	D7	0.175	0.128
ERR418525	0031_Plate16	C10	0.25	0.048
ERR418525	0031_Plate19	G3	0.25	0.171
ERR418525	0031_Plate18	D10	0.25	0.168
ERR418525	0031_Plate20	D7	0.25	0.114
ERR418525	0031_Plate17	F7	0.25	0.158
ERR418525	0031_Plate23	D10	0.325	0.101
ERR418525	0031_Plate22	F7	0.325	0.087
ERR418525	0031_Plate24	G3	0.325	0.06
ERR418525	0031_Plate25	D7	0.325	0.085
ERR418525	0031_Plate21	C10	0.325	0.132
ERR418525	0031_Plate26	C10	0.4	0.044
ERR418525	0031_Plate28	D10	0.4	0.045
ERR418525	0031_Plate30	D7	0.4	0.045
ERR418525	0031_Plate29	G3	0.4	0.047
ERR418525	0031_Plate27	F7	0.4	0.045
ERR418525	0031_Plate33	D10	0.475	0.043
ERR418525	0031_Plate31	C10	0.475	0.044
ERR418525	0031_Plate34	G3	0.475	0.045
ERR418525	0031_Plate35	D7	0.475	0.044
ERR418525	0031_Plate32	F7	0.475	0.043
ERR418525	0031_Plate39	G3	1	0.047
ERR418525	0031_Plate37	F7	1	0.045
ERR418525	0031_Plate40	D7	1	0.045
ERR418525	0031_Plate36	C10	1	0.05
ERR418525	0031_Plate38	D10	1	0.045
ERR418528	0031_Plate5	F5	0.025	0.737
ERR418528	0031_Plate4	B8	0.025	0.657
ERR418528	0031_Plate1	E11	0.025	0.574
ERR418528	0031_Plate2	E2	0.025	0.775
ERR418528	0031_Plate3	D5	0.025	0.781
ERR418528	0031_Plate8	D5	0.1	0.389
ERR418528	0031_Plate7	E2	0.1	0.429
ERR418528	0031_Plate9	B8	0.1	0.391
ERR418528	0031_Plate6	E11	0.1	0.672
ERR418528	0031_Plate10	F5	0.1	0.384
ERR418528	0031_Plate12	E2	0.175	0.101
ERR418528	0031_Plate15	F5	0.175	0.047
ERR418528	0031_Plate14	B8	0.175	0.055
ERR418528	0031_Plate13	D5	0.175	0.244
ERR418528	0031_Plate11	E11	0.175	0.052
ERR418528	0031_Plate19	B8	0.25	0.044
ERR418528	0031_Plate17	E2	0.25	0.383
ERR418528	0031_Plate18	D5	0.25	0.05
ERR418528	0031_Plate16	E11	0.25	0.075
ERR418528	0031_Plate20	F5	0.25	0.044
ERR418528	0031_Plate25	F5	0.325	0.045
ERR418528	0031_Plate24	B8	0.325	0.043
ERR418528	0031_Plate23	D5	0.325	0.045
ERR418528	0031_Plate22	E2	0.325	0.043
ERR418528	0031_Plate21	E11	0.325	0.043
ERR418528	0031_Plate27	E2	0.4	0.042
ERR418528	0031_Plate29	B8	0.4	0.043
ERR418528	0031_Plate30	F5	0.4	0.043
ERR418528	0031_Plate28	D5	0.4	0.043
ERR418528	0031_Plate26	E11	0.4	0.043
ERR418528	0031_Plate32	E2	0.475	0.042
ERR418528	0031_Plate34	B8	0.475	0.043
ERR418528	0031_Plate33	D5	0.475	0.042
ERR418528	0031_Plate35	F5	0.475	0.043
ERR418528	0031_Plate31	E11	0.475	0.043
ERR418528	0031_Plate36	E11	1	0.044
ERR418528	0031_Plate39	B8	1	0.043
ERR418528	0031_Plate37	E2	1	0.043
ERR418528	0031_Plate40	F5	1	0.043
ERR418528	0031_Plate38	D5	1	0.043
ERR418529	0031_Plate2	G7	0.025	0.815
ERR418529	0031_Plate5	B4	0.025	0.805
ERR418529	0031_Plate4	D7	0.025	0.831
ERR418529	0031_Plate3	B10	0.025	0.824
ERR418529	0031_Plate1	C4	0.025	0.793
ERR418529	0031_Plate7	G7	0.1	0.058
ERR418529	0031_Plate6	C4	0.1	0.058
ERR418529	0031_Plate10	B4	0.1	0.053
ERR418529	0031_Plate9	D7	0.1	0.057
ERR418529	0031_Plate8	B10	0.1	0.056
ERR418529	0031_Plate12	G7	0.175	0.043
ERR418529	0031_Plate13	B10	0.175	0.043
ERR418529	0031_Plate15	B4	0.175	0.043
ERR418529	0031_Plate14	D7	0.175	0.042
ERR418529	0031_Plate11	C4	0.175	0.043
ERR418529	0031_Plate16	C4	0.25	0.043
ERR418529	0031_Plate18	B10	0.25	0.042
ERR418529	0031_Plate20	B4	0.25	0.043
ERR418529	0031_Plate17	G7	0.25	0.042
ERR418529	0031_Plate19	D7	0.25	0.045
ERR418529	0031_Plate21	C4	0.325	0.044
ERR418529	0031_Plate22	G7	0.325	0.043
ERR418529	0031_Plate25	B4	0.325	0.043
ERR418529	0031_Plate23	B10	0.325	0.042
ERR418529	0031_Plate24	D7	0.325	0.042
ERR418529	0031_Plate26	C4	0.4	0.042
ERR418529	0031_Plate28	B10	0.4	0.042
ERR418529	0031_Plate30	B4	0.4	0.043
ERR418529	0031_Plate29	D7	0.4	0.042
ERR418529	0031_Plate27	G7	0.4	0.042
ERR418529	0031_Plate32	G7	0.475	0.042
ERR418529	0031_Plate31	C4	0.475	0.042
ERR418529	0031_Plate34	D7	0.475	0.042
ERR418529	0031_Plate35	B4	0.475	0.043
ERR418529	0031_Plate33	B10	0.475	0.042
ERR418529	0031_Plate37	G7	1	0.042
ERR418529	0031_Plate38	B10	1	0.042
ERR418529	0031_Plate40	B4	1	0.043
ERR418529	0031_Plate39	D7	1	0.042
ERR418529	0031_Plate36	C4	1	0.043
ERR418530	0031_Plate2	B5	0.025	0.881
ERR418530	0031_Plate3	C3	0.025	0.942
ERR418530	0031_Plate5	E6	0.025	0.922
ERR418530	0031_Plate1	G5	0.025	0.899
ERR418530	0031_Plate4	E3	0.025	0.873
ERR418530	0031_Plate7	B5	0.1	0.669
ERR418530	0031_Plate10	E6	0.1	0.469
ERR418530	0031_Plate9	E3	0.1	0.432
ERR418530	0031_Plate8	C3	0.1	0.548
ERR418530	0031_Plate6	G5	0.1	0.419
ERR418530	0031_Plate13	C3	0.175	0.266
ERR418530	0031_Plate14	E3	0.175	0.133
ERR418530	0031_Plate11	G5	0.175	0.166
ERR418530	0031_Plate15	E6	0.175	0.192
ERR418530	0031_Plate12	B5	0.175	0.271
ERR418530	0031_Plate16	G5	0.25	0.097
ERR418530	0031_Plate19	E3	0.25	0.076
ERR418530	0031_Plate20	E6	0.25	0.218
ERR418530	0031_Plate18	C3	0.25	0.205
ERR418530	0031_Plate17	B5	0.25	0.517
ERR418530	0031_Plate22	B5	0.325	0.071
ERR418530	0031_Plate25	E6	0.325	0.073
ERR418530	0031_Plate24	E3	0.325	0.095
ERR418530	0031_Plate21	G5	0.325	0.147
ERR418530	0031_Plate23	C3	0.325	0.359
ERR418530	0031_Plate29	E3	0.4	0.049
ERR418530	0031_Plate30	E6	0.4	0.046
ERR418530	0031_Plate28	C3	0.4	0.044
ERR418530	0031_Plate27	B5	0.4	0.046
ERR418530	0031_Plate26	G5	0.4	0.044
ERR418530	0031_Plate34	E3	0.475	0.043
ERR418530	0031_Plate31	G5	0.475	0.043
ERR418530	0031_Plate32	B5	0.475	0.043
ERR418530	0031_Plate35	E6	0.475	0.043
ERR418530	0031_Plate33	C3	0.475	0.042
ERR418530	0031_Plate36	G5	1	0.044
ERR418530	0031_Plate38	C3	1	0.043
ERR418530	0031_Plate37	B5	1	0.043
ERR418530	0031_Plate39	E3	1	0.043
ERR418530	0031_Plate40	E6	1	0.043
ERR418531	0031_Plate5	B7	0.025	0.652
ERR418531	0031_Plate4	B9	0.025	0.619
ERR418531	0031_Plate3	B9	0.025	0.641
ERR418531	0031_Plate1	D3	0.025	0.647
ERR418531	0031_Plate2	C10	0.025	0.68
ERR418531	0031_Plate9	B9	0.1	0.497
ERR418531	0031_Plate6	D3	0.1	0.581
ERR418531	0031_Plate8	B9	0.1	0.523
ERR418531	0031_Plate7	C10	0.1	0.593
ERR418531	0031_Plate10	B7	0.1	0.566
ERR418531	0031_Plate14	B9	0.175	0.555
ERR418531	0031_Plate12	C10	0.175	0.651
ERR418531	0031_Plate15	B7	0.175	0.716
ERR418531	0031_Plate13	B9	0.175	0.614
ERR418531	0031_Plate11	D3	0.175	0.715
ERR418531	0031_Plate20	B7	0.25	0.361
ERR418531	0031_Plate19	B9	0.25	0.379
ERR418531	0031_Plate18	B9	0.25	0.264
ERR418531	0031_Plate17	C10	0.25	0.366
ERR418531	0031_Plate16	D3	0.25	0.219
ERR418531	0031_Plate21	D3	0.325	0.225
ERR418531	0031_Plate22	C10	0.325	0.223
ERR418531	0031_Plate24	B9	0.325	0.306
ERR418531	0031_Plate25	B7	0.325	0.23
ERR418531	0031_Plate23	B9	0.325	0.161
ERR418531	0031_Plate26	D3	0.4	0.194
ERR418531	0031_Plate28	B9	0.4	0.172
ERR418531	0031_Plate29	B9	0.4	0.242
ERR418531	0031_Plate27	C10	0.4	0.172
ERR418531	0031_Plate30	B7	0.4	0.233
ERR418531	0031_Plate33	B9	0.475	0.151
ERR418531	0031_Plate34	B9	0.475	0.133
ERR418531	0031_Plate35	B7	0.475	0.288
ERR418531	0031_Plate31	D3	0.475	0.148
ERR418531	0031_Plate32	C10	0.475	0.128
ERR418531	0031_Plate37	C10	1	0.046
ERR418531	0031_Plate39	B9	1	0.047
ERR418531	0031_Plate36	D3	1	0.048
ERR418531	0031_Plate40	B7	1	0.049
ERR418531	0031_Plate38	B9	1	0.046
ERR418532	0031_Plate4	B6	0.025	0.582
ERR418532	0031_Plate1	G3	0.025	0.675
ERR418532	0031_Plate5	C11	0.025	0.607
ERR418532	0031_Plate2	E7	0.025	0.669
ERR418532	0031_Plate3	B5	0.025	0.703
ERR418532	0031_Plate7	E7	0.1	0.565
ERR418532	0031_Plate9	B6	0.1	0.518
ERR418532	0031_Plate6	G3	0.1	0.631
ERR418532	0031_Plate10	C11	0.1	0.567
ERR418532	0031_Plate8	B5	0.1	0.532
ERR418532	0031_Plate13	B5	0.175	0.254
ERR418532	0031_Plate12	E7	0.175	0.352
ERR418532	0031_Plate11	G3	0.175	0.491
ERR418532	0031_Plate15	C11	0.175	0.65
ERR418532	0031_Plate14	B6	0.175	0.382
ERR418532	0031_Plate20	C11	0.25	0.178
ERR418532	0031_Plate17	E7	0.25	0.336
ERR418532	0031_Plate19	B6	0.25	0.622
ERR418532	0031_Plate16	G3	0.25	0.167
ERR418532	0031_Plate18	B5	0.25	0.191
ERR418532	0031_Plate24	B6	0.325	0.179
ERR418532	0031_Plate22	E7	0.325	0.057
ERR418532	0031_Plate21	G3	0.325	0.076
ERR418532	0031_Plate23	B5	0.325	0.187
ERR418532	0031_Plate25	C11	0.325	0.096
ERR418532	0031_Plate26	G3	0.4	0.166
ERR418532	0031_Plate30	C11	0.4	0.046
ERR418532	0031_Plate29	B6	0.4	0.046
ERR418532	0031_Plate27	E7	0.4	0.144
ERR418532	0031_Plate28	B5	0.4	0.151
ERR418532	0031_Plate31	G3	0.475	0.049
ERR418532	0031_Plate33	B5	0.475	0.083
ERR418532	0031_Plate34	B6	0.475	0.044
ERR418532	0031_Plate35	C11	0.475	0.046
ERR418532	0031_Plate32	E7	0.475	0.158
ERR418532	0031_Plate38	B5	1	0.044
ERR418532	0031_Plate40	C11	1	0.045
ERR418532	0031_Plate36	G3	1	0.046
ERR418532	0031_Plate37	E7	1	0.044
ERR418532	0031_Plate39	B6	1	0.045
ERR418534	0031_Plate5	E2	0.025	0.571
ERR418534	0031_Plate3	D8	0.025	0.596
ERR418534	0031_Plate1	B7	0.025	0.521
ERR418534	0031_Plate4	B5	0.025	0.54
ERR418534	0031_Plate2	B2	0.025	0.562
ERR418534	0031_Plate10	E2	0.1	0.582
ERR418534	0031_Plate7	B2	0.1	0.632
ERR418534	0031_Plate8	D8	0.1	0.564
ERR418534	0031_Plate9	B5	0.1	0.596
ERR418534	0031_Plate6	B7	0.1	0.62
ERR418534	0031_Plate15	E2	0.175	0.386
ERR418534	0031_Plate11	B7	0.175	0.384
ERR418534	0031_Plate13	D8	0.175	0.285
ERR418534	0031_Plate12	B2	0.175	0.322
ERR418534	0031_Plate14	B5	0.175	0.406
ERR418534	0031_Plate19	B5	0.25	0.675
ERR418534	0031_Plate20	E2	0.25	0.156
ERR418534	0031_Plate17	B2	0.25	0.191
ERR418534	0031_Plate18	D8	0.25	0.18
ERR418534	0031_Plate16	B7	0.25	0.189
ERR418534	0031_Plate23	D8	0.325	0.108
ERR418534	0031_Plate25	E2	0.325	0.112
ERR418534	0031_Plate22	B2	0.325	0.14
ERR418534	0031_Plate24	B5	0.325	0.141
ERR418534	0031_Plate21	B7	0.325	0.074
ERR418534	0031_Plate30	E2	0.4	0.064
ERR418534	0031_Plate27	B2	0.4	0.091
ERR418534	0031_Plate28	D8	0.4	0.071
ERR418534	0031_Plate26	B7	0.4	0.073
ERR418534	0031_Plate29	B5	0.4	0.065
ERR418534	0031_Plate35	E2	0.475	0.069
ERR418534	0031_Plate32	B2	0.475	0.059
ERR418534	0031_Plate34	B5	0.475	0.095
ERR418534	0031_Plate31	B7	0.475	0.056
ERR418534	0031_Plate33	D8	0.475	0.049
ERR418534	0031_Plate38	D8	1	0.052
ERR418534	0031_Plate36	B7	1	0.056
ERR418534	0031_Plate39	B5	1	0.053
ERR418534	0031_Plate37	B2	1	0.053
ERR418534	0031_Plate40	E2	1	0.057
ERR418535	0031_Plate3	C2	0.025	0.72
ERR418535	0031_Plate2	B10	0.025	0.636
ERR418535	0031_Plate4	F6	0.025	0.703
ERR418535	0031_Plate5	C4	0.025	0.712
ERR418535	0031_Plate1	C8	0.025	0.622
ERR418535	0031_Plate9	F6	0.1	0.167
ERR418535	0031_Plate6	C8	0.1	0.127
ERR418535	0031_Plate7	B10	0.1	0.058
ERR418535	0031_Plate10	C4	0.1	0.189
ERR418535	0031_Plate8	C2	0.1	0.172
ERR418535	0031_Plate14	F6	0.175	0.086
ERR418535	0031_Plate13	C2	0.175	0.045
ERR418535	0031_Plate15	C4	0.175	0.078
ERR418535	0031_Plate12	B10	0.175	0.044
ERR418535	0031_Plate11	C8	0.175	0.057
ERR418535	0031_Plate19	F6	0.25	0.045
ERR418535	0031_Plate16	C8	0.25	0.053
ERR418535	0031_Plate17	B10	0.25	0.048
ERR418535	0031_Plate18	C2	0.25	0.049
ERR418535	0031_Plate20	C4	0.25	0.047
ERR418535	0031_Plate21	C8	0.325	0.047
ERR418535	0031_Plate22	B10	0.325	0.045
ERR418535	0031_Plate23	C2	0.325	0.048
ERR418535	0031_Plate24	F6	0.325	0.044
ERR418535	0031_Plate25	C4	0.325	0.046
ERR418535	0031_Plate28	C2	0.4	0.045
ERR418535	0031_Plate26	C8	0.4	0.047
ERR418535	0031_Plate27	B10	0.4	0.046
ERR418535	0031_Plate29	F6	0.4	0.043
ERR418535	0031_Plate30	C4	0.4	0.047
ERR418535	0031_Plate33	C2	0.475	0.048
ERR418535	0031_Plate31	C8	0.475	0.047
ERR418535	0031_Plate34	F6	0.475	0.045
ERR418535	0031_Plate35	C4	0.475	0.05
ERR418535	0031_Plate32	B10	0.475	0.046
ERR418535	0031_Plate37	B10	1	0.046
ERR418535	0031_Plate38	C2	1	0.048
ERR418535	0031_Plate39	F6	1	0.045
ERR418535	0031_Plate36	C8	1	0.051
ERR418535	0031_Plate40	C4	1	0.047
ERR418539	0031_Plate2	C6	0.025	0.771
ERR418539	0031_Plate5	E8	0.025	0.741
ERR418539	0031_Plate3	G4	0.025	0.749
ERR418539	0031_Plate4	C9	0.025	0.731
ERR418539	0031_Plate1	B4	0.025	0.621
ERR418539	0031_Plate6	B4	0.1	0.606
ERR418539	0031_Plate10	E8	0.1	0.658
ERR418539	0031_Plate8	G4	0.1	0.497
ERR418539	0031_Plate7	C6	0.1	0.529
ERR418539	0031_Plate9	C9	0.1	0.536
ERR418539	0031_Plate15	E8	0.175	0.377
ERR418539	0031_Plate12	C6	0.175	0.202
ERR418539	0031_Plate14	C9	0.175	0.092
ERR418539	0031_Plate11	B4	0.175	0.167
ERR418539	0031_Plate13	G4	0.175	0.088
ERR418539	0031_Plate18	G4	0.25	0.068
ERR418539	0031_Plate16	B4	0.25	0.063
ERR418539	0031_Plate19	C9	0.25	0.066
ERR418539	0031_Plate17	C6	0.25	0.068
ERR418539	0031_Plate20	E8	0.25	0.065
ERR418539	0031_Plate24	C9	0.325	0.06
ERR418539	0031_Plate23	G4	0.325	0.057
ERR418539	0031_Plate25	E8	0.325	0.055
ERR418539	0031_Plate22	C6	0.325	0.057
ERR418539	0031_Plate21	B4	0.325	0.058
ERR418539	0031_Plate27	C6	0.4	0.044
ERR418539	0031_Plate28	G4	0.4	0.044
ERR418539	0031_Plate29	C9	0.4	0.065
ERR418539	0031_Plate30	E8	0.4	0.043
ERR418539	0031_Plate26	B4	0.4	0.044
ERR418539	0031_Plate31	B4	0.475	0.043
ERR418539	0031_Plate33	G4	0.475	0.043
ERR418539	0031_Plate34	C9	0.475	0.043
ERR418539	0031_Plate35	E8	0.475	0.042
ERR418539	0031_Plate32	C6	0.475	0.042
ERR418539	0031_Plate39	C9	1	0.044
ERR418539	0031_Plate40	E8	1	0.043
ERR418539	0031_Plate37	C6	1	0.044
ERR418539	0031_Plate36	B4	1	0.044
ERR418539	0031_Plate38	G4	1	0.044
ERR418544	0031_Plate1	D9	0.025	0.84
ERR418544	0031_Plate3	C11	0.025	0.711
ERR418544	0031_Plate2	E9	0.025	0.806
ERR418544	0031_Plate4	E6	0.025	0.783
ERR418544	0031_Plate5	C5	0.025	0.832
ERR418544	0031_Plate9	E6	0.1	0.699
ERR418544	0031_Plate7	E9	0.1	0.75
ERR418544	0031_Plate10	C5	0.1	0.706
ERR418544	0031_Plate8	C11	0.1	0.643
ERR418544	0031_Plate6	D9	0.1	0.724
ERR418544	0031_Plate11	D9	0.175	0.587
ERR418544	0031_Plate14	E6	0.175	0.431
ERR418544	0031_Plate13	C11	0.175	0.445
ERR418544	0031_Plate12	E9	0.175	0.557
ERR418544	0031_Plate15	C5	0.175	0.429
ERR418544	0031_Plate16	D9	0.25	0.118
ERR418544	0031_Plate18	C11	0.25	0.051
ERR418544	0031_Plate17	E9	0.25	0.064
ERR418544	0031_Plate19	E6	0.25	0.086
ERR418544	0031_Plate20	C5	0.25	0.056
ERR418544	0031_Plate24	E6	0.325	0.062
ERR418544	0031_Plate21	D9	0.325	0.055
ERR418544	0031_Plate25	C5	0.325	0.053
ERR418544	0031_Plate22	E9	0.325	0.06
ERR418544	0031_Plate23	C11	0.325	0.055
ERR418544	0031_Plate28	C11	0.4	0.048
ERR418544	0031_Plate30	C5	0.4	0.05
ERR418544	0031_Plate27	E9	0.4	0.054
ERR418544	0031_Plate29	E6	0.4	0.047
ERR418544	0031_Plate26	D9	0.4	0.051
ERR418544	0031_Plate35	C5	0.475	0.053
ERR418544	0031_Plate31	D9	0.475	0.048
ERR418544	0031_Plate32	E9	0.475	0.047
ERR418544	0031_Plate33	C11	0.475	0.048
ERR418544	0031_Plate34	E6	0.475	0.053
ERR418544	0031_Plate36	D9	1	0.047
ERR418544	0031_Plate39	E6	1	0.046
ERR418544	0031_Plate38	C11	1	0.046
ERR418544	0031_Plate37	E9	1	0.046
ERR418544	0031_Plate40	C5	1	0.049
ERR418545	0031_Plate5	B5	0.025	0.597
ERR418545	0031_Plate4	C3	0.025	0.493
ERR418545	0031_Plate3	F3	0.025	0.591
ERR418545	0031_Plate1	D10	0.025	0.459
ERR418545	0031_Plate2	E6	0.025	0.547
ERR418545	0031_Plate7	E6	0.1	0.568
ERR418545	0031_Plate10	B5	0.1	0.556
ERR418545	0031_Plate6	D10	0.1	0.66
ERR418545	0031_Plate8	F3	0.1	0.552
ERR418545	0031_Plate9	C3	0.1	0.565
ERR418545	0031_Plate15	B5	0.175	0.076
ERR418545	0031_Plate13	F3	0.175	0.19
ERR418545	0031_Plate12	E6	0.175	0.085
ERR418545	0031_Plate14	C3	0.175	0.133
ERR418545	0031_Plate11	D10	0.175	0.063
ERR418545	0031_Plate16	D10	0.25	0.119
ERR418545	0031_Plate20	B5	0.25	0.056
ERR418545	0031_Plate17	E6	0.25	0.161
ERR418545	0031_Plate18	F3	0.25	0.045
ERR418545	0031_Plate19	C3	0.25	0.09
ERR418545	0031_Plate25	B5	0.325	0.09
ERR418545	0031_Plate22	E6	0.325	0.113
ERR418545	0031_Plate23	F3	0.325	0.043
ERR418545	0031_Plate21	D10	0.325	0.074
ERR418545	0031_Plate24	C3	0.325	0.111
ERR418545	0031_Plate30	B5	0.4	0.073
ERR418545	0031_Plate28	F3	0.4	0.076
ERR418545	0031_Plate26	D10	0.4	0.061
ERR418545	0031_Plate29	C3	0.4	0.057
ERR418545	0031_Plate27	E6	0.4	0.045
ERR418545	0031_Plate31	D10	0.475	0.044
ERR418545	0031_Plate34	C3	0.475	0.045
ERR418545	0031_Plate32	E6	0.475	0.043
ERR418545	0031_Plate33	F3	0.475	0.044
ERR418545	0031_Plate35	B5	0.475	0.046
ERR418545	0031_Plate37	E6	1	0.043
ERR418545	0031_Plate39	C3	1	0.044
ERR418545	0031_Plate40	B5	1	0.046
ERR418545	0031_Plate38	F3	1	0.043
[truncated: 6,786 more rows]

## Sheet: columns_description
Raw bacterial growth data to measure intrinsic resistance
This data was used to estimate MIC, IC50 and AUC shown on Supplementary figure 4
SRA_accession	parental strain identity. It corresponds to the accession of whole genome reads at SRA archive (BioProject: PRJEB5261)
Plate	Experimental plate
Well	Well position in the plate
AB_conc_ug	Ciprofloxacin concentration ug/ml
OD595	Optical density
