# Supplementary material for: Efflux pump activity potentiates the evolution of antibiotic resistance across S. aureus isolates
Source: Nat Commun. 2020 Aug 7;11:3970. doi: 10.1038/s41467-020-17735-y (PMC7414891; doi:10.1038/s41467-020-17735-y)
Supplement: Supplementary file 10 — Source Data [file 41467_2020_17735_MOESM10_ESM.zip › SourceData_fig s6.xlsx]

## Sheet: fig s6
Number of SNPs	Count	Evolvability
1	6	low
1	22	high
2	4	low
2	10	high
3	1	low
3	1	high
4	1	low
4	0	high
5	0	low
5	1	high
6	1	low
6	0	high
