# Supplementary material for: Efflux pump activity potentiates the evolution of antibiotic resistance across S. aureus isolates
Source: Nat Commun. 2020 Aug 7;11:3970. doi: 10.1038/s41467-020-17735-y (PMC7414891; doi:10.1038/s41467-020-17735-y)
Supplement: Supplementary file 10 — Source Data [file 41467_2020_17735_MOESM10_ESM.zip › SourceData_fig s7.xlsx]

## Sheet: fig s7
SRA_accession	anc_transposase_copyNumber
ERR418994	0
ERR418590	0
ERR419150	0
ERR418449	0
ERR418658	0
ERR419170	0
ERR419155	0
ERR418497	0
ERR418719	0
ERR418966	0
ERR418672	0
ERR419018	0
ERR418607	4.63428
ERR418531	3.65251
ERR418970	4.72011
ERR418532	2.29853
ERR418467	7.1717
ERR418476	6.37265
ERR418695	5.4894
ERR418433	8.73153
ERR418628	10.0086
ERR419224	10.7661
ERR419111	7.86968
ERR419100	7.72142
ERR418414	7.90265
ERR419084	5.62945
ERR418609	5.07427
ERR418545	4.63358
ERR419232	9.52424
ERR418998	8.49478
ERR419220	4.50976
ERR418486	6.87824
ERR419067	3.66172
ERR419202	5.39576
ERR418427	6.77188
ERR418616	0
ERR419204	0
ERR419012	0
ERR419087	0
ERR418568	0
ERR418577	0
ERR419052	0
ERR418722	0
ERR419057	0
ERR419241	0
ERR419200	0
ERR419226	0
ERR418599	0
ERR418932	0
ERR418933	0
ERR418982	0
ERR418500	0
ERR418539	0
ERR418488	0
ERR418721	0
ERR418457	0
ERR418928	0
ERR418571	0
ERR419082	0
ERR418441	0
ERR418565	0
ERR419164	0
ERR418489	0
ERR418924	0
ERR419173	0
ERR418520	0
ERR418685	0
ERR418927	0
ERR419225	0
ERR418689	0
ERR419138	0
ERR419161	0
ERR419051	0
ERR419212	0
ERR419184	0
ERR419191	0
ERR419165	0
ERR418997	0
ERR419022	0
ERR419157	0
ERR419229	0
ERR418618	0
ERR418530	0
ERR418547	0
ERR419079	0
ERR419078	0
ERR419176	0
ERR418446	0
ERR418656	0
ERR418587	0
ERR418429	0
ERR419124	0
ERR418528	0
ERR418938	0
ERR419199	0
ERR418510	0
ERR418712	0
ERR418426	0
ERR418916	0
ERR418914	0
ERR418615	0
ERR418913	0
ERR418415	0
ERR418608	0
ERR418969	0
ERR418506	0
ERR418583	0
ERR418597	0
ERR418640	0
ERR418553	0
ERR418644	0
ERR418603	0
ERR418493	0
ERR419045	0
ERR418456	0
ERR418514	0
ERR419239	0
ERR418411	0
ERR418999	0
ERR418636	0
ERR418554	0
ERR418522	0
ERR419132	0
ERR419075	0
ERR419071	0
ERR418513	0
ERR418958	0
ERR419192	0
ERR418655	0
ERR419207	0
ERR418440	0
ERR418634	0
ERR419074	0
ERR418638	0
ERR418853	0
ERR418463	0
ERR418598	0
ERR418423	0
ERR418852	0
ERR418857	0
ERR418483	0
ERR418688	0
ERR418704	0
ERR419183	0
ERR419030	0
ERR418646	0
ERR419230	0
ERR419002	0
ERR419203	0
ERR419047	0
ERR418968	0
ERR419149	0
ERR418551	0
ERR418706	0
ERR419186	0
ERR419041	0
ERR418534	0
ERR419120	0
ERR419015	0
ERR418713	0

## Sheet: columns_description
Data shown on figure S7.
Transposase JP02758_0628 copy number in genomes of parental strains
SRA_accession	parental strain identity. It corresponds to the accession of whole genome reads at SRA archive (BioProject: PRJEB5261)
anc_transposase_copyNumber	Transposase copy number per chromosome
