# Supplementary material for: Efflux pump activity potentiates the evolution of antibiotic resistance across S. aureus isolates
Source: Nat Commun. 2020 Aug 7;11:3970. doi: 10.1038/s41467-020-17735-y (PMC7414891; doi:10.1038/s41467-020-17735-y)
Supplement: Supplementary file 10 — Source Data [file 41467_2020_17735_MOESM10_ESM.zip › SourceData_fig s8.xlsx]

## Sheet: fig s8
SRA_accession	MLST	type	GR
ERR418433	291	anc	1.23176
ERR418433	291	anc	1.25699
ERR418433	291	anc	1.23027
ERR418433	291	evol	1.18499
ERR418433	291	evol	1.18736
ERR418433	291	evol	1.18495
ERR418433	291	evol	1.17772
ERR418467	291	anc	1.25647
ERR418467	291	anc	1.24983
ERR418467	291	anc	1.19849
ERR418467	291	evol	1.16746
ERR418467	291	evol	1.12851
ERR418467	291	evol	1.1398
ERR418467	291	evol	1.20383
ERR418476	291	anc	1.17824
ERR418476	291	anc	1.18542
ERR418476	291	anc	1.1483
ERR418476	291	evol	1.1129
ERR418476	291	evol	1.17805
ERR418476	291	evol	1.15888
ERR418476	291	evol	1.1408
ERR418628	291	anc	1.28737
ERR418628	291	anc	1.32105
ERR418628	291	anc	1.28617
ERR418628	291	evol	1.26261
ERR418628	291	evol	1.26963
ERR418628	291	evol	1.2767
ERR418628	291	evol	1.32857
ERR418695	291	anc	1.12119
ERR418695	291	anc	1.14677
ERR418695	291	anc	1.12893
ERR418695	291	anc	1.14466
ERR418695	291	evol	1.09524
ERR418695	291	evol	1.1029
ERR418695	291	evol	1.09524
ERR418695	291	evol	1.11837
ERR419100	3535	anc	1.10271
ERR419100	3535	anc	1.1459
ERR419100	3535	anc	1.14667
ERR419100	3535	anc	1.15667
ERR419100	3535	evol	1.15856
ERR419100	3535	evol	1.14099
ERR419100	3535	evol	1.15482
ERR419100	3535	evol	1.15152
ERR419111	291	anc	1.18129
ERR419111	291	anc	1.18869
ERR419111	291	anc	1.14995
ERR419111	291	anc	1.19926
ERR419111	291	evol	1.15706
ERR419111	291	evol	1.20383
ERR419111	291	evol	1.21286
ERR419111	291	evol	1.23468
ERR419224	291	anc	1.14949
ERR419224	291	anc	1.15011
ERR419224	291	anc	1.15613
ERR419224	291	anc	1.17149
ERR419224	291	evol	1.18406
ERR419224	291	evol	1.19431
ERR419224	291	evol	1.1576
ERR419224	291	evol	1.22218

## Sheet: columns_sum_description
Data summarized on figure S8
Maximal growth rate evolved strains with norA amplification in comparison to their parental strains
Maximal growth rate was calculated using growth curve mesurments shown on tab 'raw data'
SRA_accession	parental strain identity. It corresponds to the accession of whole genome reads at SRA archive (BioProject: PRJEB5261)
MLST	mulltilocus sequence type
type	Parental (anc) or evolved strain (evo)
GR	Maximal growth rate, number of cell divisions per hour

## Sheet: raw_data
SRA_accession	MLST	Well	Time	type	OD595
ERR418433	291	A3	0.0135301	evol	0.113
ERR418433	291	B1	0.0135301	anc	0.112
ERR418433	291	C3	0.0135301	evol	0.112
ERR418433	291	D1	0.0135301	anc	0.11
ERR418433	291	E3	0.0135301	evol	0.112
ERR418433	291	F1	0.0135301	anc	0.111
ERR418433	291	G3	0.0135301	evol	0.112
ERR418433	291	A3	0.027419	evol	0.118
ERR418433	291	B1	0.027419	anc	0.116
ERR418433	291	C3	0.027419	evol	0.115
ERR418433	291	D1	0.027419	anc	0.114
ERR418433	291	E3	0.027419	evol	0.116
ERR418433	291	F1	0.027419	anc	0.114
ERR418433	291	G3	0.027419	evol	0.118
ERR418433	291	A3	0.0413079	evol	0.131
ERR418433	291	B1	0.0413079	anc	0.126
ERR418433	291	C3	0.0413079	evol	0.127
ERR418433	291	D1	0.0413079	anc	0.125
ERR418433	291	E3	0.0413079	evol	0.129
ERR418433	291	F1	0.0413079	anc	0.125
ERR418433	291	G3	0.0413079	evol	0.132
ERR418433	291	A3	0.0551968	evol	0.155
ERR418433	291	B1	0.0551968	anc	0.149
ERR418433	291	C3	0.0551968	evol	0.151
ERR418433	291	D1	0.0551968	anc	0.148
ERR418433	291	E3	0.0551968	evol	0.155
ERR418433	291	F1	0.0551968	anc	0.148
ERR418433	291	G3	0.0551968	evol	0.159
ERR418433	291	A3	0.0690856	evol	0.203
ERR418433	291	B1	0.0690856	anc	0.193
ERR418433	291	C3	0.0690856	evol	0.197
ERR418433	291	D1	0.0690856	anc	0.193
ERR418433	291	E3	0.0690856	evol	0.202
ERR418433	291	F1	0.0690856	anc	0.192
ERR418433	291	G3	0.0690856	evol	0.208
ERR418433	291	A3	0.0829745	evol	0.266
ERR418433	291	B1	0.0829745	anc	0.258
ERR418433	291	C3	0.0829745	evol	0.261
ERR418433	291	D1	0.0829745	anc	0.259
ERR418433	291	E3	0.0829745	evol	0.268
ERR418433	291	F1	0.0829745	anc	0.257
ERR418433	291	G3	0.0829745	evol	0.274
ERR418433	291	A3	0.0968634	evol	0.351
ERR418433	291	B1	0.0968634	anc	0.341
ERR418433	291	C3	0.0968634	evol	0.341
ERR418433	291	D1	0.0968634	anc	0.345
ERR418433	291	E3	0.0968634	evol	0.349
ERR418433	291	F1	0.0968634	anc	0.339
ERR418433	291	G3	0.0968634	evol	0.358
ERR418433	291	A3	0.110752	evol	0.445
ERR418433	291	B1	0.110752	anc	0.443
ERR418433	291	C3	0.110752	evol	0.445
ERR418433	291	D1	0.110752	anc	0.445
ERR418433	291	E3	0.110752	evol	0.453
ERR418433	291	F1	0.110752	anc	0.44
ERR418433	291	G3	0.110752	evol	0.454
ERR418433	291	A3	0.124641	evol	0.476
ERR418433	291	B1	0.124641	anc	0.498
ERR418433	291	C3	0.124641	evol	0.516
ERR418433	291	D1	0.124641	anc	0.493
ERR418433	291	E3	0.124641	evol	0.515
ERR418433	291	F1	0.124641	anc	0.486
ERR418433	291	G3	0.124641	evol	0.492
ERR418433	291	A3	0.13853	evol	0.466
ERR418433	291	B1	0.13853	anc	0.482
ERR418433	291	C3	0.13853	evol	0.501
ERR418433	291	D1	0.13853	anc	0.47
ERR418433	291	E3	0.13853	evol	0.487
ERR418433	291	F1	0.13853	anc	0.466
ERR418433	291	G3	0.13853	evol	0.46
ERR418433	291	A3	0.152419	evol	0.511
ERR418433	291	B1	0.152419	anc	0.499
ERR418433	291	C3	0.152419	evol	0.509
ERR418433	291	D1	0.152419	anc	0.494
ERR418433	291	E3	0.152419	evol	0.507
ERR418433	291	F1	0.152419	anc	0.502
ERR418433	291	G3	0.152419	evol	0.504
ERR418433	291	A3	0.166308	evol	0.606
ERR418433	291	B1	0.166308	anc	0.57
ERR418433	291	C3	0.166308	evol	0.594
ERR418433	291	D1	0.166308	anc	0.578
ERR418433	291	E3	0.166308	evol	0.611
ERR418433	291	F1	0.166308	anc	0.63
ERR418433	291	G3	0.166308	evol	0.62
ERR418433	291	A3	0.180197	evol	0.753
ERR418433	291	B1	0.180197	anc	0.698
ERR418433	291	C3	0.180197	evol	0.723
ERR418433	291	D1	0.180197	anc	0.724
ERR418433	291	E3	0.180197	evol	0.758
ERR418433	291	F1	0.180197	anc	0.767
ERR418433	291	G3	0.180197	evol	0.756
ERR418433	291	A3	0.194086	evol	0.874
ERR418433	291	B1	0.194086	anc	0.82
ERR418433	291	C3	0.194086	evol	0.851
ERR418433	291	D1	0.194086	anc	0.844
ERR418433	291	E3	0.194086	evol	0.869
ERR418433	291	F1	0.194086	anc	0.875
ERR418433	291	G3	0.194086	evol	0.868
ERR418433	291	A3	0.207975	evol	0.965
ERR418433	291	B1	0.207975	anc	0.919
ERR418433	291	C3	0.207975	evol	0.949
ERR418433	291	D1	0.207975	anc	0.934
ERR418433	291	E3	0.207975	evol	0.96
ERR418433	291	F1	0.207975	anc	0.95
ERR418433	291	G3	0.207975	evol	0.957
ERR418433	291	A3	0.221863	evol	1.04
ERR418433	291	B1	0.221863	anc	0.991
ERR418433	291	C3	0.221863	evol	1.028
ERR418433	291	D1	0.221863	anc	0.999
ERR418433	291	E3	0.221863	evol	1.035
ERR418433	291	F1	0.221863	anc	1.003
ERR418433	291	G3	0.221863	evol	1.03
ERR418433	291	A3	0.235752	evol	1.099
ERR418433	291	B1	0.235752	anc	1.039
ERR418433	291	C3	0.235752	evol	1.088
ERR418433	291	D1	0.235752	anc	1.041
ERR418433	291	E3	0.235752	evol	1.091
ERR418433	291	F1	0.235752	anc	1.036
ERR418433	291	G3	0.235752	evol	1.085
ERR418433	291	A3	0.249641	evol	1.145
ERR418433	291	B1	0.249641	anc	1.069
ERR418433	291	C3	0.249641	evol	1.131
ERR418433	291	D1	0.249641	anc	1.066
ERR418433	291	E3	0.249641	evol	1.128
ERR418433	291	F1	0.249641	anc	1.053
ERR418433	291	G3	0.249641	evol	1.123
ERR418433	291	A3	0.26353	evol	1.18
ERR418433	291	B1	0.26353	anc	1.085
ERR418433	291	C3	0.26353	evol	1.162
ERR418433	291	D1	0.26353	anc	1.079
ERR418433	291	E3	0.26353	evol	1.156
ERR418433	291	F1	0.26353	anc	1.06
ERR418433	291	G3	0.26353	evol	1.151
ERR418433	291	A3	0.277419	evol	1.208
ERR418433	291	B1	0.277419	anc	1.094
ERR418433	291	C3	0.277419	evol	1.186
ERR418433	291	D1	0.277419	anc	1.087
ERR418433	291	E3	0.277419	evol	1.176
ERR418433	291	F1	0.277419	anc	1.069
ERR418433	291	G3	0.277419	evol	1.172
ERR418433	291	A3	0.291308	evol	1.224
ERR418433	291	B1	0.291308	anc	1.097
ERR418433	291	C3	0.291308	evol	1.198
ERR418433	291	D1	0.291308	anc	1.091
ERR418433	291	E3	0.291308	evol	1.186
ERR418433	291	F1	0.291308	anc	1.073
ERR418433	291	G3	0.291308	evol	1.182
ERR418433	291	A3	0.305197	evol	1.233
ERR418433	291	B1	0.305197	anc	1.099
ERR418433	291	C3	0.305197	evol	1.205
ERR418433	291	D1	0.305197	anc	1.095
ERR418433	291	E3	0.305197	evol	1.194
ERR418433	291	F1	0.305197	anc	1.081
ERR418433	291	G3	0.305197	evol	1.189
ERR418433	291	A3	0.319086	evol	1.242
ERR418433	291	B1	0.319086	anc	1.109
ERR418433	291	C3	0.319086	evol	1.215
ERR418433	291	D1	0.319086	anc	1.105
ERR418433	291	E3	0.319086	evol	1.204
ERR418433	291	F1	0.319086	anc	1.097
ERR418433	291	G3	0.319086	evol	1.199
ERR418433	291	A3	0.332975	evol	1.251
ERR418433	291	B1	0.332975	anc	1.125
ERR418433	291	C3	0.332975	evol	1.226
ERR418433	291	D1	0.332975	anc	1.123
ERR418433	291	E3	0.332975	evol	1.217
ERR418433	291	F1	0.332975	anc	1.118
ERR418433	291	G3	0.332975	evol	1.211
ERR418433	291	A3	0.346863	evol	1.264
ERR418433	291	B1	0.346863	anc	1.147
ERR418433	291	C3	0.346863	evol	1.243
ERR418433	291	D1	0.346863	anc	1.144
ERR418433	291	E3	0.346863	evol	1.234
ERR418433	291	F1	0.346863	anc	1.141
ERR418433	291	G3	0.346863	evol	1.228
ERR418433	291	A3	0.360752	evol	1.278
ERR418433	291	B1	0.360752	anc	1.168
ERR418433	291	C3	0.360752	evol	1.26
ERR418433	291	D1	0.360752	anc	1.165
ERR418433	291	E3	0.360752	evol	1.253
ERR418433	291	F1	0.360752	anc	1.164
ERR418433	291	G3	0.360752	evol	1.246
ERR418433	291	A3	0.374641	evol	1.293
ERR418433	291	B1	0.374641	anc	1.188
ERR418433	291	C3	0.374641	evol	1.278
ERR418433	291	D1	0.374641	anc	1.185
ERR418433	291	E3	0.374641	evol	1.272
ERR418433	291	F1	0.374641	anc	1.185
ERR418433	291	G3	0.374641	evol	1.265
ERR418433	291	A3	0.38853	evol	1.306
ERR418433	291	B1	0.38853	anc	1.206
ERR418433	291	C3	0.38853	evol	1.295
ERR418433	291	D1	0.38853	anc	1.202
ERR418433	291	E3	0.38853	evol	1.29
ERR418433	291	F1	0.38853	anc	1.2
ERR418433	291	G3	0.38853	evol	1.283
ERR418433	291	A3	0.402419	evol	1.32
ERR418433	291	B1	0.402419	anc	1.219
ERR418433	291	C3	0.402419	evol	1.312
ERR418433	291	D1	0.402419	anc	1.216
ERR418433	291	E3	0.402419	evol	1.308
ERR418433	291	F1	0.402419	anc	1.212
ERR418433	291	G3	0.402419	evol	1.299
ERR418433	291	A3	0.416308	evol	1.333
ERR418433	291	B1	0.416308	anc	1.229
ERR418433	291	C3	0.416308	evol	1.328
ERR418433	291	D1	0.416308	anc	1.225
ERR418433	291	E3	0.416308	evol	1.324
ERR418433	291	F1	0.416308	anc	1.222
ERR418433	291	G3	0.416308	evol	1.315
ERR418433	291	A3	0.430197	evol	1.346
ERR418433	291	B1	0.430197	anc	1.238
ERR418433	291	C3	0.430197	evol	1.344
ERR418433	291	D1	0.430197	anc	1.235
ERR418433	291	E3	0.430197	evol	1.34
ERR418433	291	F1	0.430197	anc	1.232
ERR418433	291	G3	0.430197	evol	1.33
ERR418433	291	A3	0.444086	evol	1.359
ERR418433	291	B1	0.444086	anc	1.248
ERR418433	291	C3	0.444086	evol	1.359
ERR418433	291	D1	0.444086	anc	1.246
ERR418433	291	E3	0.444086	evol	1.355
ERR418433	291	F1	0.444086	anc	1.243
ERR418433	291	G3	0.444086	evol	1.345
ERR418433	291	A3	0.457975	evol	1.373
ERR418433	291	B1	0.457975	anc	1.259
ERR418433	291	C3	0.457975	evol	1.374
ERR418433	291	D1	0.457975	anc	1.259
ERR418433	291	E3	0.457975	evol	1.369
ERR418433	291	F1	0.457975	anc	1.255
ERR418433	291	G3	0.457975	evol	1.359
ERR418433	291	A3	0.471863	evol	1.387
ERR418433	291	B1	0.471863	anc	1.271
ERR418433	291	C3	0.471863	evol	1.388
ERR418433	291	D1	0.471863	anc	1.272
ERR418433	291	E3	0.471863	evol	1.383
ERR418433	291	F1	0.471863	anc	1.268
ERR418433	291	G3	0.471863	evol	1.373
ERR418433	291	A3	0.485752	evol	1.4
ERR418433	291	B1	0.485752	anc	1.284
ERR418433	291	C3	0.485752	evol	1.401
ERR418433	291	D1	0.485752	anc	1.286
ERR418433	291	E3	0.485752	evol	1.395
ERR418433	291	F1	0.485752	anc	1.28
ERR418433	291	G3	0.485752	evol	1.385
ERR418433	291	A3	0.499641	evol	1.412
ERR418433	291	B1	0.499641	anc	1.297
ERR418433	291	C3	0.499641	evol	1.411
ERR418433	291	D1	0.499641	anc	1.299
ERR418433	291	E3	0.499641	evol	1.404
ERR418433	291	F1	0.499641	anc	1.294
ERR418433	291	G3	0.499641	evol	1.395
ERR418433	291	A3	0.51353	evol	1.422
ERR418433	291	B1	0.51353	anc	1.31
ERR418433	291	C3	0.51353	evol	1.412
ERR418433	291	D1	0.51353	anc	1.312
ERR418433	291	E3	0.51353	evol	1.405
ERR418433	291	F1	0.51353	anc	1.306
ERR418433	291	G3	0.51353	evol	1.396
ERR418433	291	A3	0.527419	evol	1.428
ERR418433	291	B1	0.527419	anc	1.321
ERR418433	291	C3	0.527419	evol	1.421
ERR418433	291	D1	0.527419	anc	1.322
ERR418433	291	E3	0.527419	evol	1.414
ERR418433	291	F1	0.527419	anc	1.31
ERR418433	291	G3	0.527419	evol	1.403
ERR418433	291	A3	0.541308	evol	1.428
ERR418433	291	B1	0.541308	anc	1.325
ERR418433	291	C3	0.541308	evol	1.431
ERR418433	291	D1	0.541308	anc	1.328
ERR418433	291	E3	0.541308	evol	1.423
ERR418433	291	F1	0.541308	anc	1.323
ERR418433	291	G3	0.541308	evol	1.413
ERR418433	291	A3	0.555197	evol	1.435
ERR418433	291	B1	0.555197	anc	1.339
ERR418433	291	C3	0.555197	evol	1.44
ERR418433	291	D1	0.555197	anc	1.342
ERR418433	291	E3	0.555197	evol	1.432
ERR418433	291	F1	0.555197	anc	1.335
ERR418433	291	G3	0.555197	evol	1.422
ERR418433	291	A3	0.569086	evol	1.443
ERR418433	291	B1	0.569086	anc	1.352
ERR418433	291	C3	0.569086	evol	1.45
ERR418433	291	D1	0.569086	anc	1.356
ERR418433	291	E3	0.569086	evol	1.442
ERR418433	291	F1	0.569086	anc	1.348
ERR418433	291	G3	0.569086	evol	1.432
ERR418433	291	A3	0.582975	evol	1.452
ERR418433	291	B1	0.582975	anc	1.365
ERR418433	291	C3	0.582975	evol	1.459
ERR418433	291	D1	0.582975	anc	1.368
ERR418433	291	E3	0.582975	evol	1.451
ERR418433	291	F1	0.582975	anc	1.36
ERR418433	291	G3	0.582975	evol	1.442
ERR418433	291	A3	0.596863	evol	1.46
ERR418433	291	B1	0.596863	anc	1.376
ERR418433	291	C3	0.596863	evol	1.468
ERR418433	291	D1	0.596863	anc	1.379
ERR418433	291	E3	0.596863	evol	1.46
ERR418433	291	F1	0.596863	anc	1.371
ERR418433	291	G3	0.596863	evol	1.451
ERR418433	291	A3	0.610752	evol	1.469
ERR418433	291	B1	0.610752	anc	1.387
ERR418433	291	C3	0.610752	evol	1.477
ERR418433	291	D1	0.610752	anc	1.39
ERR418433	291	E3	0.610752	evol	1.469
ERR418433	291	F1	0.610752	anc	1.382
ERR418433	291	G3	0.610752	evol	1.46
ERR418433	291	A3	0.624641	evol	1.477
ERR418433	291	B1	0.624641	anc	1.398
ERR418433	291	C3	0.624641	evol	1.486
ERR418433	291	D1	0.624641	anc	1.401
ERR418433	291	E3	0.624641	evol	1.478
ERR418433	291	F1	0.624641	anc	1.392
ERR418433	291	G3	0.624641	evol	1.469
ERR418433	291	A3	0.63853	evol	1.485
ERR418433	291	B1	0.63853	anc	1.409
ERR418433	291	C3	0.63853	evol	1.494
ERR418433	291	D1	0.63853	anc	1.411
ERR418433	291	E3	0.63853	evol	1.486
ERR418433	291	F1	0.63853	anc	1.403
ERR418433	291	G3	0.63853	evol	1.477
ERR418433	291	A3	0.652419	evol	1.492
ERR418433	291	B1	0.652419	anc	1.419
ERR418433	291	C3	0.652419	evol	1.501
ERR418433	291	D1	0.652419	anc	1.422
ERR418433	291	E3	0.652419	evol	1.493
ERR418433	291	F1	0.652419	anc	1.413
ERR418433	291	G3	0.652419	evol	1.485
ERR418433	291	A3	0.666308	evol	1.498
ERR418433	291	B1	0.666308	anc	1.429
ERR418433	291	C3	0.666308	evol	1.506
ERR418433	291	D1	0.666308	anc	1.431
ERR418433	291	E3	0.666308	evol	1.498
ERR418433	291	F1	0.666308	anc	1.423
ERR418433	291	G3	0.666308	evol	1.491
ERR418433	291	A3	0.680197	evol	1.502
ERR418433	291	B1	0.680197	anc	1.438
ERR418433	291	C3	0.680197	evol	1.512
ERR418433	291	D1	0.680197	anc	1.439
ERR418433	291	E3	0.680197	evol	1.504
ERR418433	291	F1	0.680197	anc	1.432
ERR418433	291	G3	0.680197	evol	1.496
ERR418433	291	A3	0.694086	evol	1.507
ERR418433	291	B1	0.694086	anc	1.447
ERR418433	291	C3	0.694086	evol	1.515
ERR418433	291	D1	0.694086	anc	1.447
ERR418433	291	E3	0.694086	evol	1.507
ERR418433	291	F1	0.694086	anc	1.441
ERR418433	291	G3	0.694086	evol	1.5
ERR418467	291	A2	0.0135301	evol	0.115
ERR418467	291	B2	0.0135301	anc	0.109
ERR418467	291	C2	0.0135301	evol	0.115
ERR418467	291	D2	0.0135301	anc	0.114
ERR418467	291	E2	0.0135301	evol	0.115
ERR418467	291	F2	0.0135301	anc	0.116
ERR418467	291	G2	0.0135301	evol	0.114
ERR418467	291	A2	0.027419	evol	0.122
ERR418467	291	B2	0.027419	anc	0.113
ERR418467	291	C2	0.027419	evol	0.12
ERR418467	291	D2	0.027419	anc	0.119
ERR418467	291	E2	0.027419	evol	0.121
ERR418467	291	F2	0.027419	anc	0.121
ERR418467	291	G2	0.027419	evol	0.119
ERR418467	291	A2	0.0413079	evol	0.139
ERR418467	291	B2	0.0413079	anc	0.126
ERR418467	291	C2	0.0413079	evol	0.136
ERR418467	291	D2	0.0413079	anc	0.136
ERR418467	291	E2	0.0413079	evol	0.138
ERR418467	291	F2	0.0413079	anc	0.138
ERR418467	291	G2	0.0413079	evol	0.136
ERR418467	291	A2	0.0551968	evol	0.172
ERR418467	291	B2	0.0551968	anc	0.154
ERR418467	291	C2	0.0551968	evol	0.168
ERR418467	291	D2	0.0551968	anc	0.172
ERR418467	291	E2	0.0551968	evol	0.171
ERR418467	291	F2	0.0551968	anc	0.173
ERR418467	291	G2	0.0551968	evol	0.172
ERR418467	291	A2	0.0690856	evol	0.228
ERR418467	291	B2	0.0690856	anc	0.202
ERR418467	291	C2	0.0690856	evol	0.221
ERR418467	291	D2	0.0690856	anc	0.229
ERR418467	291	E2	0.0690856	evol	0.225
ERR418467	291	F2	0.0690856	anc	0.229
ERR418467	291	G2	0.0690856	evol	0.23
ERR418467	291	A2	0.0829745	evol	0.295
ERR418467	291	B2	0.0829745	anc	0.267
ERR418467	291	C2	0.0829745	evol	0.283
ERR418467	291	D2	0.0829745	anc	0.304
ERR418467	291	E2	0.0829745	evol	0.289
ERR418467	291	F2	0.0829745	anc	0.301
ERR418467	291	G2	0.0829745	evol	0.3
ERR418467	291	A2	0.0968634	evol	0.39
ERR418467	291	B2	0.0968634	anc	0.361
ERR418467	291	C2	0.0968634	evol	0.371
ERR418467	291	D2	0.0968634	anc	0.408
ERR418467	291	E2	0.0968634	evol	0.381
ERR418467	291	F2	0.0968634	anc	0.393
ERR418467	291	G2	0.0968634	evol	0.4
ERR418467	291	A2	0.110752	evol	0.443
ERR418467	291	B2	0.110752	anc	0.429
ERR418467	291	C2	0.110752	evol	0.445
ERR418467	291	D2	0.110752	anc	0.434
ERR418467	291	E2	0.110752	evol	0.449
ERR418467	291	F2	0.110752	anc	0.418
ERR418467	291	G2	0.110752	evol	0.458
ERR418467	291	A2	0.124641	evol	0.441
ERR418467	291	B2	0.124641	anc	0.418
ERR418467	291	C2	0.124641	evol	0.435
ERR418467	291	D2	0.124641	anc	0.432
ERR418467	291	E2	0.124641	evol	0.438
ERR418467	291	F2	0.124641	anc	0.425
ERR418467	291	G2	0.124641	evol	0.442
ERR418467	291	A2	0.13853	evol	0.482
ERR418467	291	B2	0.13853	anc	0.497
ERR418467	291	C2	0.13853	evol	0.492
ERR418467	291	D2	0.13853	anc	0.555
ERR418467	291	E2	0.13853	evol	0.489
ERR418467	291	F2	0.13853	anc	0.533
ERR418467	291	G2	0.13853	evol	0.492
ERR418467	291	A2	0.152419	evol	0.584
ERR418467	291	B2	0.152419	anc	0.631
ERR418467	291	C2	0.152419	evol	0.599
ERR418467	291	D2	0.152419	anc	0.682
ERR418467	291	E2	0.152419	evol	0.622
ERR418467	291	F2	0.152419	anc	0.672
ERR418467	291	G2	0.152419	evol	0.624
ERR418467	291	A2	0.166308	evol	0.719
ERR418467	291	B2	0.166308	anc	0.749
ERR418467	291	C2	0.166308	evol	0.725
ERR418467	291	D2	0.166308	anc	0.795
ERR418467	291	E2	0.166308	evol	0.75
ERR418467	291	F2	0.166308	anc	0.785
ERR418467	291	G2	0.166308	evol	0.746
ERR418467	291	A2	0.180197	evol	0.832
ERR418467	291	B2	0.180197	anc	0.854
ERR418467	291	C2	0.180197	evol	0.829
ERR418467	291	D2	0.180197	anc	0.886
ERR418467	291	E2	0.180197	evol	0.854
ERR418467	291	F2	0.180197	anc	0.88
ERR418467	291	G2	0.180197	evol	0.847
ERR418467	291	A2	0.194086	evol	0.927
ERR418467	291	B2	0.194086	anc	0.942
ERR418467	291	C2	0.194086	evol	0.919
ERR418467	291	D2	0.194086	anc	0.967
ERR418467	291	E2	0.194086	evol	0.947
ERR418467	291	F2	0.194086	anc	0.961
ERR418467	291	G2	0.194086	evol	0.939
ERR418467	291	A2	0.207975	evol	1.009
ERR418467	291	B2	0.207975	anc	1.012
ERR418467	291	C2	0.207975	evol	0.999
ERR418467	291	D2	0.207975	anc	1.029
ERR418467	291	E2	0.207975	evol	1.028
ERR418467	291	F2	0.207975	anc	1.023
ERR418467	291	G2	0.207975	evol	1.02
ERR418467	291	A2	0.221863	evol	1.082
ERR418467	291	B2	0.221863	anc	1.066
ERR418467	291	C2	0.221863	evol	1.071
ERR418467	291	D2	0.221863	anc	1.074
ERR418467	291	E2	0.221863	evol	1.095
ERR418467	291	F2	0.221863	anc	1.065
ERR418467	291	G2	0.221863	evol	1.088
ERR418467	291	A2	0.235752	evol	1.142
ERR418467	291	B2	0.235752	anc	1.101
ERR418467	291	C2	0.235752	evol	1.131
ERR418467	291	D2	0.235752	anc	1.098
ERR418467	291	E2	0.235752	evol	1.148
ERR418467	291	F2	0.235752	anc	1.088
ERR418467	291	G2	0.235752	evol	1.141
ERR418467	291	A2	0.249641	evol	1.192
ERR418467	291	B2	0.249641	anc	1.12
ERR418467	291	C2	0.249641	evol	1.179
ERR418467	291	D2	0.249641	anc	1.109
ERR418467	291	E2	0.249641	evol	1.191
ERR418467	291	F2	0.249641	anc	1.099
ERR418467	291	G2	0.249641	evol	1.185
ERR418467	291	A2	0.26353	evol	1.236
ERR418467	291	B2	0.26353	anc	1.131
ERR418467	291	C2	0.26353	evol	1.22
ERR418467	291	D2	0.26353	anc	1.116
ERR418467	291	E2	0.26353	evol	1.225
ERR418467	291	F2	0.26353	anc	1.107
ERR418467	291	G2	0.26353	evol	1.22
ERR418467	291	A2	0.277419	evol	1.266
ERR418467	291	B2	0.277419	anc	1.135
ERR418467	291	C2	0.277419	evol	1.251
ERR418467	291	D2	0.277419	anc	1.121
ERR418467	291	E2	0.277419	evol	1.245
ERR418467	291	F2	0.277419	anc	1.112
ERR418467	291	G2	0.277419	evol	1.242
ERR418467	291	A2	0.291308	evol	1.286
ERR418467	291	B2	0.291308	anc	1.141
ERR418467	291	C2	0.291308	evol	1.27
ERR418467	291	D2	0.291308	anc	1.131
ERR418467	291	E2	0.291308	evol	1.257
ERR418467	291	F2	0.291308	anc	1.123
ERR418467	291	G2	0.291308	evol	1.255
ERR418467	291	A2	0.305197	evol	1.298
ERR418467	291	B2	0.305197	anc	1.154
ERR418467	291	C2	0.305197	evol	1.284
ERR418467	291	D2	0.305197	anc	1.145
ERR418467	291	E2	0.305197	evol	1.264
ERR418467	291	F2	0.305197	anc	1.139
ERR418467	291	G2	0.305197	evol	1.263
ERR418467	291	A2	0.319086	evol	1.31
ERR418467	291	B2	0.319086	anc	1.168
ERR418467	291	C2	0.319086	evol	1.293
ERR418467	291	D2	0.319086	anc	1.164
ERR418467	291	E2	0.319086	evol	1.276
ERR418467	291	F2	0.319086	anc	1.157
ERR418467	291	G2	0.319086	evol	1.276
ERR418467	291	A2	0.332975	evol	1.322
ERR418467	291	B2	0.332975	anc	1.19
ERR418467	291	C2	0.332975	evol	1.303
ERR418467	291	D2	0.332975	anc	1.188
ERR418467	291	E2	0.332975	evol	1.292
ERR418467	291	F2	0.332975	anc	1.18
ERR418467	291	G2	0.332975	evol	1.292
ERR418467	291	A2	0.346863	evol	1.336
ERR418467	291	B2	0.346863	anc	1.212
ERR418467	291	C2	0.346863	evol	1.315
ERR418467	291	D2	0.346863	anc	1.212
ERR418467	291	E2	0.346863	evol	1.31
ERR418467	291	F2	0.346863	anc	1.204
ERR418467	291	G2	0.346863	evol	1.31
ERR418467	291	A2	0.360752	evol	1.35
ERR418467	291	B2	0.360752	anc	1.235
ERR418467	291	C2	0.360752	evol	1.329
ERR418467	291	D2	0.360752	anc	1.235
ERR418467	291	E2	0.360752	evol	1.328
ERR418467	291	F2	0.360752	anc	1.228
ERR418467	291	G2	0.360752	evol	1.328
ERR418467	291	A2	0.374641	evol	1.363
ERR418467	291	B2	0.374641	anc	1.258
ERR418467	291	C2	0.374641	evol	1.345
ERR418467	291	D2	0.374641	anc	1.257
ERR418467	291	E2	0.374641	evol	1.346
ERR418467	291	F2	0.374641	anc	1.25
ERR418467	291	G2	0.374641	evol	1.346
ERR418467	291	A2	0.38853	evol	1.375
ERR418467	291	B2	0.38853	anc	1.278
ERR418467	291	C2	0.38853	evol	1.359
ERR418467	291	D2	0.38853	anc	1.276
ERR418467	291	E2	0.38853	evol	1.362
ERR418467	291	F2	0.38853	anc	1.27
ERR418467	291	G2	0.38853	evol	1.362
ERR418467	291	A2	0.402419	evol	1.387
ERR418467	291	B2	0.402419	anc	1.295
ERR418467	291	C2	0.402419	evol	1.373
ERR418467	291	D2	0.402419	anc	1.292
ERR418467	291	E2	0.402419	evol	1.378
ERR418467	291	F2	0.402419	anc	1.285
ERR418467	291	G2	0.402419	evol	1.378
ERR418467	291	A2	0.416308	evol	1.398
ERR418467	291	B2	0.416308	anc	1.309
ERR418467	291	C2	0.416308	evol	1.388
ERR418467	291	D2	0.416308	anc	1.305
ERR418467	291	E2	0.416308	evol	1.393
ERR418467	291	F2	0.416308	anc	1.299
ERR418467	291	G2	0.416308	evol	1.393
ERR418467	291	A2	0.430197	evol	1.409
ERR418467	291	B2	0.430197	anc	1.322
ERR418467	291	C2	0.430197	evol	1.403
ERR418467	291	D2	0.430197	anc	1.317
ERR418467	291	E2	0.430197	evol	1.408
ERR418467	291	F2	0.430197	anc	1.31
ERR418467	291	G2	0.430197	evol	1.408
ERR418467	291	A2	0.444086	evol	1.421
ERR418467	291	B2	0.444086	anc	1.333
ERR418467	291	C2	0.444086	evol	1.416
ERR418467	291	D2	0.444086	anc	1.327
ERR418467	291	E2	0.444086	evol	1.423
ERR418467	291	F2	0.444086	anc	1.32
ERR418467	291	G2	0.444086	evol	1.422
ERR418467	291	A2	0.457975	evol	1.432
ERR418467	291	B2	0.457975	anc	1.343
ERR418467	291	C2	0.457975	evol	1.43
ERR418467	291	D2	0.457975	anc	1.337
ERR418467	291	E2	0.457975	evol	1.437
ERR418467	291	F2	0.457975	anc	1.329
ERR418467	291	G2	0.457975	evol	1.436
ERR418467	291	A2	0.471863	evol	1.442
ERR418467	291	B2	0.471863	anc	1.353
ERR418467	291	C2	0.471863	evol	1.444
ERR418467	291	D2	0.471863	anc	1.345
ERR418467	291	E2	0.471863	evol	1.451
ERR418467	291	F2	0.471863	anc	1.337
ERR418467	291	G2	0.471863	evol	1.45
ERR418467	291	A2	0.485752	evol	1.453
ERR418467	291	B2	0.485752	anc	1.361
ERR418467	291	C2	0.485752	evol	1.457
ERR418467	291	D2	0.485752	anc	1.354
ERR418467	291	E2	0.485752	evol	1.464
ERR418467	291	F2	0.485752	anc	1.344
ERR418467	291	G2	0.485752	evol	1.463
ERR418467	291	A2	0.499641	evol	1.465
ERR418467	291	B2	0.499641	anc	1.37
ERR418467	291	C2	0.499641	evol	1.47
ERR418467	291	D2	0.499641	anc	1.362
ERR418467	291	E2	0.499641	evol	1.477
ERR418467	291	F2	0.499641	anc	1.352
ERR418467	291	G2	0.499641	evol	1.476
ERR418467	291	A2	0.51353	evol	1.475
ERR418467	291	B2	0.51353	anc	1.377
ERR418467	291	C2	0.51353	evol	1.483
ERR418467	291	D2	0.51353	anc	1.369
ERR418467	291	E2	0.51353	evol	1.489
ERR418467	291	F2	0.51353	anc	1.359
ERR418467	291	G2	0.51353	evol	1.488
ERR418467	291	A2	0.527419	evol	1.486
ERR418467	291	B2	0.527419	anc	1.385
ERR418467	291	C2	0.527419	evol	1.494
ERR418467	291	D2	0.527419	anc	1.376
ERR418467	291	E2	0.527419	evol	1.5
ERR418467	291	F2	0.527419	anc	1.365
ERR418467	291	G2	0.527419	evol	1.499
ERR418467	291	A2	0.541308	evol	1.496
ERR418467	291	B2	0.541308	anc	1.391
ERR418467	291	C2	0.541308	evol	1.506
ERR418467	291	D2	0.541308	anc	1.382
ERR418467	291	E2	0.541308	evol	1.511
ERR418467	291	F2	0.541308	anc	1.371
ERR418467	291	G2	0.541308	evol	1.509
ERR418467	291	A2	0.555197	evol	1.505
ERR418467	291	B2	0.555197	anc	1.396
ERR418467	291	C2	0.555197	evol	1.517
ERR418467	291	D2	0.555197	anc	1.382
ERR418467	291	E2	0.555197	evol	1.521
ERR418467	291	F2	0.555197	anc	1.371
ERR418467	291	G2	0.555197	evol	1.519
ERR418467	291	A2	0.569086	evol	1.514
ERR418467	291	B2	0.569086	anc	1.394
ERR418467	291	C2	0.569086	evol	1.528
ERR418467	291	D2	0.569086	anc	1.383
ERR418467	291	E2	0.569086	evol	1.529
ERR418467	291	F2	0.569086	anc	1.374
ERR418467	291	G2	0.569086	evol	1.527
ERR418467	291	A2	0.582975	evol	1.521
ERR418467	291	B2	0.582975	anc	1.398
ERR418467	291	C2	0.582975	evol	1.538
ERR418467	291	D2	0.582975	anc	1.39
ERR418467	291	E2	0.582975	evol	1.534
ERR418467	291	F2	0.582975	anc	1.38
ERR418467	291	G2	0.582975	evol	1.53
ERR418467	291	A2	0.596863	evol	1.526
ERR418467	291	B2	0.596863	anc	1.405
ERR418467	291	C2	0.596863	evol	1.547
ERR418467	291	D2	0.596863	anc	1.397
ERR418467	291	E2	0.596863	evol	1.534
ERR418467	291	F2	0.596863	anc	1.389
ERR418467	291	G2	0.596863	evol	1.53
ERR418467	291	A2	0.610752	evol	1.525
ERR418467	291	B2	0.610752	anc	1.411
ERR418467	291	C2	0.610752	evol	1.556
ERR418467	291	D2	0.610752	anc	1.404
ERR418467	291	E2	0.610752	evol	1.539
ERR418467	291	F2	0.610752	anc	1.396
ERR418467	291	G2	0.610752	evol	1.537
ERR418467	291	A2	0.624641	evol	1.53
ERR418467	291	B2	0.624641	anc	1.419
ERR418467	291	C2	0.624641	evol	1.565
ERR418467	291	D2	0.624641	anc	1.412
ERR418467	291	E2	0.624641	evol	1.547
ERR418467	291	F2	0.624641	anc	1.404
ERR418467	291	G2	0.624641	evol	1.545
ERR418467	291	A2	0.63853	evol	1.537
ERR418467	291	B2	0.63853	anc	1.426
ERR418467	291	C2	0.63853	evol	1.572
ERR418467	291	D2	0.63853	anc	1.419
ERR418467	291	E2	0.63853	evol	1.555
ERR418467	291	F2	0.63853	anc	1.416
ERR418467	291	G2	0.63853	evol	1.553
ERR418467	291	A2	0.652419	evol	1.545
ERR418467	291	B2	0.652419	anc	1.434
ERR418467	291	C2	0.652419	evol	1.578
ERR418467	291	D2	0.652419	anc	1.425
ERR418467	291	E2	0.652419	evol	1.562
ERR418467	291	F2	0.652419	anc	1.418
ERR418467	291	G2	0.652419	evol	1.559
ERR418467	291	A2	0.666308	evol	1.551
ERR418467	291	B2	0.666308	anc	1.44
ERR418467	291	C2	0.666308	evol	1.578
ERR418467	291	D2	0.666308	anc	1.432
ERR418467	291	E2	0.666308	evol	1.567
ERR418467	291	F2	0.666308	anc	1.426
ERR418467	291	G2	0.666308	evol	1.564
ERR418467	291	A2	0.680197	evol	1.557
ERR418467	291	B2	0.680197	anc	1.446
ERR418467	291	C2	0.680197	evol	1.581
ERR418467	291	D2	0.680197	anc	1.439
ERR418467	291	E2	0.680197	evol	1.571
ERR418467	291	F2	0.680197	anc	1.438
ERR418467	291	G2	0.680197	evol	1.568
ERR418467	291	A2	0.694086	evol	1.562
ERR418467	291	B2	0.694086	anc	1.452
ERR418467	291	C2	0.694086	evol	1.586
ERR418467	291	D2	0.694086	anc	1.445
ERR418467	291	E2	0.694086	evol	1.573
ERR418467	291	F2	0.694086	anc	1.439
ERR418467	291	G2	0.694086	evol	1.569
ERR418476	291	A5	0.0135301	evol	0.109
ERR418476	291	B3	0.0135301	anc	0.103
ERR418476	291	C5	0.0135301	evol	0.109
ERR418476	291	D3	0.0135301	anc	0.106
ERR418476	291	E5	0.0135301	evol	0.108
ERR418476	291	F3	0.0135301	anc	0.108
ERR418476	291	G5	0.0135301	evol	0.108
ERR418476	291	A5	0.027419	evol	0.113
ERR418476	291	B3	0.027419	anc	0.105
ERR418476	291	C5	0.027419	evol	0.112
ERR418476	291	D3	0.027419	anc	0.109
ERR418476	291	E5	0.027419	evol	0.111
ERR418476	291	F3	0.027419	anc	0.112
ERR418476	291	G5	0.027419	evol	0.112
ERR418476	291	A5	0.0413079	evol	0.121
ERR418476	291	B3	0.0413079	anc	0.111
ERR418476	291	C5	0.0413079	evol	0.119
ERR418476	291	D3	0.0413079	anc	0.117
ERR418476	291	E5	0.0413079	evol	0.117
ERR418476	291	F3	0.0413079	anc	0.121
ERR418476	291	G5	0.0413079	evol	0.119
ERR418476	291	A5	0.0551968	evol	0.138
ERR418476	291	B3	0.0551968	anc	0.124
ERR418476	291	C5	0.0551968	evol	0.135
ERR418476	291	D3	0.0551968	anc	0.135
ERR418476	291	E5	0.0551968	evol	0.134
ERR418476	291	F3	0.0551968	anc	0.14
ERR418476	291	G5	0.0551968	evol	0.136
ERR418476	291	A5	0.0690856	evol	0.174
ERR418476	291	B3	0.0690856	anc	0.152
ERR418476	291	C5	0.0690856	evol	0.17
ERR418476	291	D3	0.0690856	anc	0.17
ERR418476	291	E5	0.0690856	evol	0.168
ERR418476	291	F3	0.0690856	anc	0.179
ERR418476	291	G5	0.0690856	evol	0.17
ERR418476	291	A5	0.0829745	evol	0.229
ERR418476	291	B3	0.0829745	anc	0.202
ERR418476	291	C5	0.0829745	evol	0.228
ERR418476	291	D3	0.0829745	anc	0.228
ERR418476	291	E5	0.0829745	evol	0.223
ERR418476	291	F3	0.0829745	anc	0.238
ERR418476	291	G5	0.0829745	evol	0.226
ERR418476	291	A5	0.0968634	evol	0.291
ERR418476	291	B3	0.0968634	anc	0.262
ERR418476	291	C5	0.0968634	evol	0.293
ERR418476	291	D3	0.0968634	anc	0.294
ERR418476	291	E5	0.0968634	evol	0.287
ERR418476	291	F3	0.0968634	anc	0.303
ERR418476	291	G5	0.0968634	evol	0.288
ERR418476	291	A5	0.110752	evol	0.37
ERR418476	291	B3	0.110752	anc	0.337
ERR418476	291	C5	0.110752	evol	0.344
ERR418476	291	D3	0.110752	anc	0.378
ERR418476	291	E5	0.110752	evol	0.372
ERR418476	291	F3	0.110752	anc	0.387
ERR418476	291	G5	0.110752	evol	0.37
ERR418476	291	A5	0.124641	evol	0.4
ERR418476	291	B3	0.124641	anc	0.415
ERR418476	291	C5	0.124641	evol	0.331
ERR418476	291	D3	0.124641	anc	0.448
ERR418476	291	E5	0.124641	evol	0.42
ERR418476	291	F3	0.124641	anc	0.431
ERR418476	291	G5	0.124641	evol	0.411
ERR418476	291	A5	0.13853	evol	0.402
ERR418476	291	B3	0.13853	anc	0.457
ERR418476	291	C5	0.13853	evol	0.384
ERR418476	291	D3	0.13853	anc	0.448
ERR418476	291	E5	0.13853	evol	0.415
ERR418476	291	F3	0.13853	anc	0.412
ERR418476	291	G5	0.13853	evol	0.402
ERR418476	291	A5	0.152419	evol	0.435
ERR418476	291	B3	0.152419	anc	0.432
ERR418476	291	C5	0.152419	evol	0.477
ERR418476	291	D3	0.152419	anc	0.435
ERR418476	291	E5	0.152419	evol	0.432
ERR418476	291	F3	0.152419	anc	0.412
ERR418476	291	G5	0.152419	evol	0.424
ERR418476	291	A5	0.166308	evol	0.509
ERR418476	291	B3	0.166308	anc	0.446
ERR418476	291	C5	0.166308	evol	0.591
ERR418476	291	D3	0.166308	anc	0.494
ERR418476	291	E5	0.166308	evol	0.524
ERR418476	291	F3	0.166308	anc	0.495
ERR418476	291	G5	0.166308	evol	0.52
ERR418476	291	A5	0.180197	evol	0.621
ERR418476	291	B3	0.180197	anc	0.507
ERR418476	291	C5	0.180197	evol	0.687
ERR418476	291	D3	0.180197	anc	0.581
ERR418476	291	E5	0.180197	evol	0.641
ERR418476	291	F3	0.180197	anc	0.607
ERR418476	291	G5	0.180197	evol	0.633
ERR418476	291	A5	0.194086	evol	0.748
ERR418476	291	B3	0.194086	anc	0.633
ERR418476	291	C5	0.194086	evol	0.765
ERR418476	291	D3	0.194086	anc	0.697
ERR418476	291	E5	0.194086	evol	0.741
ERR418476	291	F3	0.194086	anc	0.703
ERR418476	291	G5	0.194086	evol	0.728
ERR418476	291	A5	0.207975	evol	0.845
ERR418476	291	B3	0.207975	anc	0.735
ERR418476	291	C5	0.207975	evol	0.838
ERR418476	291	D3	0.207975	anc	0.794
ERR418476	291	E5	0.207975	evol	0.822
ERR418476	291	F3	0.207975	anc	0.785
ERR418476	291	G5	0.207975	evol	0.81
ERR418476	291	A5	0.221863	evol	0.912
ERR418476	291	B3	0.221863	anc	0.82
ERR418476	291	C5	0.221863	evol	0.908
ERR418476	291	D3	0.221863	anc	0.866
ERR418476	291	E5	0.221863	evol	0.892
ERR418476	291	F3	0.221863	anc	0.852
ERR418476	291	G5	0.221863	evol	0.882
ERR418476	291	A5	0.235752	evol	0.967
ERR418476	291	B3	0.235752	anc	0.887
ERR418476	291	C5	0.235752	evol	0.962
ERR418476	291	D3	0.235752	anc	0.914
ERR418476	291	E5	0.235752	evol	0.947
ERR418476	291	F3	0.235752	anc	0.899
ERR418476	291	G5	0.235752	evol	0.937
ERR418476	291	A5	0.249641	evol	1.009
ERR418476	291	B3	0.249641	anc	0.932
ERR418476	291	C5	0.249641	evol	0.998
ERR418476	291	D3	0.249641	anc	0.944
ERR418476	291	E5	0.249641	evol	0.985
ERR418476	291	F3	0.249641	anc	0.931
ERR418476	291	G5	0.249641	evol	0.975
ERR418476	291	A5	0.26353	evol	1.043
ERR418476	291	B3	0.26353	anc	0.962
ERR418476	291	C5	0.26353	evol	1.026
ERR418476	291	D3	0.26353	anc	0.967
ERR418476	291	E5	0.26353	evol	1.013
ERR418476	291	F3	0.26353	anc	0.955
ERR418476	291	G5	0.26353	evol	1.004
ERR418476	291	A5	0.277419	evol	1.075
ERR418476	291	B3	0.277419	anc	0.985
ERR418476	291	C5	0.277419	evol	1.051
ERR418476	291	D3	0.277419	anc	0.985
ERR418476	291	E5	0.277419	evol	1.036
ERR418476	291	F3	0.277419	anc	0.972
ERR418476	291	G5	0.277419	evol	1.03
ERR418476	291	A5	0.291308	evol	1.099
ERR418476	291	B3	0.291308	anc	1.003
ERR418476	291	C5	0.291308	evol	1.072
ERR418476	291	D3	0.291308	anc	1.002
ERR418476	291	E5	0.291308	evol	1.058
ERR418476	291	F3	0.291308	anc	0.991
ERR418476	291	G5	0.291308	evol	1.051
ERR418476	291	A5	0.305197	evol	1.116
ERR418476	291	B3	0.305197	anc	1.019
ERR418476	291	C5	0.305197	evol	1.087
ERR418476	291	D3	0.305197	anc	1.016
ERR418476	291	E5	0.305197	evol	1.073
ERR418476	291	F3	0.305197	anc	1.005
ERR418476	291	G5	0.305197	evol	1.068
ERR418476	291	A5	0.319086	evol	1.133
ERR418476	291	B3	0.319086	anc	1.034
ERR418476	291	C5	0.319086	evol	1.103
ERR418476	291	D3	0.319086	anc	1.035
ERR418476	291	E5	0.319086	evol	1.09
ERR418476	291	F3	0.319086	anc	1.023
ERR418476	291	G5	0.319086	evol	1.084
ERR418476	291	A5	0.332975	evol	1.152
ERR418476	291	B3	0.332975	anc	1.052
ERR418476	291	C5	0.332975	evol	1.122
ERR418476	291	D3	0.332975	anc	1.056
ERR418476	291	E5	0.332975	evol	1.112
ERR418476	291	F3	0.332975	anc	1.044
ERR418476	291	G5	0.332975	evol	1.105
ERR418476	291	A5	0.346863	evol	1.174
ERR418476	291	B3	0.346863	anc	1.075
ERR418476	291	C5	0.346863	evol	1.143
ERR418476	291	D3	0.346863	anc	1.08
ERR418476	291	E5	0.346863	evol	1.136
ERR418476	291	F3	0.346863	anc	1.067
ERR418476	291	G5	0.346863	evol	1.129
ERR418476	291	A5	0.360752	evol	1.196
ERR418476	291	B3	0.360752	anc	1.099
ERR418476	291	C5	0.360752	evol	1.167
ERR418476	291	D3	0.360752	anc	1.104
ERR418476	291	E5	0.360752	evol	1.162
ERR418476	291	F3	0.360752	anc	1.092
ERR418476	291	G5	0.360752	evol	1.155
ERR418476	291	A5	0.374641	evol	1.216
ERR418476	291	B3	0.374641	anc	1.124
ERR418476	291	C5	0.374641	evol	1.192
ERR418476	291	D3	0.374641	anc	1.129
ERR418476	291	E5	0.374641	evol	1.187
ERR418476	291	F3	0.374641	anc	1.116
ERR418476	291	G5	0.374641	evol	1.181
ERR418476	291	A5	0.38853	evol	1.238
ERR418476	291	B3	0.38853	anc	1.148
ERR418476	291	C5	0.38853	evol	1.217
ERR418476	291	D3	0.38853	anc	1.151
ERR418476	291	E5	0.38853	evol	1.212
ERR418476	291	F3	0.38853	anc	1.139
ERR418476	291	G5	0.38853	evol	1.207
ERR418476	291	A5	0.402419	evol	1.259
ERR418476	291	B3	0.402419	anc	1.173
ERR418476	291	C5	0.402419	evol	1.241
ERR418476	291	D3	0.402419	anc	1.174
ERR418476	291	E5	0.402419	evol	1.236
ERR418476	291	F3	0.402419	anc	1.161
ERR418476	291	G5	0.402419	evol	1.233
ERR418476	291	A5	0.416308	evol	1.279
ERR418476	291	B3	0.416308	anc	1.195
ERR418476	291	C5	0.416308	evol	1.264
ERR418476	291	D3	0.416308	anc	1.192
ERR418476	291	E5	0.416308	evol	1.259
ERR418476	291	F3	0.416308	anc	1.181
ERR418476	291	G5	0.416308	evol	1.256
ERR418476	291	A5	0.430197	evol	1.301
ERR418476	291	B3	0.430197	anc	1.215
ERR418476	291	C5	0.430197	evol	1.285
ERR418476	291	D3	0.430197	anc	1.211
ERR418476	291	E5	0.430197	evol	1.281
ERR418476	291	F3	0.430197	anc	1.2
ERR418476	291	G5	0.430197	evol	1.278
ERR418476	291	A5	0.444086	evol	1.32
ERR418476	291	B3	0.444086	anc	1.233
ERR418476	291	C5	0.444086	evol	1.305
ERR418476	291	D3	0.444086	anc	1.226
ERR418476	291	E5	0.444086	evol	1.3
ERR418476	291	F3	0.444086	anc	1.216
ERR418476	291	G5	0.444086	evol	1.298
ERR418476	291	A5	0.457975	evol	1.339
ERR418476	291	B3	0.457975	anc	1.249
ERR418476	291	C5	0.457975	evol	1.323
ERR418476	291	D3	0.457975	anc	1.241
ERR418476	291	E5	0.457975	evol	1.318
ERR418476	291	F3	0.457975	anc	1.229
ERR418476	291	G5	0.457975	evol	1.316
ERR418476	291	A5	0.471863	evol	1.355
ERR418476	291	B3	0.471863	anc	1.263
ERR418476	291	C5	0.471863	evol	1.34
ERR418476	291	D3	0.471863	anc	1.253
ERR418476	291	E5	0.471863	evol	1.334
ERR418476	291	F3	0.471863	anc	1.242
ERR418476	291	G5	0.471863	evol	1.332
ERR418476	291	A5	0.485752	evol	1.369
ERR418476	291	B3	0.485752	anc	1.275
ERR418476	291	C5	0.485752	evol	1.355
ERR418476	291	D3	0.485752	anc	1.263
ERR418476	291	E5	0.485752	evol	1.348
ERR418476	291	F3	0.485752	anc	1.253
ERR418476	291	G5	0.485752	evol	1.345
ERR418476	291	A5	0.499641	evol	1.382
ERR418476	291	B3	0.499641	anc	1.286
ERR418476	291	C5	0.499641	evol	1.368
ERR418476	291	D3	0.499641	anc	1.272
ERR418476	291	E5	0.499641	evol	1.359
ERR418476	291	F3	0.499641	anc	1.262
ERR418476	291	G5	0.499641	evol	1.357
ERR418476	291	A5	0.51353	evol	1.393
ERR418476	291	B3	0.51353	anc	1.293
ERR418476	291	C5	0.51353	evol	1.375
ERR418476	291	D3	0.51353	anc	1.27
ERR418476	291	E5	0.51353	evol	1.367
ERR418476	291	F3	0.51353	anc	1.261
ERR418476	291	G5	0.51353	evol	1.367
ERR418476	291	A5	0.527419	evol	1.401
ERR418476	291	B3	0.527419	anc	1.292
ERR418476	291	C5	0.527419	evol	1.376
ERR418476	291	D3	0.527419	anc	1.278
ERR418476	291	E5	0.527419	evol	1.367
ERR418476	291	F3	0.527419	anc	1.267
ERR418476	291	G5	0.527419	evol	1.367
ERR418476	291	A5	0.541308	evol	1.4
ERR418476	291	B3	0.541308	anc	1.3
ERR418476	291	C5	0.541308	evol	1.384
ERR418476	291	D3	0.541308	anc	1.285
ERR418476	291	E5	0.541308	evol	1.375
ERR418476	291	F3	0.541308	anc	1.275
ERR418476	291	G5	0.541308	evol	1.373
ERR418476	291	A5	0.555197	evol	1.407
ERR418476	291	B3	0.555197	anc	1.307
ERR418476	291	C5	0.555197	evol	1.393
ERR418476	291	D3	0.555197	anc	1.292
ERR418476	291	E5	0.555197	evol	1.383
ERR418476	291	F3	0.555197	anc	1.281
ERR418476	291	G5	0.555197	evol	1.381
ERR418476	291	A5	0.569086	evol	1.415
ERR418476	291	B3	0.569086	anc	1.314
ERR418476	291	C5	0.569086	evol	1.402
ERR418476	291	D3	0.569086	anc	1.297
ERR418476	291	E5	0.569086	evol	1.391
ERR418476	291	F3	0.569086	anc	1.287
ERR418476	291	G5	0.569086	evol	1.389
ERR418476	291	A5	0.582975	evol	1.423
ERR418476	291	B3	0.582975	anc	1.32
ERR418476	291	C5	0.582975	evol	1.41
ERR418476	291	D3	0.582975	anc	1.303
ERR418476	291	E5	0.582975	evol	1.399
ERR418476	291	F3	0.582975	anc	1.293
ERR418476	291	G5	0.582975	evol	1.397
ERR418476	291	A5	0.596863	evol	1.43
ERR418476	291	B3	0.596863	anc	1.325
ERR418476	291	C5	0.596863	evol	1.418
ERR418476	291	D3	0.596863	anc	1.308
ERR418476	291	E5	0.596863	evol	1.407
ERR418476	291	F3	0.596863	anc	1.298
ERR418476	291	G5	0.596863	evol	1.405
ERR418476	291	A5	0.610752	evol	1.437
ERR418476	291	B3	0.610752	anc	1.331
ERR418476	291	C5	0.610752	evol	1.425
ERR418476	291	D3	0.610752	anc	1.314
ERR418476	291	E5	0.610752	evol	1.413
ERR418476	291	F3	0.610752	anc	1.305
ERR418476	291	G5	0.610752	evol	1.412
ERR418476	291	A5	0.624641	evol	1.441
ERR418476	291	B3	0.624641	anc	1.336
ERR418476	291	C5	0.624641	evol	1.431
ERR418476	291	D3	0.624641	anc	1.319
ERR418476	291	E5	0.624641	evol	1.421
ERR418476	291	F3	0.624641	anc	1.311
ERR418476	291	G5	0.624641	evol	1.419
ERR418476	291	A5	0.63853	evol	1.446
ERR418476	291	B3	0.63853	anc	1.341
ERR418476	291	C5	0.63853	evol	1.436
ERR418476	291	D3	0.63853	anc	1.323
ERR418476	291	E5	0.63853	evol	1.426
ERR418476	291	F3	0.63853	anc	1.315
ERR418476	291	G5	0.63853	evol	1.425
ERR418476	291	A5	0.652419	evol	1.449
ERR418476	291	B3	0.652419	anc	1.345
ERR418476	291	C5	0.652419	evol	1.44
ERR418476	291	D3	0.652419	anc	1.326
ERR418476	291	E5	0.652419	evol	1.431
ERR418476	291	F3	0.652419	anc	1.319
ERR418476	291	G5	0.652419	evol	1.43
ERR418476	291	A5	0.666308	evol	1.451
ERR418476	291	B3	0.666308	anc	1.348
ERR418476	291	C5	0.666308	evol	1.444
ERR418476	291	D3	0.666308	anc	1.329
ERR418476	291	E5	0.666308	evol	1.435
ERR418476	291	F3	0.666308	anc	1.322
ERR418476	291	G5	0.666308	evol	1.434
ERR418476	291	A5	0.680197	evol	1.452
ERR418476	291	B3	0.680197	anc	1.353
ERR418476	291	C5	0.680197	evol	1.446
ERR418476	291	D3	0.680197	anc	1.333
ERR418476	291	E5	0.680197	evol	1.438
ERR418476	291	F3	0.680197	anc	1.326
ERR418476	291	G5	0.680197	evol	1.437
ERR418476	291	A5	0.694086	evol	1.453
ERR418476	291	B3	0.694086	anc	1.356
ERR418476	291	C5	0.694086	evol	1.447
ERR418476	291	D3	0.694086	anc	1.336
ERR418476	291	E5	0.694086	evol	1.439
ERR418476	291	F3	0.694086	anc	1.33
ERR418476	291	G5	0.694086	evol	1.438
ERR418628	291	A6	0.0135301	evol	0.117
ERR418628	291	B6	0.0135301	anc	0.116
ERR418628	291	C6	0.0135301	evol	0.118
ERR418628	291	D6	0.0135301	anc	0.115
ERR418628	291	E6	0.0135301	evol	0.117
ERR418628	291	F6	0.0135301	anc	0.116
ERR418628	291	G6	0.0135301	evol	0.116
ERR418628	291	A6	0.027419	evol	0.128
ERR418628	291	B6	0.027419	anc	0.121
ERR418628	291	C6	0.027419	evol	0.129
ERR418628	291	D6	0.027419	anc	0.122
ERR418628	291	E6	0.027419	evol	0.128
ERR418628	291	F6	0.027419	anc	0.121
ERR418628	291	G6	0.027419	evol	0.126
ERR418628	291	A6	0.0413079	evol	0.154
ERR418628	291	B6	0.0413079	anc	0.142
ERR418628	291	C6	0.0413079	evol	0.153
ERR418628	291	D6	0.0413079	anc	0.143
ERR418628	291	E6	0.0413079	evol	0.153
ERR418628	291	F6	0.0413079	anc	0.141
ERR418628	291	G6	0.0413079	evol	0.151
ERR418628	291	A6	0.0551968	evol	0.208
ERR418628	291	B6	0.0551968	anc	0.187
ERR418628	291	C6	0.0551968	evol	0.203
ERR418628	291	D6	0.0551968	anc	0.189
ERR418628	291	E6	0.0551968	evol	0.206
ERR418628	291	F6	0.0551968	anc	0.186
ERR418628	291	G6	0.0551968	evol	0.205
ERR418628	291	A6	0.0690856	evol	0.276
ERR418628	291	B6	0.0690856	anc	0.254
ERR418628	291	C6	0.0690856	evol	0.271
ERR418628	291	D6	0.0690856	anc	0.259
ERR418628	291	E6	0.0690856	evol	0.276
ERR418628	291	F6	0.0690856	anc	0.254
ERR418628	291	G6	0.0690856	evol	0.279
ERR418628	291	A6	0.0829745	evol	0.368
ERR418628	291	B6	0.0829745	anc	0.339
ERR418628	291	C6	0.0829745	evol	0.365
ERR418628	291	D6	0.0829745	anc	0.348
ERR418628	291	E6	0.0829745	evol	0.37
ERR418628	291	F6	0.0829745	anc	0.337
ERR418628	291	G6	0.0829745	evol	0.374
ERR418628	291	A6	0.0968634	evol	0.428
ERR418628	291	B6	0.0968634	anc	0.437
ERR418628	291	C6	0.0968634	evol	0.466
ERR418628	291	D6	0.0968634	anc	0.453
ERR418628	291	E6	0.0968634	evol	0.468
ERR418628	291	F6	0.0968634	anc	0.442
ERR418628	291	G6	0.0968634	evol	0.434
ERR418628	291	A6	0.110752	evol	0.441
ERR418628	291	B6	0.110752	anc	0.462
ERR418628	291	C6	0.110752	evol	0.486
ERR418628	291	D6	0.110752	anc	0.467
ERR418628	291	E6	0.110752	evol	0.484
ERR418628	291	F6	0.110752	anc	0.448
ERR418628	291	G6	0.110752	evol	0.443
ERR418628	291	A6	0.124641	evol	0.478
ERR418628	291	B6	0.124641	anc	0.477
ERR418628	291	C6	0.124641	evol	0.481
ERR418628	291	D6	0.124641	anc	0.463
ERR418628	291	E6	0.124641	evol	0.475
ERR418628	291	F6	0.124641	anc	0.467
ERR418628	291	G6	0.124641	evol	0.469
ERR418628	291	A6	0.13853	evol	0.554
ERR418628	291	B6	0.13853	anc	0.614
ERR418628	291	C6	0.13853	evol	0.561
ERR418628	291	D6	0.13853	anc	0.569
ERR418628	291	E6	0.13853	evol	0.542
ERR418628	291	F6	0.13853	anc	0.6
ERR418628	291	G6	0.13853	evol	0.573
ERR418628	291	A6	0.152419	evol	0.704
ERR418628	291	B6	0.152419	anc	0.74
ERR418628	291	C6	0.152419	evol	0.704
ERR418628	291	D6	0.152419	anc	0.712
ERR418628	291	E6	0.152419	evol	0.662
ERR418628	291	F6	0.152419	anc	0.726
ERR418628	291	G6	0.152419	evol	0.708
ERR418628	291	A6	0.166308	evol	0.809
ERR418628	291	B6	0.166308	anc	0.836
ERR418628	291	C6	0.166308	evol	0.805
ERR418628	291	D6	0.166308	anc	0.823
ERR418628	291	E6	0.166308	evol	0.778
ERR418628	291	F6	0.166308	anc	0.828
ERR418628	291	G6	0.166308	evol	0.804
ERR418628	291	A6	0.180197	evol	0.898
ERR418628	291	B6	0.180197	anc	0.927
ERR418628	291	C6	0.180197	evol	0.897
ERR418628	291	D6	0.180197	anc	0.919
ERR418628	291	E6	0.180197	evol	0.875
ERR418628	291	F6	0.180197	anc	0.921
ERR418628	291	G6	0.180197	evol	0.896
ERR418628	291	A6	0.194086	evol	0.977
ERR418628	291	B6	0.194086	anc	0.995
ERR418628	291	C6	0.194086	evol	0.978
ERR418628	291	D6	0.194086	anc	0.988
ERR418628	291	E6	0.194086	evol	0.96
ERR418628	291	F6	0.194086	anc	0.989
ERR418628	291	G6	0.194086	evol	0.975
ERR418628	291	A6	0.207975	evol	1.046
ERR418628	291	B6	0.207975	anc	1.042
ERR418628	291	C6	0.207975	evol	1.047
ERR418628	291	D6	0.207975	anc	1.034
ERR418628	291	E6	0.207975	evol	1.033
ERR418628	291	F6	0.207975	anc	1.032
ERR418628	291	G6	0.207975	evol	1.044
ERR418628	291	A6	0.221863	evol	1.102
ERR418628	291	B6	0.221863	anc	1.071
ERR418628	291	C6	0.221863	evol	1.101
ERR418628	291	D6	0.221863	anc	1.063
ERR418628	291	E6	0.221863	evol	1.09
ERR418628	291	F6	0.221863	anc	1.06
ERR418628	291	G6	0.221863	evol	1.095
ERR418628	291	A6	0.235752	evol	1.144
ERR418628	291	B6	0.235752	anc	1.089
ERR418628	291	C6	0.235752	evol	1.138
ERR418628	291	D6	0.235752	anc	1.079
ERR418628	291	E6	0.235752	evol	1.129
ERR418628	291	F6	0.235752	anc	1.077
ERR418628	291	G6	0.235752	evol	1.13
ERR418628	291	A6	0.249641	evol	1.174
ERR418628	291	B6	0.249641	anc	1.101
ERR418628	291	C6	0.249641	evol	1.162
ERR418628	291	D6	0.249641	anc	1.09
ERR418628	291	E6	0.249641	evol	1.154
ERR418628	291	F6	0.249641	anc	1.089
ERR418628	291	G6	0.249641	evol	1.151
ERR418628	291	A6	0.26353	evol	1.195
ERR418628	291	B6	0.26353	anc	1.112
ERR418628	291	C6	0.26353	evol	1.176
ERR418628	291	D6	0.26353	anc	1.105
ERR418628	291	E6	0.26353	evol	1.167
ERR418628	291	F6	0.26353	anc	1.103
ERR418628	291	G6	0.26353	evol	1.163
ERR418628	291	A6	0.277419	evol	1.202
ERR418628	291	B6	0.277419	anc	1.131
ERR418628	291	C6	0.277419	evol	1.177
ERR418628	291	D6	0.277419	anc	1.125
ERR418628	291	E6	0.277419	evol	1.167
ERR418628	291	F6	0.277419	anc	1.123
ERR418628	291	G6	0.277419	evol	1.162
ERR418628	291	A6	0.291308	evol	1.203
ERR418628	291	B6	0.291308	anc	1.153
ERR418628	291	C6	0.291308	evol	1.175
ERR418628	291	D6	0.291308	anc	1.148
ERR418628	291	E6	0.291308	evol	1.163
ERR418628	291	F6	0.291308	anc	1.145
ERR418628	291	G6	0.291308	evol	1.157
ERR418628	291	A6	0.305197	evol	1.204
ERR418628	291	B6	0.305197	anc	1.176
ERR418628	291	C6	0.305197	evol	1.178
ERR418628	291	D6	0.305197	anc	1.172
ERR418628	291	E6	0.305197	evol	1.165
ERR418628	291	F6	0.305197	anc	1.168
ERR418628	291	G6	0.305197	evol	1.157
ERR418628	291	A6	0.319086	evol	1.211
ERR418628	291	B6	0.319086	anc	1.201
ERR418628	291	C6	0.319086	evol	1.188
ERR418628	291	D6	0.319086	anc	1.197
ERR418628	291	E6	0.319086	evol	1.174
ERR418628	291	F6	0.319086	anc	1.193
ERR418628	291	G6	0.319086	evol	1.165
ERR418628	291	A6	0.332975	evol	1.224
ERR418628	291	B6	0.332975	anc	1.226
ERR418628	291	C6	0.332975	evol	1.205
ERR418628	291	D6	0.332975	anc	1.222
ERR418628	291	E6	0.332975	evol	1.188
ERR418628	291	F6	0.332975	anc	1.219
ERR418628	291	G6	0.332975	evol	1.178
ERR418628	291	A6	0.346863	evol	1.24
ERR418628	291	B6	0.346863	anc	1.252
ERR418628	291	C6	0.346863	evol	1.226
ERR418628	291	D6	0.346863	anc	1.247
ERR418628	291	E6	0.346863	evol	1.208
ERR418628	291	F6	0.346863	anc	1.243
ERR418628	291	G6	0.346863	evol	1.196
ERR418628	291	A6	0.360752	evol	1.26
ERR418628	291	B6	0.360752	anc	1.276
ERR418628	291	C6	0.360752	evol	1.251
ERR418628	291	D6	0.360752	anc	1.269
ERR418628	291	E6	0.360752	evol	1.231
ERR418628	291	F6	0.360752	anc	1.265
ERR418628	291	G6	0.360752	evol	1.217
ERR418628	291	A6	0.374641	evol	1.283
ERR418628	291	B6	0.374641	anc	1.298
ERR418628	291	C6	0.374641	evol	1.278
ERR418628	291	D6	0.374641	anc	1.291
ERR418628	291	E6	0.374641	evol	1.257
ERR418628	291	F6	0.374641	anc	1.288
ERR418628	291	G6	0.374641	evol	1.242
ERR418628	291	A6	0.38853	evol	1.306
ERR418628	291	B6	0.38853	anc	1.318
ERR418628	291	C6	0.38853	evol	1.306
ERR418628	291	D6	0.38853	anc	1.312
ERR418628	291	E6	0.38853	evol	1.284
ERR418628	291	F6	0.38853	anc	1.308
ERR418628	291	G6	0.38853	evol	1.269
ERR418628	291	A6	0.402419	evol	1.331
ERR418628	291	B6	0.402419	anc	1.336
ERR418628	291	C6	0.402419	evol	1.335
ERR418628	291	D6	0.402419	anc	1.329
ERR418628	291	E6	0.402419	evol	1.311
ERR418628	291	F6	0.402419	anc	1.331
ERR418628	291	G6	0.402419	evol	1.295
ERR418628	291	A6	0.416308	evol	1.353
ERR418628	291	B6	0.416308	anc	1.352
ERR418628	291	C6	0.416308	evol	1.363
ERR418628	291	D6	0.416308	anc	1.347
ERR418628	291	E6	0.416308	evol	1.339
ERR418628	291	F6	0.416308	anc	1.349
ERR418628	291	G6	0.416308	evol	1.326
ERR418628	291	A6	0.430197	evol	1.375
ERR418628	291	B6	0.430197	anc	1.367
ERR418628	291	C6	0.430197	evol	1.388
ERR418628	291	D6	0.430197	anc	1.365
ERR418628	291	E6	0.430197	evol	1.365
ERR418628	291	F6	0.430197	anc	1.368
ERR418628	291	G6	0.430197	evol	1.353
ERR418628	291	A6	0.444086	evol	1.395
ERR418628	291	B6	0.444086	anc	1.381
ERR418628	291	C6	0.444086	evol	1.411
ERR418628	291	D6	0.444086	anc	1.379
ERR418628	291	E6	0.444086	evol	1.388
ERR418628	291	F6	0.444086	anc	1.386
ERR418628	291	G6	0.444086	evol	1.376
ERR418628	291	A6	0.457975	evol	1.413
ERR418628	291	B6	0.457975	anc	1.392
ERR418628	291	C6	0.457975	evol	1.432
ERR418628	291	D6	0.457975	anc	1.392
ERR418628	291	E6	0.457975	evol	1.409
ERR418628	291	F6	0.457975	anc	1.402
ERR418628	291	G6	0.457975	evol	1.398
ERR418628	291	A6	0.471863	evol	1.43
ERR418628	291	B6	0.471863	anc	1.401
ERR418628	291	C6	0.471863	evol	1.451
ERR418628	291	D6	0.471863	anc	1.403
ERR418628	291	E6	0.471863	evol	1.428
ERR418628	291	F6	0.471863	anc	1.419
ERR418628	291	G6	0.471863	evol	1.418
ERR418628	291	A6	0.485752	evol	1.445
ERR418628	291	B6	0.485752	anc	1.408
ERR418628	291	C6	0.485752	evol	1.467
ERR418628	291	D6	0.485752	anc	1.411
ERR418628	291	E6	0.485752	evol	1.445
ERR418628	291	F6	0.485752	anc	1.425
ERR418628	291	G6	0.485752	evol	1.432
ERR418628	291	A6	0.499641	evol	1.458
ERR418628	291	B6	0.499641	anc	1.413
ERR418628	291	C6	0.499641	evol	1.482
ERR418628	291	D6	0.499641	anc	1.415
ERR418628	291	E6	0.499641	evol	1.46
ERR418628	291	F6	0.499641	anc	1.429
ERR418628	291	G6	0.499641	evol	1.447
ERR418628	291	A6	0.51353	evol	1.468
ERR418628	291	B6	0.51353	anc	1.413
ERR418628	291	C6	0.51353	evol	1.494
ERR418628	291	D6	0.51353	anc	1.42
ERR418628	291	E6	0.51353	evol	1.475
ERR418628	291	F6	0.51353	anc	1.453
ERR418628	291	G6	0.51353	evol	1.464
ERR418628	291	A6	0.527419	evol	1.476
ERR418628	291	B6	0.527419	anc	1.42
ERR418628	291	C6	0.527419	evol	1.5
ERR418628	291	D6	0.527419	anc	1.425
ERR418628	291	E6	0.527419	evol	1.486
ERR418628	291	F6	0.527419	anc	1.446
ERR418628	291	G6	0.527419	evol	1.478
ERR418628	291	A6	0.541308	evol	1.476
ERR418628	291	B6	0.541308	anc	1.428
ERR418628	291	C6	0.541308	evol	1.497
ERR418628	291	D6	0.541308	anc	1.435
ERR418628	291	E6	0.541308	evol	1.497
ERR418628	291	F6	0.541308	anc	1.462
ERR418628	291	G6	0.541308	evol	1.492
ERR418628	291	A6	0.555197	evol	1.478
ERR418628	291	B6	0.555197	anc	1.438
ERR418628	291	C6	0.555197	evol	1.504
ERR418628	291	D6	0.555197	anc	1.446
ERR418628	291	E6	0.555197	evol	1.5
ERR418628	291	F6	0.555197	anc	1.449
ERR418628	291	G6	0.555197	evol	1.49
ERR418628	291	A6	0.569086	evol	1.485
ERR418628	291	B6	0.569086	anc	1.448
ERR418628	291	C6	0.569086	evol	1.513
ERR418628	291	D6	0.569086	anc	1.455
ERR418628	291	E6	0.569086	evol	1.498
ERR418628	291	F6	0.569086	anc	1.462
ERR418628	291	G6	0.569086	evol	1.488
ERR418628	291	A6	0.582975	evol	1.493
ERR418628	291	B6	0.582975	anc	1.458
ERR418628	291	C6	0.582975	evol	1.523
ERR418628	291	D6	0.582975	anc	1.466
ERR418628	291	E6	0.582975	evol	1.504
ERR418628	291	F6	0.582975	anc	1.479
ERR418628	291	G6	0.582975	evol	1.491
ERR418628	291	A6	0.596863	evol	1.499
ERR418628	291	B6	0.596863	anc	1.466
ERR418628	291	C6	0.596863	evol	1.531
ERR418628	291	D6	0.596863	anc	1.481
ERR418628	291	E6	0.596863	evol	1.514
ERR418628	291	F6	0.596863	anc	1.494
ERR418628	291	G6	0.596863	evol	1.501
ERR418628	291	A6	0.610752	evol	1.504
ERR418628	291	B6	0.610752	anc	1.475
ERR418628	291	C6	0.610752	evol	1.537
ERR418628	291	D6	0.610752	anc	1.491
ERR418628	291	E6	0.610752	evol	1.523
ERR418628	291	F6	0.610752	anc	1.49
ERR418628	291	G6	0.610752	evol	1.508
ERR418628	291	A6	0.624641	evol	1.508
ERR418628	291	B6	0.624641	anc	1.483
ERR418628	291	C6	0.624641	evol	1.542
ERR418628	291	D6	0.624641	anc	1.495
ERR418628	291	E6	0.624641	evol	1.532
ERR418628	291	F6	0.624641	anc	1.507
ERR418628	291	G6	0.624641	evol	1.518
ERR418628	291	A6	0.63853	evol	1.511
ERR418628	291	B6	0.63853	anc	1.491
ERR418628	291	C6	0.63853	evol	1.545
ERR418628	291	D6	0.63853	anc	1.511
ERR418628	291	E6	0.63853	evol	1.54
ERR418628	291	F6	0.63853	anc	1.515
ERR418628	291	G6	0.63853	evol	1.526
ERR418628	291	A6	0.652419	evol	1.511
ERR418628	291	B6	0.652419	anc	1.497
ERR418628	291	C6	0.652419	evol	1.548
ERR418628	291	D6	0.652419	anc	1.521
ERR418628	291	E6	0.652419	evol	1.545
ERR418628	291	F6	0.652419	anc	1.524
ERR418628	291	G6	0.652419	evol	1.532
ERR418628	291	A6	0.666308	evol	1.511
ERR418628	291	B6	0.666308	anc	1.502
ERR418628	291	C6	0.666308	evol	1.549
ERR418628	291	D6	0.666308	anc	1.527
ERR418628	291	E6	0.666308	evol	1.551
ERR418628	291	F6	0.666308	anc	1.564
ERR418628	291	G6	0.666308	evol	1.541
ERR418628	291	A6	0.680197	evol	1.511
ERR418628	291	B6	0.680197	anc	1.508
ERR418628	291	C6	0.680197	evol	1.549
ERR418628	291	D6	0.680197	anc	1.532
ERR418628	291	E6	0.680197	evol	1.551
ERR418628	291	F6	0.680197	anc	1.556
ERR418628	291	G6	0.680197	evol	1.542
ERR418628	291	A6	0.694086	evol	1.51
ERR418628	291	B6	0.694086	anc	1.513
ERR418628	291	C6	0.694086	evol	1.548
ERR418628	291	D6	0.694086	anc	1.531
ERR418628	291	E6	0.694086	evol	1.553
ERR418628	291	F6	0.694086	anc	1.543
ERR418628	291	G6	0.694086	evol	1.54
ERR418695	291	A4	0.0135301	evol	0.109
ERR418695	291	B7	0.0135301	anc	0.106
ERR418695	291	C4	0.0135301	evol	0.111
ERR418695	291	D7	0.0135301	anc	0.105
ERR418695	291	E4	0.0135301	evol	0.109
ERR418695	291	F7	0.0135301	anc	0.106
ERR418695	291	G4	0.0135301	evol	0.107
ERR418695	291	H7	0.0135301	anc	0.108
ERR418695	291	A4	0.027419	evol	0.113
ERR418695	291	B7	0.027419	anc	0.111
ERR418695	291	C4	0.027419	evol	0.114
ERR418695	291	D7	0.027419	anc	0.109
ERR418695	291	E4	0.027419	evol	0.114
ERR418695	291	F7	0.027419	anc	0.109
ERR418695	291	G4	0.027419	evol	0.111
ERR418695	291	H7	0.027419	anc	0.111
ERR418695	291	A4	0.0413079	evol	0.121
ERR418695	291	B7	0.0413079	anc	0.118
ERR418695	291	C4	0.0413079	evol	0.121
ERR418695	291	D7	0.0413079	anc	0.116
ERR418695	291	E4	0.0413079	evol	0.121
ERR418695	291	F7	0.0413079	anc	0.115
ERR418695	291	G4	0.0413079	evol	0.119
ERR418695	291	H7	0.0413079	anc	0.12
ERR418695	291	A4	0.0551968	evol	0.138
ERR418695	291	B7	0.0551968	anc	0.137
ERR418695	291	C4	0.0551968	evol	0.138
ERR418695	291	D7	0.0551968	anc	0.132
ERR418695	291	E4	0.0551968	evol	0.138
ERR418695	291	F7	0.0551968	anc	0.132
ERR418695	291	G4	0.0551968	evol	0.136
ERR418695	291	H7	0.0551968	anc	0.139
ERR418695	291	A4	0.0690856	evol	0.17
ERR418695	291	B7	0.0690856	anc	0.174
ERR418695	291	C4	0.0690856	evol	0.17
ERR418695	291	D7	0.0690856	anc	0.166
ERR418695	291	E4	0.0690856	evol	0.17
ERR418695	291	F7	0.0690856	anc	0.165
ERR418695	291	G4	0.0690856	evol	0.167
ERR418695	291	H7	0.0690856	anc	0.175
ERR418695	291	A4	0.0829745	evol	0.222
ERR418695	291	B7	0.0829745	anc	0.23
ERR418695	291	C4	0.0829745	evol	0.223
ERR418695	291	D7	0.0829745	anc	0.22
ERR418695	291	E4	0.0829745	evol	0.222
ERR418695	291	F7	0.0829745	anc	0.219
ERR418695	291	G4	0.0829745	evol	0.219
ERR418695	291	H7	0.0829745	anc	0.233
ERR418695	291	A4	0.0968634	evol	0.282
ERR418695	291	B7	0.0968634	anc	0.292
ERR418695	291	C4	0.0968634	evol	0.283
ERR418695	291	D7	0.0968634	anc	0.282
ERR418695	291	E4	0.0968634	evol	0.282
ERR418695	291	F7	0.0968634	anc	0.278
ERR418695	291	G4	0.0968634	evol	0.28
ERR418695	291	H7	0.0968634	anc	0.297
ERR418695	291	A4	0.110752	evol	0.355
ERR418695	291	B7	0.110752	anc	0.374
ERR418695	291	C4	0.110752	evol	0.36
ERR418695	291	D7	0.110752	anc	0.365
ERR418695	291	E4	0.110752	evol	0.358
ERR418695	291	F7	0.110752	anc	0.357
ERR418695	291	G4	0.110752	evol	0.355
ERR418695	291	H7	0.110752	anc	0.361
ERR418695	291	A4	0.124641	evol	0.41
ERR418695	291	B7	0.124641	anc	0.44
ERR418695	291	C4	0.124641	evol	0.438
ERR418695	291	D7	0.124641	anc	0.427
ERR418695	291	E4	0.124641	evol	0.432
ERR418695	291	F7	0.124641	anc	0.407
ERR418695	291	G4	0.124641	evol	0.424
ERR418695	291	H7	0.124641	anc	0.349
ERR418695	291	A4	0.13853	evol	0.42
ERR418695	291	B7	0.13853	anc	0.449
ERR418695	291	C4	0.13853	evol	0.471
ERR418695	291	D7	0.13853	anc	0.42
ERR418695	291	E4	0.13853	evol	0.458
ERR418695	291	F7	0.13853	anc	0.39
ERR418695	291	G4	0.13853	evol	0.437
ERR418695	291	H7	0.13853	anc	0.367
ERR418695	291	A4	0.152419	evol	0.42
ERR418695	291	B7	0.152419	anc	0.445
ERR418695	291	C4	0.152419	evol	0.457
ERR418695	291	D7	0.152419	anc	0.418
ERR418695	291	E4	0.152419	evol	0.439
ERR418695	291	F7	0.152419	anc	0.414
ERR418695	291	G4	0.152419	evol	0.424
ERR418695	291	H7	0.152419	anc	0.441
ERR418695	291	A4	0.166308	evol	0.445
ERR418695	291	B7	0.166308	anc	0.48
ERR418695	291	C4	0.166308	evol	0.46
ERR418695	291	D7	0.166308	anc	0.495
ERR418695	291	E4	0.166308	evol	0.447
ERR418695	291	F7	0.166308	anc	0.516
ERR418695	291	G4	0.166308	evol	0.438
ERR418695	291	H7	0.166308	anc	0.554
ERR418695	291	A4	0.180197	evol	0.507
ERR418695	291	B7	0.180197	anc	0.571
ERR418695	291	C4	0.180197	evol	0.543
ERR418695	291	D7	0.180197	anc	0.607
ERR418695	291	E4	0.180197	evol	0.524
ERR418695	291	F7	0.180197	anc	0.611
ERR418695	291	G4	0.180197	evol	0.535
ERR418695	291	H7	0.180197	anc	0.644
ERR418695	291	A4	0.194086	evol	0.595
ERR418695	291	B7	0.194086	anc	0.699
ERR418695	291	C4	0.194086	evol	0.641
ERR418695	291	D7	0.194086	anc	0.706
ERR418695	291	E4	0.194086	evol	0.625
ERR418695	291	F7	0.194086	anc	0.698
ERR418695	291	G4	0.194086	evol	0.633
ERR418695	291	H7	0.194086	anc	0.728
ERR418695	291	A4	0.207975	evol	0.716
ERR418695	291	B7	0.207975	anc	0.787
ERR418695	291	C4	0.207975	evol	0.73
ERR418695	291	D7	0.207975	anc	0.786
ERR418695	291	E4	0.207975	evol	0.712
ERR418695	291	F7	0.207975	anc	0.776
ERR418695	291	G4	0.207975	evol	0.716
ERR418695	291	H7	0.207975	anc	0.804
ERR418695	291	A4	0.221863	evol	0.812
ERR418695	291	B7	0.221863	anc	0.857
ERR418695	291	C4	0.221863	evol	0.811
ERR418695	291	D7	0.221863	anc	0.854
ERR418695	291	E4	0.221863	evol	0.795
ERR418695	291	F7	0.221863	anc	0.844
ERR418695	291	G4	0.221863	evol	0.794
ERR418695	291	H7	0.221863	anc	0.863
ERR418695	291	A4	0.235752	evol	0.88
ERR418695	291	B7	0.235752	anc	0.912
ERR418695	291	C4	0.235752	evol	0.881
ERR418695	291	D7	0.235752	anc	0.906
ERR418695	291	E4	0.235752	evol	0.866
ERR418695	291	F7	0.235752	anc	0.895
ERR418695	291	G4	0.235752	evol	0.863
ERR418695	291	H7	0.235752	anc	0.907
ERR418695	291	A4	0.249641	evol	0.944
ERR418695	291	B7	0.249641	anc	0.951
ERR418695	291	C4	0.249641	evol	0.943
ERR418695	291	D7	0.249641	anc	0.944
ERR418695	291	E4	0.249641	evol	0.926
ERR418695	291	F7	0.249641	anc	0.93
ERR418695	291	G4	0.249641	evol	0.921
ERR418695	291	H7	0.249641	anc	0.941
ERR418695	291	A4	0.26353	evol	0.995
ERR418695	291	B7	0.26353	anc	0.983
ERR418695	291	C4	0.26353	evol	0.992
ERR418695	291	D7	0.26353	anc	0.972
ERR418695	291	E4	0.26353	evol	0.973
ERR418695	291	F7	0.26353	anc	0.958
ERR418695	291	G4	0.26353	evol	0.967
ERR418695	291	H7	0.26353	anc	0.97
ERR418695	291	A4	0.277419	evol	1.038
ERR418695	291	B7	0.277419	anc	1.01
ERR418695	291	C4	0.277419	evol	1.03
ERR418695	291	D7	0.277419	anc	0.996
ERR418695	291	E4	0.277419	evol	1.009
ERR418695	291	F7	0.277419	anc	0.981
ERR418695	291	G4	0.277419	evol	1.003
ERR418695	291	H7	0.277419	anc	0.99
ERR418695	291	A4	0.291308	evol	1.075
ERR418695	291	B7	0.291308	anc	1.036
ERR418695	291	C4	0.291308	evol	1.059
ERR418695	291	D7	0.291308	anc	1.019
ERR418695	291	E4	0.291308	evol	1.038
ERR418695	291	F7	0.291308	anc	1.002
ERR418695	291	G4	0.291308	evol	1.032
ERR418695	291	H7	0.291308	anc	1.013
ERR418695	291	A4	0.305197	evol	1.106
ERR418695	291	B7	0.305197	anc	1.056
ERR418695	291	C4	0.305197	evol	1.085
ERR418695	291	D7	0.305197	anc	1.038
ERR418695	291	E4	0.305197	evol	1.063
ERR418695	291	F7	0.305197	anc	1.022
ERR418695	291	G4	0.305197	evol	1.057
ERR418695	291	H7	0.305197	anc	1.032
ERR418695	291	A4	0.319086	evol	1.128
ERR418695	291	B7	0.319086	anc	1.077
ERR418695	291	C4	0.319086	evol	1.103
ERR418695	291	D7	0.319086	anc	1.058
ERR418695	291	E4	0.319086	evol	1.081
ERR418695	291	F7	0.319086	anc	1.041
ERR418695	291	G4	0.319086	evol	1.076
ERR418695	291	H7	0.319086	anc	1.05
ERR418695	291	A4	0.332975	evol	1.147
ERR418695	291	B7	0.332975	anc	1.099
ERR418695	291	C4	0.332975	evol	1.12
ERR418695	291	D7	0.332975	anc	1.078
ERR418695	291	E4	0.332975	evol	1.099
ERR418695	291	F7	0.332975	anc	1.061
ERR418695	291	G4	0.332975	evol	1.093
ERR418695	291	H7	0.332975	anc	1.07
ERR418695	291	A4	0.346863	evol	1.167
ERR418695	291	B7	0.346863	anc	1.122
ERR418695	291	C4	0.346863	evol	1.14
ERR418695	291	D7	0.346863	anc	1.102
ERR418695	291	E4	0.346863	evol	1.119
ERR418695	291	F7	0.346863	anc	1.083
ERR418695	291	G4	0.346863	evol	1.114
ERR418695	291	H7	0.346863	anc	1.092
ERR418695	291	A4	0.360752	evol	1.188
ERR418695	291	B7	0.360752	anc	1.146
ERR418695	291	C4	0.360752	evol	1.164
ERR418695	291	D7	0.360752	anc	1.125
ERR418695	291	E4	0.360752	evol	1.142
ERR418695	291	F7	0.360752	anc	1.105
ERR418695	291	G4	0.360752	evol	1.138
ERR418695	291	H7	0.360752	anc	1.115
ERR418695	291	A4	0.374641	evol	1.21
ERR418695	291	B7	0.374641	anc	1.171
ERR418695	291	C4	0.374641	evol	1.188
ERR418695	291	D7	0.374641	anc	1.149
ERR418695	291	E4	0.374641	evol	1.168
ERR418695	291	F7	0.374641	anc	1.128
ERR418695	291	G4	0.374641	evol	1.163
ERR418695	291	H7	0.374641	anc	1.138
ERR418695	291	A4	0.38853	evol	1.234
ERR418695	291	B7	0.38853	anc	1.194
ERR418695	291	C4	0.38853	evol	1.214
ERR418695	291	D7	0.38853	anc	1.17
ERR418695	291	E4	0.38853	evol	1.193
ERR418695	291	F7	0.38853	anc	1.151
ERR418695	291	G4	0.38853	evol	1.19
ERR418695	291	H7	0.38853	anc	1.163
ERR418695	291	A4	0.402419	evol	1.257
ERR418695	291	B7	0.402419	anc	1.216
ERR418695	291	C4	0.402419	evol	1.239
ERR418695	291	D7	0.402419	anc	1.19
ERR418695	291	E4	0.402419	evol	1.219
ERR418695	291	F7	0.402419	anc	1.172
ERR418695	291	G4	0.402419	evol	1.216
ERR418695	291	H7	0.402419	anc	1.184
ERR418695	291	A4	0.416308	evol	1.279
ERR418695	291	B7	0.416308	anc	1.236
ERR418695	291	C4	0.416308	evol	1.262
ERR418695	291	D7	0.416308	anc	1.208
ERR418695	291	E4	0.416308	evol	1.243
ERR418695	291	F7	0.416308	anc	1.195
ERR418695	291	G4	0.416308	evol	1.24
ERR418695	291	H7	0.416308	anc	1.207
ERR418695	291	A4	0.430197	evol	1.297
ERR418695	291	B7	0.430197	anc	1.254
ERR418695	291	C4	0.430197	evol	1.285
ERR418695	291	D7	0.430197	anc	1.225
ERR418695	291	E4	0.430197	evol	1.266
ERR418695	291	F7	0.430197	anc	1.215
ERR418695	291	G4	0.430197	evol	1.264
ERR418695	291	H7	0.430197	anc	1.225
ERR418695	291	A4	0.444086	evol	1.313
ERR418695	291	B7	0.444086	anc	1.27
ERR418695	291	C4	0.444086	evol	1.306
ERR418695	291	D7	0.444086	anc	1.24
ERR418695	291	E4	0.444086	evol	1.286
ERR418695	291	F7	0.444086	anc	1.232
ERR418695	291	G4	0.444086	evol	1.285
ERR418695	291	H7	0.444086	anc	1.242
ERR418695	291	A4	0.457975	evol	1.327
ERR418695	291	B7	0.457975	anc	1.284
ERR418695	291	C4	0.457975	evol	1.325
ERR418695	291	D7	0.457975	anc	1.254
ERR418695	291	E4	0.457975	evol	1.306
ERR418695	291	F7	0.457975	anc	1.248
ERR418695	291	G4	0.457975	evol	1.305
ERR418695	291	H7	0.457975	anc	1.256
ERR418695	291	A4	0.471863	evol	1.341
ERR418695	291	B7	0.471863	anc	1.296
ERR418695	291	C4	0.471863	evol	1.342
ERR418695	291	D7	0.471863	anc	1.268
ERR418695	291	E4	0.471863	evol	1.323
ERR418695	291	F7	0.471863	anc	1.263
ERR418695	291	G4	0.471863	evol	1.322
ERR418695	291	H7	0.471863	anc	1.268
ERR418695	291	A4	0.485752	evol	1.355
ERR418695	291	B7	0.485752	anc	1.307
ERR418695	291	C4	0.485752	evol	1.358
ERR418695	291	D7	0.485752	anc	1.279
ERR418695	291	E4	0.485752	evol	1.339
ERR418695	291	F7	0.485752	anc	1.273
ERR418695	291	G4	0.485752	evol	1.338
ERR418695	291	H7	0.485752	anc	1.277
ERR418695	291	A4	0.499641	evol	1.368
ERR418695	291	B7	0.499641	anc	1.315
ERR418695	291	C4	0.499641	evol	1.373
ERR418695	291	D7	0.499641	anc	1.287
ERR418695	291	E4	0.499641	evol	1.353
ERR418695	291	F7	0.499641	anc	1.284
ERR418695	291	G4	0.499641	evol	1.352
ERR418695	291	H7	0.499641	anc	1.285
ERR418695	291	A4	0.51353	evol	1.38
ERR418695	291	B7	0.51353	anc	1.315
ERR418695	291	C4	0.51353	evol	1.385
ERR418695	291	D7	0.51353	anc	1.289
ERR418695	291	E4	0.51353	evol	1.367
ERR418695	291	F7	0.51353	anc	1.299
ERR418695	291	G4	0.51353	evol	1.366
ERR418695	291	H7	0.51353	anc	1.289
ERR418695	291	A4	0.527419	evol	1.39
ERR418695	291	B7	0.527419	anc	1.324
ERR418695	291	C4	0.527419	evol	1.397
ERR418695	291	D7	0.527419	anc	1.295
ERR418695	291	E4	0.527419	evol	1.377
ERR418695	291	F7	0.527419	anc	1.308
ERR418695	291	G4	0.527419	evol	1.377
ERR418695	291	H7	0.527419	anc	1.29
ERR418695	291	A4	0.541308	evol	1.399
ERR418695	291	B7	0.541308	anc	1.333
ERR418695	291	C4	0.541308	evol	1.4
ERR418695	291	D7	0.541308	anc	1.303
ERR418695	291	E4	0.541308	evol	1.377
ERR418695	291	F7	0.541308	anc	1.318
ERR418695	291	G4	0.541308	evol	1.382
ERR418695	291	H7	0.541308	anc	1.297
ERR418695	291	A4	0.555197	evol	1.401
ERR418695	291	B7	0.555197	anc	1.339
ERR418695	291	C4	0.555197	evol	1.402
ERR418695	291	D7	0.555197	anc	1.31
ERR418695	291	E4	0.555197	evol	1.382
ERR418695	291	F7	0.555197	anc	1.309
ERR418695	291	G4	0.555197	evol	1.382
ERR418695	291	H7	0.555197	anc	1.302
ERR418695	291	A4	0.569086	evol	1.407
ERR418695	291	B7	0.569086	anc	1.346
ERR418695	291	C4	0.569086	evol	1.411
ERR418695	291	D7	0.569086	anc	1.317
ERR418695	291	E4	0.569086	evol	1.391
ERR418695	291	F7	0.569086	anc	1.319
ERR418695	291	G4	0.569086	evol	1.39
ERR418695	291	H7	0.569086	anc	1.307
ERR418695	291	A4	0.582975	evol	1.415
ERR418695	291	B7	0.582975	anc	1.352
ERR418695	291	C4	0.582975	evol	1.42
ERR418695	291	D7	0.582975	anc	1.324
ERR418695	291	E4	0.582975	evol	1.401
ERR418695	291	F7	0.582975	anc	1.327
ERR418695	291	G4	0.582975	evol	1.4
ERR418695	291	H7	0.582975	anc	1.311
ERR418695	291	A4	0.596863	evol	1.423
ERR418695	291	B7	0.596863	anc	1.358
ERR418695	291	C4	0.596863	evol	1.429
ERR418695	291	D7	0.596863	anc	1.332
ERR418695	291	E4	0.596863	evol	1.409
ERR418695	291	F7	0.596863	anc	1.336
ERR418695	291	G4	0.596863	evol	1.408
ERR418695	291	H7	0.596863	anc	1.317
ERR418695	291	A4	0.610752	evol	1.43
ERR418695	291	B7	0.610752	anc	1.361
ERR418695	291	C4	0.610752	evol	1.437
ERR418695	291	D7	0.610752	anc	1.338
ERR418695	291	E4	0.610752	evol	1.417
ERR418695	291	F7	0.610752	anc	1.339
ERR418695	291	G4	0.610752	evol	1.416
ERR418695	291	H7	0.610752	anc	1.321
ERR418695	291	A4	0.624641	evol	1.437
ERR418695	291	B7	0.624641	anc	1.366
ERR418695	291	C4	0.624641	evol	1.443
ERR418695	291	D7	0.624641	anc	1.344
ERR418695	291	E4	0.624641	evol	1.424
ERR418695	291	F7	0.624641	anc	1.348
ERR418695	291	G4	0.624641	evol	1.423
ERR418695	291	H7	0.624641	anc	1.326
ERR418695	291	A4	0.63853	evol	1.442
ERR418695	291	B7	0.63853	anc	1.373
ERR418695	291	C4	0.63853	evol	1.449
ERR418695	291	D7	0.63853	anc	1.349
ERR418695	291	E4	0.63853	evol	1.431
ERR418695	291	F7	0.63853	anc	1.355
ERR418695	291	G4	0.63853	evol	1.43
ERR418695	291	H7	0.63853	anc	1.331
ERR418695	291	A4	0.652419	evol	1.446
ERR418695	291	B7	0.652419	anc	1.378
ERR418695	291	C4	0.652419	evol	1.454
ERR418695	291	D7	0.652419	anc	1.353
ERR418695	291	E4	0.652419	evol	1.435
ERR418695	291	F7	0.652419	anc	1.359
ERR418695	291	G4	0.652419	evol	1.435
ERR418695	291	H7	0.652419	anc	1.337
ERR418695	291	A4	0.666308	evol	1.449
ERR418695	291	B7	0.666308	anc	1.383
ERR418695	291	C4	0.666308	evol	1.457
ERR418695	291	D7	0.666308	anc	1.357
ERR418695	291	E4	0.666308	evol	1.439
ERR418695	291	F7	0.666308	anc	1.37
ERR418695	291	G4	0.666308	evol	1.44
ERR418695	291	H7	0.666308	anc	1.343
ERR418695	291	A4	0.680197	evol	1.449
ERR418695	291	B7	0.680197	anc	1.387
ERR418695	291	C4	0.680197	evol	1.458
ERR418695	291	D7	0.680197	anc	1.359
ERR418695	291	E4	0.680197	evol	1.441
ERR418695	291	F7	0.680197	anc	1.373
ERR418695	291	G4	0.680197	evol	1.441
ERR418695	291	H7	0.680197	anc	1.35
ERR418695	291	A4	0.694086	evol	1.448
ERR418695	291	B7	0.694086	anc	1.39
ERR418695	291	C4	0.694086	evol	1.459
ERR418695	291	D7	0.694086	anc	1.361
ERR418695	291	E4	0.694086	evol	1.442
ERR418695	291	F7	0.694086	anc	1.372
ERR418695	291	G4	0.694086	evol	1.442
ERR418695	291	H7	0.694086	anc	1.356
ERR419100	3535	A7	0.0135301	evol	0.113
ERR419100	3535	B9	0.0135301	anc	0.098
ERR419100	3535	C7	0.0135301	evol	0.113
ERR419100	3535	D9	0.0135301	anc	0.111
ERR419100	3535	E7	0.0135301	evol	0.113
ERR419100	3535	F9	0.0135301	anc	0.11
ERR419100	3535	G7	0.0135301	evol	0.113
ERR419100	3535	H9	0.0135301	anc	0.113
ERR419100	3535	A7	0.027419	evol	0.118
ERR419100	3535	B9	0.027419	anc	0.1
ERR419100	3535	C7	0.027419	evol	0.118
ERR419100	3535	D9	0.027419	anc	0.115
ERR419100	3535	E7	0.027419	evol	0.118
ERR419100	3535	F9	0.027419	anc	0.114
ERR419100	3535	G7	0.027419	evol	0.118
ERR419100	3535	H9	0.027419	anc	0.118
ERR419100	3535	A7	0.0413079	evol	0.132
ERR419100	3535	B9	0.0413079	anc	0.103
ERR419100	3535	C7	0.0413079	evol	0.129
ERR419100	3535	D9	0.0413079	anc	0.129
ERR419100	3535	E7	0.0413079	evol	0.129
ERR419100	3535	F9	0.0413079	anc	0.127
ERR419100	3535	G7	0.0413079	evol	0.13
ERR419100	3535	H9	0.0413079	anc	0.134
ERR419100	3535	A7	0.0551968	evol	0.161
ERR419100	3535	B9	0.0551968	anc	0.111
ERR419100	3535	C7	0.0551968	evol	0.157
ERR419100	3535	D9	0.0551968	anc	0.159
ERR419100	3535	E7	0.0551968	evol	0.156
ERR419100	3535	F9	0.0551968	anc	0.156
ERR419100	3535	G7	0.0551968	evol	0.158
ERR419100	3535	H9	0.0551968	anc	0.167
ERR419100	3535	A7	0.0690856	evol	0.211
ERR419100	3535	B9	0.0690856	anc	0.127
ERR419100	3535	C7	0.0690856	evol	0.204
ERR419100	3535	D9	0.0690856	anc	0.209
ERR419100	3535	E7	0.0690856	evol	0.203
ERR419100	3535	F9	0.0690856	anc	0.204
ERR419100	3535	G7	0.0690856	evol	0.206
ERR419100	3535	H9	0.0690856	anc	0.22
ERR419100	3535	A7	0.0829745	evol	0.275
ERR419100	3535	B9	0.0829745	anc	0.158
ERR419100	3535	C7	0.0829745	evol	0.266
ERR419100	3535	D9	0.0829745	anc	0.27
ERR419100	3535	E7	0.0829745	evol	0.266
ERR419100	3535	F9	0.0829745	anc	0.265
ERR419100	3535	G7	0.0829745	evol	0.269
ERR419100	3535	H9	0.0829745	anc	0.285
ERR419100	3535	A7	0.0968634	evol	0.356
ERR419100	3535	B9	0.0968634	anc	0.207
ERR419100	3535	C7	0.0968634	evol	0.342
ERR419100	3535	D9	0.0968634	anc	0.339
ERR419100	3535	E7	0.0968634	evol	0.342
ERR419100	3535	F9	0.0968634	anc	0.332
ERR419100	3535	G7	0.0968634	evol	0.347
ERR419100	3535	H9	0.0968634	anc	0.355
ERR419100	3535	A7	0.110752	evol	0.409
ERR419100	3535	B9	0.110752	anc	0.263
ERR419100	3535	C7	0.110752	evol	0.433
ERR419100	3535	D9	0.110752	anc	0.414
ERR419100	3535	E7	0.110752	evol	0.427
ERR419100	3535	F9	0.110752	anc	0.397
ERR419100	3535	G7	0.110752	evol	0.414
ERR419100	3535	H9	0.110752	anc	0.383
ERR419100	3535	A7	0.124641	evol	0.394
ERR419100	3535	B9	0.124641	anc	0.33
ERR419100	3535	C7	0.124641	evol	0.426
ERR419100	3535	D9	0.124641	anc	0.424
ERR419100	3535	E7	0.124641	evol	0.415
ERR419100	3535	F9	0.124641	anc	0.384
ERR419100	3535	G7	0.124641	evol	0.387
ERR419100	3535	H9	0.124641	anc	0.369
ERR419100	3535	A7	0.13853	evol	0.468
ERR419100	3535	B9	0.13853	anc	0.386
ERR419100	3535	C7	0.13853	evol	0.457
ERR419100	3535	D9	0.13853	anc	0.408
ERR419100	3535	E7	0.13853	evol	0.449
ERR419100	3535	F9	0.13853	anc	0.413
ERR419100	3535	G7	0.13853	evol	0.459
ERR419100	3535	H9	0.13853	anc	0.448
ERR419100	3535	A7	0.152419	evol	0.615
ERR419100	3535	B9	0.152419	anc	0.378
ERR419100	3535	C7	0.152419	evol	0.582
ERR419100	3535	D9	0.152419	anc	0.502
ERR419100	3535	E7	0.152419	evol	0.579
ERR419100	3535	F9	0.152419	anc	0.53
ERR419100	3535	G7	0.152419	evol	0.586
ERR419100	3535	H9	0.152419	anc	0.565
ERR419100	3535	A7	0.166308	evol	0.72
ERR419100	3535	B9	0.166308	anc	0.366
ERR419100	3535	C7	0.166308	evol	0.694
ERR419100	3535	D9	0.166308	anc	0.63
ERR419100	3535	E7	0.166308	evol	0.689
ERR419100	3535	F9	0.166308	anc	0.633
ERR419100	3535	G7	0.166308	evol	0.703
ERR419100	3535	H9	0.166308	anc	0.668
ERR419100	3535	A7	0.180197	evol	0.812
ERR419100	3535	B9	0.180197	anc	0.442
ERR419100	3535	C7	0.180197	evol	0.792
ERR419100	3535	D9	0.180197	anc	0.735
ERR419100	3535	E7	0.180197	evol	0.787
ERR419100	3535	F9	0.180197	anc	0.745
ERR419100	3535	G7	0.180197	evol	0.801
ERR419100	3535	H9	0.180197	anc	0.773
ERR419100	3535	A7	0.194086	evol	0.894
ERR419100	3535	B9	0.194086	anc	0.555
ERR419100	3535	C7	0.194086	evol	0.878
ERR419100	3535	D9	0.194086	anc	0.824
ERR419100	3535	E7	0.194086	evol	0.873
ERR419100	3535	F9	0.194086	anc	0.829
ERR419100	3535	G7	0.194086	evol	0.889
ERR419100	3535	H9	0.194086	anc	0.852
ERR419100	3535	A7	0.207975	evol	0.971
ERR419100	3535	B9	0.207975	anc	0.66
ERR419100	3535	C7	0.207975	evol	0.959
ERR419100	3535	D9	0.207975	anc	0.896
ERR419100	3535	E7	0.207975	evol	0.955
ERR419100	3535	F9	0.207975	anc	0.897
ERR419100	3535	G7	0.207975	evol	0.97
ERR419100	3535	H9	0.207975	anc	0.918
ERR419100	3535	A7	0.221863	evol	1.04
ERR419100	3535	B9	0.221863	anc	0.745
ERR419100	3535	C7	0.221863	evol	1.032
ERR419100	3535	D9	0.221863	anc	0.95
ERR419100	3535	E7	0.221863	evol	1.028
ERR419100	3535	F9	0.221863	anc	0.948
ERR419100	3535	G7	0.221863	evol	1.036
ERR419100	3535	H9	0.221863	anc	0.961
ERR419100	3535	A7	0.235752	evol	1.096
ERR419100	3535	B9	0.235752	anc	0.82
ERR419100	3535	C7	0.235752	evol	1.089
ERR419100	3535	D9	0.235752	anc	0.993
ERR419100	3535	E7	0.235752	evol	1.083
ERR419100	3535	F9	0.235752	anc	0.986
ERR419100	3535	G7	0.235752	evol	1.086
ERR419100	3535	H9	0.235752	anc	0.997
ERR419100	3535	A7	0.249641	evol	1.141
ERR419100	3535	B9	0.249641	anc	0.891
ERR419100	3535	C7	0.249641	evol	1.134
ERR419100	3535	D9	0.249641	anc	1.019
ERR419100	3535	E7	0.249641	evol	1.125
ERR419100	3535	F9	0.249641	anc	1.008
ERR419100	3535	G7	0.249641	evol	1.124
ERR419100	3535	H9	0.249641	anc	1.011
ERR419100	3535	A7	0.26353	evol	1.18
ERR419100	3535	B9	0.26353	anc	0.953
ERR419100	3535	C7	0.26353	evol	1.171
ERR419100	3535	D9	0.26353	anc	1.035
ERR419100	3535	E7	0.26353	evol	1.158
ERR419100	3535	F9	0.26353	anc	1.023
ERR419100	3535	G7	0.26353	evol	1.157
ERR419100	3535	H9	0.26353	anc	1.022
ERR419100	3535	A7	0.277419	evol	1.213
ERR419100	3535	B9	0.277419	anc	1.004
ERR419100	3535	C7	0.277419	evol	1.2
ERR419100	3535	D9	0.277419	anc	1.043
ERR419100	3535	E7	0.277419	evol	1.185
ERR419100	3535	F9	0.277419	anc	1.029
ERR419100	3535	G7	0.277419	evol	1.18
ERR419100	3535	H9	0.277419	anc	1.03
ERR419100	3535	A7	0.291308	evol	1.235
ERR419100	3535	B9	0.291308	anc	1.045
ERR419100	3535	C7	0.291308	evol	1.219
ERR419100	3535	D9	0.291308	anc	1.054
ERR419100	3535	E7	0.291308	evol	1.202
ERR419100	3535	F9	0.291308	anc	1.041
ERR419100	3535	G7	0.291308	evol	1.197
ERR419100	3535	H9	0.291308	anc	1.048
ERR419100	3535	A7	0.305197	evol	1.251
ERR419100	3535	B9	0.305197	anc	1.073
ERR419100	3535	C7	0.305197	evol	1.234
ERR419100	3535	D9	0.305197	anc	1.073
ERR419100	3535	E7	0.305197	evol	1.214
ERR419100	3535	F9	0.305197	anc	1.061
ERR419100	3535	G7	0.305197	evol	1.209
ERR419100	3535	H9	0.305197	anc	1.071
ERR419100	3535	A7	0.319086	evol	1.266
ERR419100	3535	B9	0.319086	anc	1.098
ERR419100	3535	C7	0.319086	evol	1.248
ERR419100	3535	D9	0.319086	anc	1.096
ERR419100	3535	E7	0.319086	evol	1.228
ERR419100	3535	F9	0.319086	anc	1.084
ERR419100	3535	G7	0.319086	evol	1.222
ERR419100	3535	H9	0.319086	anc	1.094
ERR419100	3535	A7	0.332975	evol	1.28
ERR419100	3535	B9	0.332975	anc	1.127
ERR419100	3535	C7	0.332975	evol	1.264
ERR419100	3535	D9	0.332975	anc	1.121
ERR419100	3535	E7	0.332975	evol	1.245
ERR419100	3535	F9	0.332975	anc	1.107
ERR419100	3535	G7	0.332975	evol	1.238
ERR419100	3535	H9	0.332975	anc	1.12
ERR419100	3535	A7	0.346863	evol	1.295
ERR419100	3535	B9	0.346863	anc	1.151
ERR419100	3535	C7	0.346863	evol	1.279
ERR419100	3535	D9	0.346863	anc	1.144
ERR419100	3535	E7	0.346863	evol	1.261
ERR419100	3535	F9	0.346863	anc	1.131
ERR419100	3535	G7	0.346863	evol	1.252
[truncated: 1,001 more rows]

## Sheet: columns_raw_description
Growth curve data obtained in the absence of ciprofloxacin
SRA_accession	parental strain identity. It corresponds to the accession of whole genome reads at SRA archive (BioProject: PRJEB5261)
MLST	mulltilocus sequence type
Well	Well position in a 96 well plate
Time	Time of measuring optical density
type	Parental (anc) or evolved strain (evo)
OD595	Optical density
