# Supplementary material for: Efflux pump activity potentiates the evolution of antibiotic resistance across S. aureus isolates
Source: Nat Commun. 2020 Aug 7;11:3970. doi: 10.1038/s41467-020-17735-y (PMC7414891; doi:10.1038/s41467-020-17735-y)
Supplement: Supplementary file 10 — Source Data [file 41467_2020_17735_MOESM10_ESM.zip › SourceData_fig s9a.xlsx]

## Sheet: fig s9a
SRA_accession	Plate	Well	Treatment	AB_conc_ug	OD595
ERR418467	0049_Plate4	F4	cipro	0.025	1.194
ERR418467	0049_Plate2	E8	cipro	0.025	1.164
ERR418467	0049_Plate3	G6	cipro	0.025	1.192
ERR418467	0049_Plate1	F9	cipro	0.025	1.092
ERR418467	0049_Plate5	G8	cipro	0.025	1.181
ERR418467	0049_Plate8	G6	cipro	0.1	0.865
ERR418467	0049_Plate6	F9	cipro	0.1	0.706
ERR418467	0049_Plate9	F4	cipro	0.1	0.817
ERR418467	0049_Plate10	G8	cipro	0.1	0.88
ERR418467	0049_Plate7	E8	cipro	0.1	0.732
ERR418467	0049_Plate14	F4	cipro	0.175	0.302
ERR418467	0049_Plate15	G8	cipro	0.175	0.628
ERR418467	0049_Plate13	G6	cipro	0.175	0.514
ERR418467	0049_Plate12	E8	cipro	0.175	0.527
ERR418467	0049_Plate11	F9	cipro	0.175	0.397
ERR418467	0049_Plate19	F4	cipro	0.25	0.504
ERR418467	0049_Plate18	G6	cipro	0.25	0.592
ERR418467	0049_Plate17	E8	cipro	0.25	0.344
ERR418467	0049_Plate16	F9	cipro	0.25	1.063
ERR418467	0049_Plate20	G8	cipro	0.25	0.136
ERR418467	0049_Plate24	F4	cipro	0.325	0.074
ERR418467	0049_Plate23	G6	cipro	0.325	0.087
ERR418467	0049_Plate25	G8	cipro	0.325	0.469
ERR418467	0049_Plate21	F9	cipro	0.325	0.089
ERR418467	0049_Plate22	E8	cipro	0.325	0.25
ERR418467	0049_Plate26	F9	cipro	0.4	0.062
ERR418467	0049_Plate30	G8	cipro	0.4	0.195
ERR418467	0049_Plate29	F4	cipro	0.4	0.067
ERR418467	0049_Plate27	E8	cipro	0.4	0.403
ERR418467	0049_Plate28	G6	cipro	0.4	0.067
ERR418467	0049_Plate35	G8	cipro	0.475	0.062
ERR418467	0049_Plate34	F4	cipro	0.475	0.078
ERR418467	0049_Plate33	G6	cipro	0.475	0.081
ERR418467	0049_Plate31	F9	cipro	0.475	0.057
ERR418467	0049_Plate32	E8	cipro	0.475	0.061
ERR418467	0049_Plate38	G6	cipro	1	0.076
ERR418467	0049_Plate37	E8	cipro	1	0.067
ERR418467	0049_Plate36	F9	cipro	1	0.057
ERR418467	0049_Plate40	G8	cipro	1	0.058
ERR418467	0049_Plate39	F4	cipro	1	0.064
ERR418467	0049_Plate1	C11	cipro + reserpine	0.025	0.716
ERR418467	0049_Plate5	B4	cipro + reserpine	0.025	0.655
ERR418467	0049_Plate3	C8	cipro + reserpine	0.025	0.657
ERR418467	0049_Plate4	D9	cipro + reserpine	0.025	0.617
ERR418467	0049_Plate2	C6	cipro + reserpine	0.025	0.756
ERR418467	0049_Plate9	D9	cipro + reserpine	0.1	0.436
ERR418467	0049_Plate6	C11	cipro + reserpine	0.1	0.617
ERR418467	0049_Plate10	B4	cipro + reserpine	0.1	0.741
ERR418467	0049_Plate7	C6	cipro + reserpine	0.1	1.122
ERR418467	0049_Plate8	C8	cipro + reserpine	0.1	0.645
ERR418467	0049_Plate12	C6	cipro + reserpine	0.175	0.755
ERR418467	0049_Plate14	D9	cipro + reserpine	0.175	0.428
ERR418467	0049_Plate11	C11	cipro + reserpine	0.175	0.766
ERR418467	0049_Plate15	B4	cipro + reserpine	0.175	0.457
ERR418467	0049_Plate13	C8	cipro + reserpine	0.175	0.277
ERR418467	0049_Plate20	B4	cipro + reserpine	0.25	0.059
ERR418467	0049_Plate19	D9	cipro + reserpine	0.25	0.359
ERR418467	0049_Plate16	C11	cipro + reserpine	0.25	0.166
ERR418467	0049_Plate17	C6	cipro + reserpine	0.25	0.321
ERR418467	0049_Plate18	C8	cipro + reserpine	0.25	0.062
ERR418467	0049_Plate22	C6	cipro + reserpine	0.325	0.064
ERR418467	0049_Plate23	C8	cipro + reserpine	0.325	0.052
ERR418467	0049_Plate24	D9	cipro + reserpine	0.325	0.057
ERR418467	0049_Plate25	B4	cipro + reserpine	0.325	0.248
ERR418467	0049_Plate21	C11	cipro + reserpine	0.325	0.053
ERR418467	0049_Plate30	B4	cipro + reserpine	0.4	0.058
ERR418467	0049_Plate29	D9	cipro + reserpine	0.4	0.057
ERR418467	0049_Plate27	C6	cipro + reserpine	0.4	0.065
ERR418467	0049_Plate28	C8	cipro + reserpine	0.4	0.048
ERR418467	0049_Plate26	C11	cipro + reserpine	0.4	0.066
ERR418467	0049_Plate35	B4	cipro + reserpine	0.475	0.065
ERR418467	0049_Plate32	C6	cipro + reserpine	0.475	0.051
ERR418467	0049_Plate34	D9	cipro + reserpine	0.475	0.063
ERR418467	0049_Plate31	C11	cipro + reserpine	0.475	0.05
ERR418467	0049_Plate33	C8	cipro + reserpine	0.475	0.051
ERR418467	0049_Plate40	B4	cipro + reserpine	1	0.066
ERR418467	0049_Plate37	C6	cipro + reserpine	1	0.066
ERR418467	0049_Plate36	C11	cipro + reserpine	1	0.043
ERR418467	0049_Plate38	C8	cipro + reserpine	1	0.076
ERR418467	0049_Plate39	D9	cipro + reserpine	1	0.081
ERR418476	0049_Plate5	E5	cipro	0.025	1.084
ERR418476	0049_Plate3	G3	cipro	0.025	1.08
ERR418476	0049_Plate1	F10	cipro	0.025	1.013
ERR418476	0049_Plate2	G10	cipro	0.025	0.991
ERR418476	0049_Plate4	F11	cipro	0.025	1.027
ERR418476	0049_Plate7	G10	cipro	0.1	0.755
ERR418476	0049_Plate6	F10	cipro	0.1	0.695
ERR418476	0049_Plate10	E5	cipro	0.1	0.885
ERR418476	0049_Plate8	G3	cipro	0.1	0.819
ERR418476	0049_Plate9	F11	cipro	0.1	0.713
ERR418476	0049_Plate13	G3	cipro	0.175	0.801
ERR418476	0049_Plate15	E5	cipro	0.175	0.451
ERR418476	0049_Plate12	G10	cipro	0.175	0.626
ERR418476	0049_Plate11	F10	cipro	0.175	0.864
ERR418476	0049_Plate14	F11	cipro	0.175	0.451
ERR418476	0049_Plate19	F11	cipro	0.25	0.226
ERR418476	0049_Plate20	E5	cipro	0.25	0.403
ERR418476	0049_Plate16	F10	cipro	0.25	0.835
ERR418476	0049_Plate17	G10	cipro	0.25	0.816
ERR418476	0049_Plate18	G3	cipro	0.25	0.333
ERR418476	0049_Plate25	E5	cipro	0.325	0.176
ERR418476	0049_Plate24	F11	cipro	0.325	0.154
ERR418476	0049_Plate22	G10	cipro	0.325	0.218
ERR418476	0049_Plate21	F10	cipro	0.325	0.172
ERR418476	0049_Plate23	G3	cipro	0.325	0.204
ERR418476	0049_Plate27	G10	cipro	0.4	0.207
ERR418476	0049_Plate30	E5	cipro	0.4	0.058
ERR418476	0049_Plate28	G3	cipro	0.4	0.081
ERR418476	0049_Plate26	F10	cipro	0.4	0.054
ERR418476	0049_Plate29	F11	cipro	0.4	0.07
ERR418476	0049_Plate35	E5	cipro	0.475	0.053
ERR418476	0049_Plate33	G3	cipro	0.475	0.06
ERR418476	0049_Plate31	F10	cipro	0.475	0.052
ERR418476	0049_Plate34	F11	cipro	0.475	0.106
ERR418476	0049_Plate32	G10	cipro	0.475	0.09
ERR418476	0049_Plate37	G10	cipro	1	0.061
ERR418476	0049_Plate38	G3	cipro	1	0.058
ERR418476	0049_Plate36	F10	cipro	1	0.052
ERR418476	0049_Plate39	F11	cipro	1	0.057
ERR418476	0049_Plate40	E5	cipro	1	0.059
ERR418476	0049_Plate1	B5	cipro + reserpine	0.025	0.597
ERR418476	0049_Plate2	B9	cipro + reserpine	0.025	0.575
ERR418476	0049_Plate4	D2	cipro + reserpine	0.025	0.593
ERR418476	0049_Plate3	D11	cipro + reserpine	0.025	0.544
ERR418476	0049_Plate5	D2	cipro + reserpine	0.025	0.759
ERR418476	0049_Plate7	B9	cipro + reserpine	0.1	0.473
ERR418476	0049_Plate10	D2	cipro + reserpine	0.1	0.346
ERR418476	0049_Plate9	D2	cipro + reserpine	0.1	0.42
ERR418476	0049_Plate6	B5	cipro + reserpine	0.1	0.453
ERR418476	0049_Plate8	D11	cipro + reserpine	0.1	0.647
ERR418476	0049_Plate11	B5	cipro + reserpine	0.175	0.287
ERR418476	0049_Plate12	B9	cipro + reserpine	0.175	0.181
ERR418476	0049_Plate13	D11	cipro + reserpine	0.175	0.145
ERR418476	0049_Plate15	D2	cipro + reserpine	0.175	0.135
ERR418476	0049_Plate14	D2	cipro + reserpine	0.175	0.064
ERR418476	0049_Plate16	B5	cipro + reserpine	0.25	0.463
ERR418476	0049_Plate18	D11	cipro + reserpine	0.25	0.051
ERR418476	0049_Plate19	D2	cipro + reserpine	0.25	0.056
ERR418476	0049_Plate20	D2	cipro + reserpine	0.25	0.046
ERR418476	0049_Plate17	B9	cipro + reserpine	0.25	1.121
ERR418476	0049_Plate24	D2	cipro + reserpine	0.325	0.05
ERR418476	0049_Plate21	B5	cipro + reserpine	0.325	0.045
ERR418476	0049_Plate23	D11	cipro + reserpine	0.325	0.044
ERR418476	0049_Plate22	B9	cipro + reserpine	0.325	0.05
ERR418476	0049_Plate25	D2	cipro + reserpine	0.325	0.059
ERR418476	0049_Plate29	D2	cipro + reserpine	0.4	0.05
ERR418476	0049_Plate30	D2	cipro + reserpine	0.4	0.053
ERR418476	0049_Plate28	D11	cipro + reserpine	0.4	0.049
ERR418476	0049_Plate27	B9	cipro + reserpine	0.4	0.089
ERR418476	0049_Plate26	B5	cipro + reserpine	0.4	0.048
ERR418476	0049_Plate34	D2	cipro + reserpine	0.475	0.052
ERR418476	0049_Plate33	D11	cipro + reserpine	0.475	0.047
ERR418476	0049_Plate32	B9	cipro + reserpine	0.475	0.048
ERR418476	0049_Plate31	B5	cipro + reserpine	0.475	0.051
ERR418476	0049_Plate35	D2	cipro + reserpine	0.475	0.048
ERR418476	0049_Plate39	D2	cipro + reserpine	1	0.066
ERR418476	0049_Plate38	D11	cipro + reserpine	1	0.065
ERR418476	0049_Plate36	B5	cipro + reserpine	1	0.04
ERR418476	0049_Plate40	D2	cipro + reserpine	1	0.053
ERR418476	0049_Plate37	B9	cipro + reserpine	1	0.066
ERR418500	0049_Plate5	G5	cipro	0.025	1.004
ERR418500	0049_Plate1	G2	cipro	0.025	0.952
ERR418500	0049_Plate3	E4	cipro	0.025	1.013
ERR418500	0049_Plate4	E4	cipro	0.025	1.036
ERR418500	0049_Plate2	E6	cipro	0.025	0.977
ERR418500	0049_Plate10	G5	cipro	0.1	1.293
ERR418500	0049_Plate7	E6	cipro	0.1	1.154
ERR418500	0049_Plate6	G2	cipro	0.1	1.099
ERR418500	0049_Plate8	E4	cipro	0.1	1.157
ERR418500	0049_Plate9	E4	cipro	0.1	1.132
ERR418500	0049_Plate14	E4	cipro	0.175	1.101
ERR418500	0049_Plate15	G5	cipro	0.175	1.087
ERR418500	0049_Plate13	E4	cipro	0.175	1.276
ERR418500	0049_Plate11	G2	cipro	0.175	0.903
ERR418500	0049_Plate12	E6	cipro	0.175	1.059
ERR418500	0049_Plate20	G5	cipro	0.25	0.541
ERR418500	0049_Plate18	E4	cipro	0.25	0.885
ERR418500	0049_Plate16	G2	cipro	0.25	1.21
ERR418500	0049_Plate19	E4	cipro	0.25	0.725
ERR418500	0049_Plate17	E6	cipro	0.25	1.028
ERR418500	0049_Plate25	G5	cipro	0.325	0.844
ERR418500	0049_Plate24	E4	cipro	0.325	0.47
ERR418500	0049_Plate21	G2	cipro	0.325	0.49
ERR418500	0049_Plate22	E6	cipro	0.325	0.745
ERR418500	0049_Plate23	E4	cipro	0.325	0.713
ERR418500	0049_Plate30	G5	cipro	0.4	0.118
ERR418500	0049_Plate28	E4	cipro	0.4	1.124
ERR418500	0049_Plate26	G2	cipro	0.4	0.212
ERR418500	0049_Plate29	E4	cipro	0.4	0.112
ERR418500	0049_Plate27	E6	cipro	0.4	0.102
ERR418500	0049_Plate31	G2	cipro	0.475	0.058
ERR418500	0049_Plate32	E6	cipro	0.475	0.059
ERR418500	0049_Plate35	G5	cipro	0.475	0.061
ERR418500	0049_Plate33	E4	cipro	0.475	0.061
ERR418500	0049_Plate34	E4	cipro	0.475	0.061
ERR418500	0049_Plate40	G5	cipro	1	0.065
ERR418500	0049_Plate36	G2	cipro	1	0.056
ERR418500	0049_Plate37	E6	cipro	1	0.058
ERR418500	0049_Plate38	E4	cipro	1	0.059
ERR418500	0049_Plate39	E4	cipro	1	0.058
ERR418500	0049_Plate1	D4	cipro + reserpine	0.025	0.831
ERR418500	0049_Plate5	B6	cipro + reserpine	0.025	0.841
ERR418500	0049_Plate4	C10	cipro + reserpine	0.025	0.812
ERR418500	0049_Plate2	C9	cipro + reserpine	0.025	0.807
ERR418500	0049_Plate3	D6	cipro + reserpine	0.025	0.814
ERR418500	0049_Plate6	D4	cipro + reserpine	0.1	0.887
ERR418500	0049_Plate8	D6	cipro + reserpine	0.1	0.781
ERR418500	0049_Plate10	B6	cipro + reserpine	0.1	0.995
ERR418500	0049_Plate9	C10	cipro + reserpine	0.1	0.734
ERR418500	0049_Plate7	C9	cipro + reserpine	0.1	0.967
ERR418500	0049_Plate15	B6	cipro + reserpine	0.175	0.472
ERR418500	0049_Plate12	C9	cipro + reserpine	0.175	1.175
ERR418500	0049_Plate11	D4	cipro + reserpine	0.175	0.743
ERR418500	0049_Plate13	D6	cipro + reserpine	0.175	1.131
ERR418500	0049_Plate14	C10	cipro + reserpine	0.175	0.992
ERR418500	0049_Plate20	B6	cipro + reserpine	0.25	0.268
ERR418500	0049_Plate17	C9	cipro + reserpine	0.25	0.296
ERR418500	0049_Plate18	D6	cipro + reserpine	0.25	0.206
ERR418500	0049_Plate19	C10	cipro + reserpine	0.25	0.546
ERR418500	0049_Plate16	D4	cipro + reserpine	0.25	0.473
ERR418500	0049_Plate23	D6	cipro + reserpine	0.325	0.052
ERR418500	0049_Plate25	B6	cipro + reserpine	0.325	0.084
ERR418500	0049_Plate22	C9	cipro + reserpine	0.325	0.091
ERR418500	0049_Plate21	D4	cipro + reserpine	0.325	0.089
ERR418500	0049_Plate24	C10	cipro + reserpine	0.325	0.061
ERR418500	0049_Plate30	B6	cipro + reserpine	0.4	0.059
ERR418500	0049_Plate28	D6	cipro + reserpine	0.4	0.071
ERR418500	0049_Plate29	C10	cipro + reserpine	0.4	0.125
ERR418500	0049_Plate26	D4	cipro + reserpine	0.4	0.05
ERR418500	0049_Plate27	C9	cipro + reserpine	0.4	0.142
ERR418500	0049_Plate32	C9	cipro + reserpine	0.475	0.054
ERR418500	0049_Plate35	B6	cipro + reserpine	0.475	0.056
ERR418500	0049_Plate33	D6	cipro + reserpine	0.475	0.049
ERR418500	0049_Plate31	D4	cipro + reserpine	0.475	0.053
ERR418500	0049_Plate34	C10	cipro + reserpine	0.475	0.057
ERR418500	0049_Plate40	B6	cipro + reserpine	1	0.052
ERR418500	0049_Plate37	C9	cipro + reserpine	1	0.048
ERR418500	0049_Plate39	C10	cipro + reserpine	1	0.06
ERR418500	0049_Plate36	D4	cipro + reserpine	1	0.049
ERR418500	0049_Plate38	D6	cipro + reserpine	1	0.054
ERR418531	0049_Plate3	F10	cipro	0.025	1.056
ERR418531	0049_Plate1	E5	cipro	0.025	1.157
ERR418531	0049_Plate2	E9	cipro	0.025	1.243
ERR418531	0049_Plate4	G9	cipro	0.025	1.086
ERR418531	0049_Plate5	G9	cipro	0.025	1.088
ERR418531	0049_Plate6	E5	cipro	0.1	0.956
ERR418531	0049_Plate9	G9	cipro	0.1	0.954
ERR418531	0049_Plate7	E9	cipro	0.1	0.988
ERR418531	0049_Plate10	G9	cipro	0.1	1.096
ERR418531	0049_Plate8	F10	cipro	0.1	0.907
ERR418531	0049_Plate15	G9	cipro	0.175	0.98
ERR418531	0049_Plate13	F10	cipro	0.175	0.959
ERR418531	0049_Plate11	E5	cipro	0.175	0.557
ERR418531	0049_Plate12	E9	cipro	0.175	1.093
ERR418531	0049_Plate14	G9	cipro	0.175	0.709
ERR418531	0049_Plate19	G9	cipro	0.25	0.473
ERR418531	0049_Plate16	E5	cipro	0.25	0.509
ERR418531	0049_Plate17	E9	cipro	0.25	0.547
ERR418531	0049_Plate18	F10	cipro	0.25	0.488
ERR418531	0049_Plate20	G9	cipro	0.25	0.367
ERR418531	0049_Plate22	E9	cipro	0.325	0.207
ERR418531	0049_Plate25	G9	cipro	0.325	0.805
ERR418531	0049_Plate23	F10	cipro	0.325	0.713
ERR418531	0049_Plate24	G9	cipro	0.325	0.228
ERR418531	0049_Plate21	E5	cipro	0.325	0.384
ERR418531	0049_Plate29	G9	cipro	0.4	0.151
ERR418531	0049_Plate27	E9	cipro	0.4	0.257
ERR418531	0049_Plate30	G9	cipro	0.4	0.198
ERR418531	0049_Plate26	E5	cipro	0.4	0.082
ERR418531	0049_Plate28	F10	cipro	0.4	0.104
ERR418531	0049_Plate35	G9	cipro	0.475	0.214
ERR418531	0049_Plate34	G9	cipro	0.475	0.105
ERR418531	0049_Plate33	F10	cipro	0.475	0.098
ERR418531	0049_Plate31	E5	cipro	0.475	0.1
ERR418531	0049_Plate32	E9	cipro	0.475	0.193
ERR418531	0049_Plate40	G9	cipro	1	0.055
ERR418531	0049_Plate39	G9	cipro	1	0.068
ERR418531	0049_Plate38	F10	cipro	1	0.072
ERR418531	0049_Plate36	E5	cipro	1	0.06
ERR418531	0049_Plate37	E9	cipro	1	0.081
ERR418531	0049_Plate1	D7	cipro + reserpine	0.025	0.773
ERR418531	0049_Plate3	D8	cipro + reserpine	0.025	0.669
ERR418531	0049_Plate5	C8	cipro + reserpine	0.025	0.864
ERR418531	0049_Plate4	B5	cipro + reserpine	0.025	0.86
ERR418531	0049_Plate2	D4	cipro + reserpine	0.025	0.863
ERR418531	0049_Plate10	C8	cipro + reserpine	0.1	0.775
ERR418531	0049_Plate9	B5	cipro + reserpine	0.1	0.681
ERR418531	0049_Plate7	D4	cipro + reserpine	0.1	0.863
ERR418531	0049_Plate8	D8	cipro + reserpine	0.1	0.653
ERR418531	0049_Plate6	D7	cipro + reserpine	0.1	0.531
ERR418531	0049_Plate15	C8	cipro + reserpine	0.175	0.269
ERR418531	0049_Plate12	D4	cipro + reserpine	0.175	0.553
ERR418531	0049_Plate11	D7	cipro + reserpine	0.175	0.642
ERR418531	0049_Plate13	D8	cipro + reserpine	0.175	0.794
ERR418531	0049_Plate14	B5	cipro + reserpine	0.175	0.534
ERR418531	0049_Plate16	D7	cipro + reserpine	0.25	0.79
ERR418531	0049_Plate20	C8	cipro + reserpine	0.25	0.116
ERR418531	0049_Plate17	D4	cipro + reserpine	0.25	0.183
ERR418531	0049_Plate19	B5	cipro + reserpine	0.25	0.296
ERR418531	0049_Plate18	D8	cipro + reserpine	0.25	0.377
ERR418531	0049_Plate22	D4	cipro + reserpine	0.325	0.241
ERR418531	0049_Plate24	B5	cipro + reserpine	0.325	0.188
ERR418531	0049_Plate25	C8	cipro + reserpine	0.325	0.057
ERR418531	0049_Plate23	D8	cipro + reserpine	0.325	0.07
ERR418531	0049_Plate21	D7	cipro + reserpine	0.325	0.057
ERR418531	0049_Plate29	B5	cipro + reserpine	0.4	0.186
ERR418531	0049_Plate30	C8	cipro + reserpine	0.4	0.058
ERR418531	0049_Plate26	D7	cipro + reserpine	0.4	0.188
ERR418531	0049_Plate28	D8	cipro + reserpine	0.4	0.553
ERR418531	0049_Plate27	D4	cipro + reserpine	0.4	0.075
ERR418531	0049_Plate35	C8	cipro + reserpine	0.475	0.069
ERR418531	0049_Plate34	B5	cipro + reserpine	0.475	0.065
ERR418531	0049_Plate32	D4	cipro + reserpine	0.475	0.059
ERR418531	0049_Plate31	D7	cipro + reserpine	0.475	0.059
ERR418531	0049_Plate33	D8	cipro + reserpine	0.475	0.054
ERR418531	0049_Plate36	D7	cipro + reserpine	1	0.047
ERR418531	0049_Plate40	C8	cipro + reserpine	1	0.054
ERR418531	0049_Plate39	B5	cipro + reserpine	1	0.064
ERR418531	0049_Plate38	D8	cipro + reserpine	1	0.062
ERR418531	0049_Plate37	D4	cipro + reserpine	1	0.06
ERR418562	0049_Plate5	E6	cipro	0.025	0.797
ERR418562	0049_Plate4	F8	cipro	0.025	0.768
ERR418562	0049_Plate1	F3	cipro	0.025	0.837
ERR418562	0049_Plate2	G9	cipro	0.025	0.716
ERR418562	0049_Plate3	F6	cipro	0.025	0.764
ERR418562	0049_Plate9	F8	cipro	0.1	0.07
ERR418562	0049_Plate10	E6	cipro	0.1	0.107
ERR418562	0049_Plate7	G9	cipro	0.1	0.065
ERR418562	0049_Plate6	F3	cipro	0.1	0.059
ERR418562	0049_Plate8	F6	cipro	0.1	0.062
ERR418562	0049_Plate15	E6	cipro	0.175	0.069
ERR418562	0049_Plate12	G9	cipro	0.175	0.05
ERR418562	0049_Plate11	F3	cipro	0.175	0.055
ERR418562	0049_Plate14	F8	cipro	0.175	0.064
ERR418562	0049_Plate13	F6	cipro	0.175	0.054
ERR418562	0049_Plate18	F6	cipro	0.25	0.051
ERR418562	0049_Plate19	F8	cipro	0.25	0.053
ERR418562	0049_Plate16	F3	cipro	0.25	0.057
ERR418562	0049_Plate17	G9	cipro	0.25	0.052
ERR418562	0049_Plate20	E6	cipro	0.25	0.053
ERR418562	0049_Plate25	E6	cipro	0.325	0.053
ERR418562	0049_Plate21	F3	cipro	0.325	0.051
ERR418562	0049_Plate23	F6	cipro	0.325	0.05
ERR418562	0049_Plate22	G9	cipro	0.325	0.051
ERR418562	0049_Plate24	F8	cipro	0.325	0.05
ERR418562	0049_Plate27	G9	cipro	0.4	0.054
ERR418562	0049_Plate30	E6	cipro	0.4	0.052
ERR418562	0049_Plate28	F6	cipro	0.4	0.05
ERR418562	0049_Plate26	F3	cipro	0.4	0.051
ERR418562	0049_Plate29	F8	cipro	0.4	0.051
ERR418562	0049_Plate32	G9	cipro	0.475	0.054
ERR418562	0049_Plate35	E6	cipro	0.475	0.054
ERR418562	0049_Plate31	F3	cipro	0.475	0.053
ERR418562	0049_Plate34	F8	cipro	0.475	0.056
ERR418562	0049_Plate33	F6	cipro	0.475	0.054
ERR418562	0049_Plate38	F6	cipro	1	0.062
ERR418562	0049_Plate40	E6	cipro	1	0.063
ERR418562	0049_Plate37	G9	cipro	1	0.064
ERR418562	0049_Plate36	F3	cipro	1	0.054
ERR418562	0049_Plate39	F8	cipro	1	0.061
ERR418562	0049_Plate4	C8	cipro + reserpine	0.025	1.158
ERR418562	0049_Plate2	C4	cipro + reserpine	0.025	0.75
ERR418562	0049_Plate5	D3	cipro + reserpine	0.025	1.144
ERR418562	0049_Plate1	D5	cipro + reserpine	0.025	0.768
ERR418562	0049_Plate3	C5	cipro + reserpine	0.025	0.871
ERR418562	0049_Plate9	C8	cipro + reserpine	0.1	0.09
ERR418562	0049_Plate6	D5	cipro + reserpine	0.1	0.05
ERR418562	0049_Plate8	C5	cipro + reserpine	0.1	0.055
ERR418562	0049_Plate7	C4	cipro + reserpine	0.1	0.074
ERR418562	0049_Plate10	D3	cipro + reserpine	0.1	0.057
ERR418562	0049_Plate14	C8	cipro + reserpine	0.175	0.051
ERR418562	0049_Plate11	D5	cipro + reserpine	0.175	0.049
ERR418562	0049_Plate15	D3	cipro + reserpine	0.175	0.049
ERR418562	0049_Plate12	C4	cipro + reserpine	0.175	0.078
ERR418562	0049_Plate13	C5	cipro + reserpine	0.175	0.052
ERR418562	0049_Plate18	C5	cipro + reserpine	0.25	0.047
ERR418562	0049_Plate20	D3	cipro + reserpine	0.25	0.064
ERR418562	0049_Plate16	D5	cipro + reserpine	0.25	0.059
ERR418562	0049_Plate17	C4	cipro + reserpine	0.25	0.051
ERR418562	0049_Plate19	C8	cipro + reserpine	0.25	0.046
ERR418562	0049_Plate25	D3	cipro + reserpine	0.325	0.054
ERR418562	0049_Plate24	C8	cipro + reserpine	0.325	0.05
ERR418562	0049_Plate22	C4	cipro + reserpine	0.325	0.055
ERR418562	0049_Plate21	D5	cipro + reserpine	0.325	0.048
ERR418562	0049_Plate23	C5	cipro + reserpine	0.325	0.044
ERR418562	0049_Plate27	C4	cipro + reserpine	0.4	0.055
ERR418562	0049_Plate28	C5	cipro + reserpine	0.4	0.056
ERR418562	0049_Plate29	C8	cipro + reserpine	0.4	0.049
ERR418562	0049_Plate26	D5	cipro + reserpine	0.4	0.05
ERR418562	0049_Plate30	D3	cipro + reserpine	0.4	0.051
ERR418562	0049_Plate35	D3	cipro + reserpine	0.475	0.062
ERR418562	0049_Plate34	C8	cipro + reserpine	0.475	0.056
ERR418562	0049_Plate33	C5	cipro + reserpine	0.475	0.051
ERR418562	0049_Plate32	C4	cipro + reserpine	0.475	0.049
ERR418562	0049_Plate31	D5	cipro + reserpine	0.475	0.049
ERR418562	0049_Plate37	C4	cipro + reserpine	1	0.063
ERR418562	0049_Plate40	D3	cipro + reserpine	1	0.051
ERR418562	0049_Plate36	D5	cipro + reserpine	1	0.046
ERR418562	0049_Plate38	C5	cipro + reserpine	1	0.055
ERR418562	0049_Plate39	C8	cipro + reserpine	1	0.063
ERR418583	0049_Plate2	E7	cipro	0.025	0.811
ERR418583	0049_Plate1	F4	cipro	0.025	0.751
ERR418583	0049_Plate3	E9	cipro	0.025	0.73
ERR418583	0049_Plate5	G6	cipro	0.025	0.847
ERR418583	0049_Plate4	E11	cipro	0.025	0.765
ERR418583	0049_Plate10	G6	cipro	0.1	0.861
ERR418583	0049_Plate6	F4	cipro	0.1	0.618
ERR418583	0049_Plate8	E9	cipro	0.1	0.595
ERR418583	0049_Plate7	E7	cipro	0.1	0.633
ERR418583	0049_Plate9	E11	cipro	0.1	0.571
ERR418583	0049_Plate12	E7	cipro	0.175	0.468
ERR418583	0049_Plate15	G6	cipro	0.175	0.574
ERR418583	0049_Plate14	E11	cipro	0.175	0.698
ERR418583	0049_Plate13	E9	cipro	0.175	0.706
ERR418583	0049_Plate11	F4	cipro	0.175	0.317
ERR418583	0049_Plate19	E11	cipro	0.25	0.596
ERR418583	0049_Plate17	E7	cipro	0.25	0.685
ERR418583	0049_Plate16	F4	cipro	0.25	0.854
ERR418583	0049_Plate18	E9	cipro	0.25	0.554
ERR418583	0049_Plate20	G6	cipro	0.25	0.15
ERR418583	0049_Plate21	F4	cipro	0.325	0.097
ERR418583	0049_Plate22	E7	cipro	0.325	0.284
ERR418583	0049_Plate23	E9	cipro	0.325	0.227
ERR418583	0049_Plate25	G6	cipro	0.325	0.593
ERR418583	0049_Plate24	E11	cipro	0.325	0.109
ERR418583	0049_Plate30	G6	cipro	0.4	0.081
ERR418583	0049_Plate26	F4	cipro	0.4	0.089
ERR418583	0049_Plate28	E9	cipro	0.4	0.067
ERR418583	0049_Plate29	E11	cipro	0.4	0.068
ERR418583	0049_Plate27	E7	cipro	0.4	0.111
ERR418583	0049_Plate31	F4	cipro	0.475	0.103
ERR418583	0049_Plate35	G6	cipro	0.475	0.066
ERR418583	0049_Plate33	E9	cipro	0.475	0.067
ERR418583	0049_Plate34	E11	cipro	0.475	0.085
ERR418583	0049_Plate32	E7	cipro	0.475	0.067
ERR418583	0049_Plate40	G6	cipro	1	0.066
ERR418583	0049_Plate39	E11	cipro	1	0.076
ERR418583	0049_Plate36	F4	cipro	1	0.058
ERR418583	0049_Plate38	E9	cipro	1	0.074
ERR418583	0049_Plate37	E7	cipro	1	0.071
ERR418583	0049_Plate3	D7	cipro + reserpine	0.025	0.597
ERR418583	0049_Plate4	C5	cipro + reserpine	0.025	0.615
ERR418583	0049_Plate2	C7	cipro + reserpine	0.025	0.613
ERR418583	0049_Plate1	C4	cipro + reserpine	0.025	0.599
ERR418583	0049_Plate5	D4	cipro + reserpine	0.025	0.585
ERR418583	0049_Plate10	D4	cipro + reserpine	0.1	0.862
ERR418583	0049_Plate9	C5	cipro + reserpine	0.1	0.539
ERR418583	0049_Plate7	C7	cipro + reserpine	0.1	0.565
ERR418583	0049_Plate6	C4	cipro + reserpine	0.1	0.41
ERR418583	0049_Plate8	D7	cipro + reserpine	0.1	0.538
ERR418583	0049_Plate11	C4	cipro + reserpine	0.175	0.503
ERR418583	0049_Plate13	D7	cipro + reserpine	0.175	0.448
ERR418583	0049_Plate12	C7	cipro + reserpine	0.175	0.62
ERR418583	0049_Plate14	C5	cipro + reserpine	0.175	0.779
ERR418583	0049_Plate15	D4	cipro + reserpine	0.175	0.746
ERR418583	0049_Plate17	C7	cipro + reserpine	0.25	0.169
ERR418583	0049_Plate16	C4	cipro + reserpine	0.25	0.288
ERR418583	0049_Plate19	C5	cipro + reserpine	0.25	0.377
ERR418583	0049_Plate20	D4	cipro + reserpine	0.25	0.056
ERR418583	0049_Plate18	D7	cipro + reserpine	0.25	0.356
ERR418583	0049_Plate24	C5	cipro + reserpine	0.325	0.055
ERR418583	0049_Plate22	C7	cipro + reserpine	0.325	0.065
ERR418583	0049_Plate25	D4	cipro + reserpine	0.325	0.145
ERR418583	0049_Plate21	C4	cipro + reserpine	0.325	0.058
ERR418583	0049_Plate23	D7	cipro + reserpine	0.325	0.219
ERR418583	0049_Plate30	D4	cipro + reserpine	0.4	0.065
ERR418583	0049_Plate26	C4	cipro + reserpine	0.4	0.137
ERR418583	0049_Plate27	C7	cipro + reserpine	0.4	0.062
ERR418583	0049_Plate29	C5	cipro + reserpine	0.4	0.051
ERR418583	0049_Plate28	D7	cipro + reserpine	0.4	0.053
ERR418583	0049_Plate35	D4	cipro + reserpine	0.475	0.052
ERR418583	0049_Plate34	C5	cipro + reserpine	0.475	0.06
ERR418583	0049_Plate33	D7	cipro + reserpine	0.475	0.055
ERR418583	0049_Plate31	C4	cipro + reserpine	0.475	0.065
ERR418583	0049_Plate32	C7	cipro + reserpine	0.475	0.051
ERR418583	0049_Plate37	C7	cipro + reserpine	1	0.062
ERR418583	0049_Plate40	D4	cipro + reserpine	1	0.054
ERR418583	0049_Plate36	C4	cipro + reserpine	1	0.057
ERR418583	0049_Plate38	D7	cipro + reserpine	1	0.059
ERR418583	0049_Plate39	C5	cipro + reserpine	1	0.063
ERR418607	0049_Plate5	F7	cipro	0.025	1.104
ERR418607	0049_Plate1	E10	cipro	0.025	1.101
ERR418607	0049_Plate3	F7	cipro	0.025	1.077
ERR418607	0049_Plate2	G3	cipro	0.025	1.104
ERR418607	0049_Plate4	F2	cipro	0.025	1.133
ERR418607	0049_Plate6	E10	cipro	0.1	0.907
ERR418607	0049_Plate7	G3	cipro	0.1	0.998
ERR418607	0049_Plate8	F7	cipro	0.1	0.959
ERR418607	0049_Plate9	F2	cipro	0.1	1.047
ERR418607	0049_Plate10	F7	cipro	0.1	1.034
ERR418607	0049_Plate15	F7	cipro	0.175	0.971
ERR418607	0049_Plate13	F7	cipro	0.175	1.131
ERR418607	0049_Plate12	G3	cipro	0.175	0.776
ERR418607	0049_Plate11	E10	cipro	0.175	1.261
ERR418607	0049_Plate14	F2	cipro	0.175	0.979
ERR418607	0049_Plate16	E10	cipro	0.25	0.803
ERR418607	0049_Plate17	G3	cipro	0.25	0.935
ERR418607	0049_Plate18	F7	cipro	0.25	0.923
ERR418607	0049_Plate19	F2	cipro	0.25	0.449
ERR418607	0049_Plate20	F7	cipro	0.25	0.337
ERR418607	0049_Plate22	G3	cipro	0.325	0.849
ERR418607	0049_Plate23	F7	cipro	0.325	0.439
ERR418607	0049_Plate25	F7	cipro	0.325	0.638
ERR418607	0049_Plate21	E10	cipro	0.325	0.289
ERR418607	0049_Plate24	F2	cipro	0.325	0.407
ERR418607	0049_Plate27	G3	cipro	0.4	0.381
ERR418607	0049_Plate28	F7	cipro	0.4	0.494
ERR418607	0049_Plate26	E10	cipro	0.4	0.23
ERR418607	0049_Plate30	F7	cipro	0.4	0.321
ERR418607	0049_Plate29	F2	cipro	0.4	0.328
ERR418607	0049_Plate33	F7	cipro	0.475	0.146
ERR418607	0049_Plate32	G3	cipro	0.475	0.192
ERR418607	0049_Plate35	F7	cipro	0.475	0.261
ERR418607	0049_Plate31	E10	cipro	0.475	0.238
ERR418607	0049_Plate34	F2	cipro	0.475	0.171
ERR418607	0049_Plate37	G3	cipro	1	0.072
ERR418607	0049_Plate40	F7	cipro	1	0.067
ERR418607	0049_Plate36	E10	cipro	1	0.058
ERR418607	0049_Plate39	F2	cipro	1	0.064
ERR418607	0049_Plate38	F7	cipro	1	0.067
ERR418607	0049_Plate4	B3	cipro + reserpine	0.025	1.118
ERR418607	0049_Plate1	B8	cipro + reserpine	0.025	0.772
ERR418607	0049_Plate3	D5	cipro + reserpine	0.025	0.757
ERR418607	0049_Plate2	D6	cipro + reserpine	0.025	0.775
ERR418607	0049_Plate5	D8	cipro + reserpine	0.025	0.739
ERR418607	0049_Plate10	D8	cipro + reserpine	0.1	0.572
ERR418607	0049_Plate8	D5	cipro + reserpine	0.1	0.821
ERR418607	0049_Plate7	D6	cipro + reserpine	0.1	1.09
ERR418607	0049_Plate9	B3	cipro + reserpine	0.1	0.867
ERR418607	0049_Plate6	B8	cipro + reserpine	0.1	0.554
ERR418607	0049_Plate14	B3	cipro + reserpine	0.175	0.847
ERR418607	0049_Plate13	D5	cipro + reserpine	0.175	0.853
ERR418607	0049_Plate12	D6	cipro + reserpine	0.175	0.981
ERR418607	0049_Plate15	D8	cipro + reserpine	0.175	0.224
ERR418607	0049_Plate11	B8	cipro + reserpine	0.175	0.762
ERR418607	0049_Plate18	D5	cipro + reserpine	0.25	0.334
ERR418607	0049_Plate17	D6	cipro + reserpine	0.25	0.353
ERR418607	0049_Plate20	D8	cipro + reserpine	0.25	0.289
ERR418607	0049_Plate16	B8	cipro + reserpine	0.25	1.095
ERR418607	0049_Plate19	B3	cipro + reserpine	0.25	0.542
ERR418607	0049_Plate23	D5	cipro + reserpine	0.325	0.127
ERR418607	0049_Plate22	D6	cipro + reserpine	0.325	0.121
ERR418607	0049_Plate25	D8	cipro + reserpine	0.325	0.215
ERR418607	0049_Plate21	B8	cipro + reserpine	0.325	0.059
ERR418607	0049_Plate24	B3	cipro + reserpine	0.325	0.12
ERR418607	0049_Plate28	D5	cipro + reserpine	0.4	0.138
ERR418607	0049_Plate30	D8	cipro + reserpine	0.4	0.065
ERR418607	0049_Plate29	B3	cipro + reserpine	0.4	0.124
ERR418607	0049_Plate27	D6	cipro + reserpine	0.4	0.146
ERR418607	0049_Plate26	B8	cipro + reserpine	0.4	0.164
ERR418607	0049_Plate33	D5	cipro + reserpine	0.475	0.051
ERR418607	0049_Plate34	B3	cipro + reserpine	0.475	0.055
ERR418607	0049_Plate31	B8	cipro + reserpine	0.475	0.083
ERR418607	0049_Plate32	D6	cipro + reserpine	0.475	0.057
ERR418607	0049_Plate35	D8	cipro + reserpine	0.475	0.049
ERR418607	0049_Plate39	B3	cipro + reserpine	1	0.069
ERR418607	0049_Plate37	D6	cipro + reserpine	1	0.063
ERR418607	0049_Plate36	B8	cipro + reserpine	1	0.043
ERR418607	0049_Plate40	D8	cipro + reserpine	1	0.055
ERR418607	0049_Plate38	D5	cipro + reserpine	1	0.073
ERR418609	0049_Plate3	F8	cipro	0.025	0.646
ERR418609	0049_Plate5	F2	cipro	0.025	0.785
ERR418609	0049_Plate1	E6	cipro	0.025	0.646
ERR418609	0049_Plate2	G7	cipro	0.025	0.674
ERR418609	0049_Plate4	G8	cipro	0.025	0.627
ERR418609	0049_Plate6	E6	cipro	0.1	0.559
ERR418609	0049_Plate7	G7	cipro	0.1	0.627
ERR418609	0049_Plate8	F8	cipro	0.1	0.581
ERR418609	0049_Plate9	G8	cipro	0.1	0.636
ERR418609	0049_Plate10	F2	cipro	0.1	0.7
ERR418609	0049_Plate13	F8	cipro	0.175	0.727
ERR418609	0049_Plate15	F2	cipro	0.175	0.181
ERR418609	0049_Plate12	G7	cipro	0.175	0.21
ERR418609	0049_Plate14	G8	cipro	0.175	0.236
ERR418609	0049_Plate11	E6	cipro	0.175	0.4
ERR418609	0049_Plate19	G8	cipro	0.25	0.19
ERR418609	0049_Plate17	G7	cipro	0.25	0.188
ERR418609	0049_Plate20	F2	cipro	0.25	0.071
ERR418609	0049_Plate16	E6	cipro	0.25	0.189
ERR418609	0049_Plate18	F8	cipro	0.25	0.483
ERR418609	0049_Plate25	F2	cipro	0.325	0.058
ERR418609	0049_Plate23	F8	cipro	0.325	0.113
ERR418609	0049_Plate22	G7	cipro	0.325	0.088
ERR418609	0049_Plate24	G8	cipro	0.325	0.145
ERR418609	0049_Plate21	E6	cipro	0.325	0.064
ERR418609	0049_Plate29	G8	cipro	0.4	0.051
ERR418609	0049_Plate30	F2	cipro	0.4	0.053
ERR418609	0049_Plate28	F8	cipro	0.4	0.13
ERR418609	0049_Plate26	E6	cipro	0.4	0.059
ERR418609	0049_Plate27	G7	cipro	0.4	0.065
ERR418609	0049_Plate35	F2	cipro	0.475	0.148
ERR418609	0049_Plate31	E6	cipro	0.475	0.051
ERR418609	0049_Plate33	F8	cipro	0.475	0.052
ERR418609	0049_Plate32	G7	cipro	0.475	0.103
ERR418609	0049_Plate34	G8	cipro	0.475	0.052
ERR418609	0049_Plate36	E6	cipro	1	0.052
ERR418609	0049_Plate37	G7	cipro	1	0.056
ERR418609	0049_Plate39	G8	cipro	1	0.051
ERR418609	0049_Plate40	F2	cipro	1	0.056
ERR418609	0049_Plate38	F8	cipro	1	0.053
ERR418609	0049_Plate3	C11	cipro + reserpine	0.025	0.652
ERR418609	0049_Plate5	B10	cipro + reserpine	0.025	0.709
ERR418609	0049_Plate2	B6	cipro + reserpine	0.025	0.666
ERR418609	0049_Plate4	D10	cipro + reserpine	0.025	0.702
ERR418609	0049_Plate1	D10	cipro + reserpine	0.025	0.637
ERR418609	0049_Plate8	C11	cipro + reserpine	0.1	0.329
ERR418609	0049_Plate9	D10	cipro + reserpine	0.1	0.512
ERR418609	0049_Plate10	B10	cipro + reserpine	0.1	0.735
ERR418609	0049_Plate6	D10	cipro + reserpine	0.1	0.203
ERR418609	0049_Plate7	B6	cipro + reserpine	0.1	0.819
ERR418609	0049_Plate14	D10	cipro + reserpine	0.175	0.104
ERR418609	0049_Plate13	C11	cipro + reserpine	0.175	0.161
ERR418609	0049_Plate11	D10	cipro + reserpine	0.175	0.298
ERR418609	0049_Plate15	B10	cipro + reserpine	0.175	0.098
ERR418609	0049_Plate12	B6	cipro + reserpine	0.175	0.261
ERR418609	0049_Plate19	D10	cipro + reserpine	0.25	0.086
ERR418609	0049_Plate18	C11	cipro + reserpine	0.25	0.069
ERR418609	0049_Plate16	D10	cipro + reserpine	0.25	0.251
ERR418609	0049_Plate20	B10	cipro + reserpine	0.25	0.053
ERR418609	0049_Plate17	B6	cipro + reserpine	0.25	0.084
ERR418609	0049_Plate25	B10	cipro + reserpine	0.325	0.055
ERR418609	0049_Plate24	D10	cipro + reserpine	0.325	0.042
ERR418609	0049_Plate21	D10	cipro + reserpine	0.325	0.044
ERR418609	0049_Plate23	C11	cipro + reserpine	0.325	0.044
ERR418609	0049_Plate22	B6	cipro + reserpine	0.325	0.057
ERR418609	0049_Plate27	B6	cipro + reserpine	0.4	0.051
ERR418609	0049_Plate30	B10	cipro + reserpine	0.4	0.044
ERR418609	0049_Plate29	D10	cipro + reserpine	0.4	0.046
ERR418609	0049_Plate26	D10	cipro + reserpine	0.4	0.048
ERR418609	0049_Plate28	C11	cipro + reserpine	0.4	0.048
ERR418609	0049_Plate35	B10	cipro + reserpine	0.475	0.045
ERR418609	0049_Plate33	C11	cipro + reserpine	0.475	0.055
ERR418609	0049_Plate31	D10	cipro + reserpine	0.475	0.044
ERR418609	0049_Plate32	B6	cipro + reserpine	0.475	0.05
ERR418609	0049_Plate34	D10	cipro + reserpine	0.475	0.054
ERR418609	0049_Plate40	B10	cipro + reserpine	1	0.041
ERR418609	0049_Plate38	C11	cipro + reserpine	1	0.066
ERR418609	0049_Plate39	D10	cipro + reserpine	1	0.101
ERR418609	0049_Plate36	D10	cipro + reserpine	1	0.039
ERR418609	0049_Plate37	B6	cipro + reserpine	1	0.064
ERR418628	0049_Plate5	F8	cipro	0.025	1.119
ERR418628	0049_Plate3	F3	cipro	0.025	1.153
ERR418628	0049_Plate4	F5	cipro	0.025	1.131
ERR418628	0049_Plate2	F5	cipro	0.025	1.049
ERR418628	0049_Plate1	G6	cipro	0.025	1.103
ERR418628	0049_Plate7	F5	cipro	0.1	0.884
ERR418628	0049_Plate6	G6	cipro	0.1	1.08
ERR418628	0049_Plate9	F5	cipro	0.1	0.79
ERR418628	0049_Plate8	F3	cipro	0.1	0.905
ERR418628	0049_Plate10	F8	cipro	0.1	0.887
ERR418628	0049_Plate11	G6	cipro	0.175	0.513
ERR418628	0049_Plate14	F5	cipro	0.175	0.362
ERR418628	0049_Plate13	F3	cipro	0.175	0.784
ERR418628	0049_Plate12	F5	cipro	0.175	0.532
ERR418628	0049_Plate15	F8	cipro	0.175	0.421
ERR418628	0049_Plate16	G6	cipro	0.25	0.62
ERR418628	0049_Plate19	F5	cipro	0.25	0.561
ERR418628	0049_Plate20	F8	cipro	0.25	0.29
ERR418628	0049_Plate18	F3	cipro	0.25	0.458
ERR418628	0049_Plate17	F5	cipro	0.25	0.363
ERR418628	0049_Plate22	F5	cipro	0.325	0.185
ERR418628	0049_Plate25	F8	cipro	0.325	0.332
ERR418628	0049_Plate23	F3	cipro	0.325	0.09
ERR418628	0049_Plate24	F5	cipro	0.325	0.137
ERR418628	0049_Plate21	G6	cipro	0.325	0.269
ERR418628	0049_Plate27	F5	cipro	0.4	0.234
ERR418628	0049_Plate28	F3	cipro	0.4	0.072
ERR418628	0049_Plate30	F8	cipro	0.4	0.111
ERR418628	0049_Plate26	G6	cipro	0.4	0.084
ERR418628	0049_Plate29	F5	cipro	0.4	0.073
ERR418628	0049_Plate32	F5	cipro	0.475	0.404
ERR418628	0049_Plate35	F8	cipro	0.475	0.055
ERR418628	0049_Plate31	G6	cipro	0.475	0.058
ERR418628	0049_Plate33	F3	cipro	0.475	0.078
ERR418628	0049_Plate34	F5	cipro	0.475	0.28
ERR418628	0049_Plate38	F3	cipro	1	0.073
ERR418628	0049_Plate37	F5	cipro	1	0.071
ERR418628	0049_Plate36	G6	cipro	1	0.065
ERR418628	0049_Plate39	F5	cipro	1	0.058
ERR418628	0049_Plate40	F8	cipro	1	0.067
ERR418628	0049_Plate3	D4	cipro + reserpine	0.025	0.66
ERR418628	0049_Plate4	C7	cipro + reserpine	0.025	0.635
ERR418628	0049_Plate2	B8	cipro + reserpine	0.025	0.71
ERR418628	0049_Plate1	B6	cipro + reserpine	0.025	0.693
ERR418628	0049_Plate5	B3	cipro + reserpine	0.025	0.905
ERR418628	0049_Plate10	B3	cipro + reserpine	0.1	0.832
ERR418628	0049_Plate8	D4	cipro + reserpine	0.1	0.675
ERR418628	0049_Plate9	C7	cipro + reserpine	0.1	0.341
ERR418628	0049_Plate6	B6	cipro + reserpine	0.1	0.613
ERR418628	0049_Plate7	B8	cipro + reserpine	0.1	0.824
ERR418628	0049_Plate11	B6	cipro + reserpine	0.175	0.636
ERR418628	0049_Plate13	D4	cipro + reserpine	0.175	0.608
ERR418628	0049_Plate15	B3	cipro + reserpine	0.175	0.327
ERR418628	0049_Plate14	C7	cipro + reserpine	0.175	0.526
ERR418628	0049_Plate12	B8	cipro + reserpine	0.175	0.432
ERR418628	0049_Plate18	D4	cipro + reserpine	0.25	0.058
ERR418628	0049_Plate20	B3	cipro + reserpine	0.25	0.784
ERR418628	0049_Plate16	B6	cipro + reserpine	0.25	0.43
ERR418628	0049_Plate17	B8	cipro + reserpine	0.25	0.057
ERR418628	0049_Plate19	C7	cipro + reserpine	0.25	0.234
ERR418628	0049_Plate24	C7	cipro + reserpine	0.325	0.053
ERR418628	0049_Plate25	B3	cipro + reserpine	0.325	0.074
ERR418628	0049_Plate23	D4	cipro + reserpine	0.325	0.053
ERR418628	0049_Plate21	B6	cipro + reserpine	0.325	0.049
ERR418628	0049_Plate22	B8	cipro + reserpine	0.325	0.059
ERR418628	0049_Plate29	C7	cipro + reserpine	0.4	0.048
ERR418628	0049_Plate30	B3	cipro + reserpine	0.4	0.053
ERR418628	0049_Plate27	B8	cipro + reserpine	0.4	0.592
ERR418628	0049_Plate26	B6	cipro + reserpine	0.4	0.055
ERR418628	0049_Plate28	D4	cipro + reserpine	0.4	0.053
ERR418628	0049_Plate35	B3	cipro + reserpine	0.475	0.059
ERR418628	0049_Plate34	C7	cipro + reserpine	0.475	0.227
ERR418628	0049_Plate33	D4	cipro + reserpine	0.475	0.208
ERR418628	0049_Plate32	B8	cipro + reserpine	0.475	0.051
ERR418628	0049_Plate31	B6	cipro + reserpine	0.475	0.051
ERR418628	0049_Plate38	D4	cipro + reserpine	1	0.066
ERR418628	0049_Plate37	B8	cipro + reserpine	1	0.073
ERR418628	0049_Plate40	B3	cipro + reserpine	1	0.042
ERR418628	0049_Plate36	B6	cipro + reserpine	1	0.044
ERR418628	0049_Plate39	C7	cipro + reserpine	1	0.07
ERR418658	0049_Plate1	E3	cipro	0.025	1.172
ERR418658	0049_Plate4	E7	cipro	0.025	1.14
ERR418658	0049_Plate3	G2	cipro	0.025	1.116
ERR418658	0049_Plate2	F11	cipro	0.025	1.037
ERR418658	0049_Plate5	E2	cipro	0.025	1.249
ERR418658	0049_Plate9	E7	cipro	0.1	0.999
ERR418658	0049_Plate6	E3	cipro	0.1	0.983
ERR418658	0049_Plate10	E2	cipro	0.1	1.287
ERR418658	0049_Plate7	F11	cipro	0.1	1.096
ERR418658	0049_Plate8	G2	cipro	0.1	1.263
ERR418658	0049_Plate15	E2	cipro	0.175	1.155
ERR418658	0049_Plate14	E7	cipro	0.175	1.187
ERR418658	0049_Plate11	E3	cipro	0.175	0.953
ERR418658	0049_Plate13	G2	cipro	0.175	1.412
ERR418658	0049_Plate12	F11	cipro	0.175	1.416
ERR418658	0049_Plate19	E7	cipro	0.25	1.091
ERR418658	0049_Plate16	E3	cipro	0.25	1.326
ERR418658	0049_Plate20	E2	cipro	0.25	1.008
ERR418658	0049_Plate17	F11	cipro	0.25	1.337
ERR418658	0049_Plate18	G2	cipro	0.25	1.325
ERR418658	0049_Plate24	E7	cipro	0.325	0.753
ERR418658	0049_Plate21	E3	cipro	0.325	0.712
ERR418658	0049_Plate25	E2	cipro	0.325	1.177
ERR418658	0049_Plate23	G2	cipro	0.325	0.983
ERR418658	0049_Plate22	F11	cipro	0.325	0.975
ERR418658	0049_Plate27	F11	cipro	0.4	0.969
ERR418658	0049_Plate26	E3	cipro	0.4	1.063
ERR418658	0049_Plate28	G2	cipro	0.4	0.992
ERR418658	0049_Plate29	E7	cipro	0.4	0.891
ERR418658	0049_Plate30	E2	cipro	0.4	0.978
ERR418658	0049_Plate34	E7	cipro	0.475	0.68
ERR418658	0049_Plate31	E3	cipro	0.475	0.555
ERR418658	0049_Plate35	E2	cipro	0.475	0.595
ERR418658	0049_Plate33	G2	cipro	0.475	0.658
ERR418658	0049_Plate32	F11	cipro	0.475	0.577
ERR418658	0049_Plate38	G2	cipro	1	0.828
ERR418658	0049_Plate36	E3	cipro	1	0.179
ERR418658	0049_Plate40	E2	cipro	1	0.092
ERR418658	0049_Plate39	E7	cipro	1	0.151
ERR418658	0049_Plate37	F11	cipro	1	0.126
ERR418658	0049_Plate3	B10	cipro + reserpine	0.025	0.68
ERR418658	0049_Plate5	C3	cipro + reserpine	0.025	1.257
ERR418658	0049_Plate1	B10	cipro + reserpine	0.025	0.73
ERR418658	0049_Plate2	B3	cipro + reserpine	0.025	0.854
ERR418658	0049_Plate4	B7	cipro + reserpine	0.025	1.13
ERR418658	0049_Plate9	B7	cipro + reserpine	0.1	1.164
ERR418658	0049_Plate7	B3	cipro + reserpine	0.1	1.034
ERR418658	0049_Plate8	B10	cipro + reserpine	0.1	0.962
ERR418658	0049_Plate10	C3	cipro + reserpine	0.1	1.168
ERR418658	0049_Plate6	B10	cipro + reserpine	0.1	0.848
ERR418658	0049_Plate12	B3	cipro + reserpine	0.175	1.318
ERR418658	0049_Plate11	B10	cipro + reserpine	0.175	1.269
ERR418658	0049_Plate14	B7	cipro + reserpine	0.175	1.006
ERR418658	0049_Plate15	C3	cipro + reserpine	0.175	0.745
ERR418658	0049_Plate13	B10	cipro + reserpine	0.175	1.204
ERR418658	0049_Plate16	B10	cipro + reserpine	0.25	1.193
ERR418658	0049_Plate17	B3	cipro + reserpine	0.25	0.813
ERR418658	0049_Plate20	C3	cipro + reserpine	0.25	0.527
ERR418658	0049_Plate18	B10	cipro + reserpine	0.25	0.801
ERR418658	0049_Plate19	B7	cipro + reserpine	0.25	0.691
ERR418658	0049_Plate24	B7	cipro + reserpine	0.325	0.176
ERR418658	0049_Plate25	C3	cipro + reserpine	0.325	0.601
ERR418658	0049_Plate21	B10	cipro + reserpine	0.325	0.203
ERR418658	0049_Plate22	B3	cipro + reserpine	0.325	0.339
ERR418658	0049_Plate23	B10	cipro + reserpine	0.325	0.203
ERR418658	0049_Plate29	B7	cipro + reserpine	0.4	0.308
ERR418658	0049_Plate26	B10	cipro + reserpine	0.4	0.562
ERR418658	0049_Plate27	B3	cipro + reserpine	0.4	0.252
ERR418658	0049_Plate28	B10	cipro + reserpine	0.4	0.289
ERR418658	0049_Plate30	C3	cipro + reserpine	0.4	0.128
ERR418658	0049_Plate31	B10	cipro + reserpine	0.475	0.23
ERR418658	0049_Plate35	C3	cipro + reserpine	0.475	0.069
ERR418658	0049_Plate34	B7	cipro + reserpine	0.475	0.197
ERR418658	0049_Plate33	B10	cipro + reserpine	0.475	0.103
ERR418658	0049_Plate32	B3	cipro + reserpine	0.475	0.112
ERR418658	0049_Plate40	C3	cipro + reserpine	1	0.056
ERR418658	0049_Plate37	B3	cipro + reserpine	1	0.062
ERR418658	0049_Plate38	B10	cipro + reserpine	1	0.072
ERR418658	0049_Plate36	B10	cipro + reserpine	1	0.044
ERR418658	0049_Plate39	B7	cipro + reserpine	1	0.065
ERR418695	0049_Plate2	F9	cipro	0.025	1.024
ERR418695	0049_Plate3	G8	cipro	0.025	1.058
ERR418695	0049_Plate1	G9	cipro	0.025	0.992
ERR418695	0049_Plate4	G3	cipro	0.025	1.096
ERR418695	0049_Plate5	F3	cipro	0.025	1.123
ERR418695	0049_Plate6	G9	cipro	0.1	0.787
ERR418695	0049_Plate7	F9	cipro	0.1	0.683
ERR418695	0049_Plate10	F3	cipro	0.1	0.948
ERR418695	0049_Plate9	G3	cipro	0.1	0.815
ERR418695	0049_Plate8	G8	cipro	0.1	0.745
ERR418695	0049_Plate15	F3	cipro	0.175	0.561
ERR418695	0049_Plate12	F9	cipro	0.175	0.589
ERR418695	0049_Plate14	G3	cipro	0.175	0.474
ERR418695	0049_Plate11	G9	cipro	0.175	0.564
ERR418695	0049_Plate13	G8	cipro	0.175	0.59
ERR418695	0049_Plate16	G9	cipro	0.25	0.947
ERR418695	0049_Plate18	G8	cipro	0.25	0.23
ERR418695	0049_Plate20	F3	cipro	0.25	0.129
ERR418695	0049_Plate17	F9	cipro	0.25	0.566
ERR418695	0049_Plate19	G3	cipro	0.25	0.162
ERR418695	0049_Plate24	G3	cipro	0.325	0.184
ERR418695	0049_Plate21	G9	cipro	0.325	0.086
ERR418695	0049_Plate22	F9	cipro	0.325	0.101
ERR418695	0049_Plate25	F3	cipro	0.325	0.163
ERR418695	0049_Plate23	G8	cipro	0.325	0.105
ERR418695	0049_Plate27	F9	cipro	0.4	0.07
ERR418695	0049_Plate30	F3	cipro	0.4	0.331
ERR418695	0049_Plate26	G9	cipro	0.4	0.052
ERR418695	0049_Plate29	G3	cipro	0.4	0.059
ERR418695	0049_Plate28	G8	cipro	0.4	0.166
ERR418695	0049_Plate33	G8	cipro	0.475	0.054
ERR418695	0049_Plate34	G3	cipro	0.475	0.058
ERR418695	0049_Plate35	F3	cipro	0.475	0.058
ERR418695	0049_Plate32	F9	cipro	0.475	0.053
ERR418695	0049_Plate31	G9	cipro	0.475	0.052
ERR418695	0049_Plate39	G3	cipro	1	0.054
ERR418695	0049_Plate40	F3	cipro	1	0.065
ERR418695	0049_Plate38	G8	cipro	1	0.056
ERR418695	0049_Plate36	G9	cipro	1	0.056
ERR418695	0049_Plate37	F9	cipro	1	0.058
ERR418695	0049_Plate3	B6	cipro + reserpine	0.025	0.596
ERR418695	0049_Plate4	D6	cipro + reserpine	0.025	0.626
ERR418695	0049_Plate5	D10	cipro + reserpine	0.025	0.638
ERR418695	0049_Plate1	B11	cipro + reserpine	0.025	1.026
ERR418695	0049_Plate2	D8	cipro + reserpine	0.025	0.586
ERR418695	0049_Plate8	B6	cipro + reserpine	0.1	0.372
ERR418695	0049_Plate10	D10	cipro + reserpine	0.1	0.525
ERR418695	0049_Plate6	B11	cipro + reserpine	0.1	0.528
ERR418695	0049_Plate7	D8	cipro + reserpine	0.1	0.539
ERR418695	0049_Plate9	D6	cipro + reserpine	0.1	0.2
ERR418695	0049_Plate15	D10	cipro + reserpine	0.175	0.107
ERR418695	0049_Plate11	B11	cipro + reserpine	0.175	0.176
ERR418695	0049_Plate12	D8	cipro + reserpine	0.175	0.143
ERR418695	0049_Plate14	D6	cipro + reserpine	0.175	0.215
ERR418695	0049_Plate13	B6	cipro + reserpine	0.175	0.266
ERR418695	0049_Plate16	B11	cipro + reserpine	0.25	0.052
ERR418695	0049_Plate18	B6	cipro + reserpine	0.25	0.058
ERR418695	0049_Plate17	D8	cipro + reserpine	0.25	0.057
ERR418695	0049_Plate19	D6	cipro + reserpine	0.25	0.048
ERR418695	0049_Plate20	D10	cipro + reserpine	0.25	0.059
ERR418695	0049_Plate24	D6	cipro + reserpine	0.325	0.052
ERR418695	0049_Plate22	D8	cipro + reserpine	0.325	0.05
ERR418695	0049_Plate23	B6	cipro + reserpine	0.325	0.05
ERR418695	0049_Plate25	D10	cipro + reserpine	0.325	0.059
ERR418695	0049_Plate21	B11	cipro + reserpine	0.325	0.042
ERR418695	0049_Plate26	B11	cipro + reserpine	0.4	0.047
ERR418695	0049_Plate27	D8	cipro + reserpine	0.4	0.053
ERR418695	0049_Plate30	D10	cipro + reserpine	0.4	0.046
ERR418695	0049_Plate29	D6	cipro + reserpine	0.4	0.045
ERR418695	0049_Plate28	B6	cipro + reserpine	0.4	0.051
ERR418695	0049_Plate31	B11	cipro + reserpine	0.475	0.047
ERR418695	0049_Plate34	D6	cipro + reserpine	0.475	0.052
ERR418695	0049_Plate33	B6	cipro + reserpine	0.475	0.051
ERR418695	0049_Plate35	D10	cipro + reserpine	0.475	0.06
ERR418695	0049_Plate32	D8	cipro + reserpine	0.475	0.047
ERR418695	0049_Plate36	B11	cipro + reserpine	1	0.039
ERR418695	0049_Plate37	D8	cipro + reserpine	1	0.048
ERR418695	0049_Plate40	D10	cipro + reserpine	1	0.048
ERR418695	0049_Plate39	D6	cipro + reserpine	1	0.059
ERR418695	0049_Plate38	B6	cipro + reserpine	1	0.055
ERR418706	0049_Plate4	F6	cipro	0.025	1.109
ERR418706	0049_Plate3	E6	cipro	0.025	1.021
ERR418706	0049_Plate1	G11	cipro	0.025	1.072
ERR418706	0049_Plate5	F9	cipro	0.025	1.1
ERR418706	0049_Plate2	F2	cipro	0.025	1.082
ERR418706	0049_Plate7	F2	cipro	0.1	0.18
ERR418706	0049_Plate9	F6	cipro	0.1	0.094
ERR418706	0049_Plate10	F9	cipro	0.1	0.131
ERR418706	0049_Plate6	G11	cipro	0.1	0.063
ERR418706	0049_Plate8	E6	cipro	0.1	0.186
ERR418706	0049_Plate11	G11	cipro	0.175	0.061
ERR418706	0049_Plate12	F2	cipro	0.175	0.111
ERR418706	0049_Plate13	E6	cipro	0.175	0.096
ERR418706	0049_Plate15	F9	cipro	0.175	0.069
ERR418706	0049_Plate14	F6	cipro	0.175	0.084
ERR418706	0049_Plate18	E6	cipro	0.25	0.075
ERR418706	0049_Plate17	F2	cipro	0.25	0.057
ERR418706	0049_Plate20	F9	cipro	0.25	0.052
ERR418706	0049_Plate19	F6	cipro	0.25	0.059
ERR418706	0049_Plate16	G11	cipro	0.25	0.057
ERR418706	0049_Plate25	F9	cipro	0.325	0.06
ERR418706	0049_Plate23	E6	cipro	0.325	0.051
ERR418706	0049_Plate24	F6	cipro	0.325	0.051
ERR418706	0049_Plate21	G11	cipro	0.325	0.053
ERR418706	0049_Plate22	F2	cipro	0.325	0.056
ERR418706	0049_Plate30	F9	cipro	0.4	0.05
ERR418706	0049_Plate27	F2	cipro	0.4	0.055
ERR418706	0049_Plate28	E6	cipro	0.4	0.05
ERR418706	0049_Plate29	F6	cipro	0.4	0.05
ERR418706	0049_Plate26	G11	cipro	0.4	0.05
ERR418706	0049_Plate34	F6	cipro	0.475	0.051
ERR418706	0049_Plate35	F9	cipro	0.475	0.051
ERR418706	0049_Plate33	E6	cipro	0.475	0.05
ERR418706	0049_Plate31	G11	cipro	0.475	0.052
ERR418706	0049_Plate32	F2	cipro	0.475	0.051
ERR418706	0049_Plate38	E6	cipro	1	0.054
ERR418706	0049_Plate40	F9	cipro	1	0.053
ERR418706	0049_Plate37	F2	cipro	1	0.055
ERR418706	0049_Plate36	G11	cipro	1	0.052
ERR418706	0049_Plate39	F6	cipro	1	0.051
ERR418706	0049_Plate2	D9	cipro + reserpine	0.025	0.608
ERR418706	0049_Plate4	B9	cipro + reserpine	0.025	0.762
ERR418706	0049_Plate1	C8	cipro + reserpine	0.025	0.73
ERR418706	0049_Plate3	D10	cipro + reserpine	0.025	0.597
ERR418706	0049_Plate5	C10	cipro + reserpine	0.025	0.641
ERR418706	0049_Plate10	C10	cipro + reserpine	0.1	0.055
ERR418706	0049_Plate7	D9	cipro + reserpine	0.1	0.166
ERR418706	0049_Plate6	C8	cipro + reserpine	0.1	0.109
ERR418706	0049_Plate8	D10	cipro + reserpine	0.1	0.116
ERR418706	0049_Plate9	B9	cipro + reserpine	0.1	0.058
ERR418706	0049_Plate12	D9	cipro + reserpine	0.175	0.046
ERR418706	0049_Plate15	C10	cipro + reserpine	0.175	0.049
ERR418706	0049_Plate11	C8	cipro + reserpine	0.175	0.049
ERR418706	0049_Plate14	B9	cipro + reserpine	0.175	0.046
ERR418706	0049_Plate13	D10	cipro + reserpine	0.175	0.048
ERR418706	0049_Plate16	C8	cipro + reserpine	0.25	0.049
ERR418706	0049_Plate20	C10	cipro + reserpine	0.25	0.051
ERR418706	0049_Plate18	D10	cipro + reserpine	0.25	0.054
ERR418706	0049_Plate17	D9	cipro + reserpine	0.25	0.062
ERR418706	0049_Plate19	B9	cipro + reserpine	0.25	0.057
ERR418706	0049_Plate23	D10	cipro + reserpine	0.325	0.044
ERR418706	0049_Plate21	C8	cipro + reserpine	0.325	0.048
ERR418706	0049_Plate24	B9	cipro + reserpine	0.325	0.045
ERR418706	0049_Plate25	C10	cipro + reserpine	0.325	0.055
ERR418706	0049_Plate22	D9	cipro + reserpine	0.325	0.048
ERR418706	0049_Plate26	C8	cipro + reserpine	0.4	0.044
ERR418706	0049_Plate30	C10	cipro + reserpine	0.4	0.046
ERR418706	0049_Plate27	D9	cipro + reserpine	0.4	0.055
ERR418706	0049_Plate29	B9	cipro + reserpine	0.4	0.059
ERR418706	0049_Plate28	D10	cipro + reserpine	0.4	0.045
ERR418706	0049_Plate31	C8	cipro + reserpine	0.475	0.05
ERR418706	0049_Plate32	D9	cipro + reserpine	0.475	0.053
ERR418706	0049_Plate35	C10	cipro + reserpine	0.475	0.047
ERR418706	0049_Plate33	D10	cipro + reserpine	0.475	0.054
ERR418706	0049_Plate34	B9	cipro + reserpine	0.475	0.052
ERR418706	0049_Plate38	D10	cipro + reserpine	1	0.055
ERR418706	0049_Plate36	C8	cipro + reserpine	1	0.038
ERR418706	0049_Plate39	B9	cipro + reserpine	1	0.047
ERR418706	0049_Plate37	D9	cipro + reserpine	1	0.047
ERR418706	0049_Plate40	C10	cipro + reserpine	1	0.042
ERR418956	0049_Plate2	F8	cipro	0.025	0.614
ERR418956	0049_Plate3	F9	cipro	0.025	0.623
ERR418956	0049_Plate5	E4	cipro	0.025	0.763
ERR418956	0049_Plate1	G8	cipro	0.025	0.64
ERR418956	0049_Plate4	G6	cipro	0.025	0.626
ERR418956	0049_Plate6	G8	cipro	0.1	0.488
ERR418956	0049_Plate8	F9	cipro	0.1	0.259
ERR418956	0049_Plate9	G6	cipro	0.1	0.328
ERR418956	0049_Plate7	F8	cipro	0.1	0.225
ERR418956	0049_Plate10	E4	cipro	0.1	0.379
ERR418956	0049_Plate12	F8	cipro	0.175	0.186
ERR418956	0049_Plate13	F9	cipro	0.175	0.093
ERR418956	0049_Plate15	E4	cipro	0.175	0.097
ERR418956	0049_Plate14	G6	cipro	0.175	0.095
ERR418956	0049_Plate11	G8	cipro	0.175	0.473
ERR418956	0049_Plate18	F9	cipro	0.25	0.055
ERR418956	0049_Plate20	E4	cipro	0.25	0.075
ERR418956	0049_Plate17	F8	cipro	0.25	0.159
ERR418956	0049_Plate19	G6	cipro	0.25	0.131
ERR418956	0049_Plate16	G8	cipro	0.25	0.18
ERR418956	0049_Plate22	F8	cipro	0.325	0.071
ERR418956	0049_Plate25	E4	cipro	0.325	0.061
ERR418956	0049_Plate21	G8	cipro	0.325	0.085
ERR418956	0049_Plate24	G6	cipro	0.325	0.082
ERR418956	0049_Plate23	F9	cipro	0.325	0.095
ERR418956	0049_Plate28	F9	cipro	0.4	0.06
ERR418956	0049_Plate29	G6	cipro	0.4	0.071
ERR418956	0049_Plate30	E4	cipro	0.4	0.073
ERR418956	0049_Plate27	F8	cipro	0.4	0.094
ERR418956	0049_Plate26	G8	cipro	0.4	0.064
ERR418956	0049_Plate32	F8	cipro	0.475	0.058
ERR418956	0049_Plate33	F9	cipro	0.475	0.074
ERR418956	0049_Plate31	G8	cipro	0.475	0.059
ERR418956	0049_Plate34	G6	cipro	0.475	0.062
ERR418956	0049_Plate35	E4	cipro	0.475	0.059
ERR418956	0049_Plate38	F9	cipro	1	0.076
ERR418956	0049_Plate37	F8	cipro	1	0.076
ERR418956	0049_Plate39	G6	cipro	1	0.069
ERR418956	0049_Plate36	G8	cipro	1	0.063
ERR418956	0049_Plate40	E4	cipro	1	0.067
ERR418956	0049_Plate2	D7	cipro + reserpine	0.025	0.341
ERR418956	0049_Plate3	C9	cipro + reserpine	0.025	0.343
ERR418956	0049_Plate5	C9	cipro + reserpine	0.025	0.522
ERR418956	0049_Plate4	D11	cipro + reserpine	0.025	0.537
ERR418956	0049_Plate1	D11	cipro + reserpine	0.025	0.456
ERR418956	0049_Plate6	D11	cipro + reserpine	0.1	0.159
ERR418956	0049_Plate9	D11	cipro + reserpine	0.1	0.185
ERR418956	0049_Plate10	C9	cipro + reserpine	0.1	0.16
ERR418956	0049_Plate8	C9	cipro + reserpine	0.1	0.154
ERR418956	0049_Plate7	D7	cipro + reserpine	0.1	0.191
ERR418956	0049_Plate15	C9	cipro + reserpine	0.175	0.378
ERR418956	0049_Plate14	D11	cipro + reserpine	0.175	0.089
ERR418956	0049_Plate13	C9	cipro + reserpine	0.175	0.166
ERR418956	0049_Plate12	D7	cipro + reserpine	0.175	0.251
ERR418956	0049_Plate11	D11	cipro + reserpine	0.175	0.186
ERR418956	0049_Plate19	D11	cipro + reserpine	0.25	0.182
ERR418956	0049_Plate18	C9	cipro + reserpine	0.25	0.172
ERR418956	0049_Plate16	D11	cipro + reserpine	0.25	0.122
ERR418956	0049_Plate20	C9	cipro + reserpine	0.25	0.121
ERR418956	0049_Plate17	D7	cipro + reserpine	0.25	0.184
ERR418956	0049_Plate21	D11	cipro + reserpine	0.325	0.084
ERR418956	0049_Plate22	D7	cipro + reserpine	0.325	0.149
ERR418956	0049_Plate24	D11	cipro + reserpine	0.325	0.056
ERR418956	0049_Plate25	C9	cipro + reserpine	0.325	0.067
ERR418956	0049_Plate23	C9	cipro + reserpine	0.325	0.058
ERR418956	0049_Plate30	C9	cipro + reserpine	0.4	0.062
ERR418956	0049_Plate29	D11	cipro + reserpine	0.4	0.083
ERR418956	0049_Plate26	D11	cipro + reserpine	0.4	0.157
ERR418956	0049_Plate27	D7	cipro + reserpine	0.4	0.082
ERR418956	0049_Plate28	C9	cipro + reserpine	0.4	0.073
ERR418956	0049_Plate35	C9	cipro + reserpine	0.475	0.061
ERR418956	0049_Plate31	D11	cipro + reserpine	0.475	0.057
ERR418956	0049_Plate34	D11	cipro + reserpine	0.475	0.061
ERR418956	0049_Plate32	D7	cipro + reserpine	0.475	0.051
ERR418956	0049_Plate33	C9	cipro + reserpine	0.475	0.054
ERR418956	0049_Plate40	C9	cipro + reserpine	1	0.046
ERR418956	0049_Plate36	D11	cipro + reserpine	1	0.05
ERR418956	0049_Plate39	D11	cipro + reserpine	1	0.082
ERR418956	0049_Plate38	C9	cipro + reserpine	1	0.063
ERR418956	0049_Plate37	D7	cipro + reserpine	1	0.067
ERR418970	0049_Plate3	G11	cipro	0.025	1.019
ERR418970	0049_Plate5	F6	cipro	0.025	1.113
ERR418970	0049_Plate1	G7	cipro	0.025	1.064
ERR418970	0049_Plate2	G11	cipro	0.025	1.043
ERR418970	0049_Plate4	G10	cipro	0.025	1.052
ERR418970	0049_Plate10	F6	cipro	0.1	1.044
ERR418970	0049_Plate6	G7	cipro	0.1	1.006
ERR418970	0049_Plate8	G11	cipro	0.1	1.009
ERR418970	0049_Plate9	G10	cipro	0.1	0.848
ERR418970	0049_Plate7	G11	cipro	0.1	0.806
ERR418970	0049_Plate12	G11	cipro	0.175	0.819
ERR418970	0049_Plate13	G11	cipro	0.175	0.771
ERR418970	0049_Plate14	G10	cipro	0.175	0.676
ERR418970	0049_Plate11	G7	cipro	0.175	0.741
ERR418970	0049_Plate15	F6	cipro	0.175	0.555
ERR418970	0049_Plate17	G11	cipro	0.25	0.978
ERR418970	0049_Plate20	F6	cipro	0.25	0.239
ERR418970	0049_Plate19	G10	cipro	0.25	0.403
ERR418970	0049_Plate16	G7	cipro	0.25	0.943
ERR418970	0049_Plate18	G11	cipro	0.25	0.631
ERR418970	0049_Plate23	G11	cipro	0.325	0.126
ERR418970	0049_Plate24	G10	cipro	0.325	0.224
ERR418970	0049_Plate21	G7	cipro	0.325	0.222
ERR418970	0049_Plate25	F6	cipro	0.325	0.269
ERR418970	0049_Plate22	G11	cipro	0.325	0.285
ERR418970	0049_Plate28	G11	cipro	0.4	0.057
ERR418970	0049_Plate30	F6	cipro	0.4	0.09
ERR418970	0049_Plate27	G11	cipro	0.4	0.076
ERR418970	0049_Plate29	G10	cipro	0.4	0.081
ERR418970	0049_Plate26	G7	cipro	0.4	0.122
ERR418970	0049_Plate33	G11	cipro	0.475	0.132
ERR418970	0049_Plate31	G7	cipro	0.475	0.057
ERR418970	0049_Plate35	F6	cipro	0.475	0.067
ERR418970	0049_Plate32	G11	cipro	0.475	0.072
ERR418970	0049_Plate34	G10	cipro	0.475	0.072
ERR418970	0049_Plate39	G10	cipro	1	0.056
ERR418970	0049_Plate40	F6	cipro	1	0.07
ERR418970	0049_Plate37	G11	cipro	1	0.075
ERR418970	0049_Plate38	G11	cipro	1	0.061
ERR418970	0049_Plate36	G7	cipro	1	0.059
ERR418970	0049_Plate5	D7	cipro + reserpine	0.025	0.55
ERR418970	0049_Plate4	C11	cipro + reserpine	0.025	0.821
ERR418970	0049_Plate3	B7	cipro + reserpine	0.025	0.575
ERR418970	0049_Plate2	C3	cipro + reserpine	0.025	0.602
ERR418970	0049_Plate1	B2	cipro + reserpine	0.025	0.596
ERR418970	0049_Plate6	B2	cipro + reserpine	0.1	0.365
ERR418970	0049_Plate8	B7	cipro + reserpine	0.1	0.342
ERR418970	0049_Plate9	C11	cipro + reserpine	0.1	0.341
ERR418970	0049_Plate7	C3	cipro + reserpine	0.1	0.455
ERR418970	0049_Plate10	D7	cipro + reserpine	0.1	0.266
ERR418970	0049_Plate13	B7	cipro + reserpine	0.175	0.241
ERR418970	0049_Plate14	C11	cipro + reserpine	0.175	0.491
ERR418970	0049_Plate12	C3	cipro + reserpine	0.175	0.445
ERR418970	0049_Plate15	D7	cipro + reserpine	0.175	0.169
ERR418970	0049_Plate11	B2	cipro + reserpine	0.175	0.234
ERR418970	0049_Plate17	C3	cipro + reserpine	0.25	1.158
ERR418970	0049_Plate18	B7	cipro + reserpine	0.25	0.182
ERR418970	0049_Plate16	B2	cipro + reserpine	0.25	0.255
ERR418970	0049_Plate19	C11	cipro + reserpine	0.25	0.192
ERR418970	0049_Plate20	D7	cipro + reserpine	0.25	0.512
ERR418970	0049_Plate23	B7	cipro + reserpine	0.325	0.05
ERR418970	0049_Plate25	D7	cipro + reserpine	0.325	0.07
ERR418970	0049_Plate24	C11	cipro + reserpine	0.325	0.71
ERR418970	0049_Plate21	B2	cipro + reserpine	0.325	0.048
ERR418970	0049_Plate22	C3	cipro + reserpine	0.325	0.143
ERR418970	0049_Plate27	C3	cipro + reserpine	0.4	0.08
ERR418970	0049_Plate30	D7	cipro + reserpine	0.4	0.061
ERR418970	0049_Plate32	C3	cipro + reserpine	0.475	0.552
ERR418970	0049_Plate35	D7	cipro + reserpine	0.475	0.053
ERR418970	0049_Plate34	C11	cipro + reserpine	0.475	0.054
ERR418970	0049_Plate31	B2	cipro + reserpine	0.475	0.055
ERR418970	0049_Plate33	B7	cipro + reserpine	0.475	0.053
ERR418970	0049_Plate40	D7	cipro + reserpine	1	0.058
ERR418970	0049_Plate37	C3	cipro + reserpine	1	0.082
ERR418970	0049_Plate39	C11	cipro + reserpine	1	0.072
ERR418970	0049_Plate36	B2	cipro + reserpine	1	0.045
ERR418970	0049_Plate38	B7	cipro + reserpine	1	0.075
ERR418982	0049_Plate5	G3	cipro	0.025	0.971
ERR418982	0049_Plate1	F5	cipro	0.025	0.866
ERR418982	0049_Plate3	F4	cipro	0.025	0.976
ERR418982	0049_Plate4	F7	cipro	0.025	0.927
ERR418982	0049_Plate2	F6	cipro	0.025	0.87
ERR418982	0049_Plate10	G3	cipro	0.1	0.109
ERR418982	0049_Plate9	F7	cipro	0.1	0.055
ERR418982	0049_Plate7	F6	cipro	0.1	0.058
ERR418982	0049_Plate8	F4	cipro	0.1	0.182
ERR418982	0049_Plate6	F5	cipro	0.1	0.053
ERR418982	0049_Plate12	F6	cipro	0.175	0.05
ERR418982	0049_Plate15	G3	cipro	0.175	0.053
ERR418982	0049_Plate11	F5	cipro	0.175	0.052
ERR418982	0049_Plate13	F4	cipro	0.175	0.147
ERR418982	0049_Plate14	F7	cipro	0.175	0.052
ERR418982	0049_Plate17	F6	cipro	0.25	0.055
ERR418982	0049_Plate18	F4	cipro	0.25	0.05
ERR418982	0049_Plate20	G3	cipro	0.25	0.053
ERR418982	0049_Plate16	F5	cipro	0.25	0.051
ERR418982	0049_Plate19	F7	cipro	0.25	0.05
ERR418982	0049_Plate25	G3	cipro	0.325	0.051
ERR418982	0049_Plate23	F4	cipro	0.325	0.051
ERR418982	0049_Plate24	F7	cipro	0.325	0.05
ERR418982	0049_Plate21	F5	cipro	0.325	0.051
ERR418982	0049_Plate22	F6	cipro	0.325	0.05
ERR418982	0049_Plate30	G3	cipro	0.4	0.051
ERR418982	0049_Plate26	F5	cipro	0.4	0.049
ERR418982	0049_Plate28	F4	cipro	0.4	0.05
ERR418982	0049_Plate27	F6	cipro	0.4	0.051
ERR418982	0049_Plate29	F7	cipro	0.4	0.05
ERR418982	0049_Plate31	F5	cipro	0.475	0.05
ERR418982	0049_Plate34	F7	cipro	0.475	0.051
ERR418982	0049_Plate35	G3	cipro	0.475	0.05
ERR418982	0049_Plate33	F4	cipro	0.475	0.051
ERR418982	0049_Plate32	F6	cipro	0.475	0.05
ERR418982	0049_Plate37	F6	cipro	1	0.054
ERR418982	0049_Plate40	G3	cipro	1	0.053
ERR418982	0049_Plate36	F5	cipro	1	0.051
ERR418982	0049_Plate39	F7	cipro	1	0.051
ERR418982	0049_Plate38	F4	cipro	1	0.051
ERR418982	0049_Plate3	C4	cipro + reserpine	0.025	0.695
ERR418982	0049_Plate1	D2	cipro + reserpine	0.025	0.886
ERR418982	0049_Plate4	D3	cipro + reserpine	0.025	0.696
ERR418982	0049_Plate5	C6	cipro + reserpine	0.025	0.51
ERR418982	0049_Plate2	C10	cipro + reserpine	0.025	0.53
ERR418982	0049_Plate8	C4	cipro + reserpine	0.1	0.047
ERR418982	0049_Plate6	D2	cipro + reserpine	0.1	0.088
ERR418982	0049_Plate10	C6	cipro + reserpine	0.1	0.059
ERR418982	0049_Plate7	C10	cipro + reserpine	0.1	0.224
ERR418982	0049_Plate9	D3	cipro + reserpine	0.1	0.134
ERR418982	0049_Plate15	C6	cipro + reserpine	0.175	0.046
ERR418982	0049_Plate11	D2	cipro + reserpine	0.175	0.046
ERR418982	0049_Plate14	D3	cipro + reserpine	0.175	0.048
ERR418982	0049_Plate12	C10	cipro + reserpine	0.175	0.047
ERR418982	0049_Plate13	C4	cipro + reserpine	0.175	0.049
ERR418982	0049_Plate17	C10	cipro + reserpine	0.25	0.046
ERR418982	0049_Plate20	C6	cipro + reserpine	0.25	0.048
ERR418982	0049_Plate19	D3	cipro + reserpine	0.25	0.047
ERR418982	0049_Plate18	C4	cipro + reserpine	0.25	0.054
ERR418982	0049_Plate16	D2	cipro + reserpine	0.25	0.047
ERR418982	0049_Plate21	D2	cipro + reserpine	0.325	0.042
ERR418982	0049_Plate22	C10	cipro + reserpine	0.325	0.049
ERR418982	0049_Plate23	C4	cipro + reserpine	0.325	0.045
ERR418982	0049_Plate25	C6	cipro + reserpine	0.325	0.066
ERR418982	0049_Plate24	D3	cipro + reserpine	0.325	0.043
ERR418982	0049_Plate27	C10	cipro + reserpine	0.4	0.045
ERR418982	0049_Plate28	C4	cipro + reserpine	0.4	0.045
ERR418982	0049_Plate30	C6	cipro + reserpine	0.4	0.041
ERR418982	0049_Plate26	D2	cipro + reserpine	0.4	0.048
ERR418982	0049_Plate29	D3	cipro + reserpine	0.4	0.045
ERR418982	0049_Plate34	D3	cipro + reserpine	0.475	0.055
ERR418982	0049_Plate35	C6	cipro + reserpine	0.475	0.053
ERR418982	0049_Plate32	C10	cipro + reserpine	0.475	0.05
ERR418982	0049_Plate31	D2	cipro + reserpine	0.475	0.049
ERR418982	0049_Plate33	C4	cipro + reserpine	0.475	0.046
ERR418982	0049_Plate37	C10	cipro + reserpine	1	0.055
ERR418982	0049_Plate38	C4	cipro + reserpine	1	0.057
ERR418982	0049_Plate39	D3	cipro + reserpine	1	0.061
ERR418982	0049_Plate40	C6	cipro + reserpine	1	0.042
ERR418982	0049_Plate36	D2	cipro + reserpine	1	0.046
ERR418996	0049_Plate3	E3	cipro	0.025	0.897
ERR418996	0049_Plate2	F10	cipro	0.025	0.91
ERR418996	0049_Plate5	G7	cipro	0.025	0.948
ERR418996	0049_Plate1	E4	cipro	0.025	0.991
ERR418996	0049_Plate4	G11	cipro	0.025	0.84
ERR418996	0049_Plate6	E4	cipro	0.1	0.457
ERR418996	0049_Plate8	E3	cipro	0.1	0.475
ERR418996	0049_Plate7	F10	cipro	0.1	0.349
ERR418996	0049_Plate9	G11	cipro	0.1	0.542
ERR418996	0049_Plate10	G7	cipro	0.1	0.566
ERR418996	0049_Plate11	E4	cipro	0.175	0.498
ERR418996	0049_Plate14	G11	cipro	0.175	0.204
ERR418996	0049_Plate12	F10	cipro	0.175	0.824
ERR418996	0049_Plate15	G7	cipro	0.175	0.213
ERR418996	0049_Plate13	E3	cipro	0.175	0.601
ERR418996	0049_Plate19	G11	cipro	0.25	0.14
ERR418996	0049_Plate18	E3	cipro	0.25	0.079
ERR418996	0049_Plate16	E4	cipro	0.25	0.08
ERR418996	0049_Plate20	G7	cipro	0.25	0.152
ERR418996	0049_Plate17	F10	cipro	0.25	0.184
ERR418996	0049_Plate24	G11	cipro	0.325	0.06
ERR418996	0049_Plate25	G7	cipro	0.325	0.066
ERR418996	0049_Plate22	F10	cipro	0.325	0.057
ERR418996	0049_Plate21	E4	cipro	0.325	0.066
ERR418996	0049_Plate23	E3	cipro	0.325	0.063
ERR418996	0049_Plate30	G7	cipro	0.4	0.065
ERR418996	0049_Plate27	F10	cipro	0.4	0.076
ERR418996	0049_Plate29	G11	cipro	0.4	0.062
ERR418996	0049_Plate28	E3	cipro	0.4	0.061
ERR418996	0049_Plate26	E4	cipro	0.4	0.052
ERR418996	0049_Plate33	E3	cipro	0.475	0.062
ERR418996	0049_Plate31	E4	cipro	0.475	0.061
ERR418996	0049_Plate32	F10	cipro	0.475	0.057
ERR418996	0049_Plate34	G11	cipro	0.475	0.068
ERR418996	0049_Plate35	G7	cipro	0.475	0.055
ERR418996	0049_Plate40	G7	cipro	1	0.064
ERR418996	0049_Plate37	F10	cipro	1	0.089
ERR418996	0049_Plate36	E4	cipro	1	0.062
ERR418996	0049_Plate38	E3	cipro	1	0.083
ERR418996	0049_Plate39	G11	cipro	1	0.093
ERR418996	0049_Plate4	B6	cipro + reserpine	0.025	0.725
ERR418996	0049_Plate2	C11	cipro + reserpine	0.025	0.689
ERR418996	0049_Plate5	B7	cipro + reserpine	0.025	1.055
ERR418996	0049_Plate3	B11	cipro + reserpine	0.025	0.662
ERR418996	0049_Plate1	B3	cipro + reserpine	0.025	0.715
ERR418996	0049_Plate7	C11	cipro + reserpine	0.1	0.67
ERR418996	0049_Plate8	B11	cipro + reserpine	0.1	0.715
ERR418996	0049_Plate10	B7	cipro + reserpine	0.1	0.835
ERR418996	0049_Plate9	B6	cipro + reserpine	0.1	0.637
ERR418996	0049_Plate6	B3	cipro + reserpine	0.1	0.642
ERR418996	0049_Plate11	B3	cipro + reserpine	0.175	0.072
ERR418996	0049_Plate13	B11	cipro + reserpine	0.175	0.096
ERR418996	0049_Plate12	C11	cipro + reserpine	0.175	0.078
ERR418996	0049_Plate14	B6	cipro + reserpine	0.175	0.068
ERR418996	0049_Plate15	B7	cipro + reserpine	0.175	0.084
ERR418996	0049_Plate19	B6	cipro + reserpine	0.25	0.083
ERR418996	0049_Plate20	B7	cipro + reserpine	0.25	0.08
ERR418996	0049_Plate17	C11	cipro + reserpine	0.25	0.067
ERR418996	0049_Plate18	B11	cipro + reserpine	0.25	0.065
ERR418996	0049_Plate16	B3	cipro + reserpine	0.25	0.077
ERR418996	0049_Plate21	B3	cipro + reserpine	0.325	0.058
ERR418996	0049_Plate24	B6	cipro + reserpine	0.325	0.066
ERR418996	0049_Plate23	B11	cipro + reserpine	0.325	0.063
ERR418996	0049_Plate25	B7	cipro + reserpine	0.325	0.071
ERR418996	0049_Plate22	C11	cipro + reserpine	0.325	0.071
ERR418996	0049_Plate27	C11	cipro + reserpine	0.4	0.081
ERR418996	0049_Plate28	B11	cipro + reserpine	0.4	0.066
ERR418996	0049_Plate26	B3	cipro + reserpine	0.4	0.081
ERR418996	0049_Plate29	B6	cipro + reserpine	0.4	0.068
ERR418996	0049_Plate30	B7	cipro + reserpine	0.4	0.073
ERR418996	0049_Plate31	B3	cipro + reserpine	0.475	0.062
ERR418996	0049_Plate35	B7	cipro + reserpine	0.475	0.07
ERR418996	0049_Plate32	C11	cipro + reserpine	0.475	0.065
ERR418996	0049_Plate33	B11	cipro + reserpine	0.475	0.069
ERR418996	0049_Plate34	B6	cipro + reserpine	0.475	0.072
ERR418996	0049_Plate37	C11	cipro + reserpine	1	0.107
ERR418996	0049_Plate39	B6	cipro + reserpine	1	0.079
ERR418996	0049_Plate36	B3	cipro + reserpine	1	0.06
ERR418996	0049_Plate40	B7	cipro + reserpine	1	0.052
ERR418996	0049_Plate38	B11	cipro + reserpine	1	0.093
ERR418997	0049_Plate5	E9	cipro	0.025	0.957
ERR418997	0049_Plate4	E2	cipro	0.025	0.929
ERR418997	0049_Plate2	F3	cipro	0.025	0.921
ERR418997	0049_Plate1	F2	cipro	0.025	0.921
ERR418997	0049_Plate3	G7	cipro	0.025	0.92
ERR418997	0049_Plate9	E2	cipro	0.1	0.499
ERR418997	0049_Plate8	G7	cipro	0.1	0.437
ERR418997	0049_Plate7	F3	cipro	0.1	0.51
ERR418997	0049_Plate10	E9	cipro	0.1	0.43
ERR418997	0049_Plate6	F2	cipro	0.1	0.406
ERR418997	0049_Plate12	F3	cipro	0.175	0.262
ERR418997	0049_Plate11	F2	cipro	0.175	0.178
ERR418997	0049_Plate14	E2	cipro	0.175	0.485
ERR418997	0049_Plate15	E9	cipro	0.175	0.112
ERR418997	0049_Plate13	G7	cipro	0.175	0.529
ERR418997	0049_Plate17	F3	cipro	0.25	0.071
ERR418997	0049_Plate20	E9	cipro	0.25	0.078
ERR418997	0049_Plate18	G7	cipro	0.25	0.058
ERR418997	0049_Plate19	E2	cipro	0.25	0.081
ERR418997	0049_Plate16	F2	cipro	0.25	0.09
ERR418997	0049_Plate25	E9	cipro	0.325	0.054
ERR418997	0049_Plate21	F2	cipro	0.325	0.07
ERR418997	0049_Plate23	G7	cipro	0.325	0.06
ERR418997	0049_Plate22	F3	cipro	0.325	0.077
ERR418997	0049_Plate24	E2	cipro	0.325	0.08
ERR418997	0049_Plate29	E2	cipro	0.4	0.078
ERR418997	0049_Plate26	F2	cipro	0.4	0.053
ERR418997	0049_Plate27	F3	cipro	0.4	0.08
ERR418997	0049_Plate30	E9	cipro	0.4	0.062
ERR418997	0049_Plate28	G7	cipro	0.4	0.06
ERR418997	0049_Plate32	F3	cipro	0.475	0.058
ERR418997	0049_Plate34	E2	cipro	0.475	0.064
ERR418997	0049_Plate33	G7	cipro	0.475	0.059
ERR418997	0049_Plate31	F2	cipro	0.475	0.06
ERR418997	0049_Plate35	E9	cipro	0.475	0.055
ERR418997	0049_Plate39	E2	cipro	1	0.072
ERR418997	0049_Plate38	G7	cipro	1	0.079
ERR418997	0049_Plate40	E9	cipro	1	0.063
ERR418997	0049_Plate37	F3	cipro	1	0.085
ERR418997	0049_Plate36	F2	cipro	1	0.067
ERR418997	0049_Plate4	D7	cipro + reserpine	0.025	0.733
ERR418997	0049_Plate3	B8	cipro + reserpine	0.025	0.716
ERR418997	0049_Plate5	D11	cipro + reserpine	0.025	0.63
ERR418997	0049_Plate1	C3	cipro + reserpine	0.025	0.736
ERR418997	0049_Plate2	B7	cipro + reserpine	0.025	0.833
ERR418997	0049_Plate7	B7	cipro + reserpine	0.1	0.359
ERR418997	0049_Plate8	B8	cipro + reserpine	0.1	0.133
ERR418997	0049_Plate10	D11	cipro + reserpine	0.1	0.872
ERR418997	0049_Plate6	C3	cipro + reserpine	0.1	0.175
ERR418997	0049_Plate9	D7	cipro + reserpine	0.1	0.147
ERR418997	0049_Plate11	C3	cipro + reserpine	0.175	0.066
ERR418997	0049_Plate15	D11	cipro + reserpine	0.175	0.063
ERR418997	0049_Plate14	D7	cipro + reserpine	0.175	0.067
ERR418997	0049_Plate12	B7	cipro + reserpine	0.175	0.181
ERR418997	0049_Plate13	B8	cipro + reserpine	0.175	0.309
ERR418997	0049_Plate16	C3	cipro + reserpine	0.25	0.08
ERR418997	0049_Plate18	B8	cipro + reserpine	0.25	0.073
ERR418997	0049_Plate19	D7	cipro + reserpine	0.25	0.077
ERR418997	0049_Plate17	B7	cipro + reserpine	0.25	0.071
ERR418997	0049_Plate20	D11	cipro + reserpine	0.25	0.057
ERR418997	0049_Plate21	C3	cipro + reserpine	0.325	0.065
ERR418997	0049_Plate22	B7	cipro + reserpine	0.325	0.08
ERR418997	0049_Plate25	D11	cipro + reserpine	0.325	0.061
ERR418997	0049_Plate24	D7	cipro + reserpine	0.325	0.066
ERR418997	0049_Plate23	B8	cipro + reserpine	0.325	0.059
ERR418997	0049_Plate28	B8	cipro + reserpine	0.4	0.063
ERR418997	0049_Plate30	D11	cipro + reserpine	0.4	0.062
ERR418997	0049_Plate27	B7	cipro + reserpine	0.4	0.07
ERR418997	0049_Plate29	D7	cipro + reserpine	0.4	0.061
ERR418997	0049_Plate26	C3	cipro + reserpine	0.4	0.08
ERR418997	0049_Plate33	B8	cipro + reserpine	0.475	0.064
ERR418997	0049_Plate35	D11	cipro + reserpine	0.475	0.06
ERR418997	0049_Plate31	C3	cipro + reserpine	0.475	0.062
ERR418997	0049_Plate32	B7	cipro + reserpine	0.475	0.062
ERR418997	0049_Plate34	D7	cipro + reserpine	0.475	0.073
ERR418997	0049_Plate40	D11	cipro + reserpine	1	0.086
ERR418997	0049_Plate38	B8	cipro + reserpine	1	0.08
ERR418997	0049_Plate37	B7	cipro + reserpine	1	0.092
ERR418997	0049_Plate36	C3	cipro + reserpine	1	0.051
ERR418997	0049_Plate39	D7	cipro + reserpine	1	0.089
ERR419034	0049_Plate5	E3	cipro	0.025	1.076
ERR419034	0049_Plate4	E5	cipro	0.025	1.057
ERR419034	0049_Plate1	F6	cipro	0.025	0.935
ERR419034	0049_Plate2	E3	cipro	0.025	0.947
ERR419034	0049_Plate3	E10	cipro	0.025	0.897
ERR419034	0049_Plate7	E3	cipro	0.1	0.618
ERR419034	0049_Plate8	E10	cipro	0.1	0.602
ERR419034	0049_Plate9	E5	cipro	0.1	0.607
ERR419034	0049_Plate10	E3	cipro	0.1	0.697
ERR419034	0049_Plate6	F6	cipro	0.1	0.619
ERR419034	0049_Plate13	E10	cipro	0.175	0.276
ERR419034	0049_Plate14	E5	cipro	0.175	0.32
ERR419034	0049_Plate11	F6	cipro	0.175	0.382
ERR419034	0049_Plate12	E3	cipro	0.175	0.371
ERR419034	0049_Plate15	E3	cipro	0.175	0.315
ERR419034	0049_Plate20	E3	cipro	0.25	0.264
ERR419034	0049_Plate16	F6	cipro	0.25	0.24
ERR419034	0049_Plate17	E3	cipro	0.25	0.618
ERR419034	0049_Plate19	E5	cipro	0.25	0.42
ERR419034	0049_Plate18	E10	cipro	0.25	0.103
ERR419034	0049_Plate23	E10	cipro	0.325	0.127
ERR419034	0049_Plate25	E3	cipro	0.325	0.11
ERR419034	0049_Plate22	E3	cipro	0.325	0.268
ERR419034	0049_Plate21	F6	cipro	0.325	0.105
ERR419034	0049_Plate24	E5	cipro	0.325	0.132
ERR419034	0049_Plate27	E3	cipro	0.4	0.09
ERR419034	0049_Plate29	E5	cipro	0.4	0.073
ERR419034	0049_Plate26	F6	cipro	0.4	0.057
ERR419034	0049_Plate30	E3	cipro	0.4	0.075
ERR419034	0049_Plate28	E10	cipro	0.4	0.07
ERR419034	0049_Plate33	E10	cipro	0.475	0.057
ERR419034	0049_Plate31	F6	cipro	0.475	0.058
ERR419034	0049_Plate34	E5	cipro	0.475	0.06
ERR419034	0049_Plate35	E3	cipro	0.475	0.058
ERR419034	0049_Plate32	E3	cipro	0.475	0.058
ERR419034	0049_Plate36	F6	cipro	1	0.058
ERR419034	0049_Plate40	E3	cipro	1	0.062
ERR419034	0049_Plate37	E3	cipro	1	0.069
ERR419034	0049_Plate39	E5	cipro	1	0.072
ERR419034	0049_Plate38	E10	cipro	1	0.074
ERR419034	0049_Plate1	C2	cipro + reserpine	0.025	0.641
ERR419034	0049_Plate3	C7	cipro + reserpine	0.025	0.625
ERR419034	0049_Plate4	B8	cipro + reserpine	0.025	0.768
ERR419034	0049_Plate5	C11	cipro + reserpine	0.025	0.544
ERR419034	0049_Plate2	C5	cipro + reserpine	0.025	0.687
ERR419034	0049_Plate9	B8	cipro + reserpine	0.1	0.676
ERR419034	0049_Plate6	C2	cipro + reserpine	0.1	0.13
ERR419034	0049_Plate10	C11	cipro + reserpine	0.1	0.787
ERR419034	0049_Plate8	C7	cipro + reserpine	0.1	0.299
ERR419034	0049_Plate7	C5	cipro + reserpine	0.1	0.244
ERR419034	0049_Plate12	C5	cipro + reserpine	0.175	0.273
ERR419034	0049_Plate14	B8	cipro + reserpine	0.175	0.088
ERR419034	0049_Plate15	C11	cipro + reserpine	0.175	0.058
ERR419034	0049_Plate11	C2	cipro + reserpine	0.175	0.077
ERR419034	0049_Plate13	C7	cipro + reserpine	0.175	0.247
ERR419034	0049_Plate20	C11	cipro + reserpine	0.25	0.049
ERR419034	0049_Plate16	C2	cipro + reserpine	0.25	0.067
ERR419034	0049_Plate17	C5	cipro + reserpine	0.25	0.057
ERR419034	0049_Plate18	C7	cipro + reserpine	0.25	0.056
ERR419034	0049_Plate19	B8	cipro + reserpine	0.25	0.061
ERR419034	0049_Plate25	C11	cipro + reserpine	0.325	0.06
ERR419034	0049_Plate24	B8	cipro + reserpine	0.325	0.054
ERR419034	0049_Plate23	C7	cipro + reserpine	0.325	0.052
ERR419034	0049_Plate22	C5	cipro + reserpine	0.325	0.054
ERR419034	0049_Plate21	C2	cipro + reserpine	0.325	0.049
ERR419034	0049_Plate26	C2	cipro + reserpine	0.4	0.066
ERR419034	0049_Plate27	C5	cipro + reserpine	0.4	0.051
ERR419034	0049_Plate28	C7	cipro + reserpine	0.4	0.054
ERR419034	0049_Plate30	C11	cipro + reserpine	0.4	0.045
ERR419034	0049_Plate29	B8	cipro + reserpine	0.4	0.051
ERR419034	0049_Plate34	B8	cipro + reserpine	0.475	0.056
ERR419034	0049_Plate35	C11	cipro + reserpine	0.475	0.051
ERR419034	0049_Plate31	C2	cipro + reserpine	0.475	0.053
ERR419034	0049_Plate33	C7	cipro + reserpine	0.475	0.053
ERR419034	0049_Plate32	C5	cipro + reserpine	0.475	0.05
ERR419034	0049_Plate38	C7	cipro + reserpine	1	0.087
ERR419034	0049_Plate39	B8	cipro + reserpine	1	0.06
ERR419034	0049_Plate40	C11	cipro + reserpine	1	0.061
ERR419034	0049_Plate36	C2	cipro + reserpine	1	0.05
ERR419034	0049_Plate37	C5	cipro + reserpine	1	0.063
ERR419040	0049_Plate1	G10	cipro	0.025	0.665
ERR419040	0049_Plate4	G4	cipro	0.025	0.815
ERR419040	0049_Plate3	F11	cipro	0.025	0.786
ERR419040	0049_Plate5	E8	cipro	0.025	1.001
ERR419040	0049_Plate2	G4	cipro	0.025	0.884
ERR419040	0049_Plate10	E8	cipro	0.1	0.62
ERR419040	0049_Plate9	G4	cipro	0.1	0.629
ERR419040	0049_Plate7	G4	cipro	0.1	0.536
ERR419040	0049_Plate8	F11	cipro	0.1	0.491
ERR419040	0049_Plate6	G10	cipro	0.1	0.479
ERR419040	0049_Plate15	E8	cipro	0.175	0.237
ERR419040	0049_Plate14	G4	cipro	0.175	0.347
ERR419040	0049_Plate12	G4	cipro	0.175	0.084
ERR419040	0049_Plate11	G10	cipro	0.175	0.054
ERR419040	0049_Plate13	F11	cipro	0.175	0.121
ERR419040	0049_Plate20	E8	cipro	0.25	0.066
ERR419040	0049_Plate19	G4	cipro	0.25	0.065
ERR419040	0049_Plate16	G10	cipro	0.25	0.056
ERR419040	0049_Plate18	F11	cipro	0.25	0.059
ERR419040	0049_Plate17	G4	cipro	0.25	0.062
ERR419040	0049_Plate24	G4	cipro	0.325	0.056
ERR419040	0049_Plate21	G10	cipro	0.325	0.053
ERR419040	0049_Plate23	F11	cipro	0.325	0.053
ERR419040	0049_Plate25	E8	cipro	0.325	0.056
ERR419040	0049_Plate22	G4	cipro	0.325	0.06
ERR419040	0049_Plate28	F11	cipro	0.4	0.052
ERR419040	0049_Plate30	E8	cipro	0.4	0.056
ERR419040	0049_Plate29	G4	cipro	0.4	0.058
ERR419040	0049_Plate26	G10	cipro	0.4	0.051
ERR419040	0049_Plate27	G4	cipro	0.4	0.07
ERR419040	0049_Plate32	G4	cipro	0.475	0.055
ERR419040	0049_Plate31	G10	cipro	0.475	0.051
ERR419040	0049_Plate35	E8	cipro	0.475	0.055
ERR419040	0049_Plate34	G4	cipro	0.475	0.057
ERR419040	0049_Plate33	F11	cipro	0.475	0.056
ERR419040	0049_Plate39	G4	cipro	1	0.054
ERR419040	0049_Plate38	F11	cipro	1	0.066
ERR419040	0049_Plate36	G10	cipro	1	0.052
ERR419040	0049_Plate37	G4	cipro	1	0.066
ERR419040	0049_Plate40	E8	cipro	1	0.068
ERR419040	0049_Plate2	D3	cipro + reserpine	0.025	0.759
ERR419040	0049_Plate4	C4	cipro + reserpine	0.025	0.649
ERR419040	0049_Plate5	B5	cipro + reserpine	0.025	0.707
ERR419040	0049_Plate3	B4	cipro + reserpine	0.025	0.69
ERR419040	0049_Plate1	C7	cipro + reserpine	0.025	0.817
ERR419040	0049_Plate6	C7	cipro + reserpine	0.1	0.196
ERR419040	0049_Plate10	B5	cipro + reserpine	0.1	0.238
ERR419040	0049_Plate7	D3	cipro + reserpine	0.1	0.252
ERR419040	0049_Plate8	B4	cipro + reserpine	0.1	0.187
ERR419040	0049_Plate9	C4	cipro + reserpine	0.1	0.216
ERR419040	0049_Plate12	D3	cipro + reserpine	0.175	0.052
ERR419040	0049_Plate14	C4	cipro + reserpine	0.175	0.058
ERR419040	0049_Plate13	B4	cipro + reserpine	0.175	0.057
ERR419040	0049_Plate11	C7	cipro + reserpine	0.175	0.055
ERR419040	0049_Plate15	B5	cipro + reserpine	0.175	0.056
ERR419040	0049_Plate20	B5	cipro + reserpine	0.25	0.052
ERR419040	0049_Plate16	C7	cipro + reserpine	0.25	0.07
ERR419040	0049_Plate17	D3	cipro + reserpine	0.25	0.051
ERR419040	0049_Plate19	C4	cipro + reserpine	0.25	0.051
ERR419040	0049_Plate18	B4	cipro + reserpine	0.25	0.059
ERR419040	0049_Plate22	D3	cipro + reserpine	0.325	0.069
ERR419040	0049_Plate23	B4	cipro + reserpine	0.325	0.052
ERR419040	0049_Plate25	B5	cipro + reserpine	0.325	0.057
ERR419040	0049_Plate21	C7	cipro + reserpine	0.325	0.051
ERR419040	0049_Plate24	C4	cipro + reserpine	0.325	0.055
ERR419040	0049_Plate30	B5	cipro + reserpine	0.4	0.053
ERR419040	0049_Plate26	C7	cipro + reserpine	0.4	0.057
ERR419040	0049_Plate29	C4	cipro + reserpine	0.4	0.052
ERR419040	0049_Plate27	D3	cipro + reserpine	0.4	0.064
ERR419040	0049_Plate28	B4	cipro + reserpine	0.4	0.052
ERR419040	0049_Plate34	C4	cipro + reserpine	0.475	0.053
ERR419040	0049_Plate35	B5	cipro + reserpine	0.475	0.061
ERR419040	0049_Plate32	D3	cipro + reserpine	0.475	0.053
ERR419040	0049_Plate33	B4	cipro + reserpine	0.475	0.053
ERR419040	0049_Plate31	C7	cipro + reserpine	0.475	0.056
ERR419040	0049_Plate37	D3	cipro + reserpine	1	0.146
ERR419040	0049_Plate36	C7	cipro + reserpine	1	0.045
ERR419040	0049_Plate40	B5	cipro + reserpine	1	0.052
ERR419040	0049_Plate38	B4	cipro + reserpine	1	0.057
ERR419040	0049_Plate39	C4	cipro + reserpine	1	0.049
ERR419047	0049_Plate4	G2	cipro	0.025	1.226
ERR419047	0049_Plate3	G10	cipro	0.025	1.182
ERR419047	0049_Plate2	G5	cipro	0.025	1.203
ERR419047	0049_Plate1	E8	cipro	0.025	1.175
ERR419047	0049_Plate5	E7	cipro	0.025	1.227
ERR419047	0049_Plate8	G10	cipro	0.1	0.935
ERR419047	0049_Plate6	E8	cipro	0.1	0.8
ERR419047	0049_Plate10	E7	cipro	0.1	1.121
ERR419047	0049_Plate9	G2	cipro	0.1	0.965
ERR419047	0049_Plate7	G5	cipro	0.1	0.896
ERR419047	0049_Plate14	G2	cipro	0.175	0.742
ERR419047	0049_Plate13	G10	cipro	0.175	0.483
ERR419047	0049_Plate15	E7	cipro	0.175	0.49
ERR419047	0049_Plate12	G5	cipro	0.175	0.607
ERR419047	0049_Plate11	E8	cipro	0.175	0.562
ERR419047	0049_Plate18	G10	cipro	0.25	0.294
ERR419047	0049_Plate16	E8	cipro	0.25	0.449
ERR419047	0049_Plate20	E7	cipro	0.25	0.262
ERR419047	0049_Plate17	G5	cipro	0.25	0.4
ERR419047	0049_Plate19	G2	cipro	0.25	0.308
ERR419047	0049_Plate22	G5	cipro	0.325	0.228
ERR419047	0049_Plate24	G2	cipro	0.325	0.194
ERR419047	0049_Plate25	E7	cipro	0.325	0.315
ERR419047	0049_Plate21	E8	cipro	0.325	0.226
ERR419047	0049_Plate23	G10	cipro	0.325	0.201
ERR419047	0049_Plate30	E7	cipro	0.4	0.16
ERR419047	0049_Plate28	G10	cipro	0.4	0.279
ERR419047	0049_Plate29	G2	cipro	0.4	0.143
ERR419047	0049_Plate27	G5	cipro	0.4	0.478
ERR419047	0049_Plate26	E8	cipro	0.4	0.257
ERR419047	0049_Plate32	G5	cipro	0.475	0.122
ERR419047	0049_Plate33	G10	cipro	0.475	0.299
ERR419047	0049_Plate35	E7	cipro	0.475	0.131
ERR419047	0049_Plate34	G2	cipro	0.475	0.118
ERR419047	0049_Plate31	E8	cipro	0.475	0.169
ERR419047	0049_Plate40	E7	cipro	1	0.067
ERR419047	0049_Plate39	G2	cipro	1	0.07
ERR419047	0049_Plate37	G5	cipro	1	0.086
ERR419047	0049_Plate36	E8	cipro	1	0.058
ERR419047	0049_Plate38	G10	cipro	1	0.077
ERR419047	0049_Plate4	D5	cipro + reserpine	0.025	0.721
ERR419047	0049_Plate2	B10	cipro + reserpine	0.025	0.845
ERR419047	0049_Plate1	D3	cipro + reserpine	0.025	0.69
ERR419047	0049_Plate5	C2	cipro + reserpine	0.025	0.679
ERR419047	0049_Plate3	B3	cipro + reserpine	0.025	0.724
ERR419047	0049_Plate6	D3	cipro + reserpine	0.1	0.721
ERR419047	0049_Plate9	D5	cipro + reserpine	0.1	0.438
ERR419047	0049_Plate7	B10	cipro + reserpine	0.1	0.924
ERR419047	0049_Plate8	B3	cipro + reserpine	0.1	0.699
ERR419047	0049_Plate10	C2	cipro + reserpine	0.1	0.566
ERR419047	0049_Plate13	B3	cipro + reserpine	0.175	0.822
ERR419047	0049_Plate14	D5	cipro + reserpine	0.175	0.346
ERR419047	0049_Plate12	B10	cipro + reserpine	0.175	1.028
ERR419047	0049_Plate15	C2	cipro + reserpine	0.175	0.116
ERR419047	0049_Plate11	D3	cipro + reserpine	0.175	0.766
ERR419047	0049_Plate19	D5	cipro + reserpine	0.25	0.121
ERR419047	0049_Plate16	D3	cipro + reserpine	0.25	0.336
ERR419047	0049_Plate18	B3	cipro + reserpine	0.25	1.043
ERR419047	0049_Plate17	B10	cipro + reserpine	0.25	0.276
ERR419047	0049_Plate20	C2	cipro + reserpine	0.25	0.22
ERR419047	0049_Plate21	D3	cipro + reserpine	0.325	0.154
ERR419047	0049_Plate24	D5	cipro + reserpine	0.325	0.055
ERR419047	0049_Plate23	B3	cipro + reserpine	0.325	0.06
ERR419047	0049_Plate22	B10	cipro + reserpine	0.325	0.184
ERR419047	0049_Plate25	C2	cipro + reserpine	0.325	0.767
ERR419047	0049_Plate29	D5	cipro + reserpine	0.4	0.054
ERR419047	0049_Plate26	D3	cipro + reserpine	0.4	0.109
ERR419047	0049_Plate30	C2	cipro + reserpine	0.4	0.055
ERR419047	0049_Plate27	B10	cipro + reserpine	0.4	0.216
ERR419047	0049_Plate28	B3	cipro + reserpine	0.4	0.061
ERR419047	0049_Plate34	D5	cipro + reserpine	0.475	0.056
ERR419047	0049_Plate35	C2	cipro + reserpine	0.475	0.16
ERR419047	0049_Plate32	B10	cipro + reserpine	0.475	0.059
ERR419047	0049_Plate31	D3	cipro + reserpine	0.475	0.05
ERR419047	0049_Plate33	B3	cipro + reserpine	0.475	0.059
ERR419047	0049_Plate39	D5	cipro + reserpine	1	0.186
ERR419047	0049_Plate38	B3	cipro + reserpine	1	0.06
ERR419047	0049_Plate37	B10	cipro + reserpine	1	0.068
ERR419047	0049_Plate36	D3	cipro + reserpine	1	0.054
ERR419047	0049_Plate40	C2	cipro + reserpine	1	0.064
ERR419052	0049_Plate1	F8	cipro	0.025	0.767
ERR419052	0049_Plate5	G2	cipro	0.025	0.893
ERR419052	0049_Plate2	E10	cipro	0.025	0.933
ERR419052	0049_Plate4	F9	cipro	0.025	0.73
ERR419052	0049_Plate3	F2	cipro	0.025	0.812
ERR419052	0049_Plate7	E10	cipro	0.1	0.75
ERR419052	0049_Plate10	G2	cipro	0.1	1.032
ERR419052	0049_Plate9	F9	cipro	0.1	0.708
ERR419052	0049_Plate6	F8	cipro	0.1	0.725
ERR419052	0049_Plate8	F2	cipro	0.1	0.875
ERR419052	0049_Plate13	F2	cipro	0.175	1.092
ERR419052	0049_Plate12	E10	cipro	0.175	1.076
ERR419052	0049_Plate15	G2	cipro	0.175	0.929
ERR419052	0049_Plate14	F9	cipro	0.175	0.749
ERR419052	0049_Plate11	F8	cipro	0.175	0.972
ERR419052	0049_Plate20	G2	cipro	0.25	0.669
ERR419052	0049_Plate17	E10	cipro	0.25	0.781
ERR419052	0049_Plate18	F2	cipro	0.25	0.906
ERR419052	0049_Plate16	F8	cipro	0.25	0.907
ERR419052	0049_Plate19	F9	cipro	0.25	0.805
ERR419052	0049_Plate25	G2	cipro	0.325	0.94
ERR419052	0049_Plate23	F2	cipro	0.325	0.511
ERR419052	0049_Plate22	E10	cipro	0.325	0.678
ERR419052	0049_Plate24	F9	cipro	0.325	0.42
ERR419052	0049_Plate21	F8	cipro	0.325	0.339
ERR419052	0049_Plate27	E10	cipro	0.4	1.026
ERR419052	0049_Plate29	F9	cipro	0.4	0.749
ERR419052	0049_Plate28	F2	cipro	0.4	0.553
ERR419052	0049_Plate30	G2	cipro	0.4	0.668
ERR419052	0049_Plate26	F8	cipro	0.4	0.729
ERR419052	0049_Plate31	F8	cipro	0.475	0.48
ERR419052	0049_Plate34	F9	cipro	0.475	0.323
ERR419052	0049_Plate35	G2	cipro	0.475	0.436
ERR419052	0049_Plate33	F2	cipro	0.475	0.421
ERR419052	0049_Plate32	E10	cipro	0.475	0.456
ERR419052	0049_Plate39	F9	cipro	1	0.076
ERR419052	0049_Plate40	G2	cipro	1	0.068
ERR419052	0049_Plate38	F2	cipro	1	0.076
ERR419052	0049_Plate36	F8	cipro	1	0.058
ERR419052	0049_Plate37	E10	cipro	1	0.092
ERR419052	0049_Plate2	D2	cipro + reserpine	0.025	0.703
ERR419052	0049_Plate5	C7	cipro + reserpine	0.025	0.598
ERR419052	0049_Plate1	B4	cipro + reserpine	0.025	0.708
ERR419052	0049_Plate4	C3	cipro + reserpine	0.025	0.744
ERR419052	0049_Plate3	B9	cipro + reserpine	0.025	0.593
ERR419052	0049_Plate10	C7	cipro + reserpine	0.1	0.869
ERR419052	0049_Plate9	C3	cipro + reserpine	0.1	0.773
ERR419052	0049_Plate7	D2	cipro + reserpine	0.1	1.076
ERR419052	0049_Plate8	B9	cipro + reserpine	0.1	0.79
ERR419052	0049_Plate6	B4	cipro + reserpine	0.1	0.601
ERR419052	0049_Plate15	C7	cipro + reserpine	0.175	0.446
ERR419052	0049_Plate13	B9	cipro + reserpine	0.175	0.912
ERR419052	0049_Plate11	B4	cipro + reserpine	0.175	0.699
ERR419052	0049_Plate12	D2	cipro + reserpine	0.175	1.008
ERR419052	0049_Plate14	C3	cipro + reserpine	0.175	0.657
ERR419052	0049_Plate18	B9	cipro + reserpine	0.25	0.477
ERR419052	0049_Plate20	C7	cipro + reserpine	0.25	0.311
ERR419052	0049_Plate17	D2	cipro + reserpine	0.25	0.887
ERR419052	0049_Plate16	B4	cipro + reserpine	0.25	0.907
ERR419052	0049_Plate19	C3	cipro + reserpine	0.25	0.457
ERR419052	0049_Plate21	B4	cipro + reserpine	0.325	0.081
ERR419052	0049_Plate25	C7	cipro + reserpine	0.325	0.36
ERR419052	0049_Plate22	D2	cipro + reserpine	0.325	0.354
ERR419052	0049_Plate24	C3	cipro + reserpine	0.325	0.077
ERR419052	0049_Plate23	B9	cipro + reserpine	0.325	0.201
ERR419052	0049_Plate27	D2	cipro + reserpine	0.4	0.112
ERR419052	0049_Plate30	C7	cipro + reserpine	0.4	0.053
ERR419052	0049_Plate29	C3	cipro + reserpine	0.4	0.288
ERR419052	0049_Plate28	B9	cipro + reserpine	0.4	0.217
ERR419052	0049_Plate26	B4	cipro + reserpine	0.4	0.259
ERR419052	0049_Plate35	C7	cipro + reserpine	0.475	0.054
ERR419052	0049_Plate34	C3	cipro + reserpine	0.475	0.053
ERR419052	0049_Plate31	B4	cipro + reserpine	0.475	0.054
ERR419052	0049_Plate32	D2	cipro + reserpine	0.475	0.345
ERR419052	0049_Plate33	B9	cipro + reserpine	0.475	0.054
ERR419052	0049_Plate40	C7	cipro + reserpine	1	0.096
ERR419052	0049_Plate38	B9	cipro + reserpine	1	0.064
ERR419052	0049_Plate36	B4	cipro + reserpine	1	0.047
ERR419052	0049_Plate39	C3	cipro + reserpine	1	0.062
ERR419052	0049_Plate37	D2	cipro + reserpine	1	0.068
ERR419084	0049_Plate1	E9	cipro	0.025	0.665
ERR419084	0049_Plate3	E5	cipro	0.025	0.676
ERR419084	0049_Plate2	G8	cipro	0.025	0.646
ERR419084	0049_Plate5	G10	cipro	0.025	0.665
ERR419084	0049_Plate4	G7	cipro	0.025	0.729
ERR419084	0049_Plate7	G8	cipro	0.1	0.276
ERR419084	0049_Plate10	G10	cipro	0.1	0.408
ERR419084	0049_Plate6	E9	cipro	0.1	0.268
ERR419084	0049_Plate9	G7	cipro	0.1	0.455
ERR419084	0049_Plate8	E5	cipro	0.1	0.352
ERR419084	0049_Plate13	E5	cipro	0.175	0.254
ERR419084	0049_Plate15	G10	cipro	0.175	0.101
ERR419084	0049_Plate14	G7	cipro	0.175	0.193
ERR419084	0049_Plate12	G8	cipro	0.175	0.08
ERR419084	0049_Plate11	E9	cipro	0.175	0.237
ERR419084	0049_Plate17	G8	cipro	0.25	0.151
ERR419084	0049_Plate16	E9	cipro	0.25	0.094
ERR419084	0049_Plate19	G7	cipro	0.25	0.076
ERR419084	0049_Plate18	E5	cipro	0.25	0.055
ERR419084	0049_Plate20	G10	cipro	0.25	0.073
ERR419084	0049_Plate25	G10	cipro	0.325	0.052
ERR419084	0049_Plate22	G8	cipro	0.325	0.051
ERR419084	0049_Plate23	E5	cipro	0.325	0.051
ERR419084	0049_Plate21	E9	cipro	0.325	0.055
ERR419084	0049_Plate24	G7	cipro	0.325	0.067
ERR419084	0049_Plate29	G7	cipro	0.4	0.051
ERR419084	0049_Plate30	G10	cipro	0.4	0.052
ERR419084	0049_Plate27	G8	cipro	0.4	0.054
ERR419084	0049_Plate28	E5	cipro	0.4	0.05
ERR419084	0049_Plate26	E9	cipro	0.4	0.05
ERR419084	0049_Plate35	G10	cipro	0.475	0.064
ERR419084	0049_Plate32	G8	cipro	0.475	0.053
ERR419084	0049_Plate34	G7	cipro	0.475	0.081
ERR419084	0049_Plate33	E5	cipro	0.475	0.051
ERR419084	0049_Plate31	E9	cipro	0.475	0.051
ERR419084	0049_Plate36	E9	cipro	1	0.05
ERR419084	0049_Plate37	G8	cipro	1	0.052
ERR419084	0049_Plate40	G10	cipro	1	0.05
ERR419084	0049_Plate39	G7	cipro	1	0.051
ERR419084	0049_Plate38	E5	cipro	1	0.053
ERR419084	0049_Plate1	D9	cipro + reserpine	0.025	0.61
ERR419084	0049_Plate2	C2	cipro + reserpine	0.025	0.98
ERR419084	0049_Plate5	D6	cipro + reserpine	0.025	0.64
ERR419084	0049_Plate4	C6	cipro + reserpine	0.025	0.639
ERR419084	0049_Plate3	D3	cipro + reserpine	0.025	0.693
ERR419084	0049_Plate10	D6	cipro + reserpine	0.1	0.063
ERR419084	0049_Plate7	C2	cipro + reserpine	0.1	0.153
ERR419084	0049_Plate9	C6	cipro + reserpine	0.1	0.231
ERR419084	0049_Plate8	D3	cipro + reserpine	0.1	0.525
ERR419084	0049_Plate6	D9	cipro + reserpine	0.1	0.134
ERR419084	0049_Plate13	D3	cipro + reserpine	0.175	0.068
ERR419084	0049_Plate12	C2	cipro + reserpine	0.175	0.089
ERR419084	0049_Plate15	D6	cipro + reserpine	0.175	0.045
ERR419084	0049_Plate11	D9	cipro + reserpine	0.175	0.215
ERR419084	0049_Plate14	C6	cipro + reserpine	0.175	0.169
ERR419084	0049_Plate19	C6	cipro + reserpine	0.25	0.053
ERR419084	0049_Plate20	D6	cipro + reserpine	0.25	0.046
ERR419084	0049_Plate16	D9	cipro + reserpine	0.25	0.06
ERR419084	0049_Plate18	D3	cipro + reserpine	0.25	0.052
ERR419084	0049_Plate17	C2	cipro + reserpine	0.25	0.042
ERR419084	0049_Plate24	C6	cipro + reserpine	0.325	0.049
ERR419084	0049_Plate23	D3	cipro + reserpine	0.325	0.047
ERR419084	0049_Plate21	D9	cipro + reserpine	0.325	0.048
ERR419084	0049_Plate25	D6	cipro + reserpine	0.325	0.057
ERR419084	0049_Plate22	C2	cipro + reserpine	0.325	0.054
ERR419084	0049_Plate28	D3	cipro + reserpine	0.4	0.049
ERR419084	0049_Plate30	D6	cipro + reserpine	0.4	0.051
ERR419084	0049_Plate26	D9	cipro + reserpine	0.4	0.049
ERR419084	0049_Plate29	C6	cipro + reserpine	0.4	0.047
ERR419084	0049_Plate27	C2	cipro + reserpine	0.4	0.053
ERR419084	0049_Plate34	C6	cipro + reserpine	0.475	0.05
ERR419084	0049_Plate35	D6	cipro + reserpine	0.475	0.045
ERR419084	0049_Plate31	D9	cipro + reserpine	0.475	0.052
ERR419084	0049_Plate33	D3	cipro + reserpine	0.475	0.051
ERR419084	0049_Plate32	C2	cipro + reserpine	0.475	0.042
ERR419084	0049_Plate36	D9	cipro + reserpine	1	0.046
ERR419084	0049_Plate38	D3	cipro + reserpine	1	0.053
ERR419084	0049_Plate39	C6	cipro + reserpine	1	0.05
ERR419084	0049_Plate40	D6	cipro + reserpine	1	0.039
ERR419084	0049_Plate37	C2	cipro + reserpine	1	0.046
ERR419087	0049_Plate5	F4	cipro	0.025	0.93
ERR419087	0049_Plate3	G4	cipro	0.025	0.981
ERR419087	0049_Plate1	G3	cipro	0.025	0.931
ERR419087	0049_Plate2	E11	cipro	0.025	0.839
ERR419087	0049_Plate4	E8	cipro	0.025	0.834
ERR419087	0049_Plate7	E11	cipro	0.1	0.74
ERR419087	0049_Plate10	F4	cipro	0.1	0.909
ERR419087	0049_Plate8	G4	cipro	0.1	0.914
ERR419087	0049_Plate9	E8	cipro	0.1	0.716
ERR419087	0049_Plate6	G3	cipro	0.1	0.95
ERR419087	0049_Plate14	E8	cipro	0.175	0.739
ERR419087	0049_Plate13	G4	cipro	0.175	1.051
ERR419087	0049_Plate12	E11	cipro	0.175	1.144
ERR419087	0049_Plate15	F4	cipro	0.175	0.521
ERR419087	0049_Plate11	G3	cipro	0.175	0.612
ERR419087	0049_Plate20	F4	cipro	0.25	0.279
ERR419087	0049_Plate19	E8	cipro	0.25	0.468
ERR419087	0049_Plate16	G3	cipro	0.25	1.049
ERR419087	0049_Plate18	G4	cipro	0.25	0.755
ERR419087	0049_Plate17	E11	cipro	0.25	0.62
ERR419087	0049_Plate22	E11	cipro	0.325	0.327
ERR419087	0049_Plate25	F4	cipro	0.325	0.447
ERR419087	0049_Plate21	G3	cipro	0.325	0.324
ERR419087	0049_Plate24	E8	cipro	0.325	0.192
ERR419087	0049_Plate23	G4	cipro	0.325	0.428
ERR419087	0049_Plate30	F4	cipro	0.4	0.542
ERR419087	0049_Plate26	G3	cipro	0.4	0.149
ERR419087	0049_Plate27	E11	cipro	0.4	0.178
ERR419087	0049_Plate29	E8	cipro	0.4	0.106
ERR419087	0049_Plate28	G4	cipro	0.4	0.159
ERR419087	0049_Plate31	G3	cipro	0.475	0.111
ERR419087	0049_Plate34	E8	cipro	0.475	0.095
ERR419087	0049_Plate32	E11	cipro	0.475	0.06
ERR419087	0049_Plate35	F4	cipro	0.475	0.059
ERR419087	0049_Plate33	G4	cipro	0.475	0.062
ERR419087	0049_Plate40	F4	cipro	1	0.082
ERR419087	0049_Plate39	E8	cipro	1	0.072
ERR419087	0049_Plate38	G4	cipro	1	0.061
ERR419087	0049_Plate37	E11	cipro	1	0.086
ERR419087	0049_Plate36	G3	cipro	1	0.061
ERR419087	0049_Plate1	B9	cipro + reserpine	0.025	0.807
ERR419087	0049_Plate3	C2	cipro + reserpine	0.025	0.82
ERR419087	0049_Plate4	C2	cipro + reserpine	0.025	0.965
ERR419087	0049_Plate5	C4	cipro + reserpine	0.025	0.883
ERR419087	0049_Plate2	D11	cipro + reserpine	0.025	0.911
ERR419087	0049_Plate7	D11	cipro + reserpine	0.1	0.997
ERR419087	0049_Plate10	C4	cipro + reserpine	0.1	0.549
ERR419087	0049_Plate8	C2	cipro + reserpine	0.1	1.051
ERR419087	0049_Plate6	B9	cipro + reserpine	0.1	0.658
ERR419087	0049_Plate9	C2	cipro + reserpine	0.1	0.748
ERR419087	0049_Plate12	D11	cipro + reserpine	0.175	0.622
ERR419087	0049_Plate11	B9	cipro + reserpine	0.175	0.554
ERR419087	0049_Plate15	C4	cipro + reserpine	0.175	0.306
ERR419087	0049_Plate14	C2	cipro + reserpine	0.175	0.35
ERR419087	0049_Plate13	C2	cipro + reserpine	0.175	0.909
ERR419087	0049_Plate16	B9	cipro + reserpine	0.25	0.811
ERR419087	0049_Plate17	D11	cipro + reserpine	0.25	0.164
ERR419087	0049_Plate20	C4	cipro + reserpine	0.25	0.078
ERR419087	0049_Plate18	C2	cipro + reserpine	0.25	0.165
ERR419087	0049_Plate19	C2	cipro + reserpine	0.25	0.127
ERR419087	0049_Plate25	C4	cipro + reserpine	0.325	0.061
ERR419087	0049_Plate23	C2	cipro + reserpine	0.325	0.062
ERR419087	0049_Plate24	C2	cipro + reserpine	0.325	0.064
ERR419087	0049_Plate22	D11	cipro + reserpine	0.325	0.067
ERR419087	0049_Plate21	B9	cipro + reserpine	0.325	0.053
ERR419087	0049_Plate29	C2	cipro + reserpine	0.4	0.056
ERR419087	0049_Plate27	D11	cipro + reserpine	0.4	0.06
ERR419087	0049_Plate28	C2	cipro + reserpine	0.4	0.055
ERR419087	0049_Plate26	B9	cipro + reserpine	0.4	0.102
ERR419087	0049_Plate30	C4	cipro + reserpine	0.4	0.054
ERR419087	0049_Plate33	C2	cipro + reserpine	0.475	0.054
ERR419087	0049_Plate32	D11	cipro + reserpine	0.475	0.058
ERR419087	0049_Plate34	C2	cipro + reserpine	0.475	0.061
ERR419087	0049_Plate31	B9	cipro + reserpine	0.475	0.057
ERR419087	0049_Plate35	C4	cipro + reserpine	0.475	0.061
ERR419087	0049_Plate36	B9	cipro + reserpine	1	0.042
ERR419087	0049_Plate37	D11	cipro + reserpine	1	0.051
ERR419087	0049_Plate39	C2	cipro + reserpine	1	0.058
ERR419087	0049_Plate40	C4	cipro + reserpine	1	0.058
ERR419087	0049_Plate38	C2	cipro + reserpine	1	0.062
ERR419100	0049_Plate5	E10	cipro	0.025	1.15
ERR419100	0049_Plate3	G5	cipro	0.025	1.134
ERR419100	0049_Plate1	E11	cipro	0.025	1.079
ERR419100	0049_Plate2	E2	cipro	0.025	1.126
ERR419100	0049_Plate4	E9	cipro	0.025	1.062
ERR419100	0049_Plate9	E9	cipro	0.1	0.742
ERR419100	0049_Plate6	E11	cipro	0.1	0.705
ERR419100	0049_Plate10	E10	cipro	0.1	0.908
ERR419100	0049_Plate8	G5	cipro	0.1	0.955
ERR419100	0049_Plate7	E2	cipro	0.1	0.954
ERR419100	0049_Plate13	G5	cipro	0.175	0.69
ERR419100	0049_Plate11	E11	cipro	0.175	0.68
ERR419100	0049_Plate14	E9	cipro	0.175	0.563
ERR419100	0049_Plate15	E10	cipro	0.175	0.654
ERR419100	0049_Plate12	E2	cipro	0.175	0.541
ERR419100	0049_Plate20	E10	cipro	0.25	0.469
ERR419100	0049_Plate19	E9	cipro	0.25	0.56
ERR419100	0049_Plate16	E11	cipro	0.25	1.095
ERR419100	0049_Plate18	G5	cipro	0.25	0.87
ERR419100	0049_Plate17	E2	cipro	0.25	0.866
ERR419100	0049_Plate21	E11	cipro	0.325	0.092
ERR419100	0049_Plate24	E9	cipro	0.325	0.353
ERR419100	0049_Plate25	E10	cipro	0.325	0.496
ERR419100	0049_Plate22	E2	cipro	0.325	0.349
ERR419100	0049_Plate23	G5	cipro	0.325	0.597
ERR419100	0049_Plate30	E10	cipro	0.4	0.914
ERR419100	0049_Plate29	E9	cipro	0.4	0.058
ERR419100	0049_Plate27	E2	cipro	0.4	0.865
ERR419100	0049_Plate28	G5	cipro	0.4	0.064
ERR419100	0049_Plate26	E11	cipro	0.4	0.889
ERR419100	0049_Plate35	E10	cipro	0.475	0.106
ERR419100	0049_Plate31	E11	cipro	0.475	0.054
ERR419100	0049_Plate33	G5	cipro	0.475	0.054
ERR419100	0049_Plate32	E2	cipro	0.475	0.053
ERR419100	0049_Plate34	E9	cipro	0.475	0.054
ERR419100	0049_Plate36	E11	cipro	1	0.055
ERR419100	0049_Plate39	E9	cipro	1	0.068
ERR419100	0049_Plate38	G5	cipro	1	0.064
ERR419100	0049_Plate37	E2	cipro	1	0.064
ERR419100	0049_Plate40	E10	cipro	1	0.06
ERR419100	0049_Plate1	C5	cipro + reserpine	0.025	0.758
ERR419100	0049_Plate5	B11	cipro + reserpine	0.025	0.612
ERR419100	0049_Plate2	C8	cipro + reserpine	0.025	0.683
ERR419100	0049_Plate3	C10	cipro + reserpine	0.025	0.691
ERR419100	0049_Plate4	C9	cipro + reserpine	0.025	0.998
ERR419100	0049_Plate8	C10	cipro + reserpine	0.1	0.493
ERR419100	0049_Plate9	C9	cipro + reserpine	0.1	0.542
ERR419100	0049_Plate10	B11	cipro + reserpine	0.1	0.719
ERR419100	0049_Plate7	C8	cipro + reserpine	0.1	0.645
ERR419100	0049_Plate6	C5	cipro + reserpine	0.1	0.54
ERR419100	0049_Plate14	C9	cipro + reserpine	0.175	0.12
ERR419100	0049_Plate11	C5	cipro + reserpine	0.175	0.826
ERR419100	0049_Plate12	C8	cipro + reserpine	0.175	0.799
ERR419100	0049_Plate15	B11	cipro + reserpine	0.175	0.141
ERR419100	0049_Plate13	C10	cipro + reserpine	0.175	0.304
ERR419100	0049_Plate20	B11	cipro + reserpine	0.25	0.14
ERR419100	0049_Plate17	C8	cipro + reserpine	0.25	0.053
ERR419100	0049_Plate16	C5	cipro + reserpine	0.25	0.119
ERR419100	0049_Plate18	C10	cipro + reserpine	0.25	0.05
ERR419100	0049_Plate19	C9	cipro + reserpine	0.25	0.12
ERR419100	0049_Plate24	C9	cipro + reserpine	0.325	0.049
ERR419100	0049_Plate23	C10	cipro + reserpine	0.325	0.046
ERR419100	0049_Plate21	C5	cipro + reserpine	0.325	0.046
ERR419100	0049_Plate22	C8	cipro + reserpine	0.325	0.476
ERR419100	0049_Plate25	B11	cipro + reserpine	0.325	0.051
ERR419100	0049_Plate30	B11	cipro + reserpine	0.4	0.051
ERR419100	0049_Plate28	C10	cipro + reserpine	0.4	0.053
ERR419100	0049_Plate26	C5	cipro + reserpine	0.4	0.05
ERR419100	0049_Plate27	C8	cipro + reserpine	0.4	0.052
ERR419100	0049_Plate29	C9	cipro + reserpine	0.4	0.051
ERR419100	0049_Plate31	C5	cipro + reserpine	0.475	0.049
ERR419100	0049_Plate32	C8	cipro + reserpine	0.475	0.049
ERR419100	0049_Plate35	B11	cipro + reserpine	0.475	0.461
ERR419100	0049_Plate34	C9	cipro + reserpine	0.475	0.055
ERR419100	0049_Plate33	C10	cipro + reserpine	0.475	0.535
ERR419100	0049_Plate40	B11	cipro + reserpine	1	0.058
ERR419100	0049_Plate37	C8	cipro + reserpine	1	0.06
ERR419100	0049_Plate39	C9	cipro + reserpine	1	0.056
ERR419100	0049_Plate38	C10	cipro + reserpine	1	0.066
ERR419100	0049_Plate36	C5	cipro + reserpine	1	0.052
ERR419111	0049_Plate3	E2	cipro	0.025	0.973
ERR419111	0049_Plate2	G6	cipro	0.025	0.955
ERR419111	0049_Plate5	G4	cipro	0.025	0.97
ERR419111	0049_Plate4	E3	cipro	0.025	0.997
ERR419111	0049_Plate1	E7	cipro	0.025	0.908
ERR419111	0049_Plate7	G6	cipro	0.1	1.124
ERR419111	0049_Plate10	G4	cipro	0.1	1.182
ERR419111	0049_Plate8	E2	cipro	0.1	1.193
ERR419111	0049_Plate9	E3	cipro	0.1	1.13
ERR419111	0049_Plate6	E7	cipro	0.1	1.042
ERR419111	0049_Plate12	G6	cipro	0.175	0.436
ERR419111	0049_Plate11	E7	cipro	0.175	0.315
ERR419111	0049_Plate15	G4	cipro	0.175	0.673
ERR419111	0049_Plate14	E3	cipro	0.175	0.612
ERR419111	0049_Plate13	E2	cipro	0.175	0.819
ERR419111	0049_Plate16	E7	cipro	0.25	0.868
ERR419111	0049_Plate20	G4	cipro	0.25	0.534
ERR419111	0049_Plate17	G6	cipro	0.25	0.342
ERR419111	0049_Plate18	E2	cipro	0.25	0.511
ERR419111	0049_Plate19	E3	cipro	0.25	0.165
ERR419111	0049_Plate22	G6	cipro	0.325	0.185
ERR419111	0049_Plate23	E2	cipro	0.325	0.463
ERR419111	0049_Plate24	E3	cipro	0.325	0.064
ERR419111	0049_Plate21	E7	cipro	0.325	0.456
ERR419111	0049_Plate25	G4	cipro	0.325	0.1
ERR419111	0049_Plate28	E2	cipro	0.4	0.057
ERR419111	0049_Plate29	E3	cipro	0.4	0.059
ERR419111	0049_Plate27	G6	cipro	0.4	0.147
ERR419111	0049_Plate26	E7	cipro	0.4	0.051
ERR419111	0049_Plate30	G4	cipro	0.4	0.054
ERR419111	0049_Plate33	E2	cipro	0.475	0.055
ERR419111	0049_Plate31	E7	cipro	0.475	0.052
ERR419111	0049_Plate32	G6	cipro	0.475	0.054
ERR419111	0049_Plate34	E3	cipro	0.475	0.054
ERR419111	0049_Plate35	G4	cipro	0.475	0.053
ERR419111	0049_Plate37	G6	cipro	1	0.064
ERR419111	0049_Plate38	E2	cipro	1	0.059
ERR419111	0049_Plate40	G4	cipro	1	0.062
ERR419111	0049_Plate36	E7	cipro	1	0.054
ERR419111	0049_Plate39	E3	cipro	1	0.06
ERR419111	0049_Plate4	D4	cipro + reserpine	0.025	0.539
ERR419111	0049_Plate1	C6	cipro + reserpine	0.025	1.012
ERR419111	0049_Plate5	B2	cipro + reserpine	0.025	0.738
ERR419111	0049_Plate3	D9	cipro + reserpine	0.025	0.871
ERR419111	0049_Plate2	B11	cipro + reserpine	0.025	0.949
ERR419111	0049_Plate6	C6	cipro + reserpine	0.1	0.482
ERR419111	0049_Plate10	B2	cipro + reserpine	0.1	0.932
ERR419111	0049_Plate9	D4	cipro + reserpine	0.1	0.558
ERR419111	0049_Plate8	D9	cipro + reserpine	0.1	0.702
ERR419111	0049_Plate7	B11	cipro + reserpine	0.1	0.947
ERR419111	0049_Plate12	B11	cipro + reserpine	0.175	0.174
ERR419111	0049_Plate15	B2	cipro + reserpine	0.175	0.167
ERR419111	0049_Plate11	C6	cipro + reserpine	0.175	0.288
ERR419111	0049_Plate14	D4	cipro + reserpine	0.175	0.178
ERR419111	0049_Plate13	D9	cipro + reserpine	0.175	0.397
ERR419111	0049_Plate16	C6	cipro + reserpine	0.25	0.064
ERR419111	0049_Plate19	D4	cipro + reserpine	0.25	0.052
ERR419111	0049_Plate17	B11	cipro + reserpine	0.25	0.065
ERR419111	0049_Plate18	D9	cipro + reserpine	0.25	0.048
ERR419111	0049_Plate20	B2	cipro + reserpine	0.25	0.065
ERR419111	0049_Plate24	D4	cipro + reserpine	0.325	0.049
ERR419111	0049_Plate21	C6	cipro + reserpine	0.325	0.045
ERR419111	0049_Plate25	B2	cipro + reserpine	0.325	0.059
ERR419111	0049_Plate22	B11	cipro + reserpine	0.325	0.588
ERR419111	0049_Plate23	D9	cipro + reserpine	0.325	0.05
ERR419111	0049_Plate27	B11	cipro + reserpine	0.4	0.052
ERR419111	0049_Plate30	B2	cipro + reserpine	0.4	0.049
ERR419111	0049_Plate29	D4	cipro + reserpine	0.4	0.05
ERR419111	0049_Plate26	C6	cipro + reserpine	0.4	0.05
ERR419111	0049_Plate28	D9	cipro + reserpine	0.4	0.461
ERR419111	0049_Plate31	C6	cipro + reserpine	0.475	0.049
ERR419111	0049_Plate35	B2	cipro + reserpine	0.475	0.052
ERR419111	0049_Plate34	D4	cipro + reserpine	0.475	0.054
ERR419111	0049_Plate33	D9	cipro + reserpine	0.475	0.05
ERR419111	0049_Plate32	B11	cipro + reserpine	0.475	0.05
ERR419111	0049_Plate39	D4	cipro + reserpine	1	0.06
ERR419111	0049_Plate40	B2	cipro + reserpine	1	0.071
ERR419111	0049_Plate36	C6	cipro + reserpine	1	0.055
ERR419111	0049_Plate37	B11	cipro + reserpine	1	0.06
ERR419111	0049_Plate38	D9	cipro + reserpine	1	0.057
ERR419203	0049_Plate5	E11	cipro	0.025	1.167
ERR419203	0049_Plate3	E7	cipro	0.025	0.977
[truncated: 158 more rows]

## Sheet: columns_description
Data shown on supplementary figure 9a
SRA_accession	parental strain identity. It corresponds to the accession of whole genome reads at SRA archive (BioProject: PRJEB5261)
Plate	experimental plate ID
Well	position on a plate
Treatment	ciprofloxacin only, ciprofloxacin + reserpine treatment
AB_conc_ug	ciprofloxacin concentration ug/ml
OD595	optical density
