# Supplementary material for: Efflux pump activity potentiates the evolution of antibiotic resistance across S. aureus isolates
Source: Nat Commun. 2020 Aug 7;11:3970. doi: 10.1038/s41467-020-17735-y (PMC7414891; doi:10.1038/s41467-020-17735-y)
Supplement: Supplementary file 10 — Source Data [file 41467_2020_17735_MOESM10_ESM.zip › SourceData_fig s9b.xlsx]

## Sheet: fig s9b
SRA_accession	Treatment	Replicate	Transfer 1	Transfer 2	Transfer 3	Transfer 4	Transfer 5
ERR418467	cipro 1	1	0.249	0.055	0.049	0.05	0.049
ERR418467	cipro 1	2	0.248	0.053	0.049	0.049	0.049
ERR418467	cipro 1	3	0.255	0.455	0.834	1.276	1.186
ERR418467	cipro 1	4	0.253	0.537	0.826	1.27	1.112
ERR418467	cipro 1	5	0.288	0.4	1.074	1.2	1.345
ERR418467	cipro 1	6	0.28	0.054	0.049	0.049	0.049
ERR418467	cipro 1	7	0.308	0.056	0.049	0.049	0.049
ERR418467	cipro 1	8	0.265	0.503	0.969	1.261	1.187
ERR418467	cipro 1	9	0.311	0.057	0.049	0.049	0.049
ERR418467	cipro 1	10	0.305	0.061	0.049	0.049	0.049
ERR418467	cipro 1	11	0.277	0.157	0.946	1.317	1.447
ERR418467	cipro 1	12	0.317	0.057	0.05	0.051	0.049
ERR418467	cipro 1	13	0.253	0.056	0.049	0.048	0.049
ERR418467	cipro 1	14	0.282	0.228	0.639	1.306	1.463
ERR418467	cipro 1	15	0.261	0.055	0.049	0.05	0.049
ERR418467	cipro 1	16	0.284	0.246	1.172	1.345	1.401
ERR418467	cipro 1 + reserpine	1	0.328	0.062	0.049	0.049	0.06
ERR418467	cipro 1 + reserpine	2	0.269	0.071	0.044	0.047	0.057
ERR418467	cipro 1 + reserpine	3	0.312	0.079	0.052	0.049	0.059
ERR418467	cipro 1 + reserpine	4	0.242	0.08	0.055	0.047	0.06
ERR418467	cipro 1 + reserpine	5	0.318	0.073	0.044	0.045	0.057
ERR418467	cipro 1 + reserpine	6	0.327	0.087	0.048	0.045	0.053
ERR418467	cipro 1 + reserpine	7	0.398	0.081	0.058	0.047	0.062
ERR418467	cipro 1 + reserpine	8	0.376	0.071	0.05	0.045	0.055
ERR418467	cipro 1 + reserpine	9	0.304	0.145	0.044	0.048	0.059
ERR418467	cipro 1 + reserpine	10	0.304	0.085	0.051	0.048	0.061
ERR418467	cipro 1 + reserpine	11	0.266	0.079	0.053	0.049	0.055
ERR418467	cipro 1 + reserpine	12	0.314	0.09	0.051	0.051	0.069
ERR418467	cipro 1 + reserpine	13	0.299	0.077	0.046	0.056	0.061
ERR418467	cipro 1 + reserpine	14	0.353	0.088	0.052	0.051	0.06
ERR418467	cipro 1 + reserpine	15	0.346	0.102	0.055	0.05	0.057
ERR418467	cipro 1 + reserpine	16	0.364	0.088	0.05	0.048	0.057
ERR418476	cipro 1	1	0.192	0.054	0.051	0.05	0.051
ERR418476	cipro 1	2	0.173	0.68	0.987	1.139	1.258
ERR418476	cipro 1	3	0.216	0.72	0.89	1.241	1.221
ERR418476	cipro 1	4	0.203	0.052	0.049	0.049	0.049
ERR418476	cipro 1	5	0.164	0.053	0.049	0.05	0.05
ERR418476	cipro 1	6	0.183	0.304	0.853	1.005	1.304
ERR418476	cipro 1	7	0.235	0.052	0.048	0.049	0.049
ERR418476	cipro 1	8	0.198	0.053	0.049	0.051	0.05
ERR418476	cipro 1	9	0.249	0.053	0.049	0.049	0.049
ERR418476	cipro 1	10	0.326	0.057	0.049	0.049	0.049
ERR418476	cipro 1	11	0.246	0.057	0.051	0.257	1.404
ERR418476	cipro 1	12	0.324	0.069	0.082	1.063	1.373
ERR418476	cipro 1	13	0.273	0.087	0.637	1.284	1.366
ERR418476	cipro 1	14	0.147	0.397	0.756	1.261	1.308
ERR418476	cipro 1	15	0.313	0.069	0.822	1.106	1.418
ERR418476	cipro 1	16	0.153	0.052	0.049	0.049	0.049
ERR418476	cipro 1 + reserpine	1	0.223	0.068	0.047	0.047	0.053
ERR418476	cipro 1 + reserpine	2	0.214	0.063	0.05	0.05	0.057
ERR418476	cipro 1 + reserpine	3	0.215	0.063	0.053	0.048	0.066
ERR418476	cipro 1 + reserpine	4	0.216	0.069	0.054	0.047	0.071
ERR418476	cipro 1 + reserpine	5	0.226	0.063	0.049	0.048	0.063
ERR418476	cipro 1 + reserpine	6	0.25	0.065	0.051	0.051	0.059
ERR418476	cipro 1 + reserpine	7	0.246	0.085	0.054	0.05	0.055
ERR418476	cipro 1 + reserpine	8	0.264	0.067	0.051	0.046	0.065
ERR418476	cipro 1 + reserpine	9	0.23	0.065	0.047	0.047	0.058
ERR418476	cipro 1 + reserpine	10	0.251	0.061	0.054	0.047	0.056
ERR418476	cipro 1 + reserpine	11	0.199	0.059	0.05	0.049	0.057
ERR418476	cipro 1 + reserpine	12	0.212	0.059	0.048	0.05	0.062
ERR418476	cipro 1 + reserpine	13	0.229	0.062	0.044	0.049	0.059
ERR418476	cipro 1 + reserpine	14	0.227	0.064	0.053	0.052	0.06
ERR418476	cipro 1 + reserpine	15	0.219	0.057	0.051	0.053	0.056
ERR418476	cipro 1 + reserpine	16	0.214	0.072	0.05	0.047	0.057
ERR418500	cipro 1	1	0.277	0.061	0.054	0.076	0.716
ERR418500	cipro 1	2	0.384	0.059	0.053	0.05	0.051
ERR418500	cipro 1	3	0.329	0.645	1.128	1.339	1.301
ERR418500	cipro 1	4	0.367	0.059	0.073	0.993	1.343
ERR418500	cipro 1	5	0.296	0.058	0.053	0.11	0.1
ERR418500	cipro 1	6	0.328	0.057	0.158	0.223	0.391
ERR418500	cipro 1	7	0.289	0.056	0.049	0.052	0.089
ERR418500	cipro 1	8	0.311	0.719	1.226	1.335	1.178
ERR418500	cipro 1	9	0.302	0.5	1.187	1.32	1.2
ERR418500	cipro 1	10	0.338	0.089	0.461	1.237	1.212
ERR418500	cipro 1	11	0.305	0.712	1.316	1.299	1.423
ERR418500	cipro 1	12	0.314	0.066	0.398	0.881	1.479
ERR418500	cipro 1	13	0.297	0.631	0.923	1.397	1.275
ERR418500	cipro 1	14	0.317	0.065	0.73	1.392	1.26
ERR418500	cipro 1	15	0.293	0.055	0.112	0.218	0.487
ERR418500	cipro 1	16	0.315	0.087	0.548	1.149	1.386
ERR418500	cipro 1 + reserpine	1	0.324	0.14	1.047	1.084	1.361
ERR418500	cipro 1 + reserpine	2	0.371	0.085	0.047	0.048	0.055
ERR418500	cipro 1 + reserpine	3	0.348	0.135	0.507	1.187	1.371
ERR418500	cipro 1 + reserpine	4	0.458	0.082	0.05	0.05	0.059
ERR418500	cipro 1 + reserpine	5	0.295	0.089	0.046	0.046	0.055
ERR418500	cipro 1 + reserpine	6	0.289	0.077	0.059	0.046	0.054
ERR418500	cipro 1 + reserpine	7	0.326	0.067	0.054	0.05	0.06
ERR418500	cipro 1 + reserpine	8	0.376	0.081	0.053	0.046	0.059
ERR418500	cipro 1 + reserpine	9	0.329	0.082	0.05	0.049	0.059
ERR418500	cipro 1 + reserpine	10	0.29	0.192	0.517	0.931	0.856
ERR418500	cipro 1 + reserpine	11	0.26	0.087	0.048	0.048	0.058
ERR418500	cipro 1 + reserpine	12	0.223	0.063	0.054	0.048	0.063
ERR418500	cipro 1 + reserpine	13	0.225	0.061	0.052	0.045	0.059
ERR418500	cipro 1 + reserpine	14	0.336	0.076	0.05	0.046	0.056
ERR418500	cipro 1 + reserpine	15	0.281	0.072	0.053	0.051	0.053
ERR418500	cipro 1 + reserpine	16	0.334	0.074	0.055	0.052	0.057
ERR418531	cipro 1	1	0.182	0.664	1.037	1.223	1.259
ERR418531	cipro 1	2	0.204	0.06	0.261	0.451	0.566
ERR418531	cipro 1	3	0.2	0.058	0.183	0.351	0.384
ERR418531	cipro 1	4	0.214	0.273	0.639	1.232	1.079
ERR418531	cipro 1	5	0.219	0.094	0.334	0.521	0.956
ERR418531	cipro 1	6	0.217	0.736	1.133	1.157	1.254
ERR418531	cipro 1	7	0.203	0.09	0.295	0.431	0.423
ERR418531	cipro 1	8	0.246	0.735	1.072	1.275	1.109
ERR418531	cipro 1	9	0.248	0.055	0.109	0.246	0.433
ERR418531	cipro 1	10	0.234	0.057	0.158	0.313	0.382
ERR418531	cipro 1	11	0.22	0.057	0.162	0.441	0.838
ERR418531	cipro 1	12	0.232	0.056	0.061	0.17	0.766
ERR418531	cipro 1	13	0.208	0.057	0.164	0.473	0.987
ERR418531	cipro 1	14	0.149	0.099	0.177	0.289	0.874
ERR418531	cipro 1	15	0.23	0.059	0.23	0.41	0.721
ERR418531	cipro 1	16	0.162	0.089	0.15	0.334	1.251
ERR418531	cipro 1 + reserpine	1	0.33	0.084	0.048	0.046	0.055
ERR418531	cipro 1 + reserpine	2	0.259	0.081	0.042	0.048	0.051
ERR418531	cipro 1 + reserpine	3	0.273	0.075	0.051	0.052	0.074
ERR418531	cipro 1 + reserpine	4	0.24	0.096	0.056	0.058	0.296
ERR418531	cipro 1 + reserpine	5	0.216	0.062	0.047	0.048	0.059
ERR418531	cipro 1 + reserpine	6	0.205	0.06	0.047	0.052	0.059
ERR418531	cipro 1 + reserpine	7	0.292	0.061	0.049	0.051	0.194
ERR418531	cipro 1 + reserpine	8	0.284	0.059	0.049	0.046	0.057
ERR418531	cipro 1 + reserpine	9	0.22	0.066	0.043	0.054	0.062
ERR418531	cipro 1 + reserpine	10	0.221	0.066	0.047	0.052	0.064
ERR418531	cipro 1 + reserpine	11	0.21	0.077	0.051	0.052	0.09
ERR418531	cipro 1 + reserpine	12	0.213	0.07	0.043	0.048	0.058
ERR418531	cipro 1 + reserpine	13	0.247	0.071	0.048	0.051	0.058
ERR418531	cipro 1 + reserpine	14	0.217	0.071	0.049	0.046	0.061
ERR418531	cipro 1 + reserpine	15	0.216	0.077	0.053	0.052	0.055
ERR418531	cipro 1 + reserpine	16	0.27	0.071	0.048	0.046	0.055
ERR418562	cipro 1	1	0.112	0.054	0.049	0.049	0.05
ERR418562	cipro 1	2	0.132	0.053	0.05	0.049	0.049
ERR418562	cipro 1	3	0.113	0.052	0.049	0.049	0.049
ERR418562	cipro 1	4	0.15	0.052	0.049	0.049	0.049
ERR418562	cipro 1	5	0.098	0.052	0.056	0.049	0.049
ERR418562	cipro 1	6	0.098	0.053	0.049	0.049	0.049
ERR418562	cipro 1	7	0.085	0.051	0.049	0.049	0.049
ERR418562	cipro 1	8	0.095	0.052	0.049	0.05	0.05
ERR418562	cipro 1	9	0.121	0.052	0.048	0.049	0.049
ERR418562	cipro 1	10	0.139	0.052	0.049	0.049	0.049
ERR418562	cipro 1	11	0.117	0.051	0.049	0.049	0.049
ERR418562	cipro 1	12	0.121	0.052	0.049	0.049	0.049
ERR418562	cipro 1	13	0.082	0.052	0.048	0.048	0.049
ERR418562	cipro 1	14	0.081	0.051	0.049	0.048	0.05
ERR418562	cipro 1	15	0.08	0.052	0.048	0.05	0.049
ERR418562	cipro 1	16	0.081	0.052	0.049	0.05	0.049
ERR418562	cipro 1 + reserpine	1	0.274	0.083	0.052	0.05	0.071
ERR418562	cipro 1 + reserpine	2	0.294	0.084	0.045	0.06	0.062
ERR418562	cipro 1 + reserpine	3	0.269	0.076	0.049	0.048	0.076
ERR418562	cipro 1 + reserpine	4	0.274	0.069	0.05	0.052	0.066
ERR418562	cipro 1 + reserpine	5	0.221	0.076	0.046	0.046	0.052
ERR418562	cipro 1 + reserpine	6	0.235	0.073	0.05	0.049	0.059
ERR418562	cipro 1 + reserpine	7	0.239	0.057	0.049	0.047	0.057
ERR418562	cipro 1 + reserpine	8	0.302	0.074	0.056	0.047	0.055
ERR418562	cipro 1 + reserpine	9	0.226	0.076	0.046	0.048	0.067
ERR418562	cipro 1 + reserpine	10	0.228	0.062	0.045	0.051	0.058
ERR418562	cipro 1 + reserpine	11	0.212	0.077	0.053	0.051	0.063
ERR418562	cipro 1 + reserpine	12	0.15	0.06	0.051	0.048	0.055
ERR418562	cipro 1 + reserpine	13	0.201	0.062	0.055	0.048	0.061
ERR418562	cipro 1 + reserpine	14	0.218	0.078	0.048	0.046	0.056
ERR418562	cipro 1 + reserpine	15	0.177	0.059	0.048	0.055	0.056
ERR418562	cipro 1 + reserpine	16	0.157	0.058	0.055	0.053	0.055
ERR418583	cipro 1	1	0.186	0.053	0.049	0.049	0.049
ERR418583	cipro 1	2	0.16	0.054	0.05	0.052	0.064
ERR418583	cipro 1	3	0.165	0.581	0.785	1.235	1.104
ERR418583	cipro 1	4	0.177	0.053	0.049	0.05	0.052
ERR418583	cipro 1	5	0.138	0.054	0.049	0.05	0.05
ERR418583	cipro 1	6	0.155	0.192	0.914	1.071	1.324
ERR418583	cipro 1	7	0.149	0.053	0.05	0.054	0.06
ERR418583	cipro 1	8	0.224	0.766	0.934	1.156	1.026
ERR418583	cipro 1	9	0.188	0.638	1.207	1.493	1.469
ERR418583	cipro 1	10	0.219	0.055	0.051	0.072	0.16
ERR418583	cipro 1	11	0.186	0.054	0.049	0.05	0.062
ERR418583	cipro 1	12	0.213	0.055	0.052	0.059	0.196
ERR418583	cipro 1	13	0.143	0.223	0.712	1.309	1.244
ERR418583	cipro 1	14	0.116	0.054	0.057	0.131	0.256
ERR418583	cipro 1	15	0.166	0.095	0.611	1.171	1.33
ERR418583	cipro 1	16	0.141	0.736	1.084	1.179	1.23
ERR418583	cipro 1 + reserpine	1	0.266	0.069	0.04	0.049	0.056
ERR418583	cipro 1 + reserpine	2	0.253	0.068	0.046	0.046	0.062
ERR418583	cipro 1 + reserpine	3	0.282	0.088	0.048	0.045	0.057
ERR418583	cipro 1 + reserpine	4	0.275	0.076	0.051	0.049	0.058
ERR418583	cipro 1 + reserpine	5	0.249	0.068	0.05	0.046	0.058
ERR418583	cipro 1 + reserpine	6	0.244	0.066	0.049	0.045	0.052
ERR418583	cipro 1 + reserpine	7	0.225	0.065	0.054	0.049	0.06
ERR418583	cipro 1 + reserpine	8	0.232	0.064	0.052	0.045	0.062
ERR418583	cipro 1 + reserpine	9	0.256	0.078	0.047	0.051	0.067
ERR418583	cipro 1 + reserpine	10	0.267	0.062	0.048	0.046	0.056
ERR418583	cipro 1 + reserpine	11	0.242	0.108	0.049	0.048	0.059
ERR418583	cipro 1 + reserpine	12	0.238	0.07	0.052	0.048	0.062
ERR418583	cipro 1 + reserpine	13	0.258	0.074	0.056	0.051	0.059
ERR418583	cipro 1 + reserpine	14	0.271	0.072	0.045	0.049	0.058
ERR418583	cipro 1 + reserpine	15	0.271	0.078	0.053	0.052	0.057
ERR418583	cipro 1 + reserpine	16	0.264	0.072	0.052	0.045	0.053
ERR418607	cipro 1	1	0.199	0.181	0.394	1.113	1.378
ERR418607	cipro 1	2	0.235	0.056	0.158	0.314	0.359
ERR418607	cipro 1	3	0.193	0.805	1	1.333	1.15
ERR418607	cipro 1	4	0.189	0.094	0.579	0.83	0.841
ERR418607	cipro 1	5	0.242	0.856	1.096	1.108	1.175
ERR418607	cipro 1	6	0.282	0.055	0.09	0.172	0.224
ERR418607	cipro 1	7	0.228	0.073	0.666	1.191	1.081
ERR418607	cipro 1	8	0.259	0.681	1.009	1.264	0.995
ERR418607	cipro 1	9	0.205	0.061	0.144	0.354	0.324
ERR418607	cipro 1	10	0.268	0.056	0.221	0.391	0.378
ERR418607	cipro 1	11	0.188	0.075	0.168	0.268	0.415
ERR418607	cipro 1	12	0.233	0.055	0.05	0.058	0.283
ERR418607	cipro 1	13	0.216	0.428	0.697	1.252	1.053
ERR418607	cipro 1	14	0.184	0.052	0.176	0.373	0.423
ERR418607	cipro 1	15	0.194	0.74	1.205	1.144	1.548
ERR418607	cipro 1	16	0.203	0.076	0.137	0.765	1.394
ERR418607	cipro 1 + reserpine	1	0.219	0.067	0.048	0.049	0.063
ERR418607	cipro 1 + reserpine	2	0.225	0.076	0.045	0.046	0.058
ERR418607	cipro 1 + reserpine	3	0.213	0.072	0.054	0.051	0.07
ERR418607	cipro 1 + reserpine	4	0.207	0.076	0.052	0.052	0.071
ERR418607	cipro 1 + reserpine	5	0.208	0.06	0.049	0.045	0.054
ERR418607	cipro 1 + reserpine	6	0.257	0.071	0.048	0.056	0.063
ERR418607	cipro 1 + reserpine	7	0.178	0.055	0.054	0.051	0.066
ERR418607	cipro 1 + reserpine	8	0.261	0.058	0.051	0.049	0.06
ERR418607	cipro 1 + reserpine	9	0.209	0.06	0.056	0.051	0.068
ERR418607	cipro 1 + reserpine	10	0.241	0.069	0.05	0.046	0.055
ERR418607	cipro 1 + reserpine	11	0.16	0.066	0.049	0.051	0.066
ERR418607	cipro 1 + reserpine	12	0.183	0.075	0.047	0.051	0.074
ERR418607	cipro 1 + reserpine	13	0.215	0.08	0.047	0.046	0.053
ERR418607	cipro 1 + reserpine	14	0.265	0.071	0.047	0.048	0.059
ERR418607	cipro 1 + reserpine	15	0.183	0.077	0.052	0.05	0.055
ERR418607	cipro 1 + reserpine	16	0.19	0.057	0.053	0.046	0.057
ERR418609	cipro 1	1	0.124	0.053	0.049	0.05	0.063
ERR418609	cipro 1	2	0.125	0.051	0.975	1.276	1.294
ERR418609	cipro 1	3	0.131	0.052	0.049	0.049	0.049
ERR418609	cipro 1	4	0.116	0.353	0.565	0.967	0.829
ERR418609	cipro 1	5	0.094	0.051	0.049	0.05	0.052
ERR418609	cipro 1	6	0.116	0.053	0.05	0.05	0.052
ERR418609	cipro 1	7	0.077	0.062	0.197	0.707	1.022
ERR418609	cipro 1	8	0.122	0.052	0.051	0.051	0.051
ERR418609	cipro 1	9	0.148	0.063	0.1	0.426	0.732
ERR418609	cipro 1	10	0.174	0.332	0.841	1.107	1.071
ERR418609	cipro 1	11	0.133	0.064	0.127	0.615	1.435
ERR418609	cipro 1	12	0.161	0.352	0.695	0.745	1.258
ERR418609	cipro 1	13	0.099	0.069	0.41	1.183	0.977
ERR418609	cipro 1	14	0.081	0.052	0.05	0.05	0.057
ERR418609	cipro 1	15	0.086	0.052	0.049	0.058	0.155
ERR418609	cipro 1	16	0.076	0.053	0.073	0.141	0.769
ERR418609	cipro 1 + reserpine	1	0.118	0.069	0.047	0.05	0.054
ERR418609	cipro 1 + reserpine	2	0.124	0.052	0.047	0.048	0.059
ERR418609	cipro 1 + reserpine	3	0.117	0.061	0.048	0.053	0.072
ERR418609	cipro 1 + reserpine	4	0.118	0.059	0.054	0.049	0.065
ERR418609	cipro 1 + reserpine	5	0.084	0.052	0.043	0.049	0.062
ERR418609	cipro 1 + reserpine	6	0.108	0.057	0.053	0.048	0.063
ERR418609	cipro 1 + reserpine	7	0.102	0.056	0.049	0.05	0.061
ERR418609	cipro 1 + reserpine	8	0.138	0.064	0.054	0.047	0.063
ERR418609	cipro 1 + reserpine	9	0.104	0.052	0.045	0.045	0.059
ERR418609	cipro 1 + reserpine	10	0.117	0.058	0.047	0.048	0.057
ERR418609	cipro 1 + reserpine	11	0.079	0.054	0.048	0.049	0.067
ERR418609	cipro 1 + reserpine	12	0.087	0.053	0.049	0.051	0.066
ERR418609	cipro 1 + reserpine	13	0.101	0.05	0.054	0.048	0.062
ERR418609	cipro 1 + reserpine	14	0.105	0.058	0.048	0.044	0.058
ERR418609	cipro 1 + reserpine	15	0.093	0.056	0.048	0.053	0.054
ERR418609	cipro 1 + reserpine	16	0.091	0.063	0.046	0.055	0.055
ERR418628	cipro 1	1	0.165	0.054	0.051	0.055	0.137
ERR418628	cipro 1	2	0.19	0.053	0.049	0.049	0.051
ERR418628	cipro 1	3	0.163	0.053	0.049	0.054	0.093
ERR418628	cipro 1	4	0.196	0.054	0.05	0.049	0.05
ERR418628	cipro 1	5	0.154	0.215	1.058	1.253	1.425
ERR418628	cipro 1	6	0.138	0.056	0.063	0.143	0.156
ERR418628	cipro 1	7	0.166	0.053	0.049	0.049	0.049
ERR418628	cipro 1	8	0.203	0.054	0.049	0.049	0.049
ERR418628	cipro 1	9	0.192	0.057	0.049	0.049	0.049
ERR418628	cipro 1	10	0.257	0.055	0.049	0.049	0.049
ERR418628	cipro 1	11	0.165	0.056	0.049	0.05	0.049
ERR418628	cipro 1	12	0.256	0.054	0.049	0.049	0.049
ERR418628	cipro 1	13	0.174	0.062	0.049	0.049	0.049
ERR418628	cipro 1	14	0.178	0.055	0.049	0.049	0.049
ERR418628	cipro 1	15	0.196	0.119	1.06	1.291	1.422
ERR418628	cipro 1	16	0.204	0.054	0.049	0.049	0.049
ERR418628	cipro 1 + reserpine	1	0.179	0.06	0.047	0.047	0.06
ERR418628	cipro 1 + reserpine	2	0.211	0.061	0.047	0.054	0.061
ERR418628	cipro 1 + reserpine	3	0.163	0.053	0.051	0.053	0.07
ERR418628	cipro 1 + reserpine	4	0.195	0.068	0.052	0.05	0.067
ERR418628	cipro 1 + reserpine	5	0.19	0.056	0.048	0.046	0.06
ERR418628	cipro 1 + reserpine	6	0.214	0.062	0.051	0.048	0.057
ERR418628	cipro 1 + reserpine	7	0.259	0.065	0.049	0.05	0.055
ERR418628	cipro 1 + reserpine	8	0.306	0.067	0.051	0.045	0.055
ERR418628	cipro 1 + reserpine	9	0.173	0.058	0.05	0.048	0.063
ERR418628	cipro 1 + reserpine	10	0.204	0.063	0.049	0.045	0.062
ERR418628	cipro 1 + reserpine	11	0.193	0.071	0.05	0.05	0.059
ERR418628	cipro 1 + reserpine	12	0.222	0.062	0.047	0.052	0.06
ERR418628	cipro 1 + reserpine	13	0.212	0.064	0.048	0.051	0.059
ERR418628	cipro 1 + reserpine	14	0.22	0.065	0.045	0.048	0.059
ERR418628	cipro 1 + reserpine	15	0.216	0.071	0.054	0.053	0.057
ERR418628	cipro 1 + reserpine	16	0.246	0.069	0.05	0.049	0.059
ERR418658	cipro 1	1	0.383	0.776	1.178	1.403	1.464
ERR418658	cipro 1	2	0.438	0.887	0.988	1.346	1.504
ERR418658	cipro 1	3	0.391	0.804	1.276	1.408	1.516
ERR418658	cipro 1	4	0.393	0.835	0.887	1.391	1.496
ERR418658	cipro 1	5	0.434	0.965	1.165	1.238	1.365
ERR418658	cipro 1	6	0.331	0.876	1.152	1.236	1.465
ERR418658	cipro 1	7	0.427	0.799	1.13	1.371	1.387
ERR418658	cipro 1	8	0.298	0.82	1.071	1.309	1.356
ERR418658	cipro 1	9	0.331	0.746	1.373	1.38	1.456
ERR418658	cipro 1	10	0.337	0.892	1.366	1.373	1.547
ERR418658	cipro 1	11	0.324	0.751	1.331	1.315	1.485
ERR418658	cipro 1	12	0.369	0.676	1.169	1.37	1.506
ERR418658	cipro 1	13	0.28	0.775	0.958	1.396	1.485
ERR418658	cipro 1	14	0.271	0.638	0.845	1.395	1.473
ERR418658	cipro 1	15	0.397	1.028	1.355	1.358	1.409
ERR418658	cipro 1	16	0.316	0.714	1.358	1.383	1.458
ERR418658	cipro 1 + reserpine	1	0.266	0.08	0.309	0.514	1.075
ERR418658	cipro 1 + reserpine	2	0.278	0.462	0.829	1.015	1.463
ERR418658	cipro 1 + reserpine	3	0.281	0.079	0.178	0.812	0.687
ERR418658	cipro 1 + reserpine	4	0.28	0.11	0.31	0.733	0.738
ERR418658	cipro 1 + reserpine	5	0.231	0.073	0.049	0.144	0.726
ERR418658	cipro 1 + reserpine	6	0.212	0.062	0.243	0.746	1.083
ERR418658	cipro 1 + reserpine	7	0.373	1.277	1.309	1.399	1.517
ERR418658	cipro 1 + reserpine	8	0.223	0.075	0.324	0.932	0.838
ERR418658	cipro 1 + reserpine	9	0.226	0.081	0.09	0.434	0.483
ERR418658	cipro 1 + reserpine	10	0.244	1.165	1.176	1.364	1.493
ERR418658	cipro 1 + reserpine	11	0.241	0.091	0.07	0.478	0.94
ERR418658	cipro 1 + reserpine	12	0.259	0.102	0.263	0.976	0.889
ERR418658	cipro 1 + reserpine	13	0.257	0.095	0.144	0.456	1.302
ERR418658	cipro 1 + reserpine	14	0.236	0.069	0.05	0.285	0.706
ERR418658	cipro 1 + reserpine	15	0.228	0.116	0.055	0.137	0.317
ERR418658	cipro 1 + reserpine	16	0.219	0.082	0.057	0.194	0.387
ERR418695	cipro 1	1	0.184	0.053	0.051	0.051	0.049
ERR418695	cipro 1	2	0.192	0.053	0.049	0.049	0.05
ERR418695	cipro 1	3	0.211	0.053	0.049	0.05	0.05
ERR418695	cipro 1	4	0.247	0.053	0.049	0.05	0.05
ERR418695	cipro 1	5	0.178	0.052	0.049	0.049	0.049
ERR418695	cipro 1	6	0.187	0.053	0.049	0.049	0.049
ERR418695	cipro 1	7	0.174	0.136	0.962	1.352	1.382
ERR418695	cipro 1	8	0.223	0.053	0.048	0.049	0.049
ERR418695	cipro 1	9	0.339	0.053	0.05	0.05	0.05
ERR418695	cipro 1	10	0.274	0.054	0.05	0.049	0.05
ERR418695	cipro 1	11	0.25	0.053	0.049	0.049	0.05
ERR418695	cipro 1	12	0.252	0.329	0.876	1.205	1.441
ERR418695	cipro 1	13	0.205	0.182	0.695	1.234	1.214
ERR418695	cipro 1	14	0.216	0.055	0.05	0.049	0.05
ERR418695	cipro 1	15	0.228	0.053	0.049	0.049	0.049
ERR418695	cipro 1	16	0.339	0.541	1.153	1.125	1.442
ERR418695	cipro 1 + reserpine	1	0.203	0.064	0.048	0.047	0.065
ERR418695	cipro 1 + reserpine	2	0.219	0.061	0.048	0.052	0.062
ERR418695	cipro 1 + reserpine	3	0.195	0.051	0.048	0.052	0.071
ERR418695	cipro 1 + reserpine	4	0.202	0.062	0.051	0.05	0.07
ERR418695	cipro 1 + reserpine	5	0.219	0.059	0.052	0.046	0.064
ERR418695	cipro 1 + reserpine	6	0.248	0.073	0.048	0.045	0.054
ERR418695	cipro 1 + reserpine	7	0.243	0.059	0.045	0.047	0.057
ERR418695	cipro 1 + reserpine	8	0.275	0.06	0.05	0.046	0.057
ERR418695	cipro 1 + reserpine	9	0.222	0.064	0.049	0.05	0.066
ERR418695	cipro 1 + reserpine	10	0.231	0.068	0.056	0.05	0.059
ERR418695	cipro 1 + reserpine	11	0.217	0.06	0.055	0.051	0.062
ERR418695	cipro 1 + reserpine	12	0.229	0.067	0.052	0.051	0.065
ERR418695	cipro 1 + reserpine	13	0.241	0.063	0.048	0.05	0.059
ERR418695	cipro 1 + reserpine	14	0.247	0.061	0.046	0.048	0.058
ERR418695	cipro 1 + reserpine	15	0.258	0.074	0.047	0.05	0.056
ERR418695	cipro 1 + reserpine	16	0.252	0.068	0.054	0.048	0.057
ERR418706	cipro 1	1	0.273	0.055	0.05	0.049	0.049
ERR418706	cipro 1	2	0.273	0.055	0.05	0.049	0.051
ERR418706	cipro 1	3	0.226	0.051	0.049	0.049	0.049
ERR418706	cipro 1	4	0.289	0.056	0.051	0.049	0.05
ERR418706	cipro 1	5	0.218	0.052	0.049	0.049	0.05
ERR418706	cipro 1	6	0.248	0.054	0.049	0.049	0.049
ERR418706	cipro 1	7	0.208	0.051	0.049	0.049	0.049
ERR418706	cipro 1	8	0.247	0.052	0.049	0.05	0.049
ERR418706	cipro 1	9	0.195	0.052	0.049	0.049	0.049
ERR418706	cipro 1	10	0.227	0.053	0.049	0.048	0.049
ERR418706	cipro 1	11	0.178	0.053	0.049	0.05	0.049
ERR418706	cipro 1	12	0.21	0.053	0.049	0.049	0.049
ERR418706	cipro 1	13	0.168	0.052	0.048	0.048	0.049
ERR418706	cipro 1	14	0.16	0.051	0.049	0.048	0.049
ERR418706	cipro 1	15	0.186	0.053	0.048	0.049	0.049
ERR418706	cipro 1	16	0.195	0.052	0.051	0.049	0.049
ERR418706	cipro 1 + reserpine	1	0.236	0.07	0.045	0.047	0.057
ERR418706	cipro 1 + reserpine	2	0.253	0.069	0.043	0.045	0.059
ERR418706	cipro 1 + reserpine	3	0.203	0.066	0.048	0.048	0.057
ERR418706	cipro 1 + reserpine	4	0.207	0.06	0.05	0.052	0.071
ERR418706	cipro 1 + reserpine	5	0.242	0.08	0.05	0.046	0.065
ERR418706	cipro 1 + reserpine	6	0.256	0.053	0.047	0.049	0.061
ERR418706	cipro 1 + reserpine	7	0.263	0.076	0.045	0.048	0.06
ERR418706	cipro 1 + reserpine	8	0.258	0.075	0.048	0.047	0.059
ERR418706	cipro 1 + reserpine	9	0.213	0.067	0.048	0.049	0.062
ERR418706	cipro 1 + reserpine	10	0.23	0.067	0.05	0.045	0.061
ERR418706	cipro 1 + reserpine	11	0.261	0.069	0.048	0.05	0.063
ERR418706	cipro 1 + reserpine	12	0.245	0.07	0.052	0.051	0.066
ERR418706	cipro 1 + reserpine	13	0.239	0.067	0.054	0.052	0.061
ERR418706	cipro 1 + reserpine	14	0.216	0.078	0.05	0.051	0.06
ERR418706	cipro 1 + reserpine	15	0.221	0.095	0.055	0.051	0.054
ERR418706	cipro 1 + reserpine	16	0.198	0.084	0.054	0.049	0.057
ERR418956	cipro 1	1	0.334	0.063	0.053	0.05	0.051
ERR418956	cipro 1	2	0.296	0.056	0.049	0.049	0.05
ERR418956	cipro 1	3	0.34	0.059	0.049	0.049	0.049
ERR418956	cipro 1	4	0.267	0.055	0.049	0.049	0.05
ERR418956	cipro 1	5	0.283	0.052	0.049	0.049	0.049
ERR418956	cipro 1	6	0.314	0.058	0.049	0.049	0.049
ERR418956	cipro 1	7	0.35	0.055	0.049	0.049	0.049
ERR418956	cipro 1	8	0.348	0.059	0.048	0.05	0.049
ERR418956	cipro 1	9	0.328	0.059	0.049	0.049	0.049
ERR418956	cipro 1	10	0.314	0.052	0.049	0.049	0.049
ERR418956	cipro 1	11	0.271	0.055	0.05	0.049	0.05
ERR418956	cipro 1	12	0.284	0.059	0.049	0.049	0.049
ERR418956	cipro 1	13	0.256	0.061	0.049	0.049	0.05
ERR418956	cipro 1	14	0.199	0.056	0.051	0.05	0.051
ERR418956	cipro 1	15	0.319	0.059	0.057	0.117	0.066
ERR418956	cipro 1	16	0.27	0.056	0.049	0.05	0.051
ERR418956	cipro 1 + reserpine	1	0.286	0.075	0.051	0.048	0.052
ERR418956	cipro 1 + reserpine	2	0.295	0.091	0.058	0.064	0.065
ERR418956	cipro 1 + reserpine	3	0.274	0.073	0.05	0.051	0.059
ERR418956	cipro 1 + reserpine	4	0.254	0.067	0.048	0.05	0.06
ERR418956	cipro 1 + reserpine	5	0.266	0.06	0.046	0.048	0.06
ERR418956	cipro 1 + reserpine	6	0.261	0.058	0.049	0.05	0.062
ERR418956	cipro 1 + reserpine	7	0.31	0.085	0.046	0.046	0.061
ERR418956	cipro 1 + reserpine	8	0.332	0.066	0.052	0.047	0.056
ERR418956	cipro 1 + reserpine	9	0.204	0.061	0.045	0.05	0.056
ERR418956	cipro 1 + reserpine	10	0.259	0.059	0.043	0.05	0.058
ERR418956	cipro 1 + reserpine	11	0.229	0.056	0.052	0.052	0.062
ERR418956	cipro 1 + reserpine	12	0.244	0.06	0.053	0.05	0.093
ERR418956	cipro 1 + reserpine	13	0.261	0.064	0.053	0.048	0.061
ERR418956	cipro 1 + reserpine	14	0.227	0.053	0.057	0.052	0.061
ERR418956	cipro 1 + reserpine	15	0.288	0.078	0.055	0.048	0.055
ERR418956	cipro 1 + reserpine	16	0.301	0.066	0.048	0.049	0.056
ERR418970	cipro 1	1	0.16	0.054	0.052	0.06	0.214
ERR418970	cipro 1	2	0.159	0.053	0.05	0.051	0.071
ERR418970	cipro 1	3	0.172	0.055	0.076	0.155	0.395
ERR418970	cipro 1	4	0.141	0.052	0.05	0.05	0.064
ERR418970	cipro 1	5	0.177	0.058	0.075	0.364	0.857
ERR418970	cipro 1	6	0.166	0.053	0.05	0.05	0.049
ERR418970	cipro 1	7	0.148	0.051	0.049	0.049	0.049
ERR418970	cipro 1	8	0.169	0.055	0.059	0.277	0.736
ERR418970	cipro 1	9	0.165	0.053	0.05	0.05	0.053
ERR418970	cipro 1	10	0.177	0.054	0.049	0.049	0.049
ERR418970	cipro 1	11	0.166	0.055	0.075	0.145	0.457
ERR418970	cipro 1	12	0.173	0.052	0.05	0.051	0.049
ERR418970	cipro 1	13	0.121	0.174	0.259	1.16	0.997
ERR418970	cipro 1	14	0.103	0.054	0.078	0.279	0.863
ERR418970	cipro 1	15	0.13	0.051	0.048	0.049	0.05
ERR418970	cipro 1	16	0.113	0.588	1.159	1.086	1.388
ERR418970	cipro 1 + reserpine	1	0.204	0.06	0.048	0.052	0.063
ERR418970	cipro 1 + reserpine	2	0.206	0.068	0.048	0.05	0.059
ERR418970	cipro 1 + reserpine	3	0.192	0.066	0.059	0.054	0.067
ERR418970	cipro 1 + reserpine	4	0.179	0.063	0.055	0.054	0.071
ERR418970	cipro 1 + reserpine	5	0.17	0.061	0.046	0.047	0.058
ERR418970	cipro 1 + reserpine	6	0.189	0.068	0.05	0.048	0.061
ERR418970	cipro 1 + reserpine	7	0.169	0.056	0.048	0.048	0.061
ERR418970	cipro 1 + reserpine	8	0.226	0.071	0.06	0.049	0.059
ERR418970	cipro 1 + reserpine	9	0.182	0.065	0.049	0.049	0.065
ERR418970	cipro 1 + reserpine	10	0.161	0.057	0.053	0.051	0.06
ERR418970	cipro 1 + reserpine	11	0.158	0.064	0.054	0.052	0.063
ERR418970	cipro 1 + reserpine	12	0.169	0.057	0.048	0.051	0.06
ERR418970	cipro 1 + reserpine	13	0.186	0.065	0.045	0.049	0.06
ERR418970	cipro 1 + reserpine	14	0.194	0.069	0.051	0.056	0.07
ERR418970	cipro 1 + reserpine	15	0.164	0.056	0.049	0.048	0.055
ERR418970	cipro 1 + reserpine	16	0.172	0.071	0.057	0.05	0.057
ERR418982	cipro 1	1	0.179	0.051	0.05	0.05	0.049
ERR418982	cipro 1	2	0.161	0.052	0.049	0.052	0.049
ERR418982	cipro 1	3	0.166	0.051	0.049	0.049	0.05
ERR418982	cipro 1	4	0.143	0.052	0.049	0.049	0.049
ERR418982	cipro 1	5	0.204	0.052	0.049	0.049	0.049
ERR418982	cipro 1	6	0.166	0.052	0.049	0.049	0.049
ERR418982	cipro 1	7	0.153	0.051	0.049	0.05	0.049
ERR418982	cipro 1	8	0.163	0.051	0.049	0.049	0.049
ERR418982	cipro 1	9	0.164	0.052	0.049	0.049	0.049
ERR418982	cipro 1	10	0.155	0.052	0.049	0.049	0.049
ERR418982	cipro 1	11	0.159	0.052	0.049	0.049	0.049
ERR418982	cipro 1	12	0.141	0.051	0.049	0.049	0.146
ERR418982	cipro 1	13	0.154	0.053	0.049	0.049	0.049
ERR418982	cipro 1	14	0.18	0.053	0.049	0.049	0.049
ERR418982	cipro 1	15	0.125	0.052	0.049	0.049	0.049
ERR418982	cipro 1	16	0.157	0.052	0.049	0.049	0.05
ERR418982	cipro 1 + reserpine	1	0.192	0.061	0.042	0.045	0.051
ERR418982	cipro 1 + reserpine	2	0.178	0.065	0.044	0.048	0.056
ERR418982	cipro 1 + reserpine	3	0.17	0.061	0.053	0.047	0.057
ERR418982	cipro 1 + reserpine	4	0.16	0.057	0.053	0.048	0.057
ERR418982	cipro 1 + reserpine	5	0.151	0.05	0.055	0.051	0.063
ERR418982	cipro 1 + reserpine	6	0.161	0.06	0.048	0.044	0.053
ERR418982	cipro 1 + reserpine	7	0.145	0.054	0.056	0.052	0.084
ERR418982	cipro 1 + reserpine	8	0.205	0.055	0.052	0.046	0.06
ERR418982	cipro 1 + reserpine	9	0.166	0.055	0.05	0.054	0.063
ERR418982	cipro 1 + reserpine	10	0.163	0.056	0.05	0.049	0.063
ERR418982	cipro 1 + reserpine	11	0.148	0.053	0.05	0.049	0.063
ERR418982	cipro 1 + reserpine	12	0.157	0.059	0.06	0.049	1.176
ERR418982	cipro 1 + reserpine	13	0.168	0.062	0.051	0.054	0.06
ERR418982	cipro 1 + reserpine	14	0.163	0.059	0.058	0.055	0.078
ERR418982	cipro 1 + reserpine	15	0.152	0.07	0.051	0.052	0.056
ERR418982	cipro 1 + reserpine	16	0.145	0.07	0.054	0.05	0.056
ERR418996	cipro 1	1	0.36	0.061	0.05	0.049	0.049
ERR418996	cipro 1	2	0.405	0.064	0.049	0.049	0.049
ERR418996	cipro 1	3	0.348	0.06	0.05	0.049	0.05
ERR418996	cipro 1	4	0.432	0.06	0.048	0.049	0.049
ERR418996	cipro 1	5	0.246	0.058	0.05	0.049	0.049
ERR418996	cipro 1	6	0.265	0.054	0.049	0.049	0.049
ERR418996	cipro 1	7	0.285	0.055	0.049	0.05	0.049
ERR418996	cipro 1	8	0.31	0.054	0.049	0.049	0.049
ERR418996	cipro 1	9	0.313	0.058	0.049	0.049	0.049
ERR418996	cipro 1	10	0.369	0.061	0.049	0.049	0.049
ERR418996	cipro 1	11	0.297	0.167	0.72	1	1.588
ERR418996	cipro 1	12	0.351	0.059	0.049	0.049	0.049
ERR418996	cipro 1	13	0.281	0.054	0.049	0.048	0.049
ERR418996	cipro 1	14	0.239	0.063	0.05	0.05	0.051
ERR418996	cipro 1	15	0.322	0.059	0.05	0.05	0.049
ERR418996	cipro 1	16	0.281	0.061	0.049	0.049	0.05
ERR418996	cipro 1 + reserpine	1	0.386	0.095	0.051	0.049	0.058
ERR418996	cipro 1 + reserpine	2	0.417	0.102	0.044	0.05	0.059
ERR418996	cipro 1 + reserpine	3	0.305	0.095	0.052	0.049	0.07
ERR418996	cipro 1 + reserpine	4	0.347	0.094	0.055	0.05	0.069
ERR418996	cipro 1 + reserpine	5	0.286	0.07	0.05	0.049	0.056
ERR418996	cipro 1 + reserpine	6	0.406	0.085	0.052	0.05	0.056
ERR418996	cipro 1 + reserpine	7	0.411	0.081	0.053	0.048	0.06
ERR418996	cipro 1 + reserpine	8	0.441	0.082	0.057	0.048	0.059
ERR418996	cipro 1 + reserpine	9	0.292	0.093	0.045	0.046	0.061
ERR418996	cipro 1 + reserpine	10	0.362	0.075	0.047	0.051	0.058
ERR418996	cipro 1 + reserpine	11	0.278	0.073	0.054	0.05	0.062
ERR418996	cipro 1 + reserpine	12	0.342	0.101	0.059	0.048	0.058
ERR418996	cipro 1 + reserpine	13	0.336	0.087	0.046	0.045	0.053
ERR418996	cipro 1 + reserpine	14	0.357	0.08	0.054	0.05	0.061
ERR418996	cipro 1 + reserpine	15	0.307	0.093	0.062	0.054	0.058
ERR418996	cipro 1 + reserpine	16	0.428	0.107	0.05	0.046	0.054
ERR418997	cipro 1	1	0.404	0.063	0.049	0.049	0.049
ERR418997	cipro 1	2	0.418	0.072	0.049	0.049	0.05
ERR418997	cipro 1	3	0.407	0.056	0.049	0.049	0.049
ERR418997	cipro 1	4	0.461	0.066	0.049	0.049	0.049
ERR418997	cipro 1	5	0.238	0.056	0.049	0.049	0.05
ERR418997	cipro 1	6	0.358	0.059	0.049	0.049	0.049
ERR418997	cipro 1	7	0.277	0.055	0.049	0.049	0.049
ERR418997	cipro 1	8	0.366	0.057	0.049	0.049	0.049
ERR418997	cipro 1	9	0.291	0.055	0.049	0.049	0.05
ERR418997	cipro 1	10	0.354	0.058	0.049	0.051	0.049
ERR418997	cipro 1	11	0.276	0.053	0.049	0.049	0.05
ERR418997	cipro 1	12	0.306	0.061	0.05	0.05	0.049
ERR418997	cipro 1	13	0.242	0.062	0.101	0.714	1.023
ERR418997	cipro 1	14	0.362	0.054	0.049	0.049	0.048
ERR418997	cipro 1	15	0.322	0.111	0.273	1.037	1.601
ERR418997	cipro 1	16	0.413	0.061	0.049	0.049	0.049
ERR418997	cipro 1 + reserpine	1	0.411	0.106	0.045	0.052	0.062
ERR418997	cipro 1 + reserpine	2	0.427	0.101	0.046	0.047	0.064
ERR418997	cipro 1 + reserpine	3	0.349	0.098	0.052	0.045	0.057
ERR418997	cipro 1 + reserpine	4	0.447	0.084	0.055	0.045	0.059
ERR418997	cipro 1 + reserpine	5	0.291	0.085	0.049	0.047	0.056
ERR418997	cipro 1 + reserpine	6	0.332	0.073	0.066	0.053	0.06
ERR418997	cipro 1 + reserpine	7	0.538	0.082	0.052	0.052	0.063
ERR418997	cipro 1 + reserpine	8	0.538	0.094	0.054	0.045	0.063
ERR418997	cipro 1 + reserpine	9	0.29	0.097	0.047	0.049	0.061
ERR418997	cipro 1 + reserpine	10	0.364	0.11	0.045	0.045	0.056
ERR418997	cipro 1 + reserpine	11	0.3	0.104	0.051	0.05	0.062
ERR418997	cipro 1 + reserpine	12	0.432	0.111	0.054	0.051	0.061
ERR418997	cipro 1 + reserpine	13	0.309	0.083	0.055	0.052	0.059
ERR418997	cipro 1 + reserpine	14	0.394	0.09	0.051	0.051	0.059
ERR418997	cipro 1 + reserpine	15	0.435	0.092	0.05	0.05	0.056
ERR418997	cipro 1 + reserpine	16	0.469	0.097	0.054	0.052	0.056
ERR419034	cipro 1	1	0.355	0.056	0.049	0.049	0.049
ERR419034	cipro 1	2	0.328	0.414	0.76	1.237	1.212
ERR419034	cipro 1	3	0.342	0.052	0.048	0.05	0.051
ERR419034	cipro 1	4	0.316	0.299	0.517	1.151	1.181
ERR419034	cipro 1	5	0.33	0.054	0.049	0.049	0.049
ERR419034	cipro 1	6	0.363	0.056	0.049	1.212	1.398
ERR419034	cipro 1	7	0.278	0.053	0.049	0.049	0.049
ERR419034	cipro 1	8	0.328	0.056	0.049	0.05	0.049
ERR419034	cipro 1	9	0.316	0.056	0.049	0.049	0.05
ERR419034	cipro 1	10	0.306	0.058	0.049	0.049	0.049
ERR419034	cipro 1	11	0.287	0.053	0.048	0.049	0.051
ERR419034	cipro 1	12	0.291	0.056	0.05	0.061	0.334
ERR419034	cipro 1	13	0.227	0.051	0.048	0.048	0.049
ERR419034	cipro 1	14	0.278	0.052	0.05	0.063	0.101
ERR419034	cipro 1	15	0.257	0.054	0.049	0.051	0.049
ERR419034	cipro 1	16	0.245	0.056	0.049	0.05	0.051
ERR419034	cipro 1 + reserpine	1	0.299	0.067	0.042	0.053	0.063
ERR419034	cipro 1 + reserpine	2	0.266	0.059	0.043	0.046	0.056
ERR419034	cipro 1 + reserpine	3	0.251	0.063	0.053	0.045	0.059
ERR419034	cipro 1 + reserpine	4	0.237	0.06	0.049	0.048	0.066
ERR419034	cipro 1 + reserpine	5	0.278	0.061	0.044	0.047	0.055
ERR419034	cipro 1 + reserpine	6	0.269	0.057	0.055	0.045	0.059
ERR419034	cipro 1 + reserpine	7	0.316	0.07	0.053	0.047	0.064
ERR419034	cipro 1 + reserpine	8	0.322	0.069	0.049	0.046	0.059
ERR419034	cipro 1 + reserpine	9	0.237	0.059	0.048	0.048	0.056
ERR419034	cipro 1 + reserpine	10	0.25	0.059	0.05	0.05	0.065
ERR419034	cipro 1 + reserpine	11	0.23	0.06	0.054	0.049	0.061
ERR419034	cipro 1 + reserpine	12	0.233	0.062	0.048	0.05	0.062
ERR419034	cipro 1 + reserpine	13	0.254	0.069	0.05	0.05	0.059
ERR419034	cipro 1 + reserpine	14	0.274	0.065	0.049	0.048	0.059
ERR419034	cipro 1 + reserpine	15	0.218	0.066	0.053	0.051	0.055
ERR419034	cipro 1 + reserpine	16	0.302	0.074	0.048	0.05	0.055
ERR419040	cipro 1	1	0.141	0.053	0.049	0.049	0.049
ERR419040	cipro 1	2	0.132	0.053	0.049	0.049	0.05
ERR419040	cipro 1	3	0.143	0.052	0.048	0.05	0.05
ERR419040	cipro 1	4	0.144	0.052	0.049	0.05	0.05
ERR419040	cipro 1	5	0.142	0.053	0.049	0.049	0.049
ERR419040	cipro 1	6	0.149	0.054	0.049	0.05	0.049
ERR419040	cipro 1	7	0.161	0.052	0.049	0.051	0.049
ERR419040	cipro 1	8	0.14	0.054	0.051	0.051	0.05
ERR419040	cipro 1	9	0.156	0.052	0.049	0.049	0.049
ERR419040	cipro 1	10	0.152	0.053	0.049	0.049	0.049
ERR419040	cipro 1	11	0.153	0.052	0.049	0.05	0.049
ERR419040	cipro 1	12	0.144	0.116	0.45	0.984	1.407
ERR419040	cipro 1	13	0.161	0.055	0.049	0.049	0.049
ERR419040	cipro 1	14	0.129	0.053	0.05	0.05	0.051
ERR419040	cipro 1	15	0.156	0.051	0.049	0.049	0.049
ERR419040	cipro 1	16	0.133	0.055	0.049	0.05	0.05
ERR419040	cipro 1 + reserpine	1	0.192	0.057	0.046	0.049	0.06
ERR419040	cipro 1 + reserpine	2	0.185	0.059	0.048	0.048	0.058
ERR419040	cipro 1 + reserpine	3	0.177	0.065	0.047	0.053	0.066
ERR419040	cipro 1 + reserpine	4	0.186	0.067	0.053	0.05	0.072
ERR419040	cipro 1 + reserpine	5	0.171	0.05	0.051	0.047	0.059
ERR419040	cipro 1 + reserpine	6	0.192	0.06	0.058	0.05	0.061
ERR419040	cipro 1 + reserpine	7	0.199	0.063	0.046	0.053	0.069
ERR419040	cipro 1 + reserpine	8	0.215	0.061	0.06	0.048	0.058
ERR419040	cipro 1 + reserpine	9	0.171	0.055	0.048	0.048	0.066
ERR419040	cipro 1 + reserpine	10	0.155	0.055	0.049	0.047	0.056
ERR419040	cipro 1 + reserpine	11	0.198	0.06	0.051	0.051	0.065
ERR419040	cipro 1 + reserpine	12	0.176	0.061	0.05	0.05	0.059
ERR419040	cipro 1 + reserpine	13	0.168	0.057	0.047	0.05	0.057
ERR419040	cipro 1 + reserpine	14	0.177	0.065	0.051	0.051	0.061
ERR419040	cipro 1 + reserpine	15	0.17	0.063	0.059	0.051	0.056
ERR419040	cipro 1 + reserpine	16	0.172	0.067	0.058	0.049	0.061
ERR419047	cipro 1	1	0.241	0.059	0.14	0.509	1.203
ERR419047	cipro 1	2	0.241	0.057	0.049	0.05	0.05
ERR419047	cipro 1	3	0.301	0.055	0.083	0.138	0.175
ERR419047	cipro 1	4	0.206	0.056	0.049	0.049	0.049
ERR419047	cipro 1	5	0.321	0.06	0.114	0.233	0.176
ERR419047	cipro 1	6	0.373	0.059	0.065	0.136	0.193
ERR419047	cipro 1	7	0.282	0.105	0.212	0.39	0.494
ERR419047	cipro 1	8	0.329	0.62	1.042	1.127	1.224
ERR419047	cipro 1	9	0.311	0.064	0.057	0.246	0.486
ERR419047	cipro 1	10	0.298	0.058	0.05	0.049	0.049
ERR419047	cipro 1	11	0.303	0.061	0.049	0.049	0.049
ERR419047	cipro 1	12	0.298	0.056	0.049	0.05	0.049
ERR419047	cipro 1	13	0.239	0.062	0.049	0.049	0.099
ERR419047	cipro 1	14	0.329	0.287	0.676	1.019	1.141
ERR419047	cipro 1	15	0.272	0.061	0.07	0.166	0.522
ERR419047	cipro 1	16	0.323	0.49	0.97	0.919	1.306
ERR419047	cipro 1 + reserpine	1	0.385	0.089	0.045	0.048	0.056
ERR419047	cipro 1 + reserpine	2	0.332	0.076	0.045	0.048	0.059
ERR419047	cipro 1 + reserpine	3	0.392	0.096	0.051	0.046	0.07
ERR419047	cipro 1 + reserpine	4	0.306	0.089	0.049	0.049	0.061
ERR419047	cipro 1 + reserpine	5	0.359	0.086	0.047	0.049	0.063
ERR419047	cipro 1 + reserpine	6	0.331	0.102	0.049	0.05	0.06
ERR419047	cipro 1 + reserpine	7	0.473	0.113	0.062	0.051	0.058
ERR419047	cipro 1 + reserpine	8	0.54	0.092	0.062	0.047	0.059
ERR419047	cipro 1 + reserpine	9	0.381	0.104	0.049	0.049	0.064
ERR419047	cipro 1 + reserpine	10	0.364	0.087	0.052	0.051	0.068
ERR419047	cipro 1 + reserpine	11	0.349	0.086	0.052	0.053	0.059
ERR419047	cipro 1 + reserpine	12	0.366	0.107	0.052	0.05	0.069
ERR419047	cipro 1 + reserpine	13	0.396	0.097	0.047	0.049	0.061
ERR419047	cipro 1 + reserpine	14	0.49	0.096	0.053	0.054	0.06
ERR419047	cipro 1 + reserpine	15	0.412	0.1	0.052	0.053	0.055
ERR419047	cipro 1 + reserpine	16	0.437	0.161	0.291	1.18	1.504
ERR419052	cipro 1	1	0.288	1.134	1.234	1.362	1.429
ERR419052	cipro 1	2	0.222	0.868	1.11	1.316	1.445
ERR419052	cipro 1	3	0.224	0.964	1.065	1.357	1.379
ERR419052	cipro 1	4	0.158	0.21	0.518	0.832	0.766
ERR419052	cipro 1	5	0.303	1.077	1.235	1.333	1.44
ERR419052	cipro 1	6	0.729	1.03	1.206	1.281	1.438
ERR419052	cipro 1	7	0.168	0.488	0.868	1.155	1.042
ERR419052	cipro 1	8	0.379	0.92	1.153	1.33	1.377
ERR419052	cipro 1	9	0.212	0.365	1.091	1.067	1.163
ERR419052	cipro 1	10	0.276	0.778	1.086	1.106	1.064
ERR419052	cipro 1	11	0.217	0.395	0.836	0.913	1.209
ERR419052	cipro 1	12	0.256	0.435	0.732	0.911	1.29
ERR419052	cipro 1	13	0.167	0.463	0.736	1.179	1.028
ERR419052	cipro 1	14	0.132	0.229	0.676	1.099	0.768
ERR419052	cipro 1	15	0.188	0.624	0.937	0.988	1.352
ERR419052	cipro 1	16	0.128	0.483	0.986	0.937	1.484
ERR419052	cipro 1 + reserpine	1	0.216	0.074	0.045	0.047	0.058
ERR419052	cipro 1 + reserpine	2	0.203	0.067	0.606	0.675	1.326
ERR419052	cipro 1 + reserpine	3	0.18	0.079	0.063	0.05	0.201
ERR419052	cipro 1 + reserpine	4	0.198	0.661	0.546	1.194	1.158
ERR419052	cipro 1 + reserpine	5	0.201	0.069	0.045	0.046	0.068
ERR419052	cipro 1 + reserpine	6	0.17	0.236	0.402	1.13	1.457
ERR419052	cipro 1 + reserpine	7	0.231	0.221	0.776	1.26	1.307
ERR419052	cipro 1 + reserpine	8	0.417	1.048	0.954	1.163	1.364
ERR419052	cipro 1 + reserpine	9	0.164	0.062	0.044	0.051	0.203
ERR419052	cipro 1 + reserpine	10	0.216	0.058	0.049	0.05	0.059
ERR419052	cipro 1 + reserpine	11	0.178	0.074	0.05	0.052	0.064
ERR419052	cipro 1 + reserpine	12	0.202	0.068	0.05	0.05	0.062
ERR419052	cipro 1 + reserpine	13	0.196	0.062	0.071	0.121	0.318
ERR419052	cipro 1 + reserpine	14	0.207	0.064	0.045	0.048	0.062
ERR419052	cipro 1 + reserpine	15	0.217	0.066	0.063	0.052	0.057
ERR419052	cipro 1 + reserpine	16	0.218	0.384	0.63	0.802	0.806
ERR419084	cipro 1	1	0.102	0.052	0.05	0.05	0.049
ERR419084	cipro 1	2	0.114	0.052	0.049	0.049	0.049
ERR419084	cipro 1	3	0.111	0.051	0.048	0.05	0.049
ERR419084	cipro 1	4	0.103	0.051	0.048	0.049	0.049
ERR419084	cipro 1	5	0.117	0.051	0.048	0.049	0.05
ERR419084	cipro 1	6	0.108	0.051	0.05	0.05	0.05
ERR419084	cipro 1	7	0.122	0.051	0.049	0.049	0.049
ERR419084	cipro 1	8	0.105	0.051	0.049	0.05	0.05
ERR419084	cipro 1	9	0.134	0.053	0.049	0.049	0.049
ERR419084	cipro 1	10	0.138	0.051	0.049	0.049	0.049
ERR419084	cipro 1	11	0.102	0.053	0.049	0.049	0.05
ERR419084	cipro 1	12	0.134	0.051	0.049	0.05	0.049
ERR419084	cipro 1	13	0.117	0.052	0.049	0.048	0.049
ERR419084	cipro 1	14	0.084	0.052	0.05	0.05	0.051
ERR419084	cipro 1	15	0.117	0.051	0.049	0.049	0.049
ERR419084	cipro 1	16	0.094	0.053	0.05	0.05	0.05
ERR419084	cipro 1 + reserpine	1	0.127	0.065	0.048	0.052	0.06
ERR419084	cipro 1 + reserpine	2	0.135	0.055	0.048	0.05	0.058
ERR419084	cipro 1 + reserpine	3	0.126	0.057	0.051	0.053	0.074
ERR419084	cipro 1 + reserpine	4	0.126	0.047	0.05	0.052	0.069
ERR419084	cipro 1 + reserpine	5	0.13	0.052	0.043	0.047	0.06
ERR419084	cipro 1 + reserpine	6	0.117	0.054	0.047	0.051	0.065
ERR419084	cipro 1 + reserpine	7	0.137	0.052	0.049	0.049	0.06
ERR419084	cipro 1 + reserpine	8	0.154	0.054	0.048	0.052	0.064
ERR419084	cipro 1 + reserpine	9	0.114	0.054	0.043	0.05	0.059
ERR419084	cipro 1 + reserpine	10	0.119	0.051	0.041	0.045	0.057
ERR419084	cipro 1 + reserpine	11	0.084	0.051	0.049	0.051	0.064
ERR419084	cipro 1 + reserpine	12	0.088	0.052	0.059	0.049	0.052
ERR419084	cipro 1 + reserpine	13	0.13	0.056	0.051	0.051	0.058
ERR419084	cipro 1 + reserpine	14	0.132	0.057	0.053	0.05	0.063
ERR419084	cipro 1 + reserpine	15	0.098	0.052	0.048	0.054	0.056
ERR419084	cipro 1 + reserpine	16	0.117	0.073	0.058	0.051	0.058
ERR419087	cipro 1	1	0.169	0.131	0.204	0.784	0.916
ERR419087	cipro 1	2	0.248	0.761	1.021	1.29	1.309
ERR419087	cipro 1	3	0.189	0.052	0.048	0.049	0.049
ERR419087	cipro 1	4	0.222	0.104	0.559	1.423	1.291
ERR419087	cipro 1	5	0.236	0.113	0.736	1.122	1.408
ERR419087	cipro 1	6	0.263	0.534	1.054	1.176	1.257
ERR419087	cipro 1	7	0.174	0.052	0.049	0.05	0.05
ERR419087	cipro 1	8	0.203	0.636	1.035	1.185	1.069
ERR419087	cipro 1	9	0.326	0.608	1.222	1.377	1.466
ERR419087	cipro 1	10	0.297	0.057	0.05	0.049	0.049
ERR419087	cipro 1	11	0.319	0.055	0.048	0.049	0.049
ERR419087	cipro 1	12	0.283	0.56	0.964	1.097	1.642
ERR419087	cipro 1	13	0.24	0.064	0.049	0.048	0.049
ERR419087	cipro 1	14	0.169	0.053	0.049	0.049	0.049
ERR419087	cipro 1	15	0.296	0.056	0.061	0.084	0.667
ERR419087	cipro 1	16	0.168	0.095	0.553	0.998	1.569
ERR419087	cipro 1 + reserpine	1	0.195	0.072	0.045	0.049	0.061
ERR419087	cipro 1 + reserpine	2	0.22	0.071	0.042	0.052	0.058
ERR419087	cipro 1 + reserpine	3	0.199	0.056	0.055	0.047	0.056
ERR419087	cipro 1 + reserpine	4	0.206	0.078	0.054	0.05	0.057
ERR419087	cipro 1 + reserpine	5	0.172	0.067	0.05	0.048	0.06
ERR419087	cipro 1 + reserpine	6	0.193	0.071	0.047	0.042	0.059
ERR419087	cipro 1 + reserpine	7	0.198	0.059	0.047	0.048	0.061
ERR419087	cipro 1 + reserpine	8	0.182	0.055	0.05	0.173	0.633
ERR419087	cipro 1 + reserpine	9	0.195	0.068	0.044	0.049	0.057
ERR419087	cipro 1 + reserpine	10	0.214	0.071	0.053	0.048	0.058
ERR419087	cipro 1 + reserpine	11	0.177	0.067	0.049	0.051	0.065
ERR419087	cipro 1 + reserpine	12	0.237	0.076	0.048	0.051	0.07
ERR419087	cipro 1 + reserpine	13	0.204	0.067	0.048	0.053	0.057
ERR419087	cipro 1 + reserpine	14	0.172	0.06	0.054	0.05	0.06
ERR419087	cipro 1 + reserpine	15	0.197	0.063	0.058	0.048	0.057
ERR419087	cipro 1 + reserpine	16	0.204	0.059	0.042	0.05	0.059
ERR419100	cipro 1	1	0.182	0.841	1.115	1.289	1.386
ERR419100	cipro 1	2	0.152	0.052	0.049	0.05	0.061
ERR419100	cipro 1	3	0.18	0.772	0.996	1.34	1.279
ERR419100	cipro 1	4	0.165	0.335	0.809	1.296	1.274
ERR419100	cipro 1	5	0.153	0.553	1.07	1.182	1.34
ERR419100	cipro 1	6	0.178	0.065	0.756	1.318	1.402
ERR419100	cipro 1	7	0.15	0.618	1.113	1.299	1.344
ERR419100	cipro 1	8	0.185	0.052	0.052	0.057	0.135
ERR419100	cipro 1	9	0.204	0.646	1.26	1.366	1.416
ERR419100	cipro 1	10	0.2	0.055	1.169	1.308	1.396
ERR419100	cipro 1	11	0.183	0.392	1.196	1.196	1.542
ERR419100	cipro 1	12	0.2	0.202	1.148	1.321	1.514
ERR419100	cipro 1	13	0.152	0.098	0.651	1.355	1.374
ERR419100	cipro 1	14	0.143	0.641	0.871	1.338	1.264
ERR419100	cipro 1	15	0.144	0.538	1.265	1.253	1.462
ERR419100	cipro 1	16	0.148	0.052	0.048	0.05	0.049
ERR419100	cipro 1 + reserpine	1	0.224	0.063	0.043	0.049	0.061
ERR419100	cipro 1 + reserpine	2	0.205	0.065	0.045	0.047	0.057
ERR419100	cipro 1 + reserpine	3	0.206	0.063	0.052	0.053	0.07
ERR419100	cipro 1 + reserpine	4	0.214	0.066	0.051	0.047	0.07
ERR419100	cipro 1 + reserpine	5	0.221	0.059	0.047	0.045	0.065
ERR419100	cipro 1 + reserpine	6	0.192	0.057	0.046	0.047	0.061
ERR419100	cipro 1 + reserpine	7	0.219	0.562	0.314	1.203	0.857
ERR419100	cipro 1 + reserpine	8	0.227	0.068	0.051	0.049	0.06
ERR419100	cipro 1 + reserpine	9	0.189	0.069	0.056	0.054	0.064
ERR419100	cipro 1 + reserpine	10	0.227	0.065	0.05	0.051	0.063
ERR419100	cipro 1 + reserpine	11	0.19	0.09	0.409	1.281	1
ERR419100	cipro 1 + reserpine	12	0.233	0.075	0.052	0.05	0.062
ERR419100	cipro 1 + reserpine	13	0.19	0.06	0.057	0.048	0.062
ERR419100	cipro 1 + reserpine	14	0.19	0.068	0.046	0.044	0.058
ERR419100	cipro 1 + reserpine	15	0.202	0.069	0.047	0.051	0.054
ERR419100	cipro 1 + reserpine	16	0.204	0.068	0.049	0.051	0.053
ERR419111	cipro 1	1	0.158	0.858	1.204	1.326	1.246
ERR419111	cipro 1	2	0.154	0.107	1.065	1.269	1.186
ERR419111	cipro 1	3	0.133	0.051	0.049	0.049	0.049
ERR419111	cipro 1	4	0.154	0.285	0.942	1.303	1.157
ERR419111	cipro 1	5	0.143	0.125	0.998	1.279	1.249
ERR419111	cipro 1	6	0.217	1.075	1.156	1.208	1.184
ERR419111	cipro 1	7	0.142	0.051	0.051	0.059	0.09
ERR419111	cipro 1	8	0.169	0.053	0.05	0.055	0.068
ERR419111	cipro 1	9	0.196	0.053	0.049	0.049	0.049
ERR419111	cipro 1	10	0.268	0.053	0.049	0.049	0.049
ERR419111	cipro 1	11	0.192	0.053	0.049	0.049	0.05
ERR419111	cipro 1	12	0.243	0.052	0.05	0.049	0.05
ERR419111	cipro 1	13	0.148	0.295	0.942	1.372	1.281
ERR419111	cipro 1	14	0.197	0.769	1.034	1.321	1.135
ERR419111	cipro 1	15	0.172	0.921	1.323	1.259	1.48
ERR419111	cipro 1	16	0.196	0.886	1.312	1.252	1.46
ERR419111	cipro 1 + reserpine	1	0.204	0.064	0.043	0.049	0.06
ERR419111	cipro 1 + reserpine	2	0.226	0.07	0.046	0.053	0.061
ERR419111	cipro 1 + reserpine	3	0.195	0.065	0.052	0.051	0.072
ERR419111	cipro 1 + reserpine	4	0.207	0.066	0.055	0.049	0.055
ERR419111	cipro 1 + reserpine	5	0.194	0.058	0.047	0.043	0.055
ERR419111	cipro 1 + reserpine	6	0.214	0.056	0.049	0.051	0.063
ERR419111	cipro 1 + reserpine	7	0.18	0.058	0.055	0.049	0.062
ERR419111	cipro 1 + reserpine	8	0.182	0.064	0.056	0.046	0.057
ERR419111	cipro 1 + reserpine	9	0.201	0.058	0.047	0.051	0.071
ERR419111	cipro 1 + reserpine	10	0.226	0.071	0.052	0.046	0.059
ERR419111	cipro 1 + reserpine	11	0.196	0.064	0.046	0.048	0.06
ERR419111	cipro 1 + reserpine	12	0.196	0.057	0.052	0.049	0.067
ERR419111	cipro 1 + reserpine	13	0.203	0.066	0.049	0.051	0.06
ERR419111	cipro 1 + reserpine	14	0.178	0.058	0.047	0.047	0.059
ERR419111	cipro 1 + reserpine	15	0.198	0.084	0.052	0.049	0.055
ERR419111	cipro 1 + reserpine	16	0.196	0.06	0.053	0.051	0.06
ERR419203	cipro 1	1	0.344	0.056	0.049	0.049	0.049
ERR419203	cipro 1	2	0.347	0.058	0.052	0.05	0.051
ERR419203	cipro 1	3	0.329	0.057	0.049	0.049	0.049
ERR419203	cipro 1	4	0.329	0.058	0.05	0.05	0.05
ERR419203	cipro 1	5	0.484	0.059	0.049	0.049	0.049
ERR419203	cipro 1	6	0.54	0.059	0.051	0.05	0.049
ERR419203	cipro 1	7	0.412	0.062	0.05	0.05	0.049
ERR419203	cipro 1	8	0.51	0.059	0.052	0.05	0.05
ERR419203	cipro 1	9	0.38	0.055	0.051	0.05	0.05
ERR419203	cipro 1	10	0.4	0.061	0.049	0.048	0.049
ERR419203	cipro 1	11	0.344	0.06	0.049	0.049	0.05
ERR419203	cipro 1	12	0.35	0.061	0.049	0.05	0.049
ERR419203	cipro 1	13	0.472	0.064	0.049	0.049	0.049
ERR419203	cipro 1	14	0.432	0.063	0.05	0.049	0.05
ERR419203	cipro 1	15	0.35	0.058	0.05	0.051	0.05
ERR419203	cipro 1	16	0.367	0.063	0.05	0.05	0.05
ERR419203	cipro 1 + reserpine	1	0.313	0.067	0.048	0.048	0.056
ERR419203	cipro 1 + reserpine	2	0.268	0.063	0.046	0.054	0.062
ERR419203	cipro 1 + reserpine	3	0.304	0.061	0.048	0.048	0.074
ERR419203	cipro 1 + reserpine	4	0.258	0.06	0.052	0.05	0.067
ERR419203	cipro 1 + reserpine	5	0.299	0.06	0.046	0.049	0.059
ERR419203	cipro 1 + reserpine	6	0.357	0.066	0.05	0.048	0.063
ERR419203	cipro 1 + reserpine	7	0.317	0.084	0.047	0.047	0.061
ERR419203	cipro 1 + reserpine	8	0.348	0.092	0.059	0.052	0.069
ERR419203	cipro 1 + reserpine	9	0.278	0.068	0.049	0.048	0.065
ERR419203	cipro 1 + reserpine	10	0.276	0.067	0.048	0.048	0.061
ERR419203	cipro 1 + reserpine	11	0.241	0.065	0.052	0.052	0.055
ERR419203	cipro 1 + reserpine	12	0.264	0.076	0.05	0.048	0.062
ERR419203	cipro 1 + reserpine	13	0.309	0.074	0.051	0.05	0.059
ERR419203	cipro 1 + reserpine	14	0.285	0.064	0.05	0.051	0.063
ERR419203	cipro 1 + reserpine	15	0.327	0.072	0.05	0.051	0.056
ERR419203	cipro 1 + reserpine	16	0.278	0.074	0.059	0.05	0.058
ERR419241	cipro 1	1	0.132	0.053	0.05	0.05	0.049
ERR419241	cipro 1	2	0.131	0.052	0.986	1.286	1.244
ERR419241	cipro 1	3	0.146	0.052	0.048	0.05	0.05
ERR419241	cipro 1	4	0.144	0.052	0.049	0.049	0.049
ERR419241	cipro 1	5	0.17	0.052	0.049	0.05	0.049
ERR419241	cipro 1	6	0.169	0.052	0.049	0.05	0.049
ERR419241	cipro 1	7	0.158	0.051	0.05	0.049	0.049
ERR419241	cipro 1	8	0.191	0.052	0.049	0.049	0.049
ERR419241	cipro 1	9	0.228	0.054	0.049	0.049	0.049
ERR419241	cipro 1	10	0.221	0.053	0.048	0.049	0.049
ERR419241	cipro 1	11	0.177	0.057	0.049	0.049	0.05
ERR419241	cipro 1	12	0.212	0.052	0.049	0.05	0.049
ERR419241	cipro 1	13	0.154	0.054	0.049	0.048	0.049
ERR419241	cipro 1	14	0.126	0.053	0.049	0.048	0.057
ERR419241	cipro 1	15	0.147	0.052	0.049	0.05	0.049
ERR419241	cipro 1	16	0.137	0.052	0.049	0.049	0.049
ERR419241	cipro 1 + reserpine	1	0.219	0.065	0.049	0.051	0.06
ERR419241	cipro 1 + reserpine	2	0.225	0.07	0.042	0.052	0.057
ERR419241	cipro 1 + reserpine	3	0.221	0.056	0.059	0.047	0.057
ERR419241	cipro 1 + reserpine	4	0.199	0.065	0.051	0.05	0.071
ERR419241	cipro 1 + reserpine	5	0.176	0.056	0.051	0.049	0.062
ERR419241	cipro 1 + reserpine	6	0.187	0.057	0.049	0.047	0.06
ERR419241	cipro 1 + reserpine	7	0.189	0.057	0.052	0.05	0.069
ERR419241	cipro 1 + reserpine	8	0.251	0.059	0.048	0.046	0.06
ERR419241	cipro 1 + reserpine	9	0.184	0.054	0.054	0.049	0.063
ERR419241	cipro 1 + reserpine	10	0.166	0.054	0.047	0.053	0.063
ERR419241	cipro 1 + reserpine	11	0.189	0.064	0.053	0.051	0.064
ERR419241	cipro 1 + reserpine	12	0.175	0.059	0.055	0.05	0.066
ERR419241	cipro 1 + reserpine	13	0.201	0.063	0.05	0.051	0.059
ERR419241	cipro 1 + reserpine	14	0.194	0.057	0.053	0.048	0.061
ERR419241	cipro 1 + reserpine	15	0.216	0.068	0.056	0.054	0.055
ERR419241	cipro 1 + reserpine	16	0.243	0.061	0.779	1.27	1.243

## Sheet: columns_description
Data show on figure S9b
Effect of reserpine on evolvability
SRA_accession	parental strain identity. It corresponds to the accession of whole genome reads at SRA archive (BioProject: PRJEB5261)
Treatment	ciprofloxacin only, ciprofloxacin + reserpine treatment
Replicate	one of 16 replicate population
Transfer 1	Optical density mesured after transfer 1
Transfer 2	Optical density mesured after transfer 2
Transfer 3	Optical density mesured after transfer 3
Transfer 4	Optical density mesured after transfer 4
Transfer 5	Optical density mesured after transfer 5
